# Supplementary material for: Next-generation sequencing of flow-sorted wheat chromosome 5D reveals lineage-specific translocations and widespread gene duplications
Source: BMC Genomics. 2014 Dec 9;15(1):1080. doi: 10.1186/1471-2164-15-1080 (PMC4298962; doi:10.1186/1471-2164-15-1080)
Supplement: Supplementary file 4 — Additional file 4: Known wheat repeat families found in chromosome 5D. Repeats were classified using RepeatMasker. Repeat content is calculated as the cumulative length of sequences masked by a given repeat family as a percentage of the total length of the sequence reads. (XLS 28 KB) [file 12864_2014_6895_MOESM4_ESM.xls]

## Sheet: Sheet1
Summary of repeat classes found in 454 shotgun sequences of wheat chromosome 5D.
Chromosome arm			5DS		5DL
Total no. of reads			937266		2271393
			bp	Percentage	bp	Percentage
Total read length			347752702	100	791451651	100
Total length masked as repeats			245325262	70.55	553392605	69.92
Repeat type	Order	Superfamily
Retroelements			197996023	56.94	462267357	58.41
	LTR		194642140	55.97	453806906	57.34
		Copia	29371613	8.45	75960597	9.6
		Gypsy	161788197	46.52	371664487	46.96
		Unclassified	3482330	1	6181822	0.78
	SINEs		33240	0.01	85271	0.01
	LINEs		3320643	0.95	8375180	1.06
		CRE/SLACS	0	0	0	0
		L2/CR1/Rex	0	0	0	0
		R1/LOA/Jockey	0	0	0	0
		R2/R4/NeSL	0	0	0	0
		RTE/Bov-B	106	0	1212	0
		L1/CIN4	503852	0.14	1649518	0.21
DNA transposons			42420333	12.2	81486264	10.3
	TIR (Terminal Inverted Repeats)
		hAT (hobo-Activator)	156157	0.04	651834	0.08
		CACTA (En-Spm)	37881304	10.89	70737844	8.94
		Tc1/Mariner	1338606	0.38	3139514	0.4
		Mutator	1903993	0.55	4125581	0.52
		PIF/Harbinger	699077	0.2	1751131	0.22
	Helitron (Rolling Circles)		261914	0.07	862142	0.11
Unclassified interspersed repeats			3837426	1.1	7075768	0.89
Other recurring elements
		Small RNAs	16963	0.005	49379	0.006
		Satellites	14109	0.004	27081	0.003
		Simple repeats	561033	0.16	1166830	0.15
		Low complexity	496338	0.14	1369305	0.17
