# Supplementary material for: Next-generation sequencing of flow-sorted wheat chromosome 5D reveals lineage-specific translocations and widespread gene duplications
Source: BMC Genomics. 2014 Dec 9;15(1):1080. doi: 10.1186/1471-2164-15-1080 (PMC4298962; doi:10.1186/1471-2164-15-1080)
Supplement: Supplementary file 5 — Additional file 5: Genes sampled by chromosome 5D sequence reads. Complete lists of all conserved grass gene models found on chromosome 5D (spreadsheets labelled 5DLconserved and 5DSconserved), and UniGene/UniProt sequences corresponding to putative lineage-specific genes (5DLnonconserved and 5Dsnonconserved). (XLS 1 MB) [file 12864_2014_6895_MOESM5_ESM.xls]

## Sheet: 5DSconservedorthologs
Brachypodium	Rice	Sorghum	UniG	UniP
Bradi1g00237	Os11t0479100	-	-	-
Bradi1g00440	-	-	-	trF5CPS4F5CPS4WHEAT
Bradi1g00460	Os07t0522500	Sb01g000220.1	TagnlUGTa#S50371846	trB9UYP3B9UYP3WHEAT
Bradi1g01100	Os03t0854200	Sb01g000760.1	HvgnlUGHv#S41545177	trC0PI41C0PI41MAIZE
Bradi1g01360	-	-	-	-
Bradi1g01670	Os08t0163100	-	HvgnlUGHv#S58600159	-
Bradi1g02505	Os12t0228350	Sb01g039150.1	TagnlUGTa#S58846086	-
Bradi1g02610	Os03t0835800	-	-	trC0PLU8C0PLU8MAIZE
Bradi1g02740	Os03t0833700	Sb02g027580.1	HvgnlUGHv#S58598013	trB4FAC1B4FAC1MAIZE
Bradi1g02990	Os03t0831500	Sb09g001230.1	TagnlUGTa#S12936781	trC4JA40C4JA40MAIZE
Bradi1g03480	Os03t0823800	Sb01g002960.1	HvgnlUGHv#S58581085	trB4FDS4B4FDS4MAIZE
Bradi1g03700	Os05t0459900	-	ZmgnlUGZm#S35720185	trQ5I7L5Q5I7L5WHEAT
Bradi1g04440	Os03t0808600	Sb01g004150.1	TagnlUGTa#S43837853	trB2KTA7B2KTA7WHEAT
Bradi1g05162	Os03t0800200	-	HvgnlUGHv#S58596294	-
Bradi1g05380	-	-	-	trO65343O65343MAIZE
Bradi1g05680	Os04t0543900	-	TagnlUGTa#S52546726	trE9NX12E9NX12WHEAT
Bradi1g05740	-	-	TagnlUGTa#S58844081	spQ6ENT8PSBBSACOF
Bradi1g05752	Os01t0523401	Sb02g032062.1	SofgnlUGSof#S17257396	-
Bradi1g05756	Os09t0485201	-	-	spQ6ENP6PSACSACOF
Bradi1g05757	-	Sb03g017580.1	ZmgnlUGZm#S11421654	spQ6ENT4CYB6SACOF
Bradi1g05806	Os04t0473150	-	ZmgnlUGZm#S48000964	spP0C157PSBASACOF
Bradi1g06050	Os07t0168600	-	TagnlUGTa#S52544120	trB4FCC5B4FCC5MAIZE
Bradi1g06630	Os03t0783700	-	TagnlUGTa#S32493793	spO50016AP2S1MAIZE
Bradi1g06907	Os03t0777700	-	-	trC0HIS9C0HIS9MAIZE
Bradi1g07670	-	-	-	-
Bradi1g07730	-	-	-	-
Bradi1g07870	Os03t0761100	Sb01g007340.1	-	-
Bradi1g07960	Os12t0577600	-	TagnlUGTa#S52542887	-
Bradi1g10130	Os03t0726300	-	TagnlUGTa#S52543689	trC0P3K9C0P3K9MAIZE
Bradi1g10360	Os09t0442700	-	-	trQ8W121Q8W121MAIZE
Bradi1g10750	-	Sb03g026060.1	-	-
Bradi1g11040	Os03t0705300	Sb01g010710.1	HvgnlUGHv#S58592261	trQ8SA90Q8SA90MAIZE
Bradi1g11380	Os03t0711800	Sb01g010330.1	-	-
Bradi1g11420	Os12t0108900	-	HvgnlUGHv#S58578683	trQ8LK10Q8LK10MAIZE
Bradi1g11490	Os03t0713000	Sb01g010250.1	-	-
Bradi1g11640	Os07t0575100	Sb01g011010.1	TagnlUGTa#S58859664	-
Bradi1g11770	Os03t0698500	-	HvgnlUGHv#S58587512	trB6TP63B6TP63MAIZE
Bradi1g12050	Os02t0523500	Sb04g021280.1	TagnlUGTa#S58895929	-
Bradi1g12267	-	-	-	trB4FZM1B4FZM1MAIZE
Bradi1g12470	Os03t0681800	-	HvgnlUGHv#S58584068	trB6SWX8B6SWX8MAIZE
Bradi1g12480	Os12t0636800	-	TagnlUGTa#S17988750	-
Bradi1g12510	Os03t0680800	-	TagnlUGTa#S58905465	trC0PDQ8C0PDQ8MAIZE
Bradi1g13110	Os12t0572700	-	-	-
Bradi1g13710	Os12t0617900	-	-	trB4FCK7B4FCK7MAIZE
Bradi1g13960	Os03t0639700	-	-	-
Bradi1g14560	Os12t0591300	Sb01g014450.1	TagnlUGTa#S58847891	-
Bradi1g14830	Os12t0581700	Sb01g014860.1	TagnlUGTa#S52545764	trB4FRH2B4FRH2MAIZE
Bradi1g15190	-	-	HvgnlUGHv#S58599861	trB6SZ78B6SZ78MAIZE
Bradi1g15330	Os03t0587200	Sb01g015490.1	HvgnlUGHv#S58581792	trQ93XF4Q93XF4MAIZE
Bradi1g15440	Os03t0583900	Sb01g015670.1	-	-
Bradi1g15780	Os03t0441500	Sb02g004540.1	-	-
Bradi1g15920	-	Sb01g031705.1	TagnlUGTa#S58903470	-
Bradi1g16190	Os03t0426900	-	TagnlUGTa#S58905933	trC0PFV4C0PFV4MAIZE
Bradi1g16250	-	Sb01g011130.1	-	-
Bradi1g17527	-	-	TagnlUGTa#S58899451	trQ52R10Q52R10MAIZE
Bradi1g17580	Os07t0681600	Sb02g043160.1	-	-
Bradi1g17710	Os02t0167700	Sb04g004540.1	TagnlUGTa#S58866609	trC0PJP0C0PJP0MAIZE
Bradi1g17770	Os07t0499900	-	-	-
Bradi1g18590	-	Sb03g015536.1	-	-
Bradi1g20060	-	-	-	-
Bradi1g20100	Os07t0637300	-	-	trO82424O82424MAIZE
Bradi1g20630	Os03t0683700	Sb09g018670.1	TagnlUGTa#S58890645	-
Bradi1g21030	Os03t0583900	Sb01g015670.1	-	-
Bradi1g21130	-	Sb08g002655.1	-	-
Bradi1g21280	Os07t0621500	Sb02g039580.1	-	-
Bradi1g21520	-	-	-	trB4F926B4F926MAIZE
Bradi1g21975	-	-	-	-
Bradi1g22400	-	-	-	-
Bradi1g22670	Os12t0507200	-	HvgnlUGHv#S39526060	trB6SIL7B6SIL7MAIZE
Bradi1g22690	Os12t0577700	-	HvgnlUGHv#S58583027	trC0PF48C0PF48MAIZE
Bradi1g22717	Os04t0245000	-	-	-
Bradi1g22780	Os06t0484800	-	-	-
Bradi1g22865	-	Sb04g021186.1	ZmgnlUGZm#S21158080	spP58311PSAAWHEAT
Bradi1g23340	Os12t0507300	-	TagnlUGTa#S58859181	trB4FAQ8B4FAQ8MAIZE
Bradi1g23880	Os12t0597400	Sb08g020230.1	HvgnlUGHv#S58598578	trC0PA65C0PA65MAIZE
Bradi1g24135	-	Sb02g022340.1	-	trB4F902B4F902MAIZE
Bradi1g24160	Os01t0779300	Sb03g036370.1	-	-
Bradi1g24525	-	Sb09g002195.1	-	-
Bradi1g25717	-	-	TagnlUGTa#S58906618	-
Bradi1g25780	Os07t0531700	Sb02g035270.1	TagnlUGTa#S58861859	-
Bradi1g25977	Os07t0524100	-	-	-
Bradi1g27450	Os12t0414500	Sb01g010060.1	TagnlUGTa#S58858971	trB6SVS6B6SVS6MAIZE
Bradi1g28790	Os07t0447800	Sb02g010840.2	TagnlUGTa#S58906304	-
Bradi1g28860	Os11t0465200	-	TagnlUGTa#S24318187	trQ8GZU7Q8GZU7WHEAT
Bradi1g29030	-	-	-	-
Bradi1g29160	-	-	TagnlUGTa#S37769877	-
Bradi1g29622	-	-	-	trC6GFB5C6GFB5HORVU
Bradi1g29810	-	-	-	-
Bradi1g29940	Os08t0202300	Sb10g026363.1	-	trF1C3E6F1C3E6WHEAT
Bradi1g30150	Os06t0717100	Sb10g030260.1	-	trB6UCD3B6UCD3MAIZE
Bradi1g30330	Os06t0639100	-	-	-
Bradi1g30860	Os04t0307500	-	TagnlUGTa#S58905055	-
Bradi1g31350	Os09t0429400	-	HvgnlUGHv#S58595709	-
Bradi1g31430	Os09t0502900	-	TagnlUGTa#S58844243	-
Bradi1g32050	Os06t0666100	Sb04g004830.1	-	trB6TVG2B6TVG2MAIZE
Bradi1g32190	-	Sb01g008535.1	-	-
Bradi1g32780	-	-	-	-
Bradi1g32950	-	-	-	-
Bradi1g33110	-	Sb02g032890.1	-	spB6SXH2URM1MAIZE
Bradi1g33457	Os06t0690200	Sb10g028240.1	-	-
Bradi1g34180	Os06t0701200	Sb05g021420.1	-	trC0P727C0P727MAIZE
Bradi1g35630	Os12t0568800	Sb08g018670.1	TagnlUGTa#S58895648	trC0PIZ4C0PIZ4MAIZE
Bradi1g35840	Os06t0620600	-	-	-
Bradi1g37320	-	-	-	-
Bradi1g37900	Os01t0191300	-	-	trD8L9M6D8L9M6WHEAT
Bradi1g38220	-	-	-	-
Bradi1g38317	Os12t0574700	Sb08g019050.1	-	trC4J638C4J638MAIZE
Bradi1g39200	-	Sb03g017630.1	ZmgnlUGZm#S25118780	spQ9XPS9RPOC2WHEAT
Bradi1g40521	Os02t0522300	-	-	trQ94BM2Q94BM2HORVU
Bradi1g41635	Os02t0522300	-	-	trQ94BM2Q94BM2HORVU
Bradi1g41650	-	-	-	-
Bradi1g42000	Os11t0286400	-	-	trC0PGA6C0PGA6MAIZE
Bradi1g42910	Os12t0621300	-	-	-
Bradi1g43070	-	-	-	-
Bradi1g43500	Os09t0545250	-	-	trD0QEJ8D0QEJ8WHEAT
Bradi1g43906	-	-	-	-
Bradi1g44340	-	-	-	-
Bradi1g44450	-	-	-	-
Bradi1g45210	Os02t0745400	Sb04g028010.1	-	trC0PJ86C0PJ86MAIZE
Bradi1g45720	-	Sb05g008515.1	-	-
Bradi1g45860	-	Sb01g009615.1	-	trD0QEJ8D0QEJ8WHEAT
Bradi1g46210	-	Sb03g026060.1	-	-
Bradi1g46650	Os06t0195900	-	-	trB4FWS0B4FWS0MAIZE
Bradi1g46947	-	Sb02g025270.1	-	-
Bradi1g47510	Os12t0485400	-	HvgnlUGHv#S58596560	trC4IZ51C4IZ51MAIZE
Bradi1g47670	-	-	-	-
Bradi1g48340	Os06t0275500	Sb10g004560.1	HvgnlUGHv#S58579014	trQ3L8A6Q3L8A6MAIZE
Bradi1g48880	Os06t0156900	Sb10g003920.1	HvgnlUGHv#S58596115	trB6UBH3B6UBH3MAIZE
Bradi1g50290	-	-	TagnlUGTa#S13109611	trQ8H737Q8H737WHEAT
Bradi1g51150	Os08t0216000	-	-	trQ9ATQ2Q9ATQ2WHEAT
Bradi1g51600	-	-	-	trQ70JP6Q70JP6WHEAT
Bradi1g51640	Os06t0134050	Sb10g002260.1	-	trC0PD89C0PD89MAIZE
Bradi1g51650	Os06t0134000	Sb10g002240.1	HvgnlUGHv#S12562331	trB4FH82B4FH82MAIZE
Bradi1g51940	Os06t0109400	Sb10g000870.1	TagnlUGTa#S58867115	trB7ZX89B7ZX89MAIZE
Bradi1g52540	Os12t0533400	-	HvgnlUGHv#S41556422	trB4G136B4G136MAIZE
Bradi1g53020	Os07t0271000	Sb02g008810.1	TagnlUGTa#S58885640	trQ69EY5Q69EY5HORVU
Bradi1g53060	Os07t0264100	Sb02g008660.1	-	trB6SZC9B6SZC9MAIZE
Bradi1g53390	-	-	-	-
Bradi1g53520	Os07t0243000	-	-	trB4FR77B4FR77MAIZE
Bradi1g54720	Os07t0193000	-	HvgnlUGHv#S58593286	trA8QRZ5A8QRZ5WHEAT
Bradi1g54847	-	-	ZmgnlUGZm#S50705768	trC0HFW0C0HFW0MAIZE
Bradi1g54950	Os07t0188750	Sb02g005180.1	-	-
Bradi1g54977	Os07t0188000	-	HvgnlUGHv#S58596294	-
Bradi1g55216	Os01t0702400	Sb01g003360.1	HvgnlUGHv#S58587626	trC0PCP9C0PCP9MAIZE
Bradi1g55250	Os07t0184900	-	TagnlUGTa#S58853389	trC0HGH3C0HGH3MAIZE
Bradi1g55300	Os02t0143100	Sb04g020180.1	TagnlUGTa#S58898069	trQ9AXK5Q9AXK5WHEAT
Bradi1g56030	-	Sb01g029198.1	ZmgnlUGZm#S52138375	trB2CHJ8B2CHJ8WHEAT
Bradi1g56107	Os01t0646700	-	-	-
Bradi1g56740	Os07t0164100	-	TagnlUGTa#S52542309	trQ0Z9W1Q0Z9W1WHEAT
Bradi1g58030	Os07t0137900	Sb02g002600.1	-	-
Bradi1g58250	Os12t0611200	-	-	trC0P7U9C0P7U9MAIZE
Bradi1g58710	-	-	-	-
Bradi1g58930	Os12t0486900	-	-	trC0PMF3C0PMF3MAIZE
Bradi1g59607	-	Sb03g001780.1	-	-
Bradi1g59880	-	-	TagnlUGTa#S13057226	-
Bradi1g59960	-	-	-	-
Bradi1g59970	Os06t0498500	Sb01g032360.1	TagnlUGTa#S52541454	trC4J2Q3C4J2Q3MAIZE
Bradi1g60207	Os03t0407000	Sb01g032840.1	TagnlUGTa#S32508941	trB4FWM6B4FWM6MAIZE
Bradi1g60777	Os10t0565100	-	TagnlUGTa#S16205422	trB6TZD5B6TZD5MAIZE
Bradi1g60840	Os03t0388100	Sb01g033700.1	-	trB6TVS8B6TVS8MAIZE
Bradi1g61140	Os09t0268600	-	-	-
Bradi1g61280	Os05t0357500	-	-	trB4FIV6B4FIV6MAIZE
Bradi1g61680	Os07t0642800	Sb01g034550.1	TagnlUGTa#S52546508	trB4FKT7B4FKT7MAIZE
Bradi1g61870	-	-	HvgnlUGHv#S58600556	-
Bradi1g62650	-	-	-	-
Bradi1g62660	Os07t0671400	Sb02g042510.1	TagnlUGTa#S17889943	-
Bradi1g63210	Os12t0116000	Sb01g036170.1	-	trQ9LLR3Q9LLR3WHEAT
Bradi1g63320	Os05t0318700	-	TagnlUGTa#S52541026	trB4FYK2B4FYK2MAIZE
Bradi1g65390	-	Sb08g018670.1	-	-
Bradi1g66180	-	-	-	-
Bradi1g66220	Os03t0281000	Sb01g039040.1	-	trB6SRU0B6SRU0MAIZE
Bradi1g66270	-	-	HvgnlUGHv#S58583210	trC0P9Z9C0P9Z9MAIZE
Bradi1g66527	Os12t0244150	-	TagnlUGTa#S52540999	trQ9SEW1Q9SEW1WHEAT
Bradi1g66850	Os01t0103800	-	HvgnlUGHv#S58597662	trB6UCZ7B6UCZ7MAIZE
Bradi1g67247	-	-	TagnlUGTa#S58888026	-
Bradi1g67610	-	-	-	-
Bradi1g68480	-	-	HvgnlUGHv#S58600748	trB7ZXZ5B7ZXZ5MAIZE
Bradi1g68850	-	Sb01g041720.1	-	-
Bradi1g69880	Os10t0400100	Sb01g042830.1	HvgnlUGHv#S58592092	-
Bradi1g70290	Os03t0211800	Sb08g019260.1	TagnlUGTa#S58867561	trB7ZXA9B7ZXA9MAIZE
Bradi1g70300	Os03t0211700	Sb01g043180.1	-	trB7ZYF4B7ZYF4MAIZE
Bradi1g70920	-	-	TagnlUGTa#S12942846	-
Bradi1g70980	-	-	-	-
Bradi1g72572	Os11t0208900	-	-	trC0PFC5C0PFC5MAIZE
Bradi1g72720	-	-	TagnlUGTa#S58851930	-
Bradi1g72927	Os03t0175600	Sb01g045480.1	TagnlUGTa#S58860999	trC4JBS0C4JBS0MAIZE
Bradi1g73877	Os03t0167600	Sb01g046030.1	TagnlUGTa#S58888835	-
Bradi1g74070	Os03t0165266	-	-	-
Bradi1g74730	Os08t0216000	-	-	trQ9ATQ2Q9ATQ2WHEAT
Bradi1g76220	-	-	TagnlUGTa#S58894610	trC0P5G5C0P5G5MAIZE
Bradi1g77667	Os12t0616000	-	HvgnlUGHv#S58591969	trQ9FQL7Q9FQL7MAIZE
Bradi1g77830	Os09t0314300	Sb02g021030.1	TagnlUGTa#S52542953	trB6TW18B6TW18MAIZE
Bradi1g77867	Os03t0110900	Sb01g049850.1	TagnlUGTa#S58909337	trB4FK05B4FK05MAIZE
Bradi1g78076	-	-	TagnlUGTa#S58857167	trB2CHJ7B2CHJ7WHEAT
Bradi1g78082	-	Sb01g029198.1	ZmgnlUGZm#S11357300	spQ9XPS4PSBCWHEAT
Bradi1g78320	Os12t0285650	-	-	trC0PG99C0PG99MAIZE
Bradi2g01260	-	-	-	trD0QEJ8D0QEJ8WHEAT
Bradi2g01550	Os01t0120800	Sb03g003250.1	-	trD8L9U6D8L9U6WHEAT
Bradi2g02530	-	-	-	-
Bradi2g03130	Os07t0665700	Sb01g044520.1	-	-
Bradi2g03530	Os01t0103600	Sb03g008930.1	-	trA3RD20A3RD20HORVU
Bradi2g04690	Os12t0566000	-	HvgnlUGHv#S58579900	trC0HFY5C0HFY5MAIZE
Bradi2g04920	-	-	-	-
Bradi2g04960	Os03t0694900	Sb07g004420.1	ZmgnlUGZm#S25109745	trC0PE73C0PE73MAIZE
Bradi2g05120	-	-	TagnlUGTa#S58849448	-
Bradi2g05700	Os01t0191300	Sb03g003170.1	-	trD8L9M6D8L9M6WHEAT
Bradi2g05890	-	-	-	-
Bradi2g06250	Os12t0150100	Sb03g006610.1	-	trB6TPG2B6TPG2MAIZE
Bradi2g06780	-	-	-	-
Bradi2g07357	-	-	-	trQ15MS3Q15MS3WHEAT
Bradi2g07910	Os04t0354200	-	-	trQ70JP6Q70JP6WHEAT
Bradi2g08070	Os01t0235400	Sb01g010190.1	HvgnlUGHv#S58588662	-
Bradi2g08390	Os09t0503400	-	-	-
Bradi2g08707	Os01t0731600	-	HvgnlUGHv#S12627815	-
Bradi2g09070	Os12t0560300	-	TagnlUGTa#S16195397	trQ6PLR8Q6PLR8MAIZE
Bradi2g09434	Os11t0223201	Sb05g002510.1	-	trQ8L4X2Q8L4X2HORVU
Bradi2g09777	Os01t0265000	Sb03g010340.1	-	-
Bradi2g11107	Os01t0286600	Sb03g011670.1	TagnlUGTa#S52545989	trC0P5U0C0P5U0MAIZE
Bradi2g11337	Os09t0491852	-	TagnlUGTa#S32511849	trB6T555B6T555MAIZE
Bradi2g11350	Os01t0295700	-	HvgnlUGHv#S39523474	trB4FTI9B4FTI9MAIZE
Bradi2g11360	Os12t0485000	Sb03g012030.1	TagnlUGTa#S52542447	trB6SU43B6SU43MAIZE
Bradi2g11920	Os01t0881300	-	HvgnlUGHv#S39526921	-
Bradi2g12960	Os01t0368900	Sb03g014790.1	-	trB6TT52B6TT52MAIZE
Bradi2g13020	Os01t0371500	-	HvgnlUGHv#S39527094	trQ8GTB9Q8GTB9WHEAT
Bradi2g13090	-	Sb04g007200.1	PvrgnlUGPvr#S52889874	spP69443ATPEWHEAT
Bradi2g13104	-	-	TagnlUGTa#S58912891	trA4UMB9A4UMB9HORVU
Bradi2g13137	Os01t0374200	Sb03g001460.1	-	-
Bradi2g13330	-	-	-	-
Bradi2g15430	-	Sb02g007880.1	-	-
Bradi2g17100	-	-	TagnlUGTa#S58856779	-
Bradi2g17660	Os05t0549100	Sb09g027380.2	-	trB4FVB8B4FVB8MAIZE
Bradi2g17890	Os05t0146100	-	TagnlUGTa#S52543273	trA9ZN27A9ZN27WHEAT
Bradi2g17926	-	-	TagnlUGTa#S58861046	trA9ZN27A9ZN27WHEAT
Bradi2g17960	Os03t0221100	-	-	trA9ZN27A9ZN27WHEAT
Bradi2g18370	-	Sb02g009650.1	TagnlUGTa#S58868148	-
Bradi2g18400	-	Sb03g011225.1	-	-
Bradi2g18677	Os05t0535500	Sb09g026710.1	TagnlUGTa#S16194027	-
Bradi2g19380	Os05t0522600	-	-	-
Bradi2g19950	Os12t0597500	-	HvgnlUGHv#S58586698	-
Bradi2g20977	Os10t0355800	Sb04g007200.1	TagnlUGTa#S58869566	trQ5SBI4Q5SBI4MAIZE
Bradi2g20997	-	-	ZmgnlUGZm#S52132895	spP62720YCF4WHEAT
Bradi2g21217	Os05t0494900	Sb09g024270.1	HvgnlUGHv#S48848054	-
Bradi2g21270	Os03t0164400	Sb01g014270.1	-	-
Bradi2g21440	-	-	TagnlUGTa#S58899692	-
Bradi2g22097	Os12t0485400	Sb06g026720.1	HvgnlUGHv#S58596560	trC4IZ51C4IZ51MAIZE
Bradi2g22360	Os05t0476200	-	TagnlUGTa#S58869052	-
Bradi2g22387	-	-	-	-
Bradi2g22840	Os12t0552300	Sb06g015580.1	HvgnlUGHv#S58600748	-
Bradi2g23410	-	-	-	-
Bradi2g23760	-	-	-	-
Bradi2g24160	Os05t0437200	-	TagnlUGTa#S58899160	-
Bradi2g25285	-	-	TagnlUGTa#S58902766	trC0PFC1C0PFC1MAIZE
Bradi2g25300	Os02t0113200	Sb02g019410.1	-	trC4J202C4J202MAIZE
Bradi2g25650	-	-	TagnlUGTa#S58856997	-
Bradi2g26580	-	-	-	-
Bradi2g27040	-	Sb05g009983.1	-	-
Bradi2g27230	Os01t0355600	Sb04g038150.1	TagnlUGTa#S52543615	-
Bradi2g28410	Os01t0930300	-	-	-
Bradi2g28414	-	-	-	-
Bradi2g29227	-	-	-	-
Bradi2g30447	-	-	-	-
Bradi2g30840	-	-	-	trB8A366B8A366MAIZE
Bradi2g31170	-	-	-	-
Bradi2g31180	-	-	-	-
Bradi2g31490	Os05t0317700	-	-	-
Bradi2g31530	-	Sb06g020406.1	-	-
Bradi2g31690	Os10t0370800	-	HvgnlUGHv#S58579348	trB6TTA1B6TTA1MAIZE
Bradi2g31805	-	-	-	-
Bradi2g31860	Os03t0300200	Sb01g015195.1	-	-
Bradi2g31910	Os09t0472100	Sb01g000400.1	-	trC0PCU6C0PCU6MAIZE
Bradi2g32970	Os05t0475600	-	-	-
Bradi2g32980	-	-	-	-
Bradi2g33307	Os01t0672100	-	-	-
Bradi2g35080	Os05t0155200	-	HvgnlUGHv#S39527712	-
Bradi2g35425	-	-	-	trA4GMN4A4GMN4PANVG
Bradi2g36150	Os11t0213800	Sb07g005720.1	TagnlUGTa#S58899414	trD7PDA1D7PDA1WHEAT
Bradi2g36180	Os11t0213800	Sb05g025440.1	-	trD7PDA1D7PDA1WHEAT
Bradi2g36525	Os11t0208000	-	-	-
Bradi2g36817	Os07t0285200	-	-	-
Bradi2g37067	Os05t0134700	-	HvgnlUGHv#S58596040	-
Bradi2g37172	Os11t0629600	-	-	-
Bradi2g37230	-	-	-	-
Bradi2g37795	-	Sb01g014270.1	-	-
Bradi2g38510	Os11t0608300	-	-	-
Bradi2g38577	Os05t0133900	-	TagnlUGTa#S52543417	trQ8LK10Q8LK10MAIZE
Bradi2g39040	Os09t0246700	Sb01g028180.1	HvgnlUGHv#S39523166	-
Bradi2g39547	Os02t0478300	Sb02g006030.1	TagnlUGTa#S37757868	-
Bradi2g40030	Os08t0307400	-	-	-
Bradi2g40160	-	-	TagnlUGTa#S58854101	-
Bradi2g40377	Os03t0627900	Sb06g004065.1	-	trQ8W1D1Q8W1D1MAIZE
Bradi2g40430	Os01t0533500	-	TagnlUGTa#S15881508	trQ4JHU2Q4JHU2WHEAT
Bradi2g40460	Os03t0128200	Sb03g023520.1	-	-
Bradi2g41440	Os01t0567500	-	-	-
Bradi2g42290	Os04t0208400	-	HvgnlUGHv#S58579593	-
Bradi2g42660	-	-	-	-
Bradi2g42820	Os07t0466500	-	-	-
Bradi2g43500	Os02t0650800	Sb04g033300.1	-	-
Bradi2g44010	Os01t0624000	-	TagnlUGTa#S52547034	trB7ZZK1B7ZZK1MAIZE
Bradi2g44330	Os01t0628900	-	-	trC4J5N0C4J5N0MAIZE
Bradi2g44510	Os01t0634900	Sb03g028940.1	TagnlUGTa#S32587804	-
Bradi2g45050	Os01t0644200	Sb03g029390.1	TagnlUGTa#S32500078	trB6SJA5B6SJA5MAIZE
Bradi2g45700	Os01t0661500	-	-	trB4F823B4F823MAIZE
Bradi2g46197	Os01t0672100	Sb03g030750.1	-	trD8L9K1D8L9K1WHEAT
Bradi2g47400	Os01t0696600	-	HvgnlUGHv#S58597869	trQ8RVT7Q8RVT7WHEAT
Bradi2g49067	Os01t0734800	-	-	trB4G1X4B4G1X4MAIZE
Bradi2g50020	Os01t0752300	-	-	trB6T1D8B6T1D8MAIZE
Bradi2g50330	Os01t0757700	Sb03g035040.1	TagnlUGTa#S58905017	trB6TMK4B6TMK4MAIZE
Bradi2g50640	Os03t0564800	-	-	-
Bradi2g50770	Os01t0764300	Sb03g035440.1	HvgnlUGHv#S58600790	trC0PB26C0PB26MAIZE
Bradi2g50967	Os05t0510800	-	-	-
Bradi2g51100	-	-	-	trQ945K3Q945K3MAIZE
Bradi2g51255	Os01t0771400	-	TagnlUGTa#S58906807	-
Bradi2g51517	Os05t0508700	-	TagnlUGTa#S58885989	-
Bradi2g52010	-	-	-	-
Bradi2g52850	Os01t0807900	Sb03g037550.1	TagnlUGTa#S58884563	trB4FQJ2B4FQJ2MAIZE
Bradi2g53230	-	Sb06g015580.1	HvgnlUGHv#S58600748	-
Bradi2g54600	Os05t0459900	-	ZmgnlUGZm#S35720185	trQ5I7L5Q5I7L5WHEAT
Bradi2g55930	Os05t0440800	-	TagnlUGTa#S52543171	-
Bradi2g56020	Os01t0866300	Sb03g040890.1	-	trQ7XYD1Q7XYD1WHEAT
Bradi2g56440	Os01t0872700	Sb03g010040.1	TagnlUGTa#S58899892	-
Bradi2g57335	Os10t0391300	-	HvgnlUGHv#S58595471	-
Bradi2g57940	-	Sb03g043030.1	HvgnlUGHv#S58599137	-
Bradi2g57987	Os12t0621700	-	HvgnlUGHv#S58586496	trB4FYU7B4FYU7MAIZE
Bradi2g58007	Os12t0623400	-	TagnlUGTa#S22369325	-
Bradi2g60434	Os11t0237600	Sb02g041290.1	-	-
Bradi2g60554	Os12t0591300	-	-	-
Bradi2g60630	-	-	TagnlUGTa#S52543273	trA9ZN27A9ZN27WHEAT
Bradi2g61570	Os01t0963300	Sb03g046820.1	HvgnlUGHv#S58583384	trB4FXY3B4FXY3MAIZE
Bradi2g61777	-	-	TagnlUGTa#S32693873	trC0PJC8C0PJC8MAIZE
Bradi2g61830	Os01t0966700	Sb03g047060.1	HvgnlUGHv#S58580081	trB7ZX90B7ZX90MAIZE
Bradi2g62090	Os01t0971700	Sb03g047320.1	-	trC0P8I3C0P8I3MAIZE
Bradi3g00560	Os02t0103500	Sb04g000450.1	TagnlUGTa#S52544287	trC4J1Q6C4J1Q6MAIZE
Bradi3g00980	Os03t0743800	-	HvgnlUGHv#S12683476	-
Bradi3g01340	Os01t0193900	Sb01g034706.1	-	-
Bradi3g01460	Os12t0486900	-	-	trC0PF05C0PF05MAIZE
Bradi3g01477	Os02t0115900	Sb04g001140.1	-	trQ40058Q40058HORVU
Bradi3g02380	-	Sb04g027375.1	-	-
Bradi3g03467	Os11t0286800	-	-	-
Bradi3g03490	Os11t0286800	-	-	-
Bradi3g03878	Os12t0565100	-	-	-
Bradi3g03930	Os06t0319600	Sb01g012650.1	HvgnlUGHv#S58586384	trC0P4N8C0P4N8MAIZE
Bradi3g04480	Os02t0158800	Sb04g004090.1	HvgnlUGHv#S58595642	trB6UFP0B6UFP0MAIZE
Bradi3g04737	Os07t0285900	-	-	-
Bradi3g04920	-	Sb08g021460.1	HvgnlUGHv#S58586480	trD9HNT6D9HNT6MAIZE
Bradi3g04940	-	-	TagnlUGTa#S58857093	trB6SGP4B6SGP4MAIZE
Bradi3g05300	Os02t0171100	Sb04g004750.1	-	trB8A293B8A293MAIZE
Bradi3g05690	Os02t0176400	-	-	trB6TQQ7B6TQQ7MAIZE
Bradi3g05847	Os03t0403100	-	TagnlUGTa#S58912871	spQ6ENX3RPOBSACOF
Bradi3g05950	Os12t0541500	Sb02g041940.1	TagnlUGTa#S58910516	trC4J1J9C4J1J9MAIZE
Bradi3g06253	Os08t0106900	-	-	trB6THQ7B6THQ7MAIZE
Bradi3g06727	Os02t0192400	Sb04g006240.1	-	-
Bradi3g06900	Os08t0399600	Sb03g025910.2	HvgnlUGHv#S58578311	spB4FHF0EFTSMAIZE
Bradi3g07490	Os02t0202300	Sb04g007000.1	-	-
Bradi3g07790	Os12t0615300	-	HvgnlUGHv#S58595779	-
Bradi3g08260	Os10t0430900	-	-	trQ70YI8Q70YI8HORVU
Bradi3g08490	Os01t0930300	-	-	-
Bradi3g08550	-	Sb03g001780.1	-	-
Bradi3g08850	Os03t0278200	-	TagnlUGTa#S58861216	trB6T983B6T983MAIZE
Bradi3g08940	-	-	-	-
Bradi3g09535	-	-	-	-
Bradi3g09610	Os11t0567800	Sb08g001615.1	-	-
Bradi3g09797	Os06t0475400	-	-	trB4FSJ8B4FSJ8MAIZE
Bradi3g10416	-	-	HvgnlUGHv#S58591812	-
Bradi3g10422	-	Sb03g008390.1	-	-
Bradi3g10437	-	-	TagnlUGTa#S58869125	-
Bradi3g10450	Os02t0284500	-	TagnlUGTa#S58869125	-
Bradi3g10630	Os02t0290600	Sb04g011310.1	TagnlUGTa#S52547138	trC0HHS0C0HHS0MAIZE
Bradi3g10710	-	-	-	-
Bradi3g10860	-	-	HvgnlUGHv#S41548228	-
Bradi3g11460	Os02t0312700	Sb04g010120.1	TagnlUGTa#S17890622	trB4FMF9B4FMF9MAIZE
Bradi3g11810	-	-	-	-
Bradi3g12810	Os08t0566900	Sb07g023460.1	TagnlUGTa#S17984476	trB8A1W0B8A1W0MAIZE
Bradi3g12930	-	Sb07g000270.1	-	trC0PFV0C0PFV0MAIZE
Bradi3g13580	Os08t0112800	Sb07g001260.2	-	trC4J3U5C4J3U5MAIZE
Bradi3g14112	-	Sb01g014270.1	-	-
Bradi3g14710	Os08t0139700	-	HvgnlUGHv#S58579892	trB2C4D2B2C4D2MAIZE
Bradi3g15010	-	-	-	-
Bradi3g15920	Os08t0169700	Sb07g004530.1	-	-
Bradi3g15935	-	-	-	trC0P4M6C0P4M6MAIZE
Bradi3g16160	Os03t0576900	-	HvgnlUGHv#S58580073	trC0P3V5C0P3V5MAIZE
Bradi3g17240	Os10t0381800	Sb05g006500.1	-	-
Bradi3g17620	Os08t0200500	-	TagnlUGTa#S58857093	trC0HH17C0HH17MAIZE
Bradi3g18220	Os05t0535100	-	-	trB6SXV6B6SXV6MAIZE
Bradi3g18240	Os03t0405000	-	-	trC0PF78C0PF78MAIZE
Bradi3g18300	-	-	-	-
Bradi3g18390	Os11t0558900	-	-	-
Bradi3g18400	Os11t0558400	-	-	-
Bradi3g18420	-	-	ZmgnlUGZm#S48000964	spP0C157PSBASACOF
Bradi3g18640	Os08t0227400	-	HvgnlUGHv#S58595538	-
Bradi3g19460	-	-	-	-
Bradi3g19490	Os05t0129900	Sb09g002530.1	-	trB4FCP2B4FCP2MAIZE
Bradi3g19670	Os08t0277200	Sb02g014910.1	HvgnlUGHv#S58579672	trO82726O82726MAIZE
Bradi3g19690	Os08t0277900	-	TagnlUGTa#S58897587	trB4FF20B4FF20MAIZE
Bradi3g19967	Os08t0296600	-	-	-
Bradi3g20010	Os08t0299200	Sb02g043360.1	-	trB6TQK5B6TQK5MAIZE
Bradi3g20220	Os08t0307400	-	TagnlUGTa#S52546957	-
Bradi3g20530	Os03t0644200	Sb01g027350.1	TagnlUGTa#S58884667	trB6SWY6B6SWY6MAIZE
Bradi3g20580	Os08t0326700	Sb05g022600.1	HvgnlUGHv#S58578377	trB6U4E9B6U4E9MAIZE
Bradi3g20710	Os08t0320200	Sb04g038240.1	-	trB8A1W5B8A1W5MAIZE
Bradi3g20780	Os02t0793500	-	-	-
Bradi3g20790	Os10t0160000	-	HvgnlUGHv#S58578408	-
Bradi3g21276	-	-	-	-
Bradi3g21287	-	Sb01g026850.1	-	-
Bradi3g22340	Os08t0345700	-	TagnlUGTa#S58890919	trB4FAE6B4FAE6MAIZE
Bradi3g22550	Os10t0167300	Sb10g002460.1	-	trB6T3P9B6T3P9MAIZE
Bradi3g22760	Os10t0182000	Sb08g008230.1	-	-
Bradi3g22786	Os02t0139700	Sb04g003190.1	-	trC0PGI0C0PGI0MAIZE
Bradi3g22802	Os11t0189600	Sb04g003190.1	-	trC0PGI0C0PGI0MAIZE
Bradi3g22820	Os11t0525200	Sb02g019410.1	-	spP93596CP51WHEAT
Bradi3g22840	Os05t0416400	-	TagnlUGTa#S37946336	trC4J202C4J202MAIZE
Bradi3g22850	Os05t0415900	-	-	-
Bradi3g22990	Os10t0194300	Sb01g044200.1	TagnlUGTa#S58866695	-
Bradi3g23160	Os03t0183600	Sb01g023740.1	TagnlUGTa#S52544609	trB4FJ86B4FJ86MAIZE
Bradi3g23167	-	-	TagnlUGTa#S17898497	-
Bradi3g24417	-	Sb08g016820.1	TagnlUGTa#S58854557	trQ41525Q41525WHEAT
Bradi3g24740	Os10t0407500	Sb01g022250.1	TagnlUGTa#S58857290	trB4FYY5B4FYY5MAIZE
Bradi3g24755	Os08t0315200	-	-	trQ8W1D1Q8W1D1MAIZE
Bradi3g25654	-	-	ZmgnlUGZm#S48297571	spP06528ATPFWHEAT
Bradi3g25900	-	-	-	-
Bradi3g25910	Os10t0405600	Sb01g022370.1	TagnlUGTa#S58892780	trC4J1M8C4J1M8MAIZE
Bradi3g26413	Os01t0646700	-	-	-
Bradi3g26680	Os10t0414500	Sb01g022060.1	-	-
Bradi3g27160	Os11t0599000	-	-	-
Bradi3g27278	-	Sb10g006563.1	-	-
Bradi3g27320	Os06t0120732	-	TagnlUGTa#S58869566	trQ5SBI3Q5SBI3MAIZE
Bradi3g27560	Os09t0545250	-	-	-
Bradi3g28120	Os10t0463800	Sb01g019970.1	HvgnlUGHv#S58596508	trB4FIV1B4FIV1MAIZE
Bradi3g28670	-	-	-	-
Bradi3g28930	Os02t0523500	Sb04g021280.1	TagnlUGTa#S58895929	-
Bradi3g29140	Os09t0268600	-	-	-
Bradi3g29350	Os02t0491300	-	TagnlUGTa#S16261347	trC4J3M7C4J3M7MAIZE
Bradi3g29810	Os10t0493600	Sb01g018400.1	TagnlUGTa#S58855376	trO04944O04944HORVU
Bradi3g30350	Os10t0506200	Sb07g004420.1	-	-
Bradi3g32440	-	Sb01g044485.1	-	-
Bradi3g33360	Os09t0503400	-	-	-
Bradi3g35350	Os09t0362500	-	-	-
Bradi3g35517	Os08t0407000	Sb07g020060.1	TagnlUGTa#S58861221	trB6TE37B6TE37MAIZE
Bradi3g35770	Os08t0413000	-	HvgnlUGHv#S58587647	trB4FZM3B4FZM3MAIZE
Bradi3g36100	-	-	-	-
Bradi3g36180	Os09t0393200	Sb02g024010.1	-	-
Bradi3g36270	Os08t0427300	Sb07g020830.1	TagnlUGTa#S58869845	trB8A2L6B8A2L6MAIZE
Bradi3g36960	-	Sb07g021600.1	TagnlUGTa#S52543648	trC0PJ64C0PJ64MAIZE
Bradi3g37780	-	-	-	-
Bradi3g38470	Os08t0480200	Sb07g028260.1	TagnlUGTa#S50386035	-
Bradi3g38830	-	-	-	-
Bradi3g39040	-	-	HvgnlUGHv#S58584367	-
Bradi3g39650	-	-	HvgnlUGHv#S58595779	-
Bradi3g39710	-	-	-	-
Bradi3g43010	Os01t0974000	Sb03g047410.1	HvgnlUGHv#S58597438	trB6TXI1B6TXI1MAIZE
Bradi3g43137	Os02t0465900	Sb04g017430.2	-	trB4FDV4B4FDV4MAIZE
Bradi3g43587	-	Sb01g007970.1	-	-
Bradi3g43600	Os08t0106300	-	TagnlUGTa#S52542768	-
Bradi3g43610	-	-	TagnlUGTa#S32565664	-
Bradi3g43686	-	-	-	-
Bradi3g43737	Os02t0497500	Sb04g020090.1	TagnlUGTa#S58853107	-
Bradi3g44490	-	-	-	trB6Z275B6Z275WHEAT
Bradi3g44960	Os02t0533900	Sb04g021790.1	TagnlUGTa#S52542023	trB6TKZ3B6TKZ3MAIZE
Bradi3g44980	-	-	-	-
Bradi3g45100	Os02t0537000	-	-	trB6UD91B6UD91MAIZE
Bradi3g45580	Os11t0574500	Sb06g022020.1	TagnlUGTa#S58854283	-
Bradi3g46100	Os11t0245100	-	-	-
Bradi3g46920	Os04t0304400	-	TagnlUGTa#S41658045	-
Bradi3g50300	Os05t0392400	Sb04g033300.1	-	trA8I437A8I437MAIZE
Bradi3g52470	Os02t0699700	Sb04g030880.1	-	-
Bradi3g53770	Os09t0504400	Sb02g029140.1	-	trB6U610B6U610MAIZE
Bradi3g54980	Os02t0812400	Sb04g036790.1	TagnlUGTa#S58838476	-
Bradi3g55020	Os02t0813350	-	-	-
Bradi3g55920	Os02t0824000	Sb04g037860.1	TagnlUGTa#S58846354	-
Bradi3g56710	-	-	TagnlUGTa#S17977355	-
Bradi3g57017	Os04t0304400	-	TagnlUGTa#S41658045	trA9J234A9J234WHEAT
Bradi3g57310	-	-	-	-
Bradi3g57560	Os02t0772500	-	-	-
Bradi3g57750	Os11t0484000	Sb0019s004510.1	TagnlUGTa#S58896388	spB4G0F3MTBCMAIZE
Bradi3g58092	Os02t0762800	-	-	-
Bradi3g58226	Os10t0571900	-	TagnlUGTa#S58861167	-
Bradi3g58670	Os02t0755900	Sb04g027420.1	HvgnlUGHv#S58583683	trB6TBS7B6TBS7MAIZE
Bradi3g59847	Os10t0405500	Sb04g005260.1	TagnlUGTa#S58893676	-
Bradi3g60387	-	-	TagnlUGTa#S12904305	-
Bradi3g60400	Os08t0322600	Sb04g038180.1	-	-
Bradi3g60420	Os02t0829100	Sb04g038190.1	HvgnlUGHv#S58584966	trC4J9B9C4J9B9MAIZE
Bradi3g60550	-	-	-	-
Bradi3g60590	Os01t0618500	-	-	trQ2MJJ9Q2MJJ9MAIZE
Bradi3g60710	Os02t0831700	Sb04g038430.1	-	trB6TUT8B6TUT8MAIZE
Bradi3g60790	Os06t0182300	-	-	trC6GFB2C6GFB2HORVU
Bradi4g00230	-	-	TagnlUGTa#S58888235	-
Bradi4g00250	Os12t0640900	Sb08g023270.2	TagnlUGTa#S58857881	trC4J1F0C4J1F0MAIZE
Bradi4g00280	Os05t0200500	-	-	trB4FW65B4FW65MAIZE
Bradi4g00320	-	-	-	trQ9M423Q9M423HORVU
Bradi4g00330	Os12t0640600	Sb01g047540.1	ZmgnlUGZm#S22345677	trQ45VT7Q45VT7MAIZE
Bradi4g00335	Os12t0640600	Sb01g047540.1	HvgnlUGHv#S58597862	trQ45VT7Q45VT7MAIZE
Bradi4g00367	-	Sb08g023210.1	HvgnlUGHv#S58594123	-
Bradi4g00397	Os12t0639800	Sb01g004700.1	-	trQ15MN5Q15MN5WHEAT
Bradi4g00440	Os12t0471100	-	-	trQ5BHT7Q5BHT7WHEAT
Bradi4g00450	-	-	TagnlUGTa#S58861046	trA9ZN27A9ZN27WHEAT
Bradi4g00467	-	Sb08g023150.1	-	trQ5BHT7Q5BHT7WHEAT
Bradi4g00480	Os12t0639100	Sb08g023130.1	TagnlUGTa#S32635933	trA8QU90A8QU90WHEAT
Bradi4g00497	Os12t0638800	Sb08g023080.1	-	trD0QMR3D0QMR3WHEAT
Bradi4g00517	Os12t0638700	Sb01g011610.1	TagnlUGTa#S52543897	trD0QMR4D0QMR4WHEAT
Bradi4g00530	Os12t0638200	-	-	-
Bradi4g00550	Os12t0638100	Sb08g023040.1	ZmgnlUGZm#S48299523	trB6SKC1B6SKC1MAIZE
Bradi4g00700	Os05t0145700	-	-	trA9ZN27A9ZN27WHEAT
Bradi4g00730	Os12t0568800	-	HvgnlUGHv#S58582134	-
Bradi4g00740	Os12t0636200	Sb08g022960.1	TagnlUGTa#S58905465	trB4FBI0B4FBI0MAIZE
Bradi4g00747	Os12t0636100	Sb08g022950.1	TagnlUGTa#S37833899	trA9ZN33A9ZN33WHEAT
Bradi4g00790	Os12t0636100	-	HvgnlUGHv#S41571918	trA9ZN33A9ZN33WHEAT
Bradi4g00860	Os12t0633600	Sb08g022840.1	TagnlUGTa#S52543689	trC0P3K9C0P3K9MAIZE
Bradi4g00910	Os12t0632700	-	-	trQ7XZE9Q7XZE9WHEAT
Bradi4g00930	Os02t0327100	Sb07g002285.1	TagnlUGTa#S32584415	trB6TBI1B6TBI1MAIZE
Bradi4g00950	Os12t0631800	Sb04g004300.1	TagnlUGTa#S17984635	-
Bradi4g00967	-	-	TagnlUGTa#S52542591	-
Bradi4g00980	Os12t0631200	Sb08g022690.1	ZmgnlUGZm#S48295671	trB6SWC9B6SWC9MAIZE
Bradi4g01035	Os12t0630700	Sb08g022550.1	TagnlUGTa#S52543048	trB8A3J6B8A3J6MAIZE
Bradi4g01070	Os12t0628400	-	TagnlUGTa#S52542428	trB4F857B4F857MAIZE
Bradi4g01080	Os12t0163200	Sb05g002340.1	HvgnlUGHv#S39523943	-
Bradi4g01090	Os12t0626300	Sb03g010430.1	ZmgnlUGZm#S50154995	-
Bradi4g01100	Os12t0626450	-	HvgnlUGHv#S58599713	trB8A382B8A382MAIZE
Bradi4g01140	Os12t0624900	-	HvgnlUGHv#S39525747	trC0PAB3C0PAB3MAIZE
Bradi4g01180	Os12t0624800	Sb08g022270.1	TagnlUGTa#S58847396	trC0PII2C0PII2MAIZE
Bradi4g01215	-	Sb08g017730.1	HvgnlUGHv#S58585725	trB6U2J2B6U2J2MAIZE
Bradi4g01230	Os12t0623600	Sb08g022140.1	-	trB6TB90B6TB90MAIZE
Bradi4g01240	Os12t0623500	Sb01g013100.1	TagnlUGTa#S52546249	trB6U1T8B6U1T8MAIZE
Bradi4g01260	Os12t0621700	Sb08g022070.1	HvgnlUGHv#S58586496	-
Bradi4g01280	Os12t0621500	-	-	trC0PG45C0PG45MAIZE
Bradi4g01310	Os11t0473350	-	TagnlUGTa#S58867087	-
Bradi4g01320	Os12t0620600	-	HvgnlUGHv#S58594815	-
Bradi4g01360	Os12t0619000	Sb08g021930.1	-	trC0PC20C0PC20MAIZE
Bradi4g01380	-	Sb08g021910.1	TagnlUGTa#S26018870	trB6SM21B6SM21MAIZE
Bradi4g01390	Os03t0647500	Sb08g021890.1	-	trC4J7Q1C4J7Q1MAIZE
Bradi4g01410	Os12t0617900	Sb01g013460.1	TagnlUGTa#S58853290	-
Bradi4g01430	Os12t0617800	Sb08g021840.1	TagnlUGTa#S58903650	-
Bradi4g01490	-	Sb08g021740.1	TagnlUGTa#S22383425	trC0PM86C0PM86MAIZE
Bradi4g01500	Os05t0571300	-	TagnlUGTa#S52543931	-
Bradi4g01547	-	-	TagnlUGTa#S52541790	trC0PGB1C0PGB1MAIZE
Bradi4g01580	Os12t0616000	Sb08g021670.1	-	-
Bradi4g01610	Os12t0615700	Sb08g021640.1	TagnlUGTa#S32610145	-
Bradi4g01620	Os12t0615600	Sb08g021630.1	-	-
Bradi4g01630	Os12t0615500	-	TagnlUGTa#S58854910	trB4FSG2B4FSG2MAIZE
Bradi4g01647	Os12t0615300	-	-	-
Bradi4g01660	Os12t0615000	-	TagnlUGTa#S37763800	-
Bradi4g01670	Os12t0615300	-	-	-
Bradi4g01680	Os12t0615300	Sb08g021600.1	-	-
Bradi4g01717	Os12t0613850	-	TagnlUGTa#S52542053	trB6SVW0B6SVW0MAIZE
Bradi4g01730	Os12t0613700	Sb08g021460.1	HvgnlUGHv#S58586480	trD9HNT6D9HNT6MAIZE
Bradi4g01780	Os12t0613250	Sb01g013680.1	TagnlUGTa#S17985870	trC0P413C0P413MAIZE
Bradi4g01790	Os12t0613200	Sb08g002530.1	TagnlUGTa#S58867705	-
Bradi4g01800	Os01t0209800	-	-	trB6SWZ5B6SWZ5MAIZE
Bradi4g01810	Os03t0625900	Sb01g013700.1	TagnlUGTa#S58859176	trB4FW85B4FW85MAIZE
Bradi4g01820	Os12t0613000	Sb08g021370.1	TagnlUGTa#S52544720	trC0PBU5C0PBU5MAIZE
Bradi4g01887	Os12t0612700	Sb08g021350.1	TagnlUGTa#S52543234	-
Bradi4g01900	Os12t0612500	Sb08g021340.1	HvgnlUGHv#S58590331	-
Bradi4g01910	Os12t0612400	Sb08g021330.1	TagnlUGTa#S52544181	trQ7X9J6Q7X9J6WHEAT
Bradi4g01930	Os12t0612300	-	TagnlUGTa#S58853311	trB4FH34B4FH34MAIZE
Bradi4g01940	Os12t0612100	Sb08g021310.3	TagnlUGTa#S58897208	-
Bradi4g01980	Os12t0611900	Sb08g021190.1	TagnlUGTa#S58857108	trC4J217C4J217MAIZE
Bradi4g02000	Os12t0611200	Sb08g021180.1	-	trC0P7U9C0P7U9MAIZE
Bradi4g02020	Os02t0639100	Sb08g021156.1	-	trB4FY44B4FY44MAIZE
Bradi4g02030	Os12t0615800	Sb08g021110.1	HvgnlUGHv#S58596936	trB4FJL8B4FJL8MAIZE
Bradi4g02040	Os12t0611000	Sb01g013820.1	TagnlUGTa#S58899663	trQ7XYB8Q7XYB8WHEAT
Bradi4g02060	Os12t0610600	Sb08g021080.1	TagnlUGTa#S58853181	-
Bradi4g02070	Os12t0610500	Sb08g021070.1	TagnlUGTa#S32604473	trC0HED2C0HED2MAIZE
Bradi4g02100	Os12t0609800	Sb08g020980.1	TagnlUGTa#S58860386	trC0PCE2C0PCE2MAIZE
Bradi4g02117	-	-	ZmgnlUGZm#S46906131	trB4FW77B4FW77MAIZE
Bradi4g02130	Os12t0290100	-	TagnlUGTa#S58856200	trC0HGU8C0HGU8MAIZE
Bradi4g02160	Os12t0609500	Sb08g020890.1	TagnlUGTa#S13021419	trB6TKV5B6TKV5MAIZE
Bradi4g02240	Os12t0608500	-	-	-
Bradi4g02260	Os04t0606800	Sb06g027850.1	TagnlUGTa#S58889351	trB6SLW7B6SLW7MAIZE
Bradi4g02267	Os12t0608600	-	TagnlUGTa#S24623069	trB6SU81B6SU81MAIZE
Bradi4g02317	Os07t0569800	-	-	trC0PB87C0PB87MAIZE
Bradi4g02327	Os12t0608900	-	-	trC0PB87C0PB87MAIZE
Bradi4g02350	Os12t0607000	Sb08g020830.1	TagnlUGTa#S17888666	trB6TYG7B6TYG7MAIZE
Bradi4g02380	Os12t0605800	Sb08g020810.1	TagnlUGTa#S52542140	trB6SKB7B6SKB7MAIZE
Bradi4g02390	Os12t0605500	Sb08g020800.1	TagnlUGTa#S52545434	-
Bradi4g02400	Os12t0605400	-	TagnlUGTa#S17893051	trB6SK03B6SK03MAIZE
Bradi4g02410	Os12t0605300	Sb08g020790.1	TagnlUGTa#S32666319	trB6TRQ5B6TRQ5MAIZE
Bradi4g02420	Os03t0637900	-	ZmgnlUGZm#S46913033	trB4FS07B4FS07MAIZE
Bradi4g02430	Os12t0604800	Sb08g020760.1	TagnlUGTa#S58860810	trB4FAH3B4FAH3MAIZE
Bradi4g02440	Os12t0604700	-	TagnlUGTa#S52543171	-
Bradi4g02450	Os12t0604600	Sb08g020740.1	TagnlUGTa#S32599565	-
Bradi4g02480	-	-	TagnlUGTa#S26028893	trB6TV65B6TV65MAIZE
Bradi4g02552	-	-	-	trQ84KC4Q84KC4HORVU
Bradi4g02570	-	Sb07g008890.1	TagnlUGTa#S58909995	-
Bradi4g02587	Os12t0607100	Sb02g036590.1	HvgnlUGHv#S58590239	trB6TNU0B6TNU0MAIZE
Bradi4g02600	Os12t0601300	-	TagnlUGTa#S52542137	trB4G1U0B4G1U0MAIZE
Bradi4g02607	Os12t0601200	-	TagnlUGTa#S58901401	trB6TCV6B6TCV6MAIZE
Bradi4g02620	Os12t0601000	Sb01g014150.1	TagnlUGTa#S37816660	-
Bradi4g02640	Os12t0600400	-	TagnlUGTa#S52546993	trQ69G22Q69G22WHEAT
Bradi4g02660	Os12t0600100	Sb08g020450.1	-	-
Bradi4g02680	Os12t0597700	Sb08g020270.1	-	-
Bradi4g02690	Os03t0627500	Sb01g014200.1	-	-
Bradi4g02700	Os12t0597500	Sb08g020250.1	TagnlUGTa#S58860720	trC0P5R8C0P5R8MAIZE
Bradi4g02710	Os12t0606100	Sb02g039030.3	-	-
Bradi4g02725	Os12t0597200	Sb08g020210.1	TagnlUGTa#S58852109	trC4J9L7C4J9L7MAIZE
Bradi4g02747	Os12t0596900	Sb08g020180.1	TagnlUGTa#S58883423	trC0PJE3C0PJE3MAIZE
Bradi4g02760	Os12t0596800	-	TagnlUGTa#S52544640	trB6SVV3B6SVV3MAIZE
Bradi4g02767	Os12t0596600	-	TagnlUGTa#S58859105	trC4JBS2C4JBS2MAIZE
Bradi4g02786	Os04t0113000	-	-	trC0HF29C0HF29MAIZE
Bradi4g02810	Os10t0493800	Sb08g020140.1	TagnlUGTa#S58856706	trB6U4P8B6U4P8MAIZE
Bradi4g02830	-	Sb08g020130.1	ZmgnlUGZm#S27174928	-
Bradi4g02850	Os12t0595800	Sb01g042280.1	HvgnlUGHv#S58586774	-
Bradi4g02900	Os12t0594300	Sb08g020040.1	HvgnlUGHv#S12611239	-
Bradi4g02910	Os12t0594201	Sb08g020025.1	TagnlUGTa#S58883400	-
Bradi4g02930	Os12t0593000	Sb08g019970.1	TagnlUGTa#S52546514	-
Bradi4g02950	Os12t0592300	-	-	-
Bradi4g02990	Os12t0592300	Sb08g019900.1	-	trB6T3X9B6T3X9MAIZE
Bradi4g03000	Os12t0591500	-	HvgnlUGHv#S58585846	-
Bradi4g03005	Os08t0373000	-	-	trO48978O48978HORVU
Bradi4g03040	-	-	HvgnlUGHv#S58579323	-
Bradi4g03050	Os12t0590500	Sb08g019820.1	-	-
Bradi4g03060	Os12t0592400	-	HvgnlUGHv#S12558801	spQ43199APT1WHEAT
Bradi4g03080	-	Sb02g008940.1	-	-
Bradi4g03090	-	Sb10g005320.1	-	-
Bradi4g03107	Os07t0285900	-	-	-
Bradi4g03114	Os12t0588900	Sb08g019770.1	HvgnlUGHv#S58592740	trB6TIF0B6TIF0MAIZE
Bradi4g03130	Os12t0586600	-	TagnlUGTa#S58896698	trQ94IN1Q94IN1HORVU
Bradi4g03150	Os03t0240900	Sb08g019730.1	HvgnlUGHv#S58592778	trB6SVB4B6SVB4MAIZE
Bradi4g03160	Os12t0586300	-	HvgnlUGHv#S58588425	-
Bradi4g03215	Os07t0277500	-	HvgnlUGHv#S58594755	-
Bradi4g03360	Os12t0582800	Sb08g019525.1	TagnlUGTa#S52543675	-
Bradi4g03380	Os12t0583000	Sb08g019540.1	HvgnlUGHv#S41551824	trC0PI05C0PI05MAIZE
Bradi4g03420	Os12t0583900	-	TagnlUGTa#S52544660	-
Bradi4g03470	Os03t0607600	-	TagnlUGTa#S17973355	trB6TXG2B6TXG2MAIZE
Bradi4g03477	Os12t0581700	Sb01g014860.1	-	trB4FRH2B4FRH2MAIZE
Bradi4g03520	Os12t0580900	Sb01g043430.1	-	trB4F936B4F936MAIZE
Bradi4g03590	Os12t0580500	Sb08g019340.1	TagnlUGTa#S52541738	trB4FXH1B4FXH1MAIZE
Bradi4g03630	-	-	HvgnlUGHv#S39527830	-
Bradi4g03670	Os12t0578500	Sb08g019260.1	TagnlUGTa#S58867561	trB7ZXA9B7ZXA9MAIZE
Bradi4g03680	Os12t0578400	Sb01g043180.1	TagnlUGTa#S58902075	trQ70YJ3Q70YJ3HORVU
Bradi4g03690	Os02t0294600	-	TagnlUGTa#S58893667	trB4FI58B4FI58MAIZE
Bradi4g03700	Os05t0439300	-	HvgnlUGHv#S58581120	trB4FJV8B4FJV8MAIZE
Bradi4g03720	Os08t0280200	Sb02g038276.1	-	-
Bradi4g03737	Os12t0577100	Sb08g019140.1	TagnlUGTa#S58863545	trB4FXF7B4FXF7MAIZE
Bradi4g03750	Os12t0576900	Sb08g019120.1	TagnlUGTa#S52546002	trA8QM12A8QM12MAIZE
Bradi4g03777	Os12t0576700	-	TagnlUGTa#S58910063	trB6U857B6U857MAIZE
Bradi4g03787	Os12t0576700	-	-	-
Bradi4g03827	Os12t0574900	-	-	-
Bradi4g03847	Os12t0574000	Sb08g019030.1	HvgnlUGHv#S58586165	-
Bradi4g03890	Os12t0587100	Sb08g018890.1	-	-
Bradi4g04030	Os12t0566900	Sb08g018540.1	-	trB4FQW4B4FQW4MAIZE
Bradi4g04040	-	Sb08g018560.1	TagnlUGTa#S52546274	trB4FQ56B4FQ56MAIZE
Bradi4g04077	Os12t0567500	-	HvgnlUGHv#S58582821	-
Bradi4g04160	Os12t0569300	-	-	trB4FRE4B4FRE4MAIZE
Bradi4g04280	Os12t0570500	Sb08g018810.1	HvgnlUGHv#S58580129	-
Bradi4g04290	Os12t0571200	-	TagnlUGTa#S26025103	trB6UEG5B6UEG5MAIZE
Bradi4g04300	Os12t0571300	Sb08g018830.1	HvgnlUGHv#S15198012	trB6TKB0B6TKB0MAIZE
Bradi4g04310	Os12t0567000	Sb08g018540.1	-	trB4FQW4B4FQW4MAIZE
Bradi4g04360	Os12t0566500	Sb08g018493.1	HvgnlUGHv#S58587988	-
Bradi4g04390	Os12t0566300	-	TagnlUGTa#S58903936	trB6TD54B6TD54MAIZE
Bradi4g04400	-	Sb08g018470.1	TagnlUGTa#S58853393	-
Bradi4g04420	Os12t0566000	-	TagnlUGTa#S52544662	trC0HFY5C0HFY5MAIZE
Bradi4g04460	Os12t0562300	Sb08g018230.1	TagnlUGTa#S52544966	-
Bradi4g04470	Os12t0562600	-	TagnlUGTa#S58891521	-
Bradi4g04540	Os12t0562900	Sb08g018270.1	TagnlUGTa#S17984525	trB6TDI0B6TDI0MAIZE
Bradi4g04560	-	Sb08g018320.1	TagnlUGTa#S58891001	trB6TSU1B6TSU1MAIZE
Bradi4g04567	Os12t0563400	Sb08g018330.1	-	trC0HEJ3C0HEJ3MAIZE
Bradi4g04580	Os12t0563500	Sb08g018340.1	TagnlUGTa#S52543604	-
Bradi4g04640	Os12t0564400	Sb08g018390.1	TagnlUGTa#S58895933	trB6SS34B6SS34MAIZE
Bradi4g04650	Os12t0564600	Sb08g018400.1	TagnlUGTa#S58895933	-
Bradi4g04655	Os12t0564800	-	TagnlUGTa#S58895111	-
Bradi4g04657	Os12t0564800	-	-	-
Bradi4g04662	Os12t0565200	Sb08g018420.1	-	-
Bradi4g04670	Os12t0562100	Sb08g018220.1	TagnlUGTa#S52543990	trC0HIU1C0HIU1MAIZE
Bradi4g04700	Os12t0561200	Sb08g018200.1	TagnlUGTa#S58867386	trC4JBR0C4JBR0MAIZE
Bradi4g04730	Os12t0560700	Sb08g018160.1	TagnlUGTa#S58869052	trC0PHT4C0PHT4MAIZE
Bradi4g04780	-	-	-	-
Bradi4g04800	Os12t0560600	-	TagnlUGTa#S52542917	trB6TH32B6TH32MAIZE
Bradi4g04810	Os12t0560500	Sb08g018120.1	ZmgnlUGZm#S50704281	trC0P334C0P334MAIZE
Bradi4g04820	Os12t0560400	-	HvgnlUGHv#S58600254	trB6TRW3B6TRW3MAIZE
Bradi4g04830	Os12t0560300	Sb03g009760.1	HvgnlUGHv#S12500425	trB4FPT6B4FPT6MAIZE
Bradi4g04840	Os12t0557800	-	TagnlUGTa#S58855146	-
Bradi4g04850	Os12t0557400	-	-	trB6UDZ6B6UDZ6MAIZE
Bradi4g04870	Os12t0556600	Sb08g017830.1	TagnlUGTa#S58861049	-
Bradi4g04880	Os12t0556300	Sb08g017780.1	TagnlUGTa#S58855492	-
Bradi4g04910	-	-	-	trQ6JAE0Q6JAE0MAIZE
Bradi4g04917	Os12t0556300	-	HvgnlUGHv#S58597654	-
Bradi4g05010	Os12t0556200	-	TagnlUGTa#S58856745	-
Bradi4g05020	Os12t0556100	-	HvgnlUGHv#S58581988	-
Bradi4g05050	Os12t0554800	-	HvgnlUGHv#S39523278	trB6T9E6B6T9E6MAIZE
Bradi4g05100	Os12t0554500	Sb08g017740.1	-	trB6SYD9B6SYD9MAIZE
Bradi4g05110	Os12t0554400	Sb08g017700.1	HvgnlUGHv#S39525043	trC0P2Y3C0P2Y3MAIZE
Bradi4g05157	Os12t0552700	-	TagnlUGTa#S17888154	trC0P2L5C0P2L5MAIZE
Bradi4g05210	Os12t0552500	Sb08g017660.1	TagnlUGTa#S52542156	-
Bradi4g05280	-	-	HvgnlUGHv#S58600748	-
Bradi4g05300	Os12t0548300	-	TagnlUGTa#S18012651	trC4P9N2C4P9N2MAIZE
Bradi4g05310	Os12t0548200	Sb08g017590.1	HvgnlUGHv#S58580910	-
Bradi4g05360	Os12t0547600	Sb08g017560.1	-	-
Bradi4g05370	Os12t0547500	Sb08g017550.1	HvgnlUGHv#S12529310	trB4FI66B4FI66MAIZE
Bradi4g05510	-	Sb08g017260.1	HvgnlUGHv#S39522909	trB6TB09B6TB09MAIZE
Bradi4g05540	Os12t0541300	-	HvgnlUGHv#S58580706	trC6F010C6F010MAIZE
Bradi4g05550	Os10t0170300	Sb03g009620.1	TagnlUGTa#S58853158	-
Bradi4g05560	Os12t0541000	-	HvgnlUGHv#S58589560	trC0HDT0C0HDT0MAIZE
Bradi4g05570	Os12t0540900	Sb08g017220.1	TagnlUGTa#S52546330	trB6T773B6T773MAIZE
Bradi4g05580	Os12t0540800	Sb08g017210.1	HvgnlUGHv#S58578411	trB4FN74B4FN74MAIZE
Bradi4g05590	Os12t0540700	Sb08g017200.1	TagnlUGTa#S17989589	-
Bradi4g05600	Os12t0538900	Sb08g017190.1	TagnlUGTa#S58882485	-
Bradi4g05610	Os12t0538800	Sb05g025915.1	-	trB7ZYL1B7ZYL1MAIZE
Bradi4g05620	Os12t0538700	-	TagnlUGTa#S22387997	-
Bradi4g05630	Os12t0538600	-	-	-
Bradi4g05660	Os12t0538600	-	HvgnlUGHv#S58593306	trB6SLL3B6SLL3MAIZE
Bradi4g05690	Os12t0538500	Sb08g017080.1	-	trB4FSR7B4FSR7MAIZE
Bradi4g05710	Os12t0538300	Sb01g044460.1	TagnlUGTa#S52543134	trB4FYB9B4FYB9MAIZE
Bradi4g05720	-	-	TagnlUGTa#S52542019	-
Bradi4g05817	-	-	TagnlUGTa#S52543733	-
Bradi4g05830	-	Sb08g017020.1	TagnlUGTa#S58866552	-
Bradi4g05840	Os12t0535900	Sb08g017010.1	HvgnlUGHv#S58586702	trD2DMM9D2DMM9MAIZE
Bradi4g05860	-	-	HvgnlUGHv#S58594788	-
Bradi4g05880	-	-	-	-
Bradi4g05897	Os01t0375200	-	HvgnlUGHv#S58591553	trB6TSW1B6TSW1MAIZE
Bradi4g05910	-	Sb04g036130.1	HvgnlUGHv#S39526176	-
Bradi4g05930	Os12t0533700	Sb03g033850.2	TagnlUGTa#S58904035	trB8A2I9B8A2I9MAIZE
Bradi4g05940	Os06t0168500	Sb08g016910.1	HvgnlUGHv#S39523237	trC0PMU3C0PMU3MAIZE
Bradi4g05950	Os12t0533500	Sb08g016860.1	TagnlUGTa#S40978331	trA8BCW8A8BCW8WHEAT
Bradi4g05960	Os12t0533400	-	TagnlUGTa#S17989301	trB6TXT7B6TXT7MAIZE
Bradi4g05980	Os12t0530100	Sb08g016840.1	HvgnlUGHv#S58583820	trC0PBB3C0PBB3MAIZE
Bradi4g06000	Os12t0600100	-	TagnlUGTa#S58891185	-
Bradi4g06017	Os12t0529900	Sb08g016770.1	TagnlUGTa#S58887909	-
Bradi4g06087	Os12t0528400	Sb05g025630.1	TagnlUGTa#S16526200	trQ7X9G0Q7X9G0WHEAT
Bradi4g06100	-	Sb08g016740.1	TagnlUGTa#S58858871	trB6SS12B6SS12MAIZE
Bradi4g06117	Os12t0528000	-	TagnlUGTa#S32624401	trB6SWQ9B6SWQ9MAIZE
Bradi4g06137	Os12t0527800	Sb08g016700.1	TagnlUGTa#S58858783	-
Bradi4g06180	Os01t0730100	-	-	-
Bradi4g06220	Os02t0553000	Sb03g012040.1	-	-
Bradi4g06237	Os04t0370500	Sb09g003640.1	-	-
Bradi4g06280	Os12t0515600	-	TagnlUGTa#S58842912	trC4J8Y0C4J8Y0MAIZE
Bradi4g06300	Os12t0515400	Sb08g016630.1	TagnlUGTa#S52543587	trC4JBI8C4JBI8MAIZE
Bradi4g06310	Os05t0558900	Sb09g003950.1	TagnlUGTa#S58900681	trB6SHI1B6SHI1MAIZE
Bradi4g06330	Os11t0637800	Sb05g025420.1	TagnlUGTa#S58900091	trB6T575B6T575MAIZE
Bradi4g06340	Os12t0514900	Sb08g016580.1	TagnlUGTa#S58867686	trB6SIC7B6SIC7MAIZE
Bradi4g06350	Os12t0514600	Sb08g016570.1	HvgnlUGHv#S12559399	trB6SRK6B6SRK6MAIZE
Bradi4g06370	Os12t0514500	Sb08g016560.1	TagnlUGTa#S52547038	trC0PDG3C0PDG3MAIZE
Bradi4g06380	Os04t0636700	Sb06g030070.1	HvgnlUGHv#S58589186	trB6SY48B6SY48MAIZE
Bradi4g06434	Os12t0511300	-	TagnlUGTa#S58894753	trC0P2Z6C0P2Z6MAIZE
Bradi4g06500	Os12t0511000	Sb08g016460.1	TagnlUGTa#S52543043	trB4FF87B4FF87MAIZE
Bradi4g06630	Os12t0508266	Sb08g016307.1	TagnlUGTa#S58912642	trB4FWF5B4FWF5MAIZE
Bradi4g06650	Os12t0508100	Sb08g016300.1	TagnlUGTa#S58882398	trB4FYT6B4FYT6MAIZE
Bradi4g06665	Os12t0507600	Sb08g016270.1	-	trB4FJR6B4FJR6MAIZE
Bradi4g06670	Os12t0507500	-	ZmgnlUGZm#S35719192	trB6T2N1B6T2N1MAIZE
Bradi4g06680	Os12t0507400	Sb08g016250.1	-	-
Bradi4g06690	Os12t0507300	Sb08g016240.1	TagnlUGTa#S58859181	trB4FAQ8B4FAQ8MAIZE
Bradi4g06700	Os03t0211400	-	HvgnlUGHv#S58585827	trC0P510C0P510MAIZE
Bradi4g06740	Os12t0503000	Sb08g015630.2	TagnlUGTa#S58902933	trB6U6B9B6U6B9MAIZE
Bradi4g06750	Os12t0503300	Sb08g015630.2	-	trC4JBT5C4JBT5MAIZE
Bradi4g06757	Os12t0503000	-	-	trB6U6B9B6U6B9MAIZE
Bradi4g06827	Os12t0502300	Sb08g019410.1	TagnlUGTa#S58857955	trB6TZG1B6TZG1MAIZE
Bradi4g06850	Os12t0502100	Sb08g015570.1	TagnlUGTa#S32706084	trC0P9D4C0P9D4MAIZE
Bradi4g06980	Os12t0498500	Sb08g015440.1	-	-
Bradi4g07100	Os12t0493900	Sb08g015290.1	TagnlUGTa#S58898833	trB6TK32B6TK32MAIZE
Bradi4g07120	-	-	ZmgnlUGZm#S48290145	trB6T7B2B6T7B2MAIZE
Bradi4g07167	Os12t0489200	-	TagnlUGTa#S58906807	-
Bradi4g07290	Os12t0485600	Sb06g025310.1	TagnlUGTa#S52543840	trC0HIX8C0HIX8MAIZE
Bradi4g07420	Os06t0233400	-	TagnlUGTa#S52546310	-
Bradi4g07430	Os12t0480200	Sb08g014350.1	HvgnlUGHv#S58594703	-
Bradi4g07450	Os12t0479900	-	TagnlUGTa#S58854482	trB6SGC0B6SGC0MAIZE
Bradi4g07610	Os12t0468600	Sb0011s011830.1	TagnlUGTa#S52541890	trB4FX06B4FX06MAIZE
Bradi4g07707	Os06t0233400	Sb04g028220.1	TagnlUGTa#S52546310	trB6TM27B6TM27MAIZE
Bradi4g07760	-	-	HvgnlUGHv#S58582196	trB4FQR9B4FQR9MAIZE
Bradi4g07861	Os12t0443800	Sb08g012570.1	TagnlUGTa#S52541003	trC4JAW1C4JAW1MAIZE
Bradi4g07920	Os04t0436100	-	-	trB4FUJ7B4FUJ7MAIZE
Bradi4g07970	Os12t0430000	Sb05g016000.1	TagnlUGTa#S58856205	trC0P861C0P861MAIZE
Bradi4g07997	Os12t0428600	-	-	trC0PN06C0PN06MAIZE
Bradi4g08080	Os12t0407500	Sb02g000980.1	TagnlUGTa#S58892020	-
Bradi4g08110	Os08t0230500	Sb08g006900.1	TagnlUGTa#S58883784	trC0HH08C0HH08MAIZE
Bradi4g08120	Os01t0507300	Sb02g035910.1	TagnlUGTa#S22379376	trB8A1V2B8A1V2MAIZE
Bradi4g09155	-	Sb03g039510.1	HvgnlUGHv#S58594974	trB6U6Z6B6U6Z6MAIZE
Bradi4g09457	Os11t0608700	-	TagnlUGTa#S58913255	-
Bradi4g09597	Os11t0689100	-	-	-
Bradi4g09870	Os11t0608300	Sb09g000636.1	-	-
Bradi4g10207	Os11t0673900	-	-	-
Bradi4g10250	Os12t0547500	-	-	trC0P361C0P361MAIZE
Bradi4g10380	Os11t0638700	-	-	trD8L9R9D8L9R9WHEAT
Bradi4g10447	-	Sb02g002480.2	-	trQ85RU3Q85RU3WHEAT
Bradi4g10670	-	Sb01g022742.1	-	-
Bradi4g10700	Os11t0661400	-	TagnlUGTa#S58866204	trC0PIF2C0PIF2MAIZE
Bradi4g11120	Os04t0354200	-	-	-
Bradi4g11310	-	Sb08g017180.1	TagnlUGTa#S17989179	-
Bradi4g11360	-	Sb05g025827.1	-	-
Bradi4g11390	Os11t0654400	-	-	trB6SUU1B6SUU1MAIZE
Bradi4g12050	Os12t0515600	-	TagnlUGTa#S58842912	trC0PFP5C0PFP5MAIZE
Bradi4g12190	Os11t0637800	-	HvgnlUGHv#S39527208	trB6T575B6T575MAIZE
Bradi4g12260	Os11t0636900	Sb05g026740.1	-	spQ2QKB4U2A2BWHEAT
Bradi4g12877	Os12t0564800	-	-	-
Bradi4g13990	Os04t0369100	-	TagnlUGTa#S58895111	trQ7XJ79Q7XJ79HORVU
Bradi4g14060	Os03t0608700	-	-	-
Bradi4g14180	-	Sb06g016240.1	-	trF5CPS4F5CPS4WHEAT
Bradi4g14565	-	-	TagnlUGTa#S58850094	-
Bradi4g14570	Os11t0599101	-	-	-
Bradi4g14600	Os11t0599101	-	-	-
Bradi4g14650	-	Sb01g026850.1	-	-
Bradi4g14860	-	-	TagnlUGTa#S58886817	-
Bradi4g15047	Os11t0274100	-	-	-
Bradi4g16200	-	Sb06g029410.1	-	-
Bradi4g16885	Os11t0544000	Sb05g020820.2	TagnlUGTa#S58857592	trC0HF20C0HF20MAIZE
Bradi4g17287	-	-	HvgnlUGHv#S58578475	-
Bradi4g17300	-	-	TagnlUGTa#S13207772	trB6Z276B6Z276WHEAT
Bradi4g18240	-	-	-	-
Bradi4g18800	Os11t0499600	-	-	trB4FXH8B4FXH8MAIZE
Bradi4g19130	-	Sb05g016000.1	HvgnlUGHv#S58601074	trC0P861C0P861MAIZE
Bradi4g19560	Os11t0425300	Sb01g003450.1	TagnlUGTa#S58900270	trB6T6G7B6T6G7MAIZE
Bradi4g19590	Os11t0447300	Sb01g021800.1	HvgnlUGHv#S58587128	trC0P9C2C0P9C2MAIZE
Bradi4g20110	Os11t0309000	-	-	trC4J625C4J625MAIZE
Bradi4g21230	-	-	TagnlUGTa#S58868152	-
Bradi4g21363	-	Sb06g019415.1	-	-
Bradi4g21680	Os12t0197900	-	TagnlUGTa#S52547045	trC0P4N7C0P4N7MAIZE
Bradi4g21860	-	-	TagnlUGTa#S58885116	-
Bradi4g21870	Os11t0608700	Sb05g007980.1	TagnlUGTa#S58886027	-
Bradi4g22030	Os11t0222000	Sb05g008500.1	HvgnlUGHv#S58594839	-
Bradi4g22780	Os06t0595700	-	-	-
Bradi4g23080	-	-	TagnlUGTa#S52543076	-
Bradi4g23510	-	-	-	-
Bradi4g23650	-	Sb06g012965.1	-	-
Bradi4g23737	-	-	-	-
Bradi4g23747	Os02t0310500	-	-	-
Bradi4g23767	Os10t0423800	-	-	-
Bradi4g23820	-	Sb01g013780.1	-	trB4F9L5B4F9L5MAIZE
Bradi4g24070	Os01t0872900	Sb05g019020.1	-	-
Bradi4g24390	Os12t0169800	-	HvgnlUGHv#S41551961	trC0HH11C0HH11MAIZE
Bradi4g25570	-	-	-	-
Bradi4g25670	Os04t0208400	Sb01g032350.1	-	trB6SL02B6SL02MAIZE
Bradi4g25780	Os11t0270500	-	-	-
Bradi4g25917	Os11t0118800	Sb08g002270.1	-	trC0P9S7C0P9S7MAIZE
Bradi4g26287	-	Sb0011s005460.1	TagnlUGTa#S58856704	trC4J1T9C4J1T9MAIZE
Bradi4g26620	-	-	TagnlUGTa#S58886027	-
Bradi4g26795	Os10t0468500	Sb01g026810.1	-	-
Bradi4g26910	Os06t0535100	-	-	trC4J5I4C4J5I4MAIZE
Bradi4g27280	Os03t0415200	Sb01g032510.1	TagnlUGTa#S58850953	trB4FQG7B4FQG7MAIZE
Bradi4g27530	Os09t0297100	-	TagnlUGTa#S17893051	trB7ZZQ0B7ZZQ0MAIZE
Bradi4g27990	-	-	-	-
Bradi4g28390	-	-	-	trQ8L7J3Q8L7J3MAIZE
Bradi4g28750	-	-	-	-
Bradi4g28767	Os09t0362800	-	-	-
Bradi4g29617	Os09t0393200	Sb02g024010.1	-	-
Bradi4g29900	Os05t0469900	-	-	-
Bradi4g30820	Os09t0429200	Sb02g025270.1	-	-
Bradi4g30850	Os09t0431200	Sb02g025340.1	HvgnlUGHv#S58585576	-
Bradi4g31180	-	-	-	-
Bradi4g31780	Os08t0410950	Sb05g008130.1	TagnlUGTa#S58868148	-
Bradi4g31890	Os09t0452900	-	TagnlUGTa#S58903769	-
Bradi4g32330	Os09t0461900	-	HvgnlUGHv#S58583210	trB6TLN8B6TLN8MAIZE
Bradi4g33480	-	Sb0011s003330.1	-	-
Bradi4g33630	-	Sb01g033270.1	-	-
Bradi4g34090	-	-	-	-
Bradi4g34380	-	-	HvgnlUGHv#S58581902	-
Bradi4g34470	Os09t0504900	Sb02g029160.1	-	trB4FNA5B4FNA5MAIZE
Bradi4g34840	Os09t0509400	Sb02g029490.1	HvgnlUGHv#S39524459	trC0HI89C0HI89MAIZE
Bradi4g35250	Os09t0516300	Sb02g029880.1	HvgnlUGHv#S58578637	-
Bradi4g35490	Os09t0520700	-	TagnlUGTa#S15824301	-
Bradi4g36100	Os05t0146100	-	-	-
Bradi4g36507	Os09t0539100	Sb02g031240.1	TagnlUGTa#S26020695	trB4G1Z7B4G1Z7MAIZE
Bradi4g36920	Os09t0544900	Sb02g031670.1	TagnlUGTa#S52544642	trB4FGD2B4FGD2MAIZE
Bradi4g37052	-	-	TagnlUGTa#S58913176	-
Bradi4g37190	Os09t0551201	-	-	trD8L9S5D8L9S5WHEAT
Bradi4g37440	-	-	-	-
Bradi4g38020	Os01t0310500	-	-	-
Bradi4g38060	-	Sb05g026740.1	-	trC0P852C0P852MAIZE
Bradi4g38110	-	-	-	-
Bradi4g38260	-	Sb01g034120.1	-	trQ41834Q41834MAIZE
Bradi4g38670	Os11t0704100	Sb05g004310.1	-	-
Bradi4g38730	Os09t0570300	-	TagnlUGTa#S22371045	trB4FKX6B4FKX6MAIZE
Bradi4g38800	-	Sb01g039260.1	HvgnlUGHv#S12622693	trB6T1P2B6T1P2MAIZE
Bradi4g39020	Os12t0290150	Sb08g010620.1	TagnlUGTa#S58883476	-
Bradi4g39040	Os12t0288400	-	TagnlUGTa#S52542468	trB6TK33B6TK33MAIZE
Bradi4g39060	Os12t0285600	Sb08g011100.1	TagnlUGTa#S58860824	trC0PG99C0PG99MAIZE
Bradi4g39080	Os12t0284000	Sb04g024990.1	HvgnlUGHv#S58581638	-
Bradi4g39110	Os12t0283800	Sb08g011730.1	TagnlUGTa#S52546173	trB4FD37B4FD37MAIZE
Bradi4g39130	Os12t0279100	Sb0011s007590.1	-	-
Bradi4g39137	Os12t0278800	Sb08g012360.1	TagnlUGTa#S52542959	trC0PJ31C0PJ31MAIZE
Bradi4g39167	Os12t0277400	Sb08g010420.1	HvgnlUGHv#S58594369	-
Bradi4g39430	Os02t0329300	Sb04g014390.1	-	trB6U8V0B6U8V0MAIZE
Bradi4g39470	Os12t0244100	Sb01g011310.1	TagnlUGTa#S52540999	trC7ENF7C7ENF7WHEAT
Bradi4g39550	Os12t0238100	Sb08g008650.1	TagnlUGTa#S58893445	trC4J0Z1C4J0Z1MAIZE
Bradi4g39580	Os12t0236900	Sb03g029140.1	TagnlUGTa#S58890961	trB4FF07B4FF07MAIZE
Bradi4g39600	Os12t0236400	Sb03g029120.1	TagnlUGTa#S58869239	trC4J093C4J093MAIZE
Bradi4g39610	Os12t0236100	-	HvgnlUGHv#S58586138	trC0P4Z8C0P4Z8MAIZE
Bradi4g39800	Os12t0230200	-	-	trC4J779C4J779MAIZE
Bradi4g39870	Os12t0230200	-	TagnlUGTa#S43837848	trB2KTA8B2KTA8WHEAT
Bradi4g39880	Os12t0230100	Sb06g014590.1	TagnlUGTa#S58905933	trC0PFV4C0PFV4MAIZE
Bradi4g40020	Os12t0225300	Sb08g001435.1	TagnlUGTa#S58857094	-
Bradi4g40090	Os12t0576900	-	-	trA8QM12A8QM12MAIZE
Bradi4g40220	-	-	-	-
Bradi4g40287	Os12t0207300	Sb05g007040.1	TagnlUGTa#S32493793	spO50016AP2S1MAIZE
Bradi4g40300	Os12t0169800	-	TagnlUGTa#S52546747	trC0HH11C0HH11MAIZE
Bradi4g40380	Os02t0296800	Sb04g012200.1	TagnlUGTa#S58903365	trB6TXB2B6TXB2MAIZE
Bradi4g40440	-	Sb08g006380.1	TagnlUGTa#S58852880	-
Bradi4g40450	-	-	ZmgnlUGZm#S16807667	trB6SY06B6SY06MAIZE
Bradi4g40507	Os12t0197900	-	TagnlUGTa#S58869237	trC0P4N7C0P4N7MAIZE
Bradi4g40530	Os12t0197400	Sb08g006190.1	HvgnlUGHv#S58598309	trB6SWQ4B6SWQ4MAIZE
Bradi4g40740	Os12t0190000	Sb08g005410.1	TagnlUGTa#S52542635	-
Bradi4g41160	Os06t0535100	-	-	trC4J5I4C4J5I4MAIZE
Bradi4g41490	Os08t0202300	-	-	-
Bradi4g41650	Os12t0168000	Sb08g004240.1	-	trB4FCL9B4FCL9MAIZE
Bradi4g41790	-	Sb05g003960.1	-	-
Bradi4g41960	Os12t0160900	Sb08g003780.1	TagnlUGTa#S58861729	trC0PL97C0PL97MAIZE
Bradi4g43130	-	-	-	trC0P8I4C0P8I4MAIZE
Bradi4g43680	Os01t0842200	-	-	trB4FKC4B4FKC4MAIZE
Bradi4g44910	-	-	-	-
Bradi4g45160	Os09t0331600	-	-	-
Bradi5g00730	Os04t0208500	-	-	-
Bradi5g00880	Os09t0293900	-	-	trB4FGY7B4FGY7MAIZE
Bradi5g02240	-	-	-	-
Bradi5g03060	Os10t0103140	-	-	-
Bradi5g03305	-	-	-	-
Bradi5g03390	Os04t0204100	-	HvgnlUGHv#S58597243	trC0P469C0P469MAIZE
Bradi5g03400	Os04t0206600	-	HvgnlUGHv#S58597243	trB6TSL5B6TSL5MAIZE
Bradi5g03430	Os11t0574725	Sb06g029410.1	-	-
Bradi5g03570	Os12t0225300	-	-	-
Bradi5g03627	-	-	-	-
Bradi5g03760	-	Sb04g037710.1	-	-
Bradi5g05674	-	Sb04g007200.1	ZmgnlUGZm#S52134450	spP69443ATPEWHEAT
Bradi5g05690	Os03t0639233	Sb03g020200.1	SofgnlUGSof#S17453534	spP26304NDHKWHEAT
Bradi5g06126	-	-	-	trQ8L7J3Q8L7J3MAIZE
Bradi5g07690	Os04t0381000	-	-	-
Bradi5g08160	-	-	-	-
Bradi5g08780	Os06t0271500	-	-	-
Bradi5g08886	-	-	TagnlUGTa#S58869427	spP12112ATPAWHEAT
Bradi5g08930	Os04t0405100	-	-	trC0HGP1C0HGP1MAIZE
Bradi5g09702	-	Sb03g017600.1	-	spP24065PSBBWHEAT
Bradi5g11570	Os06t0661000	-	-	trB4F8Q8B4F8Q8MAIZE
Bradi5g14400	Os04t0491500	Sb06g021020.1	TagnlUGTa#S58885569	-
Bradi5g14410	Os04t0491500	-	TagnlUGTa#S58885569	trB6U6P2B6U6P2MAIZE
Bradi5g15797	Os04t0517700	-	TagnlUGTa#S58907829	trB4F8T7B4F8T7MAIZE
Bradi5g15888	-	-	-	-
Bradi5g19070	Os04t0577500	Sb06g026130.1	HvgnlUGHv#S58585306	-
Bradi5g19490	-	Sb04g031560.1	-	trB6TKV4B6TKV4MAIZE
Bradi5g20075	Os03t0423850	-	-	-
Bradi5g20420	Os04t0599650	Sb06g027382.1	-	-
Bradi5g20427	Os10t0390600	Sb01g023740.1	TagnlUGTa#S52544609	trB4FJ86B4FJ86MAIZE
Bradi5g20890	Os10t0418100	-	TagnlUGTa#S58896698	trQ94IN1Q94IN1HORVU
Bradi5g21757	-	-	-	-
Bradi5g21937	Os04t0618500	Sb06g028740.1	TagnlUGTa#S58895030	trC0P594C0P594MAIZE
Bradi5g22017	-	Sb03g005130.1	TagnlUGTa#S58861204	-
Bradi5g22117	-	Sb01g019710.1	-	-
Bradi5g23480	Os04t0121300	Sb06g001140.1	TagnlUGTa#S22368730	-
Bradi5g23820	-	Sb03g017630.1	ZmgnlUGZm#S52169761	spQ9XPS9RPOC2WHEAT
Bradi5g23840	-	Sb03g017610.1	TagnlUGTa#S52895793	spQ6ENW9ATPISACOF
Bradi5g23842	-	Sb05g007205.1	ZmgnlUGZm#S16429142	spP12112ATPAWHEAT
Bradi5g23843	-	-	ZmgnlUGZm#S52131582	spQ95H62RR14WHEAT
Bradi5g23845	-	Sb04g021186.1	ZmgnlUGZm#S21158080	spP58311PSAAWHEAT
Bradi5g24095	-	-	-	-
Bradi5g24937	Os04t0661700	-	TagnlUGTa#S58869700	-
Bradi5g26860	-	-	-	-
Bradi5g27450	Os03t0150700	Sb04g001440.1	-	-
Bradi5g27490	-	-	-	trC4IZS6C4IZS6MAIZE
Bradi5g27720	-	Sb04g000710.1	-	-
-	Os01t0101200	-	TagnlUGTa#S58896388	-
-	Os01t0103600	Sb03g008930.1	TagnlUGTa#S17974757	-
-	Os01t0119000	Sb03g007900.1	-	-
-	Os01t0133400	Sb03g007080.1	TagnlUGTa#S12952418	trQ9LLD9Q9LLD9MAIZE
-	Os01t0152500	-	-	-
-	Os01t0565900	Sb03g025540.1	TagnlUGTa#S17880060	trB4FEC8B4FEC8MAIZE
-	Os01t0616900	-	TagnlUGTa#S58861049	-
-	Os01t0624000	-	TagnlUGTa#S52547034	trB7ZZK1B7ZZK1MAIZE
-	Os01t0634900	Sb03g028940.1	TagnlUGTa#S32587804	-
-	Os01t0651800	Sb03g029680.1	-	trB6TV61B6TV61MAIZE
-	Os01t0702400	-	TagnlUGTa#S58886040	-
-	Os01t0714225	Sb03g001780.1	-	-
-	Os01t0764000	-	HvgnlUGHv#S58594373	trQ8GTC1Q8GTC1WHEAT
-	Os01t0772600	-	TagnlUGTa#S52544728	trB4FW65B4FW65MAIZE
-	Os01t0856850	Sb10g006563.1	TagnlUGTa#S52895736	-
-	Os01t0872900	-	-	-
-	Os01t0920400	Sb03g044010.1	TagnlUGTa#S37917454	trB8A0J5B8A0J5MAIZE
-	Os01t0930300	-	-	-
-	Os02t0139500	-	-	trC0PGI0C0PGI0MAIZE
-	Os02t0139700	-	TagnlUGTa#S22384433	trC0PGI0C0PGI0MAIZE
-	Os02t0143100	Sb04g020180.1	TagnlUGTa#S58898069	trQ9AXK6Q9AXK6WHEAT
-	Os02t0146400	Sb03g001680.1	-	-
-	Os02t0169800	Sb04g004540.1	HvgnlUGHv#S58600168	-
-	Os02t0175200	-	-	-
-	Os02t0234450	-	-	-
-	Os02t0274900	Sb04g010400.1	TagnlUGTa#S17898000	trB6T8Z2B6T8Z2MAIZE
-	Os02t0284500	-	TagnlUGTa#S58868148	-
-	Os02t0290600	Sb04g011310.1	TagnlUGTa#S52547138	trC0HHS0C0HHS0MAIZE
-	Os02t0300500	Sb04g007890.1	-	-
-	Os02t0301800	-	TagnlUGTa#S58883713	trF6K458F6K458WHEAT
-	Os02t0307075	Sb04g026455.1	-	-
-	Os02t0327700	Sb04g020210.1	HvgnlUGHv#S58601242	trC0HEK8C0HEK8MAIZE
-	Os02t0329300	Sb04g014390.1	HvgnlUGHv#S12524354	trB6U8V0B6U8V0MAIZE
-	Os02t0464500	Sb05g001230.1	TagnlUGTa#S12983597	-
-	Os02t0497500	Sb04g020090.1	TagnlUGTa#S58853107	-
-	Os02t0522300	-	-	trQ8L7J3Q8L7J3MAIZE
-	Os02t0533900	Sb04g021790.1	TagnlUGTa#S58851470	-
-	Os02t0534700	Sb04g021920.1	-	-
-	Os02t0563800	Sb04g026045.1	-	-
-	Os02t0566300	-	-	trF1C3E6F1C3E6WHEAT
-	Os02t0567900	-	HvgnlUGHv#S58597361	trB8A3Q1B8A3Q1MAIZE
-	Os02t0616600	-	-	-
-	Os02t0650800	Sb04g033300.1	-	-
-	Os02t0651500	-	HvgnlUGHv#S12680626	-
-	Os02t0671800	Sb04g010135.1	-	trQ7X972Q7X972MAIZE
-	Os02t0699700	Sb10g016324.1	-	-
-	Os02t0771200	Sb03g031200.1	-	trB4FRW3B4FRW3MAIZE
-	Os02t0772500	-	-	-
-	Os02t0812400	Sb04g036790.1	TagnlUGTa#S58838476	-
-	Os02t0813200	Sb05g003395.1	TagnlUGTa#S58851382	trB6T6Y4B6T6Y4MAIZE
-	Os02t0818601	-	-	trQ7FS87Q7FS87MAIZE
-	Os02t0824000	Sb04g037860.1	-	-
-	Os03t0170900	Sb08g023310.1	TagnlUGTa#S58893716	trQ9M423Q9M423HORVU
-	Os03t0211700	-	TagnlUGTa#S58902075	trQ70YJ3Q70YJ3HORVU
-	Os03t0221100	-	TagnlUGTa#S58847700	-
-	Os03t0297900	Sb01g038130.1	PvrgnlUGPvr#S49505366	trG7ZJ86G7ZJ86HORVU
-	Os03t0341300	-	TagnlUGTa#S32638145	trC0P959C0P959MAIZE
-	Os03t0425300	-	TagnlUGTa#S52546818	-
-	Os03t0432900	Sb01g031710.1	HvgnlUGHv#S58592622	-
-	Os03t0581400	Sb01g015860.1	HvgnlUGHv#S58579771	trB6SRX6B6SRX6MAIZE
-	Os03t0583900	-	TagnlUGTa#S58864606	trB4FDD6B4FDD6MAIZE
-	Os03t0593600	Sb01g015350.1	HvgnlUGHv#S58599861	-
-	Os03t0620800	-	TagnlUGTa#S52543572	trC0P432C0P432MAIZE
-	Os03t0625900	Sb01g013700.1	TagnlUGTa#S58859176	trB6TJR4B6TJR4MAIZE
-	Os03t0626600	Sb01g014220.1	TagnlUGTa#S52544640	trB6SVV3B6SVV3MAIZE
-	Os03t0627900	-	-	trQ8W1D1Q8W1D1MAIZE
-	Os03t0633400	Sb01g014150.1	HvgnlUGHv#S12539719	-
-	Os03t0638300	-	TagnlUGTa#S52545434	-
-	Os03t0639233	Sb03g020190.1	HvgnlUGHv#S12534754	spP26304NDHKWHEAT
-	Os03t0646900	-	TagnlUGTa#S17888259	-
-	Os03t0648300	Sb01g013400.1	HvgnlUGHv#S58586367	trB6T589B6T589MAIZE
-	Os03t0654400	Sb08g022100.2	TagnlUGTa#S52546249	-
-	Os03t0657000	Sb01g012880.1	TagnlUGTa#S52545436	-
-	Os03t0657100	Sb08g010420.1	TagnlUGTa#S52543045	-
-	Os03t0663100	-	-	-
-	Os03t0667201	-	ZmgnlUGZm#S16428465	spQ6ENU9PSBLSACOF
-	Os03t0694900	Sb07g004420.1	TagnlUGTa#S32591251	trC0PE73C0PE73MAIZE
-	Os03t0755700	-	TagnlUGTa#S12990220	-
-	Os03t0789466	Sb01g004920.1	-	-
-	Os03t0794500	-	-	trE9NX12E9NX12WHEAT
-	Os03t0833700	Sb02g027580.1	TagnlUGTa#S17989896	trC4J305C4J305MAIZE
-	Os04t0207600	-	-	trO04676O04676HORVU
-	Os04t0284500	-	TagnlUGTa#S52541738	trB4FXH1B4FXH1MAIZE
-	Os04t0304400	-	-	trA9J232A9J232WHEAT
-	Os04t0402200	Sb04g021280.1	HvgnlUGHv#S39525142	-
-	Os04t0491500	-	HvgnlUGHv#S58584367	-
-	Os04t0599650	Sb06g027382.1	-	-
-	Os04t0606800	Sb06g027850.1	TagnlUGTa#S58889351	trB6SLW7B6SLW7MAIZE
-	Os04t0636700	-	TagnlUGTa#S17985102	-
-	Os04t0642000	-	-	trC0PGU4C0PGU4MAIZE
-	Os04t0661700	-	TagnlUGTa#S58869700	-
-	Os05t0180600	-	TagnlUGTa#S52546957	-
-	Os05t0241100	Sb01g038510.1	-	-
-	Os05t0313600	Sb01g027350.1	HvgnlUGHv#S58588890	trB6SWY6B6SWY6MAIZE
-	Os05t0357500	-	-	-
-	Os05t0445100	Sb08g001320.1	HvgnlUGHv#S12545244	trB4FR56B4FR56MAIZE
-	Os05t0563000	Sb03g030750.1	-	trD8L9M6D8L9M6WHEAT
-	Os06t0106800	-	HvgnlUGHv#S39523278	trB6T9E6B6T9E6MAIZE
-	Os06t0109400	Sb10g000870.1	TagnlUGTa#S58867115	-
-	Os06t0120200	Sb10g001420.1	-	-
-	Os06t0128300	Sb01g036355.1	TagnlUGTa#S32509085	-
-	Os06t0170800	-	-	-
-	Os06t0184500	Sb01g013680.1	HvgnlUGHv#S58579589	trC0P413C0P413MAIZE
-	Os06t0195900	-	HvgnlUGHv#S39525368	-
-	Os06t0220800	Sb08g017260.1	TagnlUGTa#S12921358	trB6TB09B6TB09MAIZE
-	Os06t0314100	Sb03g001460.1	-	-
-	Os06t0475400	-	-	trB4FSJ8B4FSJ8MAIZE
-	Os06t0484950	Sb08g007745.1	TagnlUGTa#S58886817	trC4J099C4J099MAIZE
-	Os06t0609400	Sb01g000350.1	HvgnlUGHv#S58578377	trB6U4E9B6U4E9MAIZE
-	Os06t0661000	-	-	trB4F8Q8B4F8Q8MAIZE
-	Os06t0689600	-	TagnlUGTa#S58906618	-
-	Os06t0704400	Sb01g023040.1	-	-
-	Os06t0717100	Sb10g030260.1	-	trB6UCD3B6UCD3MAIZE
-	Os07t0110200	-	HvgnlUGHv#S39525368	-
-	Os07t0163800	-	TagnlUGTa#S58906807	-
-	Os07t0184900	-	TagnlUGTa#S58853389	trC0HGH3C0HGH3MAIZE
-	Os07t0188700	Sb02g005180.1	-	-
-	Os07t0197500	-	-	-
-	Os07t0238800	-	-	-
-	Os07t0276000	Sb02g008940.1	-	-
-	Os07t0277500	Sb02g008945.1	-	-
-	Os07t0285900	-	-	trC0PDA5C0PDA5MAIZE
-	Os07t0292800	Sb09g028470.1	TagnlUGTa#S18007865	trB6T6F6B6T6F6MAIZE
-	Os07t0464700	Sb05g011430.1	TagnlUGTa#S58885279	-
-	Os07t0496300	-	TagnlUGTa#S58848273	trQ70JP6Q70JP6WHEAT
-	Os07t0515900	-	-	-
-	Os07t0531700	Sb02g035270.1	-	-
-	Os07t0627100	Sb01g014270.1	-	-
-	Os07t0642800	Sb01g034550.1	TagnlUGTa#S52546508	trB4FKT7B4FKT7MAIZE
-	Os08t0167800	Sb07g002990.1	HvgnlUGHv#S58579892	-
-	Os08t0315200	-	-	-
-	Os08t0320200	Sb04g038240.1	HvgnlUGHv#S58581565	-
-	Os08t0326300	-	-	-
-	Os08t0344700	Sb07g025780.1	TagnlUGTa#S58859699	-
-	Os08t0407000	Sb07g020060.1	TagnlUGTa#S58861221	trB6TE37B6TE37MAIZE
-	Os08t0410950	Sb05g008130.1	-	-
-	Os08t0433350	-	TagnlUGTa#S13201365	spQ6ENY3PSBISACOF
-	Os08t0440200	-	TagnlUGTa#S52543648	-
-	Os08t0494350	Sb08g020970.1	-	trB4FW77B4FW77MAIZE
-	Os08t0539900	Sb02g006030.1	-	-
-	Os08t0543050	Sb07g025360.1	-	trQ9ZTJ0Q9ZTJ0MAIZE
-	Os08t0561250	Sb03g001293.1	-	-
-	Os09t0101100	Sb01g024706.1	TagnlUGTa#S52545041	-
-	Os09t0110750	Sb05g020390.1	TagnlUGTa#S52895736	spQ6ENQ9RR7SACOF
-	Os09t0246700	-	TagnlUGTa#S12956200	-
-	Os09t0252700	Sb08g012560.1	-	-
-	Os09t0270700	Sb08g001850.1	-	-
-	Os09t0293900	Sb02g019460.1	-	trB4FGY7B4FGY7MAIZE
-	Os09t0362500	-	-	-
-	Os09t0419200	Sb02g014910.1	HvgnlUGHv#S58579672	trQ84JW4Q84JW4MAIZE
-	Os09t0479500	Sb02g027790.1	-	trQ5BMB3Q5BMB3MAIZE
-	Os09t0480300	-	-	-
-	Os09t0502900	Sb03g004250.1	-	-
-	Os09t0503400	-	TagnlUGTa#S37944779	-
-	Os09t0506000	-	TagnlUGTa#S52543846	trB4FLL4B4FLL4MAIZE
-	Os09t0522000	Sb02g030300.1	-	trA0MPM4A0MPM4WHEAT
-	Os09t0545250	Sb08g007680.1	-	-
-	Os10t0126100	-	-	-
-	Os10t0170300	Sb03g009620.1	-	-
-	Os10t0191000	Sb03g007345.1	-	trD0QEJ8D0QEJ8WHEAT
-	Os10t0194300	Sb01g044200.1	-	-
-	Os10t0214132	Sb09g018625.1	TagnlUGTa#S58913288	spP41096RK2HORVU
-	Os10t0351414	Sb04g008547.1	-	-
-	Os10t0370800	-	HvgnlUGHv#S58583623	trB6TTA1B6TTA1MAIZE
-	Os10t0388600	-	-	-
-	Os10t0405500	Sb04g005260.1	HvgnlUGHv#S58587304	-
-	Os10t0407500	Sb01g022250.1	TagnlUGTa#S58857290	trB4FYY5B4FYY5MAIZE
-	Os10t0503100	Sb08g016450.1	TagnlUGTa#S26028909	trB6SXB1B6SXB1MAIZE
-	Os11t0148500	-	-	-
-	Os11t0189600	-	-	trC0PGI0C0PGI0MAIZE
-	Os11t0211600	-	-	trD7PDA1D7PDA1WHEAT
-	Os11t0213700	Sb07g005710.1	TagnlUGTa#S58899415	trD7PDA1D7PDA1WHEAT
-	Os11t0213800	Sb07g005720.1	TagnlUGTa#S58899414	-
-	Os11t0256400	Sb03g025305.1	-	-
-	Os11t0274100	-	-	trD7PDA1D7PDA1WHEAT
-	Os11t0274700	-	-	-
-	Os11t0286800	Sb08g019310.1	-	-
-	Os11t0310800	Sb02g039580.1	-	-
-	Os11t0447300	Sb01g021800.1	TagnlUGTa#S17986531	trC0P9C2C0P9C2MAIZE
-	Os11t0484000	Sb0019s004510.1	TagnlUGTa#S58896388	spB4G0F3MTBCMAIZE
-	Os11t0499600	Sb05g017960.1	HvgnlUGHv#S58588118	-
-	Os11t0517350	-	TagnlUGTa#S52895642	trQ9BAB8Q9BAB8HORVU
-	Os11t0564900	Sb07g006470.1	-	trQ41537Q41537WHEAT
-	Os11t0573000	-	TagnlUGTa#S58906807	-
-	Os11t0577800	-	TagnlUGTa#S52544120	trB6SXV6B6SXV6MAIZE
-	Os11t0648800	-	-	-
-	Os11t0696200	Sb05g027180.1	-	trB4FXW5B4FXW5MAIZE
-	Os12t0142900	-	-	-
-	Os12t0153600	-	TagnlUGTa#S32652427	-
-	Os12t0163200	Sb05g002340.1	TagnlUGTa#S22381189	trC0P6L1C0P6L1MAIZE
-	Os12t0190000	Sb08g005410.1	-	trB6TMF8B6TMF8MAIZE
-	Os12t0193100	Sb08g002980.1	TagnlUGTa#S52544914	trB6TE01B6TE01MAIZE
-	Os12t0209901	-	TagnlUGTa#S58884796	-
-	Os12t0225300	Sb08g001435.1	-	-
-	Os12t0236900	Sb03g029140.1	TagnlUGTa#S58890961	trB4FF07B4FF07MAIZE
-	Os12t0271600	Sb0011s005460.1	TagnlUGTa#S58856704	trC4J1T9C4J1T9MAIZE
-	Os12t0278800	Sb08g012360.1	TagnlUGTa#S52542959	trB4FQ46B4FQ46MAIZE
-	Os12t0279100	Sb03g043210.1	-	-
-	Os12t0283800	Sb08g011730.1	TagnlUGTa#S52546173	trB4FD37B4FD37MAIZE
-	Os12t0407200	-	TagnlUGTa#S58892020	-
-	Os12t0407750	Sb04g020110.1	-	-
-	Os12t0423142	-	-	trQ332N1Q332N1WHEAT
-	Os12t0423313	Sb03g020200.1	ZmgnlUGZm#S52132589	spP26304NDHKWHEAT
-	Os12t0424180	-	ZmgnlUGZm#S29717398	trQ332Q4Q332Q4WHEAT
-	Os12t0431100	Sb08g023140.1	HvgnlUGHv#S58593184	trB6Z264B6Z264WHEAT
-	Os12t0431700	-	-	-
-	Os12t0443800	-	TagnlUGTa#S52541003	-
-	Os12t0485600	Sb08g014900.1	TagnlUGTa#S52543840	trC0HIX8C0HIX8MAIZE
-	Os12t0489100	-	TagnlUGTa#S58906807	-
-	Os12t0493900	Sb08g015290.1	HvgnlUGHv#S58596790	trB6TK32B6TK32MAIZE
-	Os12t0496700	Sb02g009030.1	-	-
-	Os12t0502300	Sb08g015590.1	-	-
-	Os12t0503000	Sb08g015630.2	-	trB4G103B4G103MAIZE
-	Os12t0504050	Sb03g020220.1	HvgnlUGHv#S12517573	spQ6ENX9PSBZSACOF
-	Os12t0515600	-	TagnlUGTa#S58842912	trB6TS05B6TS05MAIZE
-	Os12t0516900	-	TagnlUGTa#S58900957	-
-	Os12t0524750	-	TagnlUGTa#S58854690	trQ6R9A4Q6R9A4MAIZE
-	Os12t0526600	Sb04g036130.1	HvgnlUGHv#S39527403	-
-	Os12t0527800	Sb08g016700.1	TagnlUGTa#S58858783	-
-	Os12t0529900	Sb08g016770.1	TagnlUGTa#S58887909	-
-	Os12t0533500	Sb08g016860.1	TagnlUGTa#S40978331	trA8BCW8A8BCW8WHEAT
-	Os12t0538100	Sb08g017070.1	HvgnlUGHv#S39527222	trB6TGY6B6TGY6MAIZE
-	Os12t0538300	Sb01g044460.1	-	-
-	Os12t0538900	Sb08g017190.1	TagnlUGTa#S58882485	-
-	Os12t0539700	Sb04g020125.1	-	-
-	Os12t0541500	Sb02g041940.1	TagnlUGTa#S58910516	trC4J1J9C4J1J9MAIZE
-	Os12t0547600	Sb08g017560.1	TagnlUGTa#S58884618	-
-	Os12t0548200	-	TagnlUGTa#S58883762	trB6SWL8B6SWL8MAIZE
-	Os12t0548800	-	-	-
-	Os12t0554400	Sb08g017700.1	-	-
-	Os12t0554800	Sb05g025980.1	HvgnlUGHv#S39523278	trB6T9E6B6T9E6MAIZE
-	Os12t0556200	-	TagnlUGTa#S58856745	-
-	Os12t0556300	-	HvgnlUGHv#S58597654	trB6U170B6U170MAIZE
-	Os12t0557900	Sb02g009190.1	-	-
-	Os12t0558366	Sb02g009115.1	-	-
-	Os12t0560600	-	TagnlUGTa#S52542917	trB4FD00B4FD00MAIZE
-	Os12t0560700	Sb08g018160.1	-	-
-	Os12t0562100	Sb08g018220.1	TagnlUGTa#S52543990	-
-	Os12t0562300	Sb08g018230.1	TagnlUGTa#S52544966	-
-	Os12t0562900	Sb08g018270.1	TagnlUGTa#S17984525	trB6TKE7B6TKE7MAIZE
-	Os12t0564400	Sb08g018390.1	HvgnlUGHv#S39524589	trB8A2C8B8A2C8MAIZE
-	Os12t0564600	Sb08g018400.1	TagnlUGTa#S58895933	-
-	Os12t0564866	Sb08g018410.1	-	-
-	Os12t0565200	Sb08g018420.1	-	-
-	Os12t0566000	-	TagnlUGTa#S52544662	trB6U4C0B6U4C0MAIZE
-	Os12t0566900	Sb08g018540.1	TagnlUGTa#S15881808	trC4J2S2C4J2S2MAIZE
-	Os12t0568100	-	-	-
-	Os12t0568800	Sb08g018670.1	TagnlUGTa#S58867383	trC0PIZ4C0PIZ4MAIZE
-	Os12t0569700	Sb01g039390.1	-	trB4FRL9B4FRL9MAIZE
-	Os12t0570500	Sb08g018810.1	HvgnlUGHv#S58580129	-
-	Os12t0571300	Sb08g018830.1	-	trB6TKB0B6TKB0MAIZE
-	Os12t0573900	Sb02g005190.1	HvgnlUGHv#S58597391	-
-	Os12t0574900	-	ZmgnlUGZm#S48295862	-
-	Os12t0576300	Sb08g019100.1	TagnlUGTa#S52546463	trB6SVT0B6SVT0MAIZE
-	Os12t0576600	-	TagnlUGTa#S58910045	trB6U857B6U857MAIZE
-	Os12t0580500	Sb08g019340.1	TagnlUGTa#S52541738	trB4FXH1B4FXH1MAIZE
-	Os12t0580600	-	-	-
-	Os12t0588900	Sb08g019770.1	TagnlUGTa#S37766990	trB7ZWV4B7ZWV4MAIZE
-	Os12t0590500	Sb08g019800.1	-	-
-	Os12t0591500	-	-	-
-	Os12t0592300	Sb08g019900.1	-	trB6T3X9B6T3X9MAIZE
-	Os12t0593000	Sb08g019970.1	TagnlUGTa#S52546514	-
-	Os12t0594200	Sb08g020025.1	-	-
-	Os12t0597200	Sb08g020210.1	TagnlUGTa#S58852109	trC4J9L7C4J9L7MAIZE
-	Os12t0603800	Sb08g020710.1	HvgnlUGHv#S18406876	trB6SNK9B6SNK9MAIZE
-	Os12t0605500	Sb08g020800.1	TagnlUGTa#S32684778	trB4FJN7B4FJN7MAIZE
-	Os12t0609800	Sb08g020980.1	TagnlUGTa#S32498003	trC0PCE2C0PCE2MAIZE
-	Os12t0610500	Sb08g021070.1	HvgnlUGHv#S58590953	trB4FJ60B4FJ60MAIZE
-	Os12t0610600	-	TagnlUGTa#S58853181	-
-	Os12t0612300	Sb08g021320.1	TagnlUGTa#S58853311	-
-	Os12t0612400	Sb08g021330.1	TagnlUGTa#S52544181	-
-	Os12t0612700	Sb01g013710.1	-	trC0PEZ8C0PEZ8MAIZE
-	Os12t0613200	-	TagnlUGTa#S58867705	-
-	Os12t0615600	Sb08g021630.1	-	-
-	Os12t0616200	Sb08g021680.1	TagnlUGTa#S17989582	trB6U1B6B6U1B6MAIZE
-	Os12t0617800	Sb08g021840.1	TagnlUGTa#S58903650	-
-	Os12t0617900	Sb08g021850.1	TagnlUGTa#S17888259	-
-	Os12t0619000	-	TagnlUGTa#S52546813	trC0PC20C0PC20MAIZE
-	Os12t0621025	Sb08g022020.1	TagnlUGTa#S58867087	-
-	Os12t0621300	Sb01g022120.1	-	trC0PP66C0PP66MAIZE
-	Os12t0621700	Sb08g022070.1	HvgnlUGHv#S58586496	-
-	Os12t0623500	Sb01g013100.1	TagnlUGTa#S52546249	trB6U1T8B6U1T8MAIZE
-	Os12t0625200	-	-	-
-	Os12t0626300	-	-	-
-	Os12t0631200	Sb08g022690.1	TagnlUGTa#S52543119	-
-	Os12t0634900	-	-	trA9ZN33A9ZN33WHEAT
-	Os12t0636100	Sb08g022950.1	TagnlUGTa#S58852288	trA9ZN33A9ZN33WHEAT
-	Os12t0636200	Sb01g011960.1	TagnlUGTa#S58905465	-
-	Os12t0636800	Sb08g022990.1	HvgnlUGHv#S39524537	trB6THZ6B6THZ6MAIZE
-	Os12t0638750	Sb01g011610.1	TagnlUGTa#S52543897	-
-	Os12t0638800	Sb08g023080.1	TagnlUGTa#S58851889	trB4FB90B4FB90MAIZE
-	Os12t0639100	Sb08g023130.1	TagnlUGTa#S32643229	trQ5BHR7Q5BHR7WHEAT
-	Os12t0640600	Sb01g047540.1	TagnlUGTa#S58899408	trA0SMH9A0SMH9MAIZE
-	Os12t0640900	Sb08g023270.2	TagnlUGTa#S58857881	-
-	-	Sb0012s005000.1	-	-
-	-	Sb0014s005210.1	-	-
-	-	Sb01g000220.1	TagnlUGTa#S50371846	trB9UYP3B9UYP3WHEAT
-	-	Sb01g004350.1	TagnlUGTa#S32723428	trB6TV98B6TV98MAIZE
-	-	Sb01g009615.1	-	trD0QEJ8D0QEJ8WHEAT
-	-	Sb01g009860.1	TagnlUGTa#S58896292	-
-	-	Sb01g010025.1	-	-
-	-	Sb01g010190.1	HvgnlUGHv#S58588662	-
-	-	Sb01g010250.1	HvgnlUGHv#S58592514	-
-	-	Sb01g011130.1	-	-
-	-	Sb01g011950.1	-	trQ4JQF9Q4JQF9MAIZE
-	-	Sb01g012650.1	HvgnlUGHv#S58586384	trC0P4N8C0P4N8MAIZE
-	-	Sb01g013460.1	TagnlUGTa#S58853290	-
-	-	Sb01g013930.1	HvgnlUGHv#S58585147	-
-	-	Sb01g014200.1	TagnlUGTa#S52546187	trC0P3W2C0P3W2MAIZE
-	-	Sb01g014260.1	-	-
-	-	Sb01g014760.1	HvgnlUGHv#S58590008	trB8A2C0B8A2C0MAIZE
-	-	Sb01g015080.1	PvrgnlUGPvr#S49310879	trB6SZ78B6SZ78MAIZE
-	-	Sb01g015195.1	-	-
-	-	Sb01g015490.1	HvgnlUGHv#S58581792	trQ93XF4Q93XF4MAIZE
-	-	Sb01g015666.1	TagnlUGTa#S58864606	trB4FDD6B4FDD6MAIZE
-	-	Sb01g015670.1	ZmgnlUGZm#S26215105	-
-	-	Sb01g019890.1	-	-
-	-	Sb01g021625.1	-	-
-	-	Sb01g024390.1	TagnlUGTa#S52542782	trB6TTA1B6TTA1MAIZE
-	-	Sb01g026275.1	-	-
-	-	Sb01g026455.1	-	-
-	-	Sb01g026845.1	-	-
-	-	Sb01g026850.1	HvgnlUGHv#S12497040	-
-	-	Sb01g028520.1	HvgnlUGHv#S39526655	trB4FIS8B4FIS8MAIZE
-	-	Sb01g029198.1	TagnlUGTa#S43258306	trB2CHJ8B2CHJ8WHEAT
-	-	Sb01g032360.1	TagnlUGTa#S52541454	trC4J2Q3C4J2Q3MAIZE
-	-	Sb01g032510.1	HvgnlUGHv#S39526201	trB4FQG7B4FQG7MAIZE
-	-	Sb01g032840.1	HvgnlUGHv#S12525657	-
-	-	Sb01g032900.1	-	-
-	-	Sb01g032950.1	-	-
-	-	Sb01g033680.1	-	-
-	-	Sb01g033760.1	ZmgnlUGZm#S48302704	-
-	-	Sb01g034706.1	TagnlUGTa#S58886530	trB4FP67B4FP67MAIZE
-	-	Sb01g036170.1	-	trQ9LLR3Q9LLR3WHEAT
-	-	Sb01g037800.1	HvgnlUGHv#S12529310	trC0P361C0P361MAIZE
-	-	Sb01g039260.1	HvgnlUGHv#S12642031	trB6TWN0B6TWN0MAIZE
-	-	Sb01g040340.1	-	-
-	-	Sb01g040440.1	-	-
-	-	Sb01g042830.1	TagnlUGTa#S58900038	-
-	-	Sb01g043890.1	-	trB6TTY8B6TTY8MAIZE
-	-	Sb01g044300.1	TagnlUGTa#S58866744	trC0PIG5C0PIG5MAIZE
-	-	Sb01g045000.1	TagnlUGTa#S52543897	-
-	-	Sb01g045360.1	HvgnlUGHv#S23838899	-
-	-	Sb01g047260.1	TagnlUGTa#S58863430	trQ6R9C7Q6R9C7MAIZE
-	-	Sb01g047517.1	-	trQ7FS87Q7FS87MAIZE
-	-	Sb01g048580.1	-	-
-	-	Sb02g000980.1	TagnlUGTa#S58892020	trC0HIQ9C0HIQ9MAIZE
-	-	Sb02g001616.1	-	-
-	-	Sb02g003795.1	ZmgnlUGZm#S24209200	-
-	-	Sb02g005970.1	-	-
-	-	Sb02g007130.1	-	-
-	-	Sb02g008030.1	-	-
-	-	Sb02g008047.1	-	-
-	-	Sb02g008050.1	-	-
-	-	Sb02g009060.1	-	-
-	-	Sb02g009090.1	-	-
-	-	Sb02g009650.1	-	-
-	-	Sb02g015901.1	-	trQ7FS87Q7FS87MAIZE
-	-	Sb02g017700.1	TagnlUGTa#S58900847	trO21359O21359WHEAT
-	-	Sb02g017733.1	TagnlUGTa#S58891622	trQ332Q1Q332Q1WHEAT
-	-	Sb02g019410.1	TagnlUGTa#S37946336	trC4J202C4J202MAIZE
-	-	Sb02g025270.1	-	-
-	-	Sb02g025870.1	-	-
-	-	Sb02g026810.1	TagnlUGTa#S58869427	spP12112ATPAWHEAT
-	-	Sb02g026811.1	ZmgnlUGZm#S16429142	trB4FSV4B4FSV4MAIZE
-	-	Sb02g030535.1	-	-
-	-	Sb02g031040.1	HvgnlUGHv#S58596739	trB4FP03B4FP03MAIZE
-	-	Sb02g035825.1	-	-
-	-	Sb02g035910.1	TagnlUGTa#S22379376	trB8A1V2B8A1V2MAIZE
-	-	Sb02g036590.1	HvgnlUGHv#S58590239	trB6TNU0B6TNU0MAIZE
-	-	Sb02g039030.3	-	-
-	-	Sb03g002940.1	-	-
-	-	Sb03g003170.1	-	trD8L9K1D8L9K1WHEAT
-	-	Sb03g003250.1	TagnlUGTa#S17989016	trD8L9U6D8L9U6WHEAT
-	-	Sb03g005120.1	TagnlUGTa#S58868179	-
-	-	Sb03g005130.1	TagnlUGTa#S58861204	-
-	-	Sb03g010430.1	ZmgnlUGZm#S50154995	-
-	-	Sb03g011415.1	-	-
-	-	Sb03g012885.1	-	-
-	-	Sb03g016520.1	-	-
-	-	Sb03g017560.1	ZmgnlUGZm#S48184263	spQ95H55RR18WHEAT
-	-	Sb03g017570.1	ZmgnlUGZm#S16427657	spQ95H54RK20WHEAT
-	-	Sb03g017580.1	ZmgnlUGZm#S11421654	spQ6ENT4CYB6SACOF
-	-	Sb03g017590.1	ZmgnlUGZm#S16427657	spQ95H54RK20WHEAT
-	-	Sb03g017600.1	TagnlUGTa#S58913147	-
-	-	Sb03g017620.1	TagnlUGTa#S58913058	spP17933RR2WHEAT
-	-	Sb03g017630.1	ZmgnlUGZm#S52169761	spA1E9I3RPOC2HORVU
-	-	Sb03g020184.1	HvgnlUGHv#S12552472	spQ9XPS7RPOBWHEAT
-	-	Sb03g020186.1	TagnlUGTa#S58912945	trQ6R9L5Q6R9L5MAIZE
-	-	Sb03g021250.1	-	-
-	-	Sb03g023515.1	-	-
-	-	Sb03g023520.1	-	-
-	-	Sb03g024493.1	-	-
-	-	Sb03g029390.1	HvgnlUGHv#S12641465	trB6SJA5B6SJA5MAIZE
-	-	Sb03g033500.1	TagnlUGTa#S58844765	-
-	-	Sb03g033850.2	TagnlUGTa#S58904035	trC0HGW3C0HGW3MAIZE
-	-	Sb03g033860.1	-	-
-	-	Sb03g035040.1	TagnlUGTa#S58905017	trB4FN67B4FN67MAIZE
-	-	Sb03g035085.1	-	-
-	-	Sb03g036763.1	-	-
-	-	Sb03g042115.1	-	-
-	-	Sb03g047410.1	HvgnlUGHv#S58597438	trB6TXI1B6TXI1MAIZE
-	-	Sb04g002060.1	TagnlUGTa#S52543615	trB4FYH6B4FYH6MAIZE
-	-	Sb04g004300.1	HvgnlUGHv#S58588946	-
-	-	Sb04g006240.1	TagnlUGTa#S58859259	-
-	-	Sb04g006480.2	TagnlUGTa#S52541812	spQ8GSM2LOX23HORVU
-	-	Sb04g007200.1	TagnlUGTa#S58912862	spP69443ATPEWHEAT
-	-	Sb04g009491.1	SofgnlUGSof#S50837072	spQ9XPS7RPOBWHEAT
-	-	Sb04g009856.1	-	-
-	-	Sb04g010120.1	TagnlUGTa#S17890622	trB4FMF9B4FMF9MAIZE
-	-	Sb04g017846.1	-	-
-	-	Sb04g021186.1	ZmgnlUGZm#S21158080	spP58311PSAAWHEAT
-	-	Sb04g025245.1	-	-
-	-	Sb04g028482.1	-	-
-	-	Sb04g030880.1	-	-
-	-	Sb04g033675.1	-	trQ332N1Q332N1WHEAT
-	-	Sb04g034505.1	-	trD0QEJ8D0QEJ8WHEAT
-	-	Sb04g035770.1	HvgnlUGHv#S58595451	trB6TPJ3B6TPJ3MAIZE
-	-	Sb04g038540.1	TagnlUGTa#S52543045	trC4JBY4C4JBY4MAIZE
-	-	Sb0506s002010.1	TagnlUGTa#S58904255	trF2VQK3F2VQK3WHEAT
-	-	Sb0506s002020.1	-	trQ6R9C6Q6R9C6MAIZE
-	-	Sb05g001920.1	TagnlUGTa#S37929544	trB6SV42B6SV42MAIZE
-	-	Sb05g002645.1	-	-
-	-	Sb05g005061.1	-	-
-	-	Sb05g007205.1	ZmgnlUGZm#S16429142	spP12112ATPAWHEAT
-	-	Sb05g007323.1	-	trQ7FS87Q7FS87MAIZE
-	-	Sb05g008515.1	-	-
-	-	Sb05g009140.1	-	trD7PDA1D7PDA1WHEAT
-	-	Sb05g016000.1	TagnlUGTa#S13042815	trC0P861C0P861MAIZE
-	-	Sb05g019526.1	-	-
-	-	Sb05g019570.1	-	-
-	-	Sb05g019770.1	TagnlUGTa#S58889954	-
-	-	Sb05g020460.1	-	-
-	-	Sb05g022350.1	TagnlUGTa#S58902766	-
-	-	Sb05g024303.1	-	-
-	-	Sb05g024695.1	-	-
-	-	Sb05g025130.1	TagnlUGTa#S52895726	trG1EUI8G1EUI8WHEAT
-	-	Sb06g000340.1	-	-
-	-	Sb06g000536.1	-	-
-	-	Sb06g000572.1	-	-
-	-	Sb06g003220.1	-	-
-	-	Sb06g004067.1	-	trQ8W1D1Q8W1D1MAIZE
-	-	Sb06g012965.1	-	-
-	-	Sb06g014590.1	TagnlUGTa#S58909613	trC0PFV4C0PFV4MAIZE
-	-	Sb06g015120.1	-	trC0PDA5C0PDA5MAIZE
-	-	Sb06g015580.1	ZmgnlUGZm#S22333964	-
-	-	Sb06g016240.1	-	-
-	-	Sb06g017955.1	-	-
-	-	Sb06g021020.1	TagnlUGTa#S58885569	-
-	-	Sb06g022020.1	TagnlUGTa#S58854283	-
-	-	Sb06g030070.1	HvgnlUGHv#S58589186	trB6SY48B6SY48MAIZE
-	-	Sb07g001930.1	PvrgnlUGPvr#S49369726	-
-	-	Sb07g002160.1	-	trD0QEJ8D0QEJ8WHEAT
-	-	Sb07g003425.1	-	-
-	-	Sb07g006490.1	HvgnlUGHv#S58581074	trQ41537Q41537WHEAT
-	-	Sb07g008825.1	ZmgnlUGZm#S16379961	spP0CD43NU2C2SACOF
-	-	Sb07g020680.1	-	-
-	-	Sb07g021600.1	ZmgnlUGZm#S50708535	trC0PJ64C0PJ64MAIZE
-	-	Sb07g022850.1	-	-
-	-	Sb07g023743.1	HvgnlUGHv#S16059357	-
-	-	Sb07g024435.1	-	-
-	-	Sb07g024875.1	TagnlUGTa#S58882623	-
-	-	Sb07g027090.1	-	-
-	-	Sb07g027440.1	-	trB6SHI1B6SHI1MAIZE
-	-	Sb07g028525.1	-	-
-	-	Sb08g002530.1	TagnlUGTa#S58838689	-
-	-	Sb08g004125.1	-	-
-	-	Sb08g005500.1	HvgnlUGHv#S58579472	trB4FEH8B4FEH8MAIZE
-	-	Sb08g005610.1	TagnlUGTa#S52544914	-
-	-	Sb08g006190.1	ZmgnlUGZm#S48295546	trB7ZY26B7ZY26MAIZE
-	-	Sb08g006380.1	ZmgnlUGZm#S46905348	trB4FZB1B4FZB1MAIZE
-	-	Sb08g007511.1	-	-
-	-	Sb08g010620.1	HvgnlUGHv#S58595475	-
-	-	Sb08g012570.1	TagnlUGTa#S52541003	trC4JAW1C4JAW1MAIZE
-	-	Sb08g013180.1	TagnlUGTa#S52546148	trB6T607B6T607MAIZE
-	-	Sb08g014610.2	TagnlUGTa#S22379618	spB4FHU1ZCISMAIZE
-	-	Sb08g015430.1	ZmgnlUGZm#S35720272	trQ45RS0Q45RS0HORVU
-	-	Sb08g015620.1	TagnlUGTa#S12915419	trC0PHP6C0PHP6MAIZE
-	-	Sb08g016180.1	TagnlUGTa#S52543477	trC0PIA4C0PIA4MAIZE
-	-	Sb08g016280.1	SofgnlUGSof#S17332933	-
-	-	Sb08g016710.1	TagnlUGTa#S37761135	trB6U4G1B6U4G1MAIZE
-	-	Sb08g016720.1	-	-
-	-	Sb08g016740.1	ZmgnlUGZm#S48297187	trB6SS12B6SS12MAIZE
-	-	Sb08g016910.1	TagnlUGTa#S58902776	trC0PMU3C0PMU3MAIZE
-	-	Sb08g016955.1	HvgnlUGHv#S58600607	trC0P4P8C0P4P8MAIZE
-	-	Sb08g016990.1	TagnlUGTa#S37929428	trB6T2G6B6T2G6MAIZE
-	-	Sb08g017020.1	TagnlUGTa#S58866552	-
-	-	Sb08g017730.1	HvgnlUGHv#S58585725	trB6U2J2B6U2J2MAIZE
-	-	Sb08g017880.1	TagnlUGTa#S26025117	-
-	-	Sb08g018120.1	ZmgnlUGZm#S50704281	trB4FPL3B4FPL3MAIZE
-	-	Sb08g018200.1	TagnlUGTa#S58867386	trC4JBR0C4JBR0MAIZE
-	-	Sb08g018210.1	ZmgnlUGZm#S48281324	-
-	-	Sb08g018240.1	TagnlUGTa#S58891521	trC4J107C4J107MAIZE
-	-	Sb08g018320.1	TagnlUGTa#S58891001	trB4FS20B4FS20MAIZE
-	-	Sb08g018330.1	TagnlUGTa#S17890720	trC0HDX9C0HDX9MAIZE
-	-	Sb08g018340.1	TagnlUGTa#S52543604	-
-	-	Sb08g018493.1	ZmgnlUGZm#S47815937	-
-	-	Sb08g018890.1	HvgnlUGHv#S58578652	-
-	-	Sb08g019120.1	TagnlUGTa#S52546002	trA8QM12A8QM12MAIZE
-	-	Sb08g019140.1	TagnlUGTa#S58839474	trB4FXF7B4FXF7MAIZE
-	-	Sb08g019525.1	TagnlUGTa#S52543675	-
-	-	Sb08g019540.1	TagnlUGTa#S52546659	trB6SM36B6SM36MAIZE
-	-	Sb08g019690.1	TagnlUGTa#S58890768	trB4FPG7B4FPG7MAIZE
-	-	Sb08g019730.1	HvgnlUGHv#S58592778	trC4J2B2C4J2B2MAIZE
-	-	Sb08g019880.1	TagnlUGTa#S32693899	-
-	-	Sb08g019887.1	TagnlUGTa#S52542905	-
-	-	Sb08g019920.1	-	-
-	-	Sb08g020055.1	TagnlUGTa#S52543039	trB6TZ47B6TZ47MAIZE
-	-	Sb08g020120.1	HvgnlUGHv#S58587219	trC0PJS2C0PJS2MAIZE
-	-	Sb08g020133.1	ZmgnlUGZm#S48283043	trB6TXG3B6TXG3MAIZE
-	-	Sb08g020180.1	-	trC0PJE3C0PJE3MAIZE
-	-	Sb08g020250.1	TagnlUGTa#S58860720	trC0P5R8C0P5R8MAIZE
-	-	Sb08g020560.1	TagnlUGTa#S37816660	-
-	-	Sb08g020692.1	-	trD0QEJ8D0QEJ8WHEAT
-	-	Sb08g020760.1	TagnlUGTa#S58860810	trB4FAH3B4FAH3MAIZE
-	-	Sb08g020790.1	SofgnlUGSof#S17251417	trB6TRQ5B6TRQ5MAIZE
-	-	Sb08g020930.1	-	-
-	-	Sb08g021110.1	TagnlUGTa#S12905177	trB4FJL8B4FJL8MAIZE
-	-	Sb08g021360.1	HvgnlUGHv#S12503143	trB6SLZ8B6SLZ8MAIZE
-	-	Sb08g021600.1	-	-
-	-	Sb08g021860.1	-	-
-	-	Sb08g022010.1	TagnlUGTa#S52544883	-
-	-	Sb08g022270.1	HvgnlUGHv#S58593229	trC0PII2C0PII2MAIZE
-	-	Sb08g022790.1	-	-
-	-	Sb08g022960.1	TagnlUGTa#S58905465	trB4FBI0B4FBI0MAIZE
-	-	Sb08g023040.1	TagnlUGTa#S32699578	trB6SKC1B6SKC1MAIZE
-	-	Sb08g023090.1	TagnlUGTa#S37856182	trD0QMR6D0QMR6WHEAT
-	-	Sb09g002195.1	-	-
-	-	Sb09g003950.1	-	trB6SHI1B6SHI1MAIZE
-	-	Sb09g004157.1	-	trQ8SA91Q8SA91MAIZE
-	-	Sb09g004340.1	-	trQ7FS87Q7FS87MAIZE
-	-	Sb09g007250.2	HvgnlUGHv#S58592536	-
-	-	Sb09g007990.1	-	-
-	-	Sb09g009990.1	-	-
-	-	Sb09g013513.1	ZmgnlUGZm#S25124792	trQ6R9F1Q6R9F1MAIZE
-	-	Sb09g028275.1	HvgnlUGHv#S58597662	trC0PLY2C0PLY2MAIZE
-	-	Sb09g028670.1	-	-
-	-	Sb10g005320.1	-	-
-	-	Sb10g006410.2	HvgnlUGHv#S39525368	-
-	-	Sb10g007930.1	-	trB4FH48B4FH48MAIZE
-	-	Sb10g014640.1	-	-
-	-	Sb10g020790.1	-	-
-	-	Sb10g022050.1	-	-
-	-	Sb10g022130.1	-	trD8L9K1D8L9K1WHEAT
-	-	Sb10g022420.2	HvgnlUGHv#S58582421	-
-	-	Sb10g024935.1	ZmgnlUGZm#S52131582	spQ6ENW4PSABSACOF
-	-	Sb10g024940.1	ZmgnlUGZm#S48278010	spP0CD43NU2C2SACOF
-	-	Sb10g027480.1	-	trB6TU98B6TU98MAIZE
-	-	Sb10g027503.1	-	-
-	-	Sb10g029405.1	-	-
-	-	Sb10g031260.1	-	-

## Sheet: 5DLconservedorthologs
Brachypodium	Rice	Sorghum	UniG	UniP
Bradi0023s00210	Os08t0543100	Sb07g025360	HvgnlUGHv#S58594393	-
Bradi1g00237	Os03t0689400	Sb05g004420	-	-
Bradi1g00360	-	-	HvgnlUGHv#S58595828	-
Bradi1g00450	-	Sb01g000210	TagnlUGTa#S58855019	trB6T5C5B6T5C5MAIZE
Bradi1g00460	Os07t0522500	Sb01g000220	HvgnlUGHv#S58580750	trB9UYP3B9UYP3WHEAT
Bradi1g00480	Os03t0862100	Sb01g000240	TagnlUGTa#S58906556	-
Bradi1g00490	-	Sb01g000255	-	-
Bradi1g00530	Os03t0861700	Sb01g000270	TagnlUGTa#S52542397	-
Bradi1g00540	Os03t0861400	Sb04g020690	TagnlUGTa#S52542298	-
Bradi1g00567	Os03t0860900	Sb01g000300	TagnlUGTa#S37885640	trB4FYA1B4FYA1MAIZE
Bradi1g00580	Os07t0438500	Sb01g000310	-	-
Bradi1g00587	Os07t0437000	Sb02g010250	HvgnlUGHv#S58579826	trB6SZN9B6SZN9MAIZE
Bradi1g00607	Os02t0816900	Sb04g037210	-	trQ9XFK9Q9XFK9MAIZE
Bradi1g00620	-	Sb01g020460	HvgnlUGHv#S12604683	spP16577UBC4WHEAT
Bradi1g00660	-	Sb08g001220	-	trB4FIV6B4FIV6MAIZE
Bradi1g00710	Os03t0859900	Sb01g000365	HvgnlUGHv#S58594321	trB6SKK7B6SKK7MAIZE
Bradi1g00730	Os03t0859600	Sb01g000380	-	trB7ZZZ2B7ZZZ2MAIZE
Bradi1g00750	-	Sb01g000390	-	-
Bradi1g00760	Os03t0859500	Sb01g000400	PvrgnlUGPvr#S49461351	trC0PCU6C0PCU6MAIZE
Bradi1g00780	Os03t0858800	Sb01g000440	HvgnlUGHv#S58594533	trB6TU04B6TU04MAIZE
Bradi1g00790	Os03t0859100	Sb01g000430	-	trC0PBD7C0PBD7MAIZE
Bradi1g00847	Os03t0858400	Sb01g000460	TagnlUGTa#S58896320	trC0P9U4C0P9U4MAIZE
Bradi1g00887	Os03t0858100	Sb02g009800	TagnlUGTa#S58890969	-
Bradi1g00960	-	-	-	trD8L9V1D8L9V1WHEAT
Bradi1g00980	-	Sb01g000590	TagnlUGTa#S52544613	trB6TYP8B6TYP8MAIZE
Bradi1g00990	-	Sb01g000600	TagnlUGTa#S52544735	trQ9FUY5Q9FUY5MAIZE
Bradi1g01007	Os03t0856200	Sb01g000620	TagnlUGTa#S52544025	trB6SWG7B6SWG7MAIZE
Bradi1g01014	Os03t0856200	Sb01g000630	TagnlUGTa#S17880874	trB4FEL3B4FEL3MAIZE
Bradi1g01070	Os03t0853900	Sb01g000790	HvgnlUGHv#S58598858	-
Bradi1g01090	Os03t0854100	Sb01g000770	TagnlUGTa#S58896268	trB4FK00B4FK00MAIZE
Bradi1g01100	Os03t0854200	Sb01g000760	HvgnlUGHv#S41545177	trB8A1N7B8A1N7MAIZE
Bradi1g01130	-	Sb01g000730	TagnlUGTa#S58882542	-
Bradi1g01200	Os03t0852900	Sb01g000850	TagnlUGTa#S13021689	trB8A148B8A148MAIZE
Bradi1g01227	Os03t0853800	Sb01g000810	TagnlUGTa#S16222226	trB7ZZZ8B7ZZZ8MAIZE
Bradi1g01250	Os11t0689100	Sb02g005320	-	-
Bradi1g01257	-	-	HvgnlUGHv#S58600307	trA9UKM3A9UKM3HORVU
Bradi1g01270	Os03t0852000	Sb01g000930	TagnlUGTa#S16241549	trB6TLE9B6TLE9MAIZE
Bradi1g01280	Os03t0852000	Sb01g000920	-	-
Bradi1g01397	Os11t0629600	Sb02g004240	-	trO48978O48978HORVU
Bradi1g01430	Os11t0208900	-	TagnlUGTa#S58903400	trC0PIW0C0PIW0MAIZE
Bradi1g01436	-	Sb08g005400	-	trC0PFC5C0PFC5MAIZE
Bradi1g01442	-	Sb08g004450	TagnlUGTa#S58890312	trB4FKZ6B4FKZ6MAIZE
Bradi1g01580	Os03t0851100	Sb01g001080	TagnlUGTa#S52546030	trB4FH57B4FH57MAIZE
Bradi1g01610	Os03t0709300	Sb06g018350	-	trB6SXE9B6SXE9MAIZE
Bradi1g01630	-	Sb01g001120	-	trB6TP56B6TP56MAIZE
Bradi1g01710	Os03t0848300	Sb01g001300	TagnlUGTa#S32574538	trB6UFY0B6UFY0MAIZE
Bradi1g01730	Os03t0848600	Sb01g001280	TagnlUGTa#S17985843	trB6U7U2B6U7U2MAIZE
Bradi1g01740	Os03t0849600	Sb01g001270	TagnlUGTa#S52546475	trC0PHW0C0PHW0MAIZE
Bradi1g01750	-	Sb01g001260	HvgnlUGHv#S58600117	trB4FAA6B4FAA6MAIZE
Bradi1g01770	-	Sb04g033610	-	-
Bradi1g01780	Os03t0850000	Sb01g001170	TagnlUGTa#S26018765	trB6U036B6U036MAIZE
Bradi1g01800	Os03t0850400	Sb01g001140	TagnlUGTa#S58865436	trA3RL74A3RL74MAIZE
Bradi1g01810	-	Sb01g001360	TagnlUGTa#S58850121	trB6SYD8B6SYD8MAIZE
Bradi1g01820	Os03t0847900	-	-	-
Bradi1g01830	-	Sb01g001380	TagnlUGTa#S37941679	-
Bradi1g01840	-	-	TagnlUGTa#S52542906	trB4FJ92B4FJ92MAIZE
Bradi1g01847	Os03t0845500	Sb01g001450	TagnlUGTa#S58894194	-
Bradi1g01870	Os03t0845000	Sb01g001470	HvgnlUGHv#S39523503	trB4FDP4B4FDP4MAIZE
Bradi1g01880	Os03t0844900	Sb01g001480	TagnlUGTa#S58899411	trB6TZ31B6TZ31MAIZE
Bradi1g01900	Os03t0844700	Sb01g001520	TagnlUGTa#S58897082	trC0P9K3C0P9K3MAIZE
Bradi1g01920	Os03t0844600	Sb01g001540	TagnlUGTa#S52546678	trC4J611C4J611MAIZE
Bradi1g01930	Os03t0844500	Sb01g001550	TagnlUGTa#S58858271	trB7ZXL7B7ZXL7MAIZE
Bradi1g01980	-	Sb01g001560	TagnlUGTa#S13026030	trB8A356B8A356MAIZE
Bradi1g01990	Os03t0843700	Sb01g001615	-	-
Bradi1g02000	Os03t0843600	Sb01g001620	TagnlUGTa#S58886024	trQ208N3Q208N3MAIZE
Bradi1g02020	-	-	TagnlUGTa#S30056007	trQ2QKC5Q2QKC5WHEAT
Bradi1g02030	Os03t0843400	Sb01g001650	TagnlUGTa#S52544786	trC0P7X7C0P7X7MAIZE
Bradi1g02080	-	Sb01g001680	TagnlUGTa#S58863356	trB6TD02B6TD02MAIZE
Bradi1g02100	-	Sb02g008790	HvgnlUGHv#S58598914	trB4FEN1B4FEN1MAIZE
Bradi1g02150	Os03t0841900	Sb01g001750	TagnlUGTa#S17889232	trB6SVW5B6SVW5MAIZE
Bradi1g02160	Os03t0841800	Sb01g001760	TagnlUGTa#S58841774	trC0PI98C0PI98MAIZE
Bradi1g02170	Os07t0262200	Sb02g008640	HvgnlUGHv#S58581803	trB6TCJ1B6TCJ1MAIZE
Bradi1g02190	Os07t0645701	Sb02g041520	TagnlUGTa#S58862086	-
Bradi1g02210	-	Sb04g025640	TagnlUGTa#S58904527	-
Bradi1g02260	-	Sb02g008100	TagnlUGTa#S52542466	trB4FBN9B4FBN9MAIZE
Bradi1g02280	-	Sb01g001890	HvgnlUGHv#S58585043	-
Bradi1g02360	-	-	-	-
Bradi1g02380	Os03t0839100	Sb01g001905	TagnlUGTa#S58892222	trC0P9B1C0P9B1MAIZE
Bradi1g02390	Os03t0839000	Sb01g001920	TagnlUGTa#S37748325	trB6T6Z8B6T6Z8MAIZE
Bradi1g02400	Os03t0838900	Sb01g001940	-	trB6TXD4B6TXD4MAIZE
Bradi1g02450	Os03t0837900	Sb01g001990	TagnlUGTa#S52543216	-
Bradi1g02460	Os03t0837800	Sb01g002000	-	trB6T919B6T919MAIZE
Bradi1g02490	Os03t0837300	Sb01g002020	TagnlUGTa#S58894852	trB4FZV8B4FZV8MAIZE
Bradi1g02505	Os09t0246700	Sb04g002350	-	trB6UB56B6UB56MAIZE
Bradi1g02517	-	Sb02g007770	-	trB6UBI1B6UBI1MAIZE
Bradi1g02597	Os03t0835600	Sb01g002200	TagnlUGTa#S37942266	trC0PBK7C0PBK7MAIZE
Bradi1g02610	-	Sb01g002190	HvgnlUGHv#S58601296	-
Bradi1g02620	-	Sb09g027230	HvgnlUGHv#S12496302	-
Bradi1g02630	Os03t0835400	Sb01g002210	TagnlUGTa#S58853196	trC0PJ16C0PJ16MAIZE
Bradi1g02680	Os03t0835100	Sb01g002230	TagnlUGTa#S58890647	trC0HHT3C0HHT3MAIZE
Bradi1g02690	Os03t0834050	Sb01g002590	-	trB6TBN7B6TBN7MAIZE
Bradi1g02697	Os03t0834000	Sb05g010032	TagnlUGTa#S52546144	-
Bradi1g02740	Os03t0833700	Sb02g027580	TagnlUGTa#S17989896	trC4J305C4J305MAIZE
Bradi1g02760	Os03t0833300	Sb01g002530	HvgnlUGHv#S58580458	trB4FP14B4FP14MAIZE
Bradi1g02770	Os09t0250700	Sb01g027550	TagnlUGTa#S58908570	-
Bradi1g02780	-	Sb01g002520	TagnlUGTa#S58868357	trB6TD21B6TD21MAIZE
Bradi1g02800	-	-	TagnlUGTa#S58884832	-
Bradi1g02810	Os03t0832600	Sb01g002480	TagnlUGTa#S58850521	trB6TZ40B6TZ40MAIZE
Bradi1g02870	-	-	-	-
Bradi1g02910	Os03t0832500	Sb01g002470	HvgnlUGHv#S58591795	-
Bradi1g02920	Os03t0832400	Sb01g002450	-	trB4G0F7B4G0F7MAIZE
Bradi1g02990	Os03t0831500	-	TagnlUGTa#S52545779	trC4JA40C4JA40MAIZE
Bradi1g03010	Os01t0306900	Sb02g007530	TagnlUGTa#S37812603	trC4JBY3C4JBY3MAIZE
Bradi1g03030	Os03t0831100	Sb01g002280	TagnlUGTa#S58897311	trB4FAY3B4FAY3MAIZE
Bradi1g03050	Os03t0830900	Sb01g002300	TagnlUGTa#S22381163	trB6SYD9B6SYD9MAIZE
Bradi1g03130	-	-	TagnlUGTa#S26026268	trB6TLK7B6TLK7MAIZE
Bradi1g03150	Os03t0826700	Sb01g002710	HvgnlUGHv#S58598551	-
Bradi1g03160	Os03t0827500	Sb01g002690	HvgnlUGHv#S58583026	trQ40064Q40064HORVU
Bradi1g03170	Os03t0827600	Sb01g002680	HvgnlUGHv#S58599499	trC4J3S7C4J3S7MAIZE
Bradi1g03180	Os03t0827700	Sb01g002660	TagnlUGTa#S52543067	trQ6L724Q6L724HORVU
Bradi1g03260	Os03t0264400	Sb01g040180	HvgnlUGHv#S58583813	trQ45KJ2Q45KJ2MAIZE
Bradi1g03270	Os03t0826400	Sb01g002770	-	trB6T9K3B6T9K3MAIZE
Bradi1g03307	-	Sb09g002410	-	trC0PHF2C0PHF2MAIZE
Bradi1g03330	-	-	TagnlUGTa#S58853178	-
Bradi1g03350	Os03t0826300	Sb01g002775	-	trB7ZZL4B7ZZL4MAIZE
Bradi1g03367	Os03t0825800	Sb03g040070	-	trD8L9G5D8L9G5WHEAT
Bradi1g03380	Os03t0825700	Sb01g002810	TagnlUGTa#S32699656	-
Bradi1g03420	-	Sb01g002850	TagnlUGTa#S17879358	trB6UD08B6UD08MAIZE
Bradi1g03450	Os03t0824100	Sb01g002930	TagnlUGTa#S58853233	-
Bradi1g03470	-	Sb01g002950	-	trB6U170B6U170MAIZE
Bradi1g03480	Os03t0823800	Sb01g002960	TagnlUGTa#S52546225	trB4FDS4B4FDS4MAIZE
Bradi1g03490	Os05t0280200	-	TagnlUGTa#S32429159	trB4F7V4B4F7V4MAIZE
Bradi1g03550	-	Sb02g001020	ZmgnlUGZm#S48281394	trB6U262B6U262MAIZE
Bradi1g03560	-	Sb02g001010	TagnlUGTa#S52546805	trB4FNN7B4FNN7MAIZE
Bradi1g03650	-	Sb04g001360	HvgnlUGHv#S58594365	trB7ZXE4B7ZXE4MAIZE
Bradi1g03660	Os03t0821800	Sb01g003140	TagnlUGTa#S22377671	trB4FSA4B4FSA4MAIZE
Bradi1g03680	-	-	-	-
Bradi1g03730	Os03t0821000	Sb01g003230	TagnlUGTa#S58863788	trB6U270B6U270MAIZE
Bradi1g03760	Os03t0820500	Sb01g003260	TagnlUGTa#S17889751	trQ43655Q43655WHEAT
Bradi1g03790	-	-	-	trB0ZYZ0B0ZYZ0WHEAT
Bradi1g03800	Os03t0820100	Sb01g003290	TagnlUGTa#S58863230	trB4FS36B4FS36MAIZE
Bradi1g03850	Os03t0819400	Sb01g003340	HvgnlUGHv#S58599730	trB6TXF1B6TXF1MAIZE
Bradi1g03867	-	Sb01g003390	TagnlUGTa#S50389001	-
Bradi1g03920	Os03t0818100	Sb01g003490	TagnlUGTa#S35351513	trA0FHB1A0FHB1WHEAT
Bradi1g03940	Os03t0817900	Sb01g003510	TagnlUGTa#S52545547	trB6SY78B6SY78MAIZE
Bradi1g04000	Os03t0817000	Sb01g003570	-	trB7ZWT5B7ZWT5MAIZE
Bradi1g04030	-	Sb01g003600	HvgnlUGHv#S12815437	trB4FTR4B4FTR4MAIZE
Bradi1g04060	Os03t0816400	Sb01g003620	-	trC0P9C9C0P9C9MAIZE
Bradi1g04080	Os03t0816100	-	-	-
Bradi1g04090	Os03t0816000	Sb01g003650	HvgnlUGHv#S58578269	-
Bradi1g04097	Os03t0815900	Sb01g003660	TagnlUGTa#S52545642	trB4G270B4G270MAIZE
Bradi1g04140	Os03t0815200	Sb01g003700	HvgnlUGHv#S39527428	spQ9SE94MTHR1MAIZE
Bradi1g04210	Os03t0812000	Sb01g003760	TagnlUGTa#S58860162	-
Bradi1g04270	Os03t0811500	Sb01g003820	TagnlUGTa#S58852298	trC0PIQ7C0PIQ7MAIZE
Bradi1g04292	-	Sb01g003850	-	-
Bradi1g04300	Os03t0811100	Sb01g003860	TagnlUGTa#S52542434	trQ45KX6Q45KX6HORVU
Bradi1g04310	Os03t0810900	Sb01g003870	HvgnlUGHv#S58579781	trC0P833C0P833MAIZE
Bradi1g04330	Os03t0810600	Sb01g003900	TagnlUGTa#S52545541	trB6U4D3B6U4D3MAIZE
Bradi1g04350	-	-	-	-
Bradi1g04390	-	-	-	-
Bradi1g04440	Os07t0568600	Sb02g036730	-	trB6SXT4B6SXT4MAIZE
Bradi1g04527	-	Sb01g004020	TagnlUGTa#S32591773	-
Bradi1g04540	Os07t0211400	Sb02g006370	HvgnlUGHv#S58594666	-
Bradi1g04560	Os03t0809900	Sb01g004010	HvgnlUGHv#S48848065	trB6TMU5B6TMU5MAIZE
Bradi1g04580	-	Sb01g003950	-	trB2XWS7B2XWS7MAIZE
Bradi1g04630	-	Sb01g004230	-	trB4FMP4B4FMP4MAIZE
Bradi1g04660	Os03t0807800	-	TagnlUGTa#S22378586	trB6TNR8B6TNR8MAIZE
Bradi1g04677	-	Sb01g031620	-	-
Bradi1g04720	Os03t0807100	Sb01g004360	TagnlUGTa#S22944979	trB6U8T6B6U8T6MAIZE
Bradi1g04790	Os03t0806500	Sb01g004420	TagnlUGTa#S58856413	trC4IYP9C4IYP9MAIZE
Bradi1g04810	Os03t0805700	Sb01g004440	-	trB6ST74B6ST74MAIZE
Bradi1g04830	Os03t0805500	Sb01g004510	HvgnlUGHv#S58591982	-
Bradi1g04840	Os03t0805400	Sb01g004520	TagnlUGTa#S58886976	trB4FSY7B4FSY7MAIZE
Bradi1g04850	Os03t0805300	-	TagnlUGTa#S58891777	trB6TNR3B6TNR3MAIZE
Bradi1g04880	Os07t0201500	-	-	-
Bradi1g04900	Os07t0200700	Sb01g004550	TagnlUGTa#S37940989	trB4F9F4B4F9F4MAIZE
Bradi1g04957	Os03t0803900	Sb01g004630	HvgnlUGHv#S58596655	-
Bradi1g05000	Os03t0803500	Sb01g022150	TagnlUGTa#S52542115	trQ5GAV6Q5GAV6MAIZE
Bradi1g05037	Os03t0802900	Sb01g004710	HvgnlUGHv#S58584247	-
Bradi1g05060	-	Sb09g020890	TagnlUGTa#S58842224	trC0PB41C0PB41MAIZE
Bradi1g05070	Os03t0802300	Sb01g004750	-	-
Bradi1g05110	Os03t0801800	Sb01g004800	TagnlUGTa#S52542496	-
Bradi1g05122	Os03t0801600	Sb01g004840	TagnlUGTa#S58865387	trB6U2K5B6U2K5MAIZE
Bradi1g05150	Os03t0800700	Sb01g004860	ZmgnlUGZm#S35720066	trB5LEC3B5LEC3WHEAT
Bradi1g05156	-	Sb01g004870	TagnlUGTa#S17888601	trB7ZZL0B7ZZL0MAIZE
Bradi1g05162	Os03t0682200	Sb02g005150	TagnlUGTa#S58858414	trB7ZZW2B7ZZW2MAIZE
Bradi1g05170	Os03t0800100	Sb01g004930	TagnlUGTa#S58894456	trC0P4V1C0P4V1MAIZE
Bradi1g05190	Os03t0799900	Sb02g005080	-	trC0P9T2C0P9T2MAIZE
Bradi1g05200	-	-	TagnlUGTa#S58869079	-
Bradi1g05240	-	-	HvgnlUGHv#S58594383	-
Bradi1g05320	Os03t0799100	Sb01g005000	-	trB6TU56B6TU56MAIZE
Bradi1g05390	Os03t0798200	Sb01g005090	TagnlUGTa#S52542664	-
Bradi1g05450	Os03t0797400	Sb01g005150	-	trQ7XAK6Q7XAK6WHEAT
Bradi1g05467	Os03t0797000	Sb02g004580	TagnlUGTa#S58859521	trQ9FQ75Q9FQ75MAIZE
Bradi1g05480	Os03t0796900	Sb01g005170	TagnlUGTa#S32702212	trP93667P93667HORVU
Bradi1g05520	-	-	-	-
Bradi1g05540	Os03t0796000	Sb01g005240	TagnlUGTa#S58858037	trE0WC53E0WC53WHEAT
Bradi1g05570	Os03t0795600	Sb01g005270	ZmgnlUGZm#S46909295	trB4FIZ0B4FIZ0MAIZE
Bradi1g05590	Os03t0795400	Sb01g005290	-	-
Bradi1g05630	Os07t0172900	Sb01g005330	HvgnlUGHv#S58587715	trB4FW72B4FW72MAIZE
Bradi1g05660	Os03t0794800	Sb01g005340	TagnlUGTa#S58886215	-
Bradi1g05680	Os02t0650900	Sb06g024150	-	trB4FFP2B4FFP2MAIZE
Bradi1g05759	Os03t0659233	-	ZmgnlUGZm#S16430218	spQ6ENU7PSBESACOF
Bradi1g05806	-	Sb01g038505	TagnlUGTa#S32514484	spP0C157PSBASACOF
Bradi1g05810	-	-	-	-
Bradi1g05890	Os04t0356600	Sb09g001740	-	-
Bradi1g05900	-	Sb01g011260	-	trQ5XUV7Q5XUV7WHEAT
Bradi1g05920	Os03t0793600	Sb01g005450	TagnlUGTa#S58864942	trB6U0Q4B6U0Q4MAIZE
Bradi1g05930	-	-	-	trB6UEF8B6UEF8MAIZE
Bradi1g05950	-	Sb04g036670	TagnlUGTa#S52544885	trC0HHQ8C0HHQ8MAIZE
Bradi1g05960	-	-	TagnlUGTa#S58853903	-
Bradi1g06020	Os03t0791366	Sb01g005530	-	-
Bradi1g06060	-	Sb01g005600	TagnlUGTa#S58856260	trB6T5I0B6T5I0MAIZE
Bradi1g06080	Os03t0792400	Sb01g005580	-	trB4FBQ9B4FBQ9MAIZE
Bradi1g06100	Os03t0791700	Sb01g005560	-	trB7ZX26B7ZX26MAIZE
Bradi1g06110	Os06t0198800	Sb01g005550	TagnlUGTa#S52543536	trB6TMY9B6TMY9MAIZE
Bradi1g06200	Os03t0790900	Sb01g005680	HvgnlUGHv#S58588537	trO23887O23887MAIZE
Bradi1g06230	Os03t0790600	Sb01g005710	TagnlUGTa#S37834562	trB1PDK9B1PDK9MAIZE
Bradi1g06270	Os03t0789000	Sb01g005750	HvgnlUGHv#S41545705	trB2KTA6B2KTA6WHEAT
Bradi1g06310	Os03t0788300	-	HvgnlUGHv#S58579649	-
Bradi1g06320	Os03t0788200	Sb01g005800	TagnlUGTa#S32718135	trB6U9L4B6U9L4MAIZE
Bradi1g06350	Os03t0787200	Sb01g005870	HvgnlUGHv#S58585251	trB6TPD8B6TPD8MAIZE
Bradi1g06380	Os03t0786900	Sb01g005910	-	-
Bradi1g06387	Os03t0786800	Sb01g005920	TagnlUGTa#S58893074	trB4FCU9B4FCU9MAIZE
Bradi1g06410	-	Sb01g005940	HvgnlUGHv#S58580862	-
Bradi1g06430	Os07t0152900	Sb02g003120	TagnlUGTa#S58895510	trC0P702C0P702MAIZE
Bradi1g06450	Os03t0785900	Sb02g038130	HvgnlUGHv#S39525620	trQ8RW03Q8RW03WHEAT
Bradi1g06480	Os03t0785300	Sb02g003020	TagnlUGTa#S58887184	trC4J454C4J454MAIZE
Bradi1g06510	-	Sb01g006060	TagnlUGTa#S52542361	trB4G0V8B4G0V8MAIZE
Bradi1g06530	Os07t0565200	Sb06g028320	TagnlUGTa#S22391625	trB6TRX0B6TRX0MAIZE
Bradi1g06570	Os03t0784500	Sb01g006110	TagnlUGTa#S58895477	trB4F900B4F900MAIZE
Bradi1g06580	Os03t0784400	Sb03g038260	TagnlUGTa#S58893247	trB6UFA7B6UFA7MAIZE
Bradi1g06640	Os03t0783000	Sb01g020520	TagnlUGTa#S58851235	trB6TLR0B6TLR0MAIZE
Bradi1g06650	Os03t0782950	-	HvgnlUGHv#S12834478	trB4FJG8B4FJG8MAIZE
Bradi1g06660	-	-	-	-
Bradi1g06690	-	-	-	-
Bradi1g06700	Os03t0781700	Sb01g006220	TagnlUGTa#S58867524	trB6SQ11B6SQ11MAIZE
Bradi1g06740	Os01t0957600	Sb05g005480	HvgnlUGHv#S58583188	trC0PP93C0PP93MAIZE
Bradi1g06766	Os03t0781100	Sb01g006260	-	trB4F908B4F908MAIZE
Bradi1g06772	-	Sb01g006280	TagnlUGTa#S58887107	trC0PGN4C0PGN4MAIZE
Bradi1g06780	Os03t0780900	Sb01g006290	TagnlUGTa#S50381862	trB6U3Z6B6U3Z6MAIZE
Bradi1g06790	-	Sb01g006300	-	-
Bradi1g06860	-	Sb02g036420	TagnlUGTa#S17987326	trB4FRE1B4FRE1MAIZE
Bradi1g06880	-	Sb07g002740	-	trC0P3I0C0P3I0MAIZE
Bradi1g06890	Os03t0778100	Sb01g006370	HvgnlUGHv#S12559752	spP13192PSAFHORVU
Bradi1g06900	Os03t0778000	-	HvgnlUGHv#S41544349	-
Bradi1g06907	Os03t0777700	Sb01g006380	HvgnlUGHv#S58592130	-
Bradi1g06917	Os03t0777600	Sb01g006383	TagnlUGTa#S52546343	trB4FKP6B4FKP6MAIZE
Bradi1g06930	Os03t0777500	Sb01g006390	HvgnlUGHv#S58587668	trB6TKV9B6TKV9MAIZE
Bradi1g06945	-	Sb01g030350	HvgnlUGHv#S58585225	trB7ZY60B7ZY60MAIZE
Bradi1g06980	Os03t0776900	Sb01g006420	TagnlUGTa#S37785040	trB6T323B6T323MAIZE
Bradi1g07020	Os07t0134800	Sb02g002570	TagnlUGTa#S52546243	trB8A372B8A372MAIZE
Bradi1g07080	Os03t0775500	Sb01g006550	TagnlUGTa#S22366686	trB4FPP4B4FPP4MAIZE
Bradi1g07100	Os03t0775300	Sb01g006590	TagnlUGTa#S58853815	-
Bradi1g07132	Os03t0774400	Sb01g006620	TagnlUGTa#S22380295	-
Bradi1g07140	Os03t0774300	Sb01g006630	TagnlUGTa#S58890447	trB6TW66B6TW66MAIZE
Bradi1g07190	Os03t0773600	Sb01g006700	TagnlUGTa#S52545998	-
Bradi1g07247	Os07t0129700	Sb02g002200	TagnlUGTa#S49954756	trB7XBB4B7XBB4WHEAT
Bradi1g07260	Os03t0771100	Sb04g035300	HvgnlUGHv#S58589113	-
Bradi1g07277	Os03t0770800	Sb02g002090	TagnlUGTa#S52542291	trC0PD22C0PD22MAIZE
Bradi1g07340	Os03t0769600	Sb01g006880	TagnlUGTa#S52543456	trB6SYB5B6SYB5MAIZE
Bradi1g07380	Os03t0769050	Sb01g006920	-	trC0HGM9C0HGM9MAIZE
Bradi1g07390	Os03t0769000	Sb01g006930	TagnlUGTa#S17988989	trC0PKR3C0PKR3MAIZE
Bradi1g07420	Os03t0768900	-	HvgnlUGHv#S58594470	trB6SPL9B6SPL9MAIZE
Bradi1g07430	Os03t0767900	Sb01g006950	HvgnlUGHv#S58579073	trB6U300B6U300MAIZE
Bradi1g07440	-	Sb01g006960	TagnlUGTa#S18012388	trQ93ZK5Q93ZK5WHEAT
Bradi1g07480	Os03t0767000	Sb01g007000	-	trB6TT18B6TT18MAIZE
Bradi1g07490	-	Sb01g007010	TagnlUGTa#S58854802	trB4FH96B4FH96MAIZE
Bradi1g07520	Os03t0766000	Sb01g007040	TagnlUGTa#S58902294	trB4FNZ6B4FNZ6MAIZE
Bradi1g07550	Os03t0765400	Sb01g007070	HvgnlUGHv#S39524697	trB6TCR5B6TCR5MAIZE
Bradi1g07590	Os03t0765000	Sb01g007100	TagnlUGTa#S58859397	trB6TRG7B6TRG7MAIZE
Bradi1g07620	Os03t0764800	Sb01g007120	TagnlUGTa#S58884738	trB6TGM8B6TGM8MAIZE
Bradi1g07640	Os03t0764450	Sb01g007140	HvgnlUGHv#S39527610	trB6SZA4B6SZA4MAIZE
Bradi1g07650	Os07t0119000	Sb02g001590	TagnlUGTa#S58901659	trC0PHZ3C0PHZ3MAIZE
Bradi1g07717	Os03t0192800	Sb08g014950	HvgnlUGHv#S39523572	trB4FIQ1B4FIQ1MAIZE
Bradi1g07730	-	-	-	-
Bradi1g07755	-	Sb01g007195	-	-
Bradi1g07760	Os03t0762900	-	TagnlUGTa#S52542879	-
Bradi1g07820	Os03t0761900	Sb02g005760	TagnlUGTa#S52542115	trB4FYU5B4FYU5MAIZE
Bradi1g07870	Os03t0761100	Sb01g007340	-	-
Bradi1g07910	Os03t0760700	Sb01g007370	TagnlUGTa#S16058472	trB6TWW1B6TWW1MAIZE
Bradi1g07942	Os03t0759600	Sb01g007450	ZmgnlUGZm#S48311809	-
Bradi1g07960	Os03t0759000	Sb08g005781	-	trB6SVW3B6SVW3MAIZE
Bradi1g07980	Os03t0758900	Sb01g007490	TagnlUGTa#S52543944	trB6TA07B6TA07MAIZE
Bradi1g07987	-	Sb01g007510	TagnlUGTa#S58853897	trB6TMI4B6TMI4MAIZE
Bradi1g08000	-	Sb01g007520	TagnlUGTa#S32624621	-
Bradi1g08040	Os03t0758400	Sb01g007540	-	trC0P9I4C0P9I4MAIZE
Bradi1g08060	Os03t0758300	Sb01g007550	ZmgnlUGZm#S48257001	trB4FA13B4FA13MAIZE
Bradi1g08070	Os03t0758100	Sb01g007560	TagnlUGTa#S58883436	trQ6UN45Q6UN45WHEAT
Bradi1g08140	Os03t0757600	Sb01g007610	HvgnlUGHv#S58587974	-
Bradi1g08145	Os03t0757500	Sb01g007600	-	trC4J2A9C4J2A9MAIZE
Bradi1g08200	Os03t0756800	Sb01g007650	TagnlUGTa#S17987348	trB6T2U3B6T2U3MAIZE
Bradi1g08210	-	-	TagnlUGTa#S32703845	-
Bradi1g08217	Os03t0756400	Sb01g007660	TagnlUGTa#S22217811	trB6SM98B6SM98MAIZE
Bradi1g08270	Os03t0755600	-	TagnlUGTa#S26026506	-
Bradi1g08280	Os03t0755100	Sb01g007710	TagnlUGTa#S58895728	trQ7GBY1Q7GBY1HORVU
Bradi1g08287	Os03t0755000	Sb01g007720	TagnlUGTa#S52545129	-
Bradi1g08294	Os03t0754900	Sb01g007730	-	trB4FBI9B4FBI9MAIZE
Bradi1g08301	Os03t0754800	Sb01g007740	TagnlUGTa#S58857016	trC0PFK8C0PFK8MAIZE
Bradi1g08326	Os03t0753100	Sb01g007780	-	trA9J1Z5A9J1Z5WHEAT
Bradi1g08350	Os03t0752700	Sb01g007800	TagnlUGTa#S32570522	-
Bradi1g08390	Os03t0752200	Sb01g007840	-	trB4FWU0B4FWU0MAIZE
Bradi1g08430	-	Sb01g007920	-	-
Bradi1g08470	Os03t0750800	Sb01g007950	TagnlUGTa#S52546024	trQ8S9F8Q8S9F8MAIZE
Bradi1g08500	Os12t0590500	Sb01g007970	-	-
Bradi1g08510	-	-	TagnlUGTa#S32499791	-
Bradi1g08517	-	Sb01g007990	HvgnlUGHv#S58581273	trB6U2R1B6U2R1MAIZE
Bradi1g08540	Os03t0749800	Sb01g008020	TagnlUGTa#S52546538	trQ6RK06Q6RK06MAIZE
Bradi1g08560	-	Sb04g002560	TagnlUGTa#S12989027	trB7ZXD3B7ZXD3MAIZE
Bradi1g08570	-	-	HvgnlUGHv#S58592579	trQ9LLB8Q9LLB8MAIZE
Bradi1g08597	Os03t0748900	Sb01g008070	TagnlUGTa#S52546740	trB6SZC0B6SZC0MAIZE
Bradi1g08620	Os03t0748700	Sb01g008100	TagnlUGTa#S58893586	-
Bradi1g08640	Os03t0748500	-	-	trB6SPB2B6SPB2MAIZE
Bradi1g08680	-	-	TagnlUGTa#S58901623	-
Bradi1g08690	Os03t0748200	Sb01g008160	TagnlUGTa#S58901623	trB4F827B4F827MAIZE
Bradi1g08710	Os03t0686300	Sb03g026110	TagnlUGTa#S32552689	trQ9XEI4Q9XEI4MAIZE
Bradi1g08727	Os03t0747600	Sb01g008195	TagnlUGTa#S58838547	trB4FQ05B4FQ05MAIZE
Bradi1g08760	Os03t0747300	Sb01g008220	TagnlUGTa#S58893666	trB6TZ36B6TZ36MAIZE
Bradi1g08780	Os03t0747200	Sb01g008230	TagnlUGTa#S52541772	trC4J8Y6C4J8Y6MAIZE
Bradi1g08830	Os03t0746600	Sb01g008300	TagnlUGTa#S58857822	trQ70JP2Q70JP2WHEAT
Bradi1g08847	Os03t0746500	Sb01g008310	TagnlUGTa#S52547115	-
Bradi1g08870	Os03t0795800	Sb01g008350	TagnlUGTa#S58864699	trB6TIC8B6TIC8MAIZE
Bradi1g08900	Os03t0744800	Sb01g008390	TagnlUGTa#S52546323	trB4FV79B4FV79MAIZE
Bradi1g08917	Os03t0744675	Sb01g008410	HvgnlUGHv#S58600278	-
Bradi1g08977	Os03t0744300	Sb01g008430	TagnlUGTa#S32552493	-
Bradi1g09040	Os03t0743500	Sb01g008460	TagnlUGTa#S58895361	trB6TGU5B6TGU5MAIZE
Bradi1g09050	-	-	-	-
Bradi1g09100	-	Sb01g008490	TagnlUGTa#S58853822	trB4F918B4F918MAIZE
Bradi1g09140	-	-	HvgnlUGHv#S58596443	-
Bradi1g09170	Os03t0741400	Sb01g008550	TagnlUGTa#S58881961	trB6STV8B6STV8MAIZE
Bradi1g09187	Os03t0740800	Sb01g008590	TagnlUGTa#S58735114	trG1DEX4G1DEX4WHEAT
Bradi1g09200	Os03t0740700	Sb01g008600	-	trC0PNQ7C0PNQ7MAIZE
Bradi1g09210	-	Sb06g011780	-	trB4FAM4B4FAM4MAIZE
Bradi1g09250	Os03t0738700	Sb01g008680	HvgnlUGHv#S58580101	trB6SKI8B6SKI8MAIZE
Bradi1g09537	Os03t0735000	Sb01g008940	TagnlUGTa#S52545657	trA5GZ74A5GZ74WHEAT
Bradi1g09780	-	-	-	-
Bradi1g09820	Os03t0730400	-	TagnlUGTa#S58904423	-
Bradi1g10070	Os03t0726800	Sb01g009500	TagnlUGTa#S52543616	trC4J9T6C4J9T6MAIZE
Bradi1g10110	Os03t0726500	Sb01g009520	HvgnlUGHv#S58600464	trB7ZX46B7ZX46MAIZE
Bradi1g10360	Os09t0442700	Sb02g001960	ZmgnlUGZm#S50709843	trQ8W121Q8W121MAIZE
Bradi1g10447	Os03t0721200	Sb01g009860	-	-
Bradi1g10690	Os02t0537400	Sb04g021960	-	trQ9SYS9Q9SYS9MAIZE
Bradi1g11260	Os03t0710100	Sb01g010480	TagnlUGTa#S32593956	trB6TAH2B6TAH2MAIZE
Bradi1g11420	Os12t0108900	-	TagnlUGTa#S58862558	trQ4LB15Q4LB15HORVU
Bradi1g11650	-	Sb01g011025	TagnlUGTa#S58887777	trQ6JN48Q6JN48MAIZE
Bradi1g12157	Os03t0688200	Sb01g011640	-	trC0P6Z0C0P6Z0MAIZE
Bradi1g12830	Os03t0669100	Sb01g012360	-	-
Bradi1g13047	Os07t0175900	Sb01g012670	HvgnlUGHv#S58592810	trB6U2I5B6U2I5MAIZE
Bradi1g13450	Os03t0652100	Sb01g013110	HvgnlUGHv#S58586630	-
Bradi1g13470	Os03t0651300	Sb01g013160	TagnlUGTa#S19223739	trC0PH00C0PH00MAIZE
Bradi1g13480	Os03t0651100	Sb01g013170	TagnlUGTa#S52542660	trB6TE56B6TE56MAIZE
Bradi1g13520	Os03t0650700	Sb04g022030	TagnlUGTa#S52546837	-
Bradi1g13530	Os03t0650400	Sb01g013215	-	trC0RWW9C0RWW9MAIZE
Bradi1g13570	-	Sb08g022030	TagnlUGTa#S46933443	trB5KPW6B5KPW6WHEAT
Bradi1g13635	-	-	HvgnlUGHv#S12710970	-
Bradi1g13640	-	Sb01g013390	-	trB8A362B8A362MAIZE
Bradi1g13710	Os03t0646900	Sb01g013460	TagnlUGTa#S58861692	trC0HG70C0HG70MAIZE
Bradi1g13720	Os03t0646800	Sb01g013470	SofgnlUGSof#S17380662	trB6TQP3B6TQP3MAIZE
Bradi1g13740	Os03t0646300	Sb01g013500	HvgnlUGHv#S58582637	trB6ST31B6ST31MAIZE
Bradi1g13770	Os12t0617100	Sb01g013530	TagnlUGTa#S58860766	trC0PDU5C0PDU5MAIZE
Bradi1g13807	-	-	-	-
Bradi1g13827	Os03t0643300	Sb01g013600	TagnlUGTa#S58869078	trB4F8U6B4F8U6MAIZE
Bradi1g13840	Os03t0642900	Sb06g015970	TagnlUGTa#S52541849	trB6TXW0B6TXW0MAIZE
Bradi1g13880	-	Sb03g005080	TagnlUGTa#S59489998	trG9DR93G9DR93WHEAT
Bradi1g13890	-	Sb01g013680	-	trC0P413C0P413MAIZE
Bradi1g13910	Os03t0640800	Sb01g013710	-	trB4FYN4B4FYN4MAIZE
Bradi1g13920	Os03t0640400	Sb01g013720	TagnlUGTa#S26026576	trB6T2Z3B6T2Z3MAIZE
Bradi1g13930	Os03t0640100	Sb01g013730	TagnlUGTa#S58882561	trQ8W514Q8W514MAIZE
Bradi1g13960	Os03t0639700	Sb01g013810	TagnlUGTa#S32708809	trC0HJ69C0HJ69MAIZE
Bradi1g14030	-	Sb01g023950	TagnlUGTa#S58903613	trB4FR74B4FR74MAIZE
Bradi1g14040	-	Sb01g023950	TagnlUGTa#S52544430	trC0PP16C0PP16MAIZE
Bradi1g14220	Os03t0633900	Sb01g014110	TagnlUGTa#S58896214	trB6T7J5B6T7J5MAIZE
Bradi1g14250	Os03t0633400	Sb01g014150	TagnlUGTa#S58895225	-
Bradi1g14270	-	Sb08g020500	HvgnlUGHv#S58591506	trC0P3Y2C0P3Y2MAIZE
Bradi1g14500	Os08t0324300	-	-	-
Bradi1g15030	Os03t0602300	Sb01g015040	HvgnlUGHv#S58587409	trB6UCA5B6UCA5MAIZE
Bradi1g15060	Os03t0599600	Sb01g015100	TagnlUGTa#S58897473	trC0HEA8C0HEA8MAIZE
Bradi1g15110	Os03t0598200	Sb01g015150	TagnlUGTa#S58850834	-
Bradi1g15120	Os03t0598100	Sb01g015160	TagnlUGTa#S58852234	trB4F9T0B4F9T0MAIZE
Bradi1g15180	Os03t0595200	Sb01g015280	TagnlUGTa#S52546292	trB6UII0B6UII0MAIZE
Bradi1g15250	Os09t0341600	-	-	-
Bradi1g15280	-	-	TagnlUGTa#S32632836	trB6SYX0B6SYX0MAIZE
Bradi1g15360	Os03t0586900	Sb01g015520	TagnlUGTa#S52544881	trC0PFQ6C0PFQ6MAIZE
Bradi1g15370	Os03t0586800	Sb01g015530	TagnlUGTa#S52545094	trB6SHH4B6SHH4MAIZE
Bradi1g15547	Os03t0581400	Sb01g015890	ZmgnlUGZm#S48297223	trB6SRX6B6SRX6MAIZE
Bradi1g15670	Os03t0572900	Sb01g016100	TagnlUGTa#S52546340	trB6TBH9B6TBH9MAIZE
Bradi1g15680	Os03t0571900	Sb01g016110	-	trB6TBH9B6TBH9MAIZE
Bradi1g15870	-	-	-	-
Bradi1g16130	-	-	-	trD0QEJ8D0QEJ8WHEAT
Bradi1g16190	Os03t0426900	Sb01g032210	-	trQ9ZT12Q9ZT12WHEAT
Bradi1g16220	-	-	-	-
Bradi1g16250	-	Sb07g028525	-	-
Bradi1g16580	Os03t0290300	-	TagnlUGTa#S52546007	trO65792O65792WHEAT
Bradi1g16590	-	Sb02g043970	TagnlUGTa#S52541709	-
Bradi1g16640	-	Sb02g043920	TagnlUGTa#S58867588	-
Bradi1g16770	Os07t0691200	Sb02g043810	-	-
Bradi1g17070	-	Sb02g043690	-	spP93648LONMMAIZE
Bradi1g17527	-	-	TagnlUGTa#S58899451	trQ52R10Q52R10MAIZE
Bradi1g17580	Os07t0681600	Sb02g043160	TagnlUGTa#S52541942	-
Bradi1g17710	Os02t0169800	Sb04g004540	TagnlUGTa#S58881866	-
Bradi1g17990	Os03t0851300	Sb04g037990	TagnlUGTa#S52545910	trC0P4D6C0P4D6MAIZE
Bradi1g18325	Os08t0199100	-	-	-
Bradi1g18330	Os08t0197400	Sb07g005730	TagnlUGTa#S58854704	-
Bradi1g18600	-	Sb07g027710	TagnlUGTa#S52543933	trC0PJ69C0PJ69MAIZE
Bradi1g18770	-	Sb02g042000	TagnlUGTa#S58890896	-
Bradi1g18910	-	Sb02g041910	TagnlUGTa#S58883728	-
Bradi1g19080	Os07t0658400	Sb02g041740	TagnlUGTa#S58909235	spQ08258GLTBHORVU
Bradi1g19280	Os07t0296200	Sb02g032170	TagnlUGTa#S52541750	-
Bradi1g19650	-	Sb02g041160	TagnlUGTa#S58881820	-
Bradi1g19670	Os07t0644600	Sb02g041120	HvgnlUGHv#S58584997	trB6SKY3B6SKY3MAIZE
Bradi1g20440	Os07t0631900	Sb02g040260	HvgnlUGHv#S12563883	trB7ZZ34B7ZZ34MAIZE
Bradi1g20870	Os07t0616500	Sb02g039250	HvgnlUGHv#S58598341	trB4FDP0B4FDP0MAIZE
Bradi1g20995	Os07t0617800	Sb02g039340	TagnlUGTa#S17987926	trB6TBZ8B6TBZ8MAIZE
Bradi1g21030	-	Sb01g015666	-	-
Bradi1g21130	-	Sb01g014260	-	-
Bradi1g21200	-	Sb02g039530	TagnlUGTa#S17887607	trB4FMK7B4FMK7MAIZE
Bradi1g21280	Os06t0343100	Sb02g039580	-	trB6SV02B6SV02MAIZE
Bradi1g21480	Os07t0615400	Sb05g024850	TagnlUGTa#S52545825	trQ8H6I9Q8H6I9MAIZE
Bradi1g21520	-	-	TagnlUGTa#S58868951	-
Bradi1g21560	Os07t0614300	Sb02g039160	-	trB4FWM6B4FWM6MAIZE
Bradi1g21975	-	Sb07g007680	-	-
Bradi1g22170	Os02t0688900	Sb04g031420	TagnlUGTa#S58862295	trB6T4P5B6T4P5MAIZE
Bradi1g22370	Os12t0512800	-	HvgnlUGHv#S58579374	trE7CWB0E7CWB0WHEAT
Bradi1g22540	Os04t0365100	-	-	trQ8W1G1Q8W1G1WHEAT
Bradi1g22600	Os07t0598300	Sb02g038340	TagnlUGTa#S58861912	-
Bradi1g22640	-	-	-	-
Bradi1g22670	-	-	TagnlUGTa#S17881564	trQ3S4H9Q3S4H9WHEAT
Bradi1g22780	-	Sb05g024303	-	-
Bradi1g22865	-	-	ZmgnlUGZm#S21157624	spQ6ENW3PSAASACOF
Bradi1g23350	Os07t0583600	Sb02g037650	TagnlUGTa#S58901590	trF1DK08F1DK08MAIZE
Bradi1g23440	Os07t0582500	Sb02g037580	-	trC0P2W9C0P2W9MAIZE
Bradi1g23600	Os07t0577700	Sb02g037420	-	trC0P723C0P723MAIZE
Bradi1g23920	-	Sb05g026870	TagnlUGTa#S50377781	trB6U8T6B6U8T6MAIZE
Bradi1g24090	Os01t0778700	Sb02g036900	-	trC0P4G3C0P4G3MAIZE
Bradi1g24130	Os07t0570500	Sb02g036860	TagnlUGTa#S52545626	-
Bradi1g24135	Os12t0608500	Sb05g023980	-	trQ45QG0Q45QG0WHEAT
Bradi1g24560	Os02t0742900	Sb04g028210	TagnlUGTa#S52545489	-
Bradi1g24630	Os11t0446500	Sb02g037880	-	-
Bradi1g24910	-	-	-	-
Bradi1g24940	-	-	TagnlUGTa#S52546208	trC0PLS9C0PLS9MAIZE
Bradi1g25737	-	-	TagnlUGTa#S58906618	-
Bradi1g25920	-	Sb07g024260	-	trB4F9D7B4F9D7MAIZE
Bradi1g26090	Os07t0520400	Sb02g034890	TagnlUGTa#S58883910	-
Bradi1g26180	-	Sb02g034770	TagnlUGTa#S52542193	trB6TYV6B6TYV6MAIZE
Bradi1g26480	-	-	-	trC0PM59C0PM59MAIZE
Bradi1g26560	Os07t0509200	-	TagnlUGTa#S58896318	trC0PFE3C0PFE3MAIZE
Bradi1g26830	Os07t0501800	Sb02g034070	TagnlUGTa#S52545681	-
Bradi1g27027	Os07t0495900	Sb02g033940	-	-
Bradi1g27257	Os01t0134900	Sb03g006980	HvgnlUGHv#S12569077	trQ9XGT8Q9XGT8WHEAT
Bradi1g27390	Os06t0535300	-	-	-
Bradi1g27807	Os07t0481000	Sb02g033310	TagnlUGTa#S58854874	trB6TYI5B6TYI5MAIZE
Bradi1g28160	-	Sb08g003930	TagnlUGTa#S58894300	trC4IZL9C4IZL9MAIZE
Bradi1g28167	-	Sb02g033040	TagnlUGTa#S52546369	-
Bradi1g28190	Os03t0748400	Sb02g033030	TagnlUGTa#S16251740	trB4G1A4B4G1A4MAIZE
Bradi1g28210	Os07t0472300	Sb02g033020	TagnlUGTa#S52544965	trB6SST6B6SST6MAIZE
Bradi1g28260	Os07t0471300	Sb02g032980	-	trQ8S478Q8S478MAIZE
Bradi1g28410	Os07t0467200	Sb02g032870	TagnlUGTa#S58889444	trB6SQE2B6SQE2MAIZE
Bradi1g28507	Os07t0461600	-	TagnlUGTa#S58847478	trB4FZ08B4FZ08MAIZE
Bradi1g28540	Os07t0459200	-	TagnlUGTa#S52546597	trB6SXV9B6SXV9MAIZE
Bradi1g28840	Os03t0861100	Sb01g000280	TagnlUGTa#S17972586	-
Bradi1g28847	Os07t0444000	-	TagnlUGTa#S58881881	trB8A0I2B8A0I2MAIZE
Bradi1g28860	-	Sb06g021610	-	trC0PGJ3C0PGJ3MAIZE
Bradi1g28900	-	-	-	-
Bradi1g28960	Os07t0437500	Sb02g010470	TagnlUGTa#S16057953	-
Bradi1g29030	-	-	-	trQ70JP6Q70JP6WHEAT
Bradi1g29060	Os07t0252400	Sb02g007810	-	trQ6S352Q6S352HORVU
Bradi1g29247	Os06t0731600	Sb10g031265	HvgnlUGHv#S58580317	-
Bradi1g29441	-	-	-	trH6BHP5H6BHP5WHEAT
Bradi1g29570	Os04t0249500	-	-	trF8SM21F8SM21HORVU
Bradi1g29634	-	Sb04g009750	-	trA7U1X3A7U1X3WHEAT
Bradi1g29646	-	Sb08g002280	-	-
Bradi1g29690	Os06t0728600	Sb10g030940	HvgnlUGHv#S58583974	-
Bradi1g29693	-	-	-	-
Bradi1g29830	Os06t0726800	-	-	trC4J9B6C4J9B6MAIZE
Bradi1g30007	-	Sb10g030475	-	-
Bradi1g30190	-	Sb10g030310	TagnlUGTa#S12947837	trC0PFE9C0PFE9MAIZE
Bradi1g30300	Os04t0680000	Sb06g033130	TagnlUGTa#S52541612	-
Bradi1g30330	Os06t0639100	Sb10g025050	TagnlUGTa#S52542595	-
Bradi1g30610	Os06t0645400	-	HvgnlUGHv#S58594847	-
Bradi1g30656	-	Sb10g025400	TagnlUGTa#S52541001	trA8R7D7A8R7D7HORVU
Bradi1g30900	Os06t0649500	Sb10g025620	TagnlUGTa#S52542485	trC4J608C4J608MAIZE
Bradi1g31130	Os10t0205500	Sb06g019540	-	trC0PL34C0PL34MAIZE
Bradi1g31307	Os01t0338100	Sb03g013580	-	trB6THE6B6THE6MAIZE
Bradi1g31970	-	-	TagnlUGTa#S58886776	-
Bradi1g32050	Os06t0666100	Sb10g026620	-	trB6TVG2B6TVG2MAIZE
Bradi1g32610	Os07t0270950	Sb02g008800	TagnlUGTa#S58900611	trC0PF68C0PF68MAIZE
Bradi1g32690	Os06t0674800	Sb10g027080	HvgnlUGHv#S58600402	trC0P4C9C0P4C9MAIZE
Bradi1g32726	Os06t0679500	-	TagnlUGTa#S58856760	trB6TAX6B6TAX6MAIZE
Bradi1g32950	-	-	TagnlUGTa#S58887105	-
Bradi1g33010	Os09t0135400	Sb03g007020	TagnlUGTa#S52543143	trB4F8M5B4F8M5MAIZE
Bradi1g33150	Os06t0685300	Sb10g027770	HvgnlUGHv#S58585036	-
Bradi1g33347	Os06t0690700	-	TagnlUGTa#S58882266	trB4FW89B4FW89MAIZE
Bradi1g33410	Os06t0303700	Sb07g004330	-	trB6TAG8B6TAG8MAIZE
Bradi1g33457	Os06t0689600	Sb10g028250	TagnlUGTa#S32423406	-
Bradi1g33650	Os04t0420033	-	-	trB7ZWT1B7ZWT1MAIZE
Bradi1g33690	-	Sb10g028380	TagnlUGTa#S58890578	-
Bradi1g34320	Os06t0702100	-	-	trQ94IQ6Q94IQ6MAIZE
Bradi1g34660	Os06t0707100	Sb10g029390	HvgnlUGHv#S58586103	trB6U9T2B6U9T2MAIZE
Bradi1g36080	-	-	-	-
Bradi1g36730	Os06t0602400	Sb10g023440	-	trB4F9Y2B4F9Y2MAIZE
Bradi1g36740	-	Sb03g004320	HvgnlUGHv#S58597457	trQ67BC7Q67BC7MAIZE
Bradi1g36840	Os06t0598900	Sb04g007180	TagnlUGTa#S58904078	trB4G1G6B4G1G6MAIZE
Bradi1g36907	-	-	TagnlUGTa#S32587916	trC0PNQ0C0PNQ0MAIZE
Bradi1g36970	-	-	-	-
Bradi1g37000	-	Sb01g029030	HvgnlUGHv#S58587056	trB6TMZ9B6TMZ9MAIZE
Bradi1g37170	-	-	-	-
Bradi1g37230	Os06t0589300	-	HvgnlUGHv#S42541315	-
Bradi1g37304	-	Sb06g003120	HvgnlUGHv#S58598980	trB1A5N9B1A5N9WHEAT
Bradi1g37900	-	-	-	trD8L9M6D8L9M6WHEAT
Bradi1g38025	Os06t0554800	Sb03g033300	TagnlUGTa#S58857667	-
Bradi1g38220	-	-	-	-
Bradi1g38380	Os06t0523900	-	TagnlUGTa#S15824309	-
Bradi1g39436	Os06t0505302	Sb10g020015	-	-
Bradi1g40407	-	-	TagnlUGTa#S58853052	-
Bradi1g42000	Os06t0483200	Sb05g022745	-	trC0PGA6C0PGA6MAIZE
Bradi1g42257	Os06t0486400	-	HvgnlUGHv#S58590279	trB4FBG9B4FBG9MAIZE
Bradi1g42270	Os06t0486800	Sb04g030310	-	spQ9ZRI8FDHHORVU
Bradi1g42290	Os06t0488050	-	PvrgnlUGPvr#S49598238	trC0PH58C0PH58MAIZE
Bradi1g42310	Os06t0488600	Sb10g014640	TagnlUGTa#S58898860	-
Bradi1g42370	Os08t0194900	-	-	-
Bradi1g42390	-	Sb10g014190	-	trB4F9S3B4F9S3MAIZE
Bradi1g42450	Os09t0551000	Sb06g029730	-	trI0JTU1I0JTU1WHEAT
Bradi1g42780	-	Sb10g011820	TagnlUGTa#S58853267	trB7ZZV4B7ZZV4MAIZE
Bradi1g42800	-	Sb10g011790	TagnlUGTa#S58852292	trB6U4I4B6U4I4MAIZE
Bradi1g42910	-	Sb10g019856	HvgnlUGHv#S39525788	trC0PP66C0PP66MAIZE
Bradi1g42967	-	-	TagnlUGTa#S26026832	-
Bradi1g43000	Os06t0301000	-	-	trC0PN11C0PN11MAIZE
Bradi1g43230	Os06t0297800	Sb10g010850	-	-
Bradi1g43500	-	Sb03g007345	-	trD0QEJ8D0QEJ8WHEAT
Bradi1g43906	-	Sb05g009983	-	-
Bradi1g44340	Os06t0249500	Sb10g008940	-	-
Bradi1g44450	-	-	-	-
Bradi1g44460	Os06t0247500	Sb10g008850	TagnlUGTa#S58843983	trC0P567C0P567MAIZE
Bradi1g44590	-	-	-	-
Bradi1g44600	Os06t0294000	Sb01g039370	-	-
Bradi1g44967	Os06t0234100	-	-	trB8A270B8A270MAIZE
Bradi1g45120	-	Sb10g008210	TagnlUGTa#S58854306	-
Bradi1g45180	Os06t0228600	Sb10g022010	-	trB4G172B4G172MAIZE
Bradi1g45400	-	Sb10g007850	-	-
Bradi1g45660	Os02t0758100	-	SofgnlUGSof#S17256362	trC4J9D2C4J9D2MAIZE
Bradi1g45720	-	-	-	-
Bradi1g45860	-	-	-	-
Bradi1g46170	-	-	TagnlUGTa#S37816764	trQ4U400Q4U400WHEAT
Bradi1g46220	Os09t0135700	Sb02g013070	HvgnlUGHv#S41558196	trB4F9A8B4F9A8MAIZE
Bradi1g46380	-	-	-	-
Bradi1g46650	-	Sb10g006410	HvgnlUGHv#S39525368	trB4FWS0B4FWS0MAIZE
Bradi1g46947	-	-	HvgnlUGHv#S58585576	-
Bradi1g47090	Os06t0186400	-	TagnlUGTa#S52545131	spP55748CBP22HORVU
Bradi1g47277	Os06t0184766	Sb10g005720	TagnlUGTa#S58841662	-
Bradi1g47400	-	-	-	trB4F8Q7B4F8Q7MAIZE
Bradi1g47427	Os06t0182300	-	-	trC6GFB2C6GFB2HORVU
Bradi1g47780	-	-	TagnlUGTa#S58902818	trQ7XJ26Q7XJ26HORVU
Bradi1g47790	Os06t0178700	Sb05g026540	TagnlUGTa#S52545207	trB6U9L0B6U9L0MAIZE
Bradi1g47800	-	-	TagnlUGTa#S52542083	trQ7XJ26Q7XJ26HORVU
Bradi1g47810	-	Sb10g005185	TagnlUGTa#S52542083	trQ7XJ26Q7XJ26HORVU
Bradi1g47830	Os02t0280700	-	TagnlUGTa#S58902819	trQ7XJ26Q7XJ26HORVU
Bradi1g48000	-	-	-	-
Bradi1g48264	Os05t0163250	Sb10g004685	-	-
Bradi1g48432	-	Sb08g000750	-	trC0P5J8C0P5J8MAIZE
Bradi1g48670	Os04t0588700	Sb03g022890	TagnlUGTa#S58851485	trB4FYJ6B4FYJ6MAIZE
Bradi1g48697	Os06t0158900	Sb07g027770	-	trQ6J0P5Q6J0P5MAIZE
Bradi1g48822	-	-	-	-
Bradi1g48830	-	Sb04g025210	TagnlUGTa#S58852504	trB9X076B9X076HORVU
Bradi1g48840	-	Sb03g044970	TagnlUGTa#S58912862	spP26303NU3CWHEAT
Bradi1g48880	Os06t0156900	Sb10g003920	HvgnlUGHv#S58596115	trB6UBH3B6UBH3MAIZE
Bradi1g49000	-	Sb04g022180	TagnlUGTa#S58863092	trB4FWY4B4FWY4MAIZE
Bradi1g49740	Os06t0129300	Sb10g001820	HvgnlUGHv#S58583468	trB4FND2B4FND2MAIZE
Bradi1g49790	Os09t0521800	-	-	trC0P927C0P927MAIZE
Bradi1g49840	Os06t0129900	Sb10g001880	-	trB4FVI9B4FVI9MAIZE
Bradi1g49900	Os06t0129700	Sb10g001860	-	trC0PBD5C0PBD5MAIZE
Bradi1g50220	Os06t0111500	-	-	trQ9SBJ2Q9SBJ2MAIZE
Bradi1g50255	-	-	HvgnlUGHv#S58582726	-
Bradi1g50370	-	-	TagnlUGTa#S58858757	-
Bradi1g50380	Os09t0123300	Sb01g027530	TagnlUGTa#S58884127	-
Bradi1g50530	Os12t0297500	Sb04g010020	-	trB4FYW3B4FYW3MAIZE
Bradi1g50710	Os07t0271500	Sb04g022860	-	-
Bradi1g51097	Os02t0111600	Sb04g000880	HvgnlUGHv#S58595779	trQ4U3Z6Q4U3Z6WHEAT
Bradi1g51150	-	Sb07g003190	-	-
Bradi1g51280	-	-	TagnlUGTa#S58856750	-
Bradi1g51460	Os06t0137700	-	TagnlUGTa#S52543215	trQ9M7I6Q9M7I6MAIZE
Bradi1g51560	Os08t0178300	Sb10g002430	HvgnlUGHv#S58589485	-
Bradi1g51570	Os06t0135000	Sb10g002420	HvgnlUGHv#S58594749	trC9W329C9W329WHEAT
Bradi1g51600	-	-	TagnlUGTa#S58848036	-
Bradi1g51680	-	-	-	-
Bradi1g51710	Os06t0112100	Sb10g000960	HvgnlUGHv#S58588855	trC0HE08C0HE08MAIZE
Bradi1g51757	-	Sb01g050480	TagnlUGTa#S58885361	trC6GFB7C6GFB7HORVU
Bradi1g51807	-	Sb09g017170	-	-
Bradi1g51817	Os05t0447500	Sb10g000410	HvgnlUGHv#S58600608	-
Bradi1g52030	-	Sb10g000710	-	trC4J4R5C4J4R5MAIZE
Bradi1g52160	Os06t0103900	Sb10g000440	TagnlUGTa#S52545688	trQ52PK2Q52PK2WHEAT
Bradi1g52230	Os12t0279000	Sb10g000500	-	-
Bradi1g52280	Os02t0719800	-	TagnlUGTa#S20347658	trQ6J734Q6J734WHEAT
Bradi1g52330	Os06t0103600	Sb10g000400	TagnlUGTa#S58861630	-
Bradi1g52360	-	-	-	trC0HFL0C0HFL0MAIZE
Bradi1g52700	Os07t0295200	Sb02g009470	TagnlUGTa#S13255865	trC0HHF6C0HHF6MAIZE
Bradi1g53060	Os07t0264100	Sb02g008670	TagnlUGTa#S52546604	trB4FM52B4FM52MAIZE
Bradi1g53085	Os07t0260400	Sb02g008130	TagnlUGTa#S52543693	trB8A045B8A045MAIZE
Bradi1g53360	Os07t0247100	-	TagnlUGTa#S37769663	-
Bradi1g53480	-	-	-	trB4FCD5B4FCD5MAIZE
Bradi1g53670	Os07t0232900	Sb02g006950	HvgnlUGHv#S58581797	trF4Y9H7F4Y9H7HORVU
Bradi1g53940	-	Sb05g003830	-	-
Bradi1g53980	Os09t0436700	Sb04g025590	TagnlUGTa#S37884753	-
Bradi1g54140	-	Sb05g000990	-	-
Bradi1g54220	-	-	TagnlUGTa#S52542766	-
Bradi1g54250	Os07t0208500	Sb02g006290	TagnlUGTa#S18252081	trQ75RZ1Q75RZ1WHEAT
Bradi1g54440	Os03t0806600	Sb02g006070	HvgnlUGHv#S39524062	trB6TKI8B6TKI8MAIZE
Bradi1g54457	Os07t0203700	Sb02g006010	HvgnlUGHv#S58585286	-
Bradi1g54590	-	Sb02g005880	-	-
Bradi1g54807	Os07t0191700	Sb02g005590	TagnlUGTa#S34272813	trQ0WZC1Q0WZC1WHEAT
Bradi1g54900	Os06t0151600	Sb10g003620	-	trC4J073C4J073MAIZE
Bradi1g54970	-	Sb02g005160	TagnlUGTa#S58900162	-
Bradi1g54977	Os03t0800200	Sb01g004920	-	trB7ZZW2B7ZZW2MAIZE
Bradi1g55090	Os07t0186400	Sb02g004890	TagnlUGTa#S58899523	trQ43479Q43479HORVU
Bradi1g55287	-	Sb02g004680	-	trQ9FVA3Q9FVA3MAIZE
Bradi1g55427	Os07t0182200	Sb02g004570	HvgnlUGHv#S35726992	trB6U846B6U846MAIZE
Bradi1g55470	Os07t0181700	Sb02g004623	-	trB8A2V3B8A2V3MAIZE
Bradi1g55575	-	-	HvgnlUGHv#S58590710	-
Bradi1g55600	Os07t0178800	Sb02g004390	HvgnlUGHv#S39524842	spP14897ELI9HORVU
Bradi1g55667	Os07t0177100	Sb02g004340	TagnlUGTa#S52546769	-
Bradi1g55730	Os07t0176600	-	-	-
Bradi1g55770	Os03t0793800	-	TagnlUGTa#S22378293	trB6UDW9B6UDW9MAIZE
Bradi1g56030	-	Sb01g037685	TagnlUGTa#S43258306	trB2CHJ8B2CHJ8WHEAT
Bradi1g56290	Os07t0454700	Sb10g003610	TagnlUGTa#S26027264	trB6UDK9B6UDK9MAIZE
Bradi1g56620	-	Sb01g018320	-	-
Bradi1g56630	Os01t0587300	Sb02g003740	HvgnlUGHv#S58589946	-
Bradi1g56970	Os07t0161600	Sb02g003500	TagnlUGTa#S43837854	trB2KTA6B2KTA6WHEAT
Bradi1g57227	-	-	-	trB4FZ96B4FZ96MAIZE
Bradi1g57840	-	-	TagnlUGTa#S12995492	-
Bradi1g57975	-	-	-	-
Bradi1g58080	Os07t0139400	-	-	trQ2LC83Q2LC83HORVU
Bradi1g58087	-	-	TagnlUGTa#S58854012	-
Bradi1g58197	Os06t0225100	-	HvgnlUGHv#S39523075	trB4FH48B4FH48MAIZE
Bradi1g58710	-	-	-	-
Bradi1g58770	-	Sb07g002180	-	trB4F8T7B4F8T7MAIZE
Bradi1g58864	-	-	HvgnlUGHv#S58595829	-
Bradi1g59010	Os07t0114400	Sb02g001110	TagnlUGTa#S58856328	trB4FE48B4FE48MAIZE
Bradi1g59170	Os07t0111600	Sb04g024920	HvgnlUGHv#S58589811	trB6UE38B6UE38MAIZE
Bradi1g59300	Os07t0109600	Sb02g001060	-	trB4FUB8B4FUB8MAIZE
Bradi1g59360	-	-	TagnlUGTa#S32592359	trQ56B89Q56B89WHEAT
Bradi1g59607	-	Sb09g007400	-	-
Bradi1g59910	Os03t0417900	Sb01g032420	TagnlUGTa#S52545171	-
Bradi1g59960	-	-	-	-
Bradi1g60110	Os03t0411800	Sb01g032670	ZmgnlUGZm#S48276146	trQ2L3T2Q2L3T2WHEAT
Bradi1g60170	Os03t0407900	Sb01g032820	TagnlUGTa#S26028984	trB4FP42B4FP42MAIZE
Bradi1g60340	Os03t0401100	Sb02g039310	TagnlUGTa#S52543105	trB7ZY51B7ZY51MAIZE
Bradi1g60357	Os08t0428900	-	-	-
Bradi1g60380	Os03t0399000	Sb01g033140	-	-
Bradi1g60450	Os03t0397300	Sb01g033240	HvgnlUGHv#S39524212	-
Bradi1g60740	Os03t0389900	Sb01g033580	HvgnlUGHv#S39526423	trC0PG08C0PG08MAIZE
Bradi1g61130	Os09t0415700	Sb01g034010	PvrgnlUGPvr#S49364592	trB8A0L2B8A0L2MAIZE
Bradi1g61220	Os05t0389800	Sb03g010540	TagnlUGTa#S58862473	trC0PJL3C0PJL3MAIZE
Bradi1g61290	Os03t0375966	Sb01g034150	HvgnlUGHv#S58587925	trB6UB79B6UB79MAIZE
Bradi1g61310	Os03t0375300	Sb01g034180	-	trB6TZ59B6TZ59MAIZE
Bradi1g61340	Os07t0633400	Sb01g034210	HvgnlUGHv#S58600906	trB6U0B7B6U0B7MAIZE
Bradi1g61380	Os03t0372700	-	TagnlUGTa#S58893071	trB6TGN3B6TGN3MAIZE
Bradi1g61750	Os03t0363600	Sb01g034610	-	trB6SSR3B6SSR3MAIZE
Bradi1g62007	Os04t0650900	Sb01g034960	TagnlUGTa#S52546628	-
Bradi1g62277	Os03t0353600	Sb01g035230	TagnlUGTa#S58890275	trQ4JQG0Q4JQG0MAIZE
Bradi1g62320	Os03t0352450	Sb01g035270	TagnlUGTa#S58886670	-
Bradi1g62554	-	-	HvgnlUGHv#S58588603	trC0PP97C0PP97MAIZE
Bradi1g62615	-	Sb01g035520	TagnlUGTa#S58847881	-
Bradi1g62640	-	Sb01g035540	-	-
Bradi1g62650	Os07t0210800	-	TagnlUGTa#S58859557	-
Bradi1g63160	Os03t0336300	Sb01g036110	TagnlUGTa#S58858130	-
Bradi1g63550	Os03t0329700	Sb01g036470	TagnlUGTa#S52544491	-
Bradi1g63620	-	-	-	-
Bradi1g64040	Os03t0319100	Sb01g037030	HvgnlUGHv#S58599161	trB6TF90B6TF90MAIZE
Bradi1g64267	-	Sb01g037270	TagnlUGTa#S32617381	trB8A310B8A310MAIZE
Bradi1g64430	-	Sb01g037430	TagnlUGTa#S58913146	trG3EFY9G3EFY9PANVG
Bradi1g65330	Os03t0294900	Sb01g038300	TagnlUGTa#S58900697	spP31251UBE12WHEAT
Bradi1g65360	Os04t0223000	Sb03g025460	TagnlUGTa#S58863144	trB6T8U3B6T8U3MAIZE
Bradi1g65490	Os03t0292800	Sb01g038390	-	trB6TQB3B6TQB3MAIZE
Bradi1g65930	Os03t0283900	Sb01g038833	HvgnlUGHv#S58583889	trB6SKC1B6SKC1MAIZE
Bradi1g66317	Os09t0114500	Sb01g039180	TagnlUGTa#S52545093	trQ93XG0Q93XG0MAIZE
Bradi1g67360	-	Sb01g040290	HvgnlUGHv#S39525466	trB4FJ70B4FJ70MAIZE
Bradi1g67510	-	Sb01g040480	-	trC0P6X6C0P6X6MAIZE
Bradi1g67610	-	-	-	-
Bradi1g67790	Os03t0254800	Sb01g040790	-	trB4FRH6B4FRH6MAIZE
Bradi1g67800	Os03t0254700	Sb01g040800	TagnlUGTa#S58898434	trC0HGL2C0HGL2MAIZE
Bradi1g67960	-	Sb01g040970	TagnlUGTa#S58902653	trB6UHL7B6UHL7MAIZE
Bradi1g68110	Os03t0248000	Sb01g041090	TagnlUGTa#S52543593	trQ3T8Z4Q3T8Z4HORVU
Bradi1g68220	Os05t0532300	-	TagnlUGTa#S58858012	-
Bradi1g68570	-	-	HvgnlUGHv#S58594917	trB6UI79B6UI79MAIZE
Bradi1g68710	Os03t0237600	Sb01g041610	HvgnlUGHv#S58595293	-
Bradi1g68957	-	Sb01g041830	HvgnlUGHv#S58583899	-
Bradi1g69050	-	-	-	-
Bradi1g69057	Os03t0227900	Sb01g041910	TagnlUGTa#S52543373	trB4G112B4G112MAIZE
Bradi1g69350	-	Sb01g042290	HvgnlUGHv#S39526872	trC0P5A5C0P5A5MAIZE
Bradi1g69530	-	-	TagnlUGTa#S58841765	trQ6RUJ2Q6RUJ2WHEAT
Bradi1g69760	Os03t0216800	Sb01g042735	-	trB8A0S9B8A0S9MAIZE
Bradi1g69900	Os03t0215200	Sb01g042850	TagnlUGTa#S16058457	trQ717J0Q717J0WHEAT
Bradi1g70450	Os03t0210400	Sb01g043300	TagnlUGTa#S52544692	trC4J116C4J116MAIZE
Bradi1g70670	Os03t0207800	-	TagnlUGTa#S58856845	-
Bradi1g70937	Os03t0203100	Sb01g043640	TagnlUGTa#S58855355	-
Bradi1g70970	-	-	-	-
Bradi1g70980	-	-	-	-
Bradi1g71472	-	-	TagnlUGTa#S58869704	spP60577RR19WHEAT
Bradi1g71510	Os03t0195300	Sb01g044100	-	trB7ZZJ6B7ZZJ6MAIZE
Bradi1g72007	-	Sb02g027170	-	trB4G1J4B4G1J4MAIZE
Bradi1g72190	Os01t0519700	-	TagnlUGTa#S58863661	-
Bradi1g72300	-	Sb09g003390	-	-
Bradi1g72490	Os03t0182400	Sb01g045110	TagnlUGTa#S58900458	-
Bradi1g72620	Os03t0180700	Sb01g045200	HvgnlUGHv#S41559040	trB6T9J5B6T9J5MAIZE
Bradi1g72900	Os10t0397200	Sb06g028040	-	trB4FCN7B4FCN7MAIZE
Bradi1g73010	Os03t0174200	-	TagnlUGTa#S12921116	trB6U838B6U838MAIZE
Bradi1g73860	Os10t0409900	Sb01g046015	-	trB6SS62B6SS62MAIZE
Bradi1g73877	Os03t0167600	Sb07g024875	TagnlUGTa#S58882623	-
Bradi1g74120	Os03t0165000	Sb01g046210	-	-
Bradi1g74540	Os03t0159100	Sb01g046520	-	trB4FGQ3B4FGQ3MAIZE
Bradi1g74580	Os03t0158200	Sb01g046570	TagnlUGTa#S58892712	trB6SLS0B6SLS0MAIZE
Bradi1g74660	Os01t0100100	Sb03g009250	TagnlUGTa#S58869353	-
Bradi1g74710	-	Sb07g001720	-	trQ6QFA7Q6QFA7WHEAT
Bradi1g74730	-	-	-	trQ9ATQ2Q9ATQ2WHEAT
Bradi1g75240	-	Sb05g024590	-	trC0PE21C0PE21MAIZE
Bradi1g75250	-	Sb01g047100	-	-
Bradi1g75770	-	-	-	-
Bradi1g76617	-	Sb01g048630	TagnlUGTa#S58882605	-
Bradi1g77130	Os10t0536700	Sb02g040670	TagnlUGTa#S37808605	trI2C095I2C095HORVU
Bradi1g77187	-	-	-	-
Bradi1g77217	Os03t0119966	Sb01g049240	HvgnlUGHv#S58588052	trB8A0L4B8A0L4MAIZE
Bradi1g77265	Os03t0119100	Sb04g001600	TagnlUGTa#S52543693	-
Bradi1g77310	-	-	-	-
Bradi1g77650	Os03t0113800	Sb01g017010	TagnlUGTa#S58861783	trB6TS44B6TS44MAIZE
Bradi1g77690	Os03t0114200	Sb01g049700	HvgnlUGHv#S58579631	trB6TAS4B6TAS4MAIZE
Bradi1g77760	-	Sb01g049770	TagnlUGTa#S58858082	-
Bradi1g77930	-	Sb01g049880	HvgnlUGHv#S58585034	trB6TTQ6B6TTQ6MAIZE
Bradi1g78076	-	-	TagnlUGTa#S58857167	trB2CHJ7B2CHJ7WHEAT
Bradi1g78082	-	Sb03g043273	TagnlUGTa#S43258306	spP11095PSBCHORVU
Bradi1g78240	Os02t0662000	-	HvgnlUGHv#S12572189	trB6SQH2B6SQH2MAIZE
Bradi1g78270	-	-	HvgnlUGHv#S12557237	-
Bradi1g78420	Os03t0101600	Sb01g050560	-	-
Bradi1g78560	Os03t0101100	Sb01g050600	-	trC0PFG4C0PFG4MAIZE
Bradi1g78820	-	Sb05g027130	TagnlUGTa#S58885772	-
Bradi1g78832	Os04t0626500	-	-	-
Bradi2g00500	-	Sb02g007200	HvgnlUGHv#S58581626	-
Bradi2g00627	Os01t0106700	Sb03g008680	-	-
Bradi2g00730	Os01t0108400	-	-	-
Bradi2g01077	Os08t0506100	Sb07g001185	-	trC0P2V8C0P2V8MAIZE
Bradi2g01180	Os01t0117400	Sb03g008140	HvgnlUGHv#S58594650	trD0QEJ3D0QEJ3WHEAT
Bradi2g01200	-	Sb04g008440	TagnlUGTa#S58850993	spP17801KPROMAIZE
Bradi2g01320	Os01t0117300	Sb03g008150	-	trQ9ATQ5Q9ATQ5WHEAT
Bradi2g01360	Os01t0118100	Sb03g008040	-	trD8L9Q8D8L9Q8WHEAT
Bradi2g01430	Os04t0402100	Sb06g015020	HvgnlUGHv#S39526615	trB6TNF1B6TNF1MAIZE
Bradi2g02477	Os04t0177000	Sb06g002970	-	trC0PGN7C0PGN7MAIZE
Bradi2g02530	Os01t0137250	Sb09g001746	-	-
Bradi2g03260	-	Sb07g007000	HvgnlUGHv#S14562349	trQ84KC0Q84KC0HORVU
Bradi2g03320	Os04t0271200	Sb03g006050	TagnlUGTa#S22381687	trB4FQC7B4FQC7MAIZE
Bradi2g03400	-	Sb03g005980	-	trB4FQP1B4FQP1MAIZE
Bradi2g03790	Os01t0526200	Sb03g009240	HvgnlUGHv#S58594840	-
Bradi2g04240	-	Sb05g009430	-	trB6SIA5B6SIA5MAIZE
Bradi2g04390	Os05t0312600	Sb02g043140	TagnlUGTa#S13043087	trB6TL00B6TL00MAIZE
Bradi2g04680	Os01t0175400	Sb01g028256	-	-
Bradi2g04710	-	-	-	-
Bradi2g04830	Os01t0177200	Sb03g004040	TagnlUGTa#S52544564	trC0PCY1C0PCY1MAIZE
Bradi2g04920	-	Sb03g003930	-	-
Bradi2g04960	Os10t0506200	Sb07g004420	-	trC0PE73C0PE73MAIZE
Bradi2g05017	Os01t0179400	Sb03g003800	TagnlUGTa#S58862841	-
Bradi2g05120	-	-	-	-
Bradi2g05380	Os01t0184100	Sb03g003530	TagnlUGTa#S16236735	trQ94KM0Q94KM0WHEAT
Bradi2g05445	Os05t0295100	Sb08g002830	TagnlUGTa#S52546693	-
Bradi2g05720	-	Sb03g003140	TagnlUGTa#S17989008	trC0HFI5C0HFI5MAIZE
Bradi2g05730	-	Sb04g026150	HvgnlUGHv#S39524408	trB6TRG7B6TRG7MAIZE
Bradi2g05890	-	Sb04g002600	-	-
Bradi2g06690	Os01t0327900	-	-	-
Bradi2g06750	-	Sb04g008780	TagnlUGTa#S58887095	trQ70NS1Q70NS1MAIZE
Bradi2g07320	Os01t0223500	-	TagnlUGTa#S58897739	-
Bradi2g07670	-	-	-	-
Bradi2g07910	-	-	TagnlUGTa#S58897022	-
Bradi2g08380	-	Sb03g000310	TagnlUGTa#S52542438	trB4FD02B4FD02MAIZE
Bradi2g08930	Os01t0253000	Sb03g009660	-	trC0HFE3C0HFE3MAIZE
Bradi2g09080	Os01t0254100	Sb03g009770	TagnlUGTa#S58869583	trE0XCP4E0XCP4MAIZE
Bradi2g09434	-	Sb05g002510	TagnlUGTa#S58845269	trA9UKM3A9UKM3HORVU
Bradi2g09487	Os02t0798900	Sb04g036130	HvgnlUGHv#S39526176	-
Bradi2g10370	-	Sb03g010990	TagnlUGTa#S52545479	-
Bradi2g10390	-	Sb06g017950	-	-
Bradi2g10470	Os01t0244000	Sb07g028450	-	-
Bradi2g10540	Os01t0276800	Sb03g011140	TagnlUGTa#S58889219	-
Bradi2g10800	Os01t0279400	Sb03g011490	HvgnlUGHv#S39522992	trB4FYC3B4FYC3MAIZE
Bradi2g10930	-	Sb08g003840	-	-
Bradi2g11090	Os01t0286000	Sb03g011650	TagnlUGTa#S58857291	trB4FZS9B4FZS9MAIZE
Bradi2g11480	-	-	TagnlUGTa#S16058512	trC0HIN7C0HIN7MAIZE
Bradi2g11890	Os01t0313300	Sb03g012890	HvgnlUGHv#S58595950	trB6SHR5B6SHR5MAIZE
Bradi2g12057	-	Sb03g013080	TagnlUGTa#S52541053	trB6U7Q4B6U7Q4MAIZE
Bradi2g12247	Os01t0327600	Sb03g013240	TagnlUGTa#S52544061	-
Bradi2g12405	Os07t0489500	Sb02g032360	-	trB6TTD8B6TTD8MAIZE
Bradi2g12530	Os01t0337600	Sb03g013535	TagnlUGTa#S52544016	-
Bradi2g12670	-	Sb02g036770	TagnlUGTa#S58865515	-
Bradi2g12700	Os01t0351200	Sb03g013880	TagnlUGTa#S58866348	spO50017PARP2MAIZE
Bradi2g12810	Os01t0363900	Sb03g014460	TagnlUGTa#S58885144	-
Bradi2g12900	Os06t0693000	Sb02g035920	TagnlUGTa#S32423406	trC4J6Q4C4J6Q4MAIZE
Bradi2g13078	-	-	TagnlUGTa#S52895695	spP62720YCF4WHEAT
Bradi2g13082	-	Sb07g006425	TagnlUGTa#S52895726	trB2CHJ6B2CHJ6WHEAT
Bradi2g13104	-	-	TagnlUGTa#S58912891	spQ95H61RR4WHEAT
Bradi2g13110	Os01t0370200	Sb08g007340	-	spP30111GSTF2WHEAT
Bradi2g13310	Os01t0390600	Sb02g028755	HvgnlUGHv#S58592786	trB6SZ63B6SZ63MAIZE
Bradi2g13330	-	-	-	-
Bradi2g13470	-	Sb04g011550	TagnlUGTa#S58869820	trD2IX49D2IX49PANVG
Bradi2g13535	Os02t0491900	Sb09g000390	TagnlUGTa#S16230028	trB6TBS1B6TBS1MAIZE
Bradi2g14147	Os01t0275600	-	-	trC0HGZ0C0HGZ0MAIZE
Bradi2g14250	-	-	TagnlUGTa#S58896227	trQ58IJ6Q58IJ6HORVU
Bradi2g14400	Os05t0593100	-	HvgnlUGHv#S39527618	trB2BA41B2BA41WHEAT
Bradi2g15260	Os05t0581800	Sb09g029670	TagnlUGTa#S52545000	trB4FXM2B4FXM2MAIZE
Bradi2g15300	Os05t0582100	-	TagnlUGTa#S58869667	trC0PLM6C0PLM6MAIZE
Bradi2g16130	Os05t0567400	Sb09g028780	-	trC0HIU0C0HIU0MAIZE
Bradi2g16180	-	-	-	-
Bradi2g16200	Os07t0285700	Sb06g015120	-	-
Bradi2g16250	-	Sb08g004750	-	-
Bradi2g16500	Os03t0619400	Sb03g005190	TagnlUGTa#S52544770	trG2XK63G2XK63MAIZE
Bradi2g16627	-	Sb09g028440	TagnlUGTa#S58890506	-
Bradi2g16920	-	-	TagnlUGTa#S52546133	-
Bradi2g16960	-	Sb09g028110	-	trF4Y5R9F4Y5R9HORVU
Bradi2g17090	Os05t0556201	Sb03g031260	-	trB6U4J8B6U4J8MAIZE
Bradi2g17187	-	Sb08g007262	-	-
Bradi2g17220	-	Sb09g027860	HvgnlUGHv#S58596239	trB6TQ29B6TQ29MAIZE
Bradi2g17847	-	Sb03g032200	-	-
Bradi2g18110	-	Sb07g014980	HvgnlUGHv#S58582799	trB4FA87B4FA87MAIZE
Bradi2g18150	Os02t0821200	-	HvgnlUGHv#S12523830	trB4FM15B4FM15MAIZE
Bradi2g18270	Os09t0241100	Sb10g019730	TagnlUGTa#S58841733	-
Bradi2g18400	-	-	TagnlUGTa#S58843771	-
Bradi2g18520	Os06t0488200	Sb09g026840	-	trQ9XFK9Q9XFK9MAIZE
Bradi2g19250	Os09t0355400	-	HvgnlUGHv#S58594420	-
Bradi2g19290	Os05t0525600	Sb09g026160	-	trB7ZXA1B7ZXA1MAIZE
Bradi2g19297	Os05t0524732	-	TagnlUGTa#S58891540	trB6SV57B6SV57MAIZE
Bradi2g19320	Os07t0644700	-	-	-
Bradi2g19326	-	Sb03g034060	TagnlUGTa#S58891805	trC4J601C4J601MAIZE
Bradi2g19500	Os05t0520100	Sb09g025930	TagnlUGTa#S37912159	trB4FIE7B4FIE7MAIZE
Bradi2g19510	Os05t0519900	-	TagnlUGTa#S52545674	trB8A2F4B8A2F4MAIZE
Bradi2g19840	-	-	-	-
Bradi2g19890	-	-	-	-
Bradi2g19980	-	Sb03g036030	-	trC4JC13C4JC13MAIZE
Bradi2g20430	Os05t0508500	-	-	trB6SVL4B6SVL4MAIZE
Bradi2g20890	Os05t0498700	-	-	trB6T8N2B6T8N2MAIZE
Bradi2g21080	Os05t0497150	Sb09g024390	TagnlUGTa#S58867510	-
Bradi2g21430	Os08t0243866	-	-	-
Bradi2g21440	-	-	-	-
Bradi2g21510	Os05t0490800	Sb03g037645	-	trA0MMD3A0MMD3HORVU
Bradi2g22420	Os01t0825700	Sb03g038450	TagnlUGTa#S52543104	trB6U266B6U266MAIZE
Bradi2g23187	-	Sb03g043355	-	-
Bradi2g23410	-	Sb08g005018	-	-
Bradi2g23570	-	Sb09g022210	TagnlUGTa#S52542478	trQ2EN85Q2EN85WHEAT
Bradi2g23720	Os05t0449750	-	HvgnlUGHv#S58600800	trB7ZXD3B7ZXD3MAIZE
Bradi2g25210	Os05t0418000	-	TagnlUGTa#S58902895	trB4G082B4G082MAIZE
Bradi2g25300	Os05t0416400	Sb05g022370	-	trC4J202C4J202MAIZE
Bradi2g26076	-	Sb09g019610	HvgnlUGHv#S58578838	-
Bradi2g26163	-	Sb03g000205	-	-
Bradi2g26580	-	-	-	-
Bradi2g26910	Os03t0853700	Sb01g000820	HvgnlUGHv#S58596283	-
Bradi2g27040	-	-	-	-
Bradi2g27777	Os08t0106000	Sb07g000510	HvgnlUGHv#S58595659	trB8A120B8A120MAIZE
Bradi2g27987	-	Sb09g015230	HvgnlUGHv#S58588097	-
Bradi2g28040	-	-	-	-
Bradi2g28410	-	-	-	-
Bradi2g29227	-	-	-	trC0PM59C0PM59MAIZE
Bradi2g30420	-	-	-	-
Bradi2g30947	-	-	-	-
Bradi2g31100	Os05t0292200	Sb04g029230	HvgnlUGHv#S39522876	trC0PAA8C0PAA8MAIZE
Bradi2g31180	-	-	-	-
Bradi2g31490	Os01t0769700	Sb01g036260	-	trQ8W1G8Q8W1G8WHEAT
Bradi2g31530	-	Sb06g016240	-	-
Bradi2g31540	Os03t0333200	Sb09g009320	-	-
Bradi2g31550	-	Sb01g044380	HvgnlUGHv#S58600936	trC0PEG7C0PEG7MAIZE
Bradi2g31570	Os05t0232500	-	HvgnlUGHv#S58585384	trC4JBU2C4JBU2MAIZE
Bradi2g31720	Os05t0251900	Sb09g009656	TagnlUGTa#S12946886	-
Bradi2g32277	Os05t0212200	Sb09g006650	HvgnlUGHv#S58588557	trC4JAP9C4JAP9MAIZE
Bradi2g32290	Os05t0212100	Sb09g006640	TagnlUGTa#S52542774	-
Bradi2g32300	Os01t0513900	Sb10g001010	ZmgnlUGZm#S50154582	trQ93XG2Q93XG2MAIZE
Bradi2g33230	Os10t0565600	Sb01g032700	TagnlUGTa#S52544690	-
Bradi2g33307	Os06t0560300	Sb10g022130	-	-
Bradi2g33430	-	-	-	-
Bradi2g33590	-	Sb07g003840	HvgnlUGHv#S58590530	trB6T286B6T286MAIZE
Bradi2g34060	-	Sb09g005360	-	trB4FTA9B4FTA9MAIZE
Bradi2g34070	Os10t0178500	-	-	trB6SZ65B6SZ65MAIZE
Bradi2g34780	-	Sb02g009510	TagnlUGTa#S17894841	trB6TC19B6TC19MAIZE
Bradi2g34920	Os05t0157100	Sb09g004460	-	trB4FXC7B4FXC7MAIZE
Bradi2g35160	-	-	TagnlUGTa#S52544406	-
Bradi2g35587	Os05t0151400	Sb09g004020	TagnlUGTa#S58890647	trC0HHT3C0HHT3MAIZE
Bradi2g35627	-	-	TagnlUGTa#S58859791	-
Bradi2g35660	-	Sb08g017420	-	-
Bradi2g35760	Os05t0150000	-	TagnlUGTa#S58899871	trB4FAQ2B4FAQ2MAIZE
Bradi2g35767	-	Sb06g029250	HvgnlUGHv#S39527477	trQ84KC2Q84KC2HORVU
Bradi2g35940	Os09t0514500	Sb08g017510	-	-
Bradi2g35970	Os04t0308100	-	-	trQ8W1F4Q8W1F4WHEAT
Bradi2g36180	Os08t0265300	Sb07g005720	-	trD7PDA1D7PDA1WHEAT
Bradi2g36525	Os07t0285200	Sb02g008945	-	trC0PDA5C0PDA5MAIZE
Bradi2g36550	-	-	-	-
Bradi2g37172	-	-	-	trO48978O48978HORVU
Bradi2g37230	-	-	TagnlUGTa#S13207772	trB6Z276B6Z276WHEAT
Bradi2g37580	-	-	TagnlUGTa#S58855307	-
Bradi2g37795	-	-	-	-
Bradi2g37817	-	Sb09g002090	-	trB4FF44B4FF44MAIZE
Bradi2g38187	-	-	HvgnlUGHv#S14562347	trQ84KC7Q84KC7HORVU
Bradi2g38300	Os09t0561450	Sb07g028230	-	trQ4U400Q4U400WHEAT
Bradi2g38370	Os01t0310500	Sb08g001990	TagnlUGTa#S58885322	trQ8W1G4Q8W1G4WHEAT
Bradi2g38440	-	-	HvgnlUGHv#S58589755	-
Bradi2g38460	-	-	-	-
Bradi2g38510	-	Sb05g008260	-	trB6TXE2B6TXE2MAIZE
Bradi2g38790	-	Sb07g025670	PvrgnlUGPvr#S49272321	trQ6WSR3Q6WSR3WHEAT
Bradi2g38910	Os05t0525400	Sb09g026180	-	-
Bradi2g39207	Os08t0372700	Sb07g022230	-	-
Bradi2g39230	-	-	TagnlUGTa#S52544454	trQ8LLC2Q8LLC2HORVU
Bradi2g39390	Os08t0170100	Sb09g004210	-	trQ6RW52Q6RW52WHEAT
Bradi2g39517	-	Sb05g022785	-	trQ6WSR3Q6WSR3WHEAT
Bradi2g39547	-	Sb07g025650	-	trC1KD92C1KD92WHEAT
Bradi2g39710	Os01t0113800	-	-	trQ6VTH8Q6VTH8WHEAT
Bradi2g39720	Os01t0117600	Sb03g025630	-	trQ9ATQ1Q9ATQ1WHEAT
Bradi2g39847	-	Sb08g017060	-	trQ9ATQ3Q9ATQ3WHEAT
Bradi2g40160	-	-	HvgnlUGHv#S58579762	-
Bradi2g40420	Os01t0532800	-	TagnlUGTa#S12987158	trB6U4T0B6U4T0MAIZE
Bradi2g40430	Os01t0533000	Sb03g023490	TagnlUGTa#S52542673	trQ4JHU4Q4JHU4WHEAT
Bradi2g40460	-	Sb04g038510	-	trC6GFB2C6GFB2HORVU
Bradi2g40627	Os01t0546000	Sb03g024540	-	-
Bradi2g40650	Os01t0546100	Sb03g024550	-	trB6U9R3B6U9R3MAIZE
Bradi2g40747	Os01t0549200	Sb03g025250	TagnlUGTa#S17972027	trC0HFF0C0HFF0MAIZE
Bradi2g40860	Os09t0261300	Sb01g000720	TagnlUGTa#S58901754	trB6TQ54B6TQ54MAIZE
Bradi2g41285	-	Sb03g017580	-	spQ6ENT4CYB6SACOF
Bradi2g41610	Os01t0574500	Sb03g025820	HvgnlUGHv#S58598052	trC0P4W8C0P4W8MAIZE
Bradi2g41860	-	Sb08g001280	TagnlUGTa#S58854173	-
Bradi2g41920	-	-	-	-
Bradi2g42017	-	Sb03g026150	-	-
Bradi2g42320	Os01t0590900	Sb03g026540	TagnlUGTa#S37817230	trB6TDZ3B6TDZ3MAIZE
Bradi2g42430	-	Sb03g026680	TagnlUGTa#S58886633	-
Bradi2g42660	-	-	HvgnlUGHv#S58579762	-
Bradi2g42820	Os01t0601625	Sb03g027080	TagnlUGTa#S58905756	trQ41538Q41538WHEAT
Bradi2g42880	-	-	-	-
Bradi2g42890	-	Sb09g001290	TagnlUGTa#S58882570	-
Bradi2g42990	Os01t0605700	Sb03g027260	TagnlUGTa#S32693837	trB6T9M1B6T9M1MAIZE
Bradi2g43087	-	Sb03g027390	TagnlUGTa#S58902319	trC0PFT9C0PFT9MAIZE
Bradi2g43120	Os01t0177900	Sb02g021200	-	trB8A294B8A294MAIZE
Bradi2g43150	-	Sb04g007260	TagnlUGTa#S58868918	trO23991O23991HORVU
Bradi2g43290	-	-	-	trQ4U0F1Q4U0F1WHEAT
Bradi2g43357	Os05t0571700	-	-	-
Bradi2g43480	-	Sb03g027840	TagnlUGTa#S52542150	trB8XVQ4B8XVQ4MAIZE
Bradi2g43557	Os01t0126600	Sb03g028860	TagnlUGTa#S58845686	trQ9XFA9Q9XFA9MAIZE
Bradi2g44240	Os05t0531800	Sb10g030500	-	-
Bradi2g45460	Os01t0655800	Sb03g029880	TagnlUGTa#S52546164	trB6SYY5B6SYY5MAIZE
Bradi2g45780	Os01t0663051	Sb03g030330	TagnlUGTa#S37927429	trB6SZZ3B6SZZ3MAIZE
Bradi2g45880	-	Sb03g028730	TagnlUGTa#S58891867	trC0PNT7C0PNT7MAIZE
Bradi2g46130	Os05t0376200	Sb03g030700	TagnlUGTa#S52544574	trQ8H6B2Q8H6B2MAIZE
Bradi2g46140	Os01t0668400	Sb03g030710	TagnlUGTa#S58882042	-
Bradi2g46197	-	Sb03g003170	-	trD8L9K1D8L9K1WHEAT
Bradi2g46230	Os05t0562400	Sb03g030785	-	-
Bradi2g46340	-	Sb03g030890	TagnlUGTa#S52543533	trB6U8H2B6U8H2MAIZE
Bradi2g46700	Os01t0683100	Sb03g031360	TagnlUGTa#S52546720	trB6TID9B6TID9MAIZE
Bradi2g46800	-	Sb03g031480	TagnlUGTa#S58908493	trB4F8V2B4F8V2MAIZE
Bradi2g46910	Os01t0688200	Sb03g031560	-	trB7ZXN8B7ZXN8MAIZE
Bradi2g47256	-	-	-	trC0PFC5C0PFC5MAIZE
Bradi2g47347	Os01t0533900	Sb03g032000	TagnlUGTa#S12923503	trQ8RVT7Q8RVT7WHEAT
Bradi2g47400	-	-	TagnlUGTa#S58886912	trQ8RVT7Q8RVT7WHEAT
Bradi2g47940	Os01t0710000	Sb03g032630	TagnlUGTa#S58862190	trQ9LKY0Q9LKY0MAIZE
Bradi2g49300	Os01t0739200	Sb03g034070	-	trQ3S4H8Q3S4H8MAIZE
Bradi2g51100	-	-	TagnlUGTa#S13186224	-
Bradi2g51150	-	-	HvgnlUGHv#S58584875	trB4FSP0B4FSP0MAIZE
Bradi2g51280	Os01t0771900	Sb03g035970	HvgnlUGHv#S39527524	trB8A271B8A271MAIZE
Bradi2g51330	-	-	HvgnlUGHv#S58586149	-
Bradi2g51450	-	Sb03g036060	HvgnlUGHv#S58593289	trB6T8T8B6T8T8MAIZE
Bradi2g51517	Os01t0775300	-	-	-
Bradi2g51560	Os04t0197200	Sb03g036190	-	-
Bradi2g51630	Os01t0777200	Sb03g036250	-	trB4G0K7B4G0K7MAIZE
Bradi2g51710	Os01t0779100	Sb03g036360	-	-
Bradi2g51777	-	-	TagnlUGTa#S52545306	trB4F8Q3B4F8Q3MAIZE
Bradi2g51807	Os05t0365300	Sb03g036450	TagnlUGTa#S58886397	trE0Y9Z5E0Y9Z5WHEAT
Bradi2g52010	-	-	-	-
Bradi2g52270	Os01t0793500	Sb03g036920	TagnlUGTa#S58900962	trB4G0B4B4G0B4MAIZE
Bradi2g52760	Os01t0805600	Sb03g037460	TagnlUGTa#S32554670	trB6THL1B6THL1MAIZE
Bradi2g52970	Os09t0349100	Sb02g022730	HvgnlUGHv#S58594420	-
Bradi2g53077	-	-	TagnlUGTa#S37883682	-
Bradi2g53310	Os01t0817000	Sb03g037980	TagnlUGTa#S12983194	trC0HJ12C0HJ12MAIZE
Bradi2g54110	Os01t0833000	Sb03g038900	ZmgnlUGZm#S46911926	trB4F8M3B4F8M3MAIZE
Bradi2g54640	Os01t0841500	Sb03g039470	-	trE5KXH7E5KXH7WHEAT
Bradi2g54710	Os01t0574550	-	HvgnlUGHv#S58579960	trC0P4W8C0P4W8MAIZE
Bradi2g54927	Os01t0848300	-	-	trB4FKV9B4FKV9MAIZE
Bradi2g54950	Os01t0848700	-	TagnlUGTa#S58892925	trB4F7V4B4F7V4MAIZE
Bradi2g55120	Os01t0851700	Sb03g040060	TagnlUGTa#S58883436	trQ6UN43Q6UN43WHEAT
Bradi2g55330	-	-	-	-
Bradi2g56160	Os01t0868300	Sb03g041040	TagnlUGTa#S16057965	trD8L9N3D8L9N3WHEAT
Bradi2g56190	Os01t0869000	Sb03g041060	TagnlUGTa#S58900151	trC4IZ29C4IZ29MAIZE
Bradi2g56230	-	Sb03g041087	HvgnlUGHv#S58583976	-
Bradi2g56274	Os01t0870100	Sb03g041120	TagnlUGTa#S58886024	trQ208N3Q208N3MAIZE
Bradi2g56792	Os01t0879500	Sb03g041640	TagnlUGTa#S58853984	trB4FRT5B4FRT5MAIZE
Bradi2g56940	Os01t0882100	-	-	-
Bradi2g57370	-	-	-	-
Bradi2g57440	-	Sb05g006650	TagnlUGTa#S32428423	trB6U8S0B6U8S0MAIZE
Bradi2g57500	Os01t0894300	Sb03g042460	TagnlUGTa#S58855738	trC4J9E9C4J9E9MAIZE
Bradi2g57720	Os05t0506900	Sb09g024910	TagnlUGTa#S58893934	trB6TC32B6TC32MAIZE
Bradi2g58070	Os01t0906200	Sb03g043160	-	trC4J6Q6C4J6Q6MAIZE
Bradi2g58430	Os01t0912700	Sb03g043540	TagnlUGTa#S52546049	trD8L9I0D8L9I0WHEAT
Bradi2g58930	Os01t0919900	Sb03g043970	HvgnlUGHv#S58578945	trB6TMD0B6TMD0MAIZE
Bradi2g58967	-	Sb03g044000	HvgnlUGHv#S58578095	trB6T352B6T352MAIZE
Bradi2g59037	Os01t0921200	Sb03g044090	TagnlUGTa#S58883311	-
Bradi2g59260	Os01t0911000	Sb03g043440	HvgnlUGHv#S58596988	trB6TIG0B6TIG0MAIZE
Bradi2g59430	Os01t0927000	-	-	trQ8L821Q8L821MAIZE
Bradi2g59490	-	Sb02g009570	TagnlUGTa#S52544506	trA3RL74A3RL74MAIZE
Bradi2g60230	Os01t0937300	Sb05g025470	-	-
Bradi2g60250	Os01t0937400	Sb03g045290	-	trE0Y9Z4E0Y9Z4WHEAT
Bradi2g60260	Os01t0937400	-	-	-
Bradi2g60310	Os01t0938600	-	-	-
Bradi2g60324	-	Sb05g002380	TagnlUGTa#S52544949	-
Bradi2g60510	Os08t0494400	Sb07g009300	-	-
Bradi2g60817	-	Sb03g045910	HvgnlUGHv#S58600240	trC0P3D9C0P3D9MAIZE
Bradi2g61140	Os01t0955000	Sb03g046200	TagnlUGTa#S52546130	trB8A1A6B8A1A6MAIZE
Bradi2g61340	-	-	TagnlUGTa#S17988958	trB6TW67B6TW67MAIZE
Bradi2g61370	-	Sb03g046470	HvgnlUGHv#S58593620	-
Bradi2g61830	Os01t0966700	Sb03g047060	TagnlUGTa#S27052963	trQ3MV21Q3MV21WHEAT
Bradi2g61850	Os02t0109100	Sb04g035950	HvgnlUGHv#S39526479	trB4FVU6B4FVU6MAIZE
Bradi2g62270	Os01t0973300	Sb07g001660	-	trC0PFZ8C0PFZ8MAIZE
Bradi2g62370	-	Sb03g006050	-	trB6T2X0B6T2X0MAIZE
Bradi2g62550	Os05t0361200	Sb04g022900	TagnlUGTa#S58905691	spP42045HEMHHORVU
Bradi2g62650	Os01t0976700	-	-	-
Bradi2g62760	Os01t0977600	Sb05g002400	TagnlUGTa#S58894141	-
Bradi3g00290	Os02t0101100	-	-	-
Bradi3g00340	-	Sb02g031280	HvgnlUGHv#S39527592	trB6T1N1B6T1N1MAIZE
Bradi3g00670	-	-	-	-
Bradi3g00867	-	-	HvgnlUGHv#S39527256	-
Bradi3g00890	-	Sb07g003490	-	trA9UKL6A9UKL6HORVU
Bradi3g00980	Os03t0743800	Sb02g040700	-	-
Bradi3g01070	-	Sb03g030440	-	-
Bradi3g01277	-	Sb04g000990	-	trQ9ATG9Q9ATG9WHEAT
Bradi3g01450	Os02t0115600	Sb04g001123	TagnlUGTa#S58896141	-
Bradi3g01460	-	-	HvgnlUGHv#S32812438	-
Bradi3g01510	-	Sb08g021500	-	-
Bradi3g01940	Os02t0120900	Sb04g001700	TagnlUGTa#S52542486	trB6TJF9B6TJF9MAIZE
Bradi3g02130	-	Sb04g001810	-	-
Bradi3g02340	Os02t0123500	Sb04g001950	-	trB6TAU0B6TAU0MAIZE
Bradi3g02380	-	-	-	trF5CPS4F5CPS4WHEAT
Bradi3g02870	Os09t0249600	-	TagnlUGTa#S52544550	-
Bradi3g02997	Os02t0132600	Sb04g002710	TagnlUGTa#S52542637	-
Bradi3g03106	Os09t0306800	Sb02g020800	TagnlUGTa#S52543507	trQ52VR0Q52VR0WHEAT
Bradi3g03490	Os02t0139700	Sb04g003200	TagnlUGTa#S52545128	trC0PGI0C0PGI0MAIZE
Bradi3g03720	Os02t0146700	Sb04g003410	TagnlUGTa#S52541569	-
Bradi3g03882	Os08t0202400	-	-	-
Bradi3g03990	Os02t0150100	Sb01g035760	-	trC4J233C4J233MAIZE
Bradi3g04060	-	Sb08g000290	-	trC0PPA1C0PPA1MAIZE
Bradi3g04140	Os02t0152500	Sb04g003700	TagnlUGTa#S58894858	trB7ZX21B7ZX21MAIZE
Bradi3g04180	Os02t0153500	Sb04g003830	HvgnlUGHv#S58594271	trG9JLV3G9JLV3WHEAT
Bradi3g04250	-	Sb10g005220	TagnlUGTa#S58902818	trQ7XJ26Q7XJ26HORVU
Bradi3g04320	-	Sb04g003810	-	-
Bradi3g04350	-	Sb04g003930	-	-
Bradi3g04517	-	-	-	trC0PP38C0PP38MAIZE
Bradi3g04567	Os08t0365500	Sb07g000440	TagnlUGTa#S58892316	trB8A341B8A341MAIZE
Bradi3g04836	Os02t0162733	-	-	-
Bradi3g04842	Os06t0678700	Sb04g004390	-	trC0PBY2C0PBY2MAIZE
Bradi3g05360	-	Sb04g030390	TagnlUGTa#S58898474	trB4FF47B4FF47MAIZE
Bradi3g05370	-	Sb08g000310	HvgnlUGHv#S58580285	trB6UHG6B6UHG6MAIZE
Bradi3g05697	Os02t0176700	Sb04g005130	TagnlUGTa#S58865411	trQ94IM4Q94IM4HORVU
Bradi3g05847	Os03t0403100	Sb10g006995	TagnlUGTa#S52543220	-
Bradi3g06180	Os02t0182900	Sb04g005670	-	trB6T6X4B6T6X4MAIZE
Bradi3g06240	Os02t0184700	Sb04g005740	HvgnlUGHv#S58584081	trC0P501C0P501MAIZE
Bradi3g06253	Os08t0106900	Sb10g009420	TagnlUGTa#S52543266	trB6THQ7B6THQ7MAIZE
Bradi3g06447	Os06t0102900	Sb10g000310	-	-
Bradi3g06727	Os02t0192400	Sb04g006240	TagnlUGTa#S58839830	-
Bradi3g06847	Os02t0193800	Sb04g006380	-	-
Bradi3g07100	-	Sb04g001660	HvgnlUGHv#S58587136	-
Bradi3g07210	Os08t0323000	-	TagnlUGTa#S52542274	trC4J231C4J231MAIZE
Bradi3g07890	-	-	-	-
Bradi3g08410	-	Sb04g007950	HvgnlUGHv#S58595273	trB8A043B8A043MAIZE
Bradi3g08490	-	-	-	-
Bradi3g08537	Os07t0645900	Sb04g003710	-	trB6UB56B6UB56MAIZE
Bradi3g08910	Os02t0232400	Sb04g008330	TagnlUGTa#S52543525	-
Bradi3g08940	-	-	-	-
Bradi3g09210	-	Sb04g008720	-	trQ9SAZ6Q9SAZ6MAIZE
Bradi3g09535	-	Sb06g030515	-	trQ8SA91Q8SA91MAIZE
Bradi3g09540	-	Sb04g009230	TagnlUGTa#S52545618	trG3CM28G3CM28WHEAT
Bradi3g09610	-	Sb05g021850	-	-
Bradi3g09770	Os02t0260700	Sb04g009720	-	trC0P6I9C0P6I9MAIZE
Bradi3g10030	Os02t0270200	-	-	-
Bradi3g10037	Os02t0271000	Sb05g022620	-	trC0PHQ7C0PHQ7MAIZE
Bradi3g10150	Os02t0273700	Sb04g010220	HvgnlUGHv#S58588819	trB6SSW4B6SSW4MAIZE
Bradi3g10370	-	Sb02g001410	-	-
Bradi3g10422	-	Sb06g002515	-	-
Bradi3g10430	Os11t0179400	Sb02g010230	TagnlUGTa#S22380382	trB6TQI8B6TQI8MAIZE
Bradi3g10460	Os09t0323700	Sb01g028610	HvgnlUGHv#S58600830	-
Bradi3g10600	Os06t0586150	Sb10g022860	HvgnlUGHv#S58591081	-
Bradi3g11120	Os02t0456000	Sb01g045870	-	-
Bradi3g11420	-	Sb02g019482	TagnlUGTa#S58909893	spQ6ENP6PSACSACOF
Bradi3g11867	-	-	ZmgnlUGZm#S52138623	spP58272IF1CWHEAT
Bradi3g12520	Os08t0562700	Sb07g023850	TagnlUGTa#S58904400	trB8A2Q4B8A2Q4MAIZE
Bradi3g12660	Os08t0523600	-	TagnlUGTa#S12892812	-
Bradi3g12860	Os08t0100400	-	TagnlUGTa#S52543462	-
Bradi3g12902	Os08t0100500	Sb07g000099	HvgnlUGHv#S58595913	-
Bradi3g13980	Os08t0120000	Sb07g002070	-	trQ85RU3Q85RU3WHEAT
Bradi3g14112	-	-	-	-
Bradi3g14127	Os05t0498300	Sb09g024520	TagnlUGTa#S58857064	-
Bradi3g14260	-	Sb01g037860	TagnlUGTa#S58884781	trQ2LC81Q2LC81HORVU
Bradi3g14297	Os08t0130300	Sb07g002510	TagnlUGTa#S58894034	trB6TRF1B6TRF1MAIZE
Bradi3g14460	-	-	TagnlUGTa#S58849522	-
Bradi3g15000	-	Sb04g005150	TagnlUGTa#S17898861	trB6TPK7B6TPK7MAIZE
Bradi3g15027	-	Sb06g029050	-	-
Bradi3g15080	Os09t0529325	-	TagnlUGTa#S16195213	-
Bradi3g15125	Os08t0133600	Sb01g010790	HvgnlUGHv#S58596441	-
Bradi3g15130	-	-	-	-
Bradi3g15220	Os08t0189400	Sb07g005350	-	trQ9FYY5Q9FYY5HORVU
Bradi3g15277	-	Sb09g003990	-	-
Bradi3g15390	Os09t0248000	Sb10g023620	TagnlUGTa#S52545847	trB4FGA9B4FGA9MAIZE
Bradi3g15457	Os07t0534100	Sb02g035560	-	-
Bradi3g15510	Os08t0178200	Sb07g004950	HvgnlUGHv#S58586119	trC0HE66C0HE66MAIZE
Bradi3g15520	Os08t0178100	Sb07g004940	TagnlUGTa#S58848899	-
Bradi3g15950	Os05t0556300	Sb09g027970	HvgnlUGHv#S58578415	trB4FSP0B4FSP0MAIZE
Bradi3g16070	-	-	-	trQ2MJU2Q2MJU2WHEAT
Bradi3g16250	Os08t0162100	Sb07g004180	TagnlUGTa#S58891836	trC0HH64C0HH64MAIZE
Bradi3g16320	-	Sb0011s009690	-	-
Bradi3g16450	Os08t0158500	Sb07g003970	-	trQ9M585Q9M585MAIZE
Bradi3g16530	Os08t0157500	Sb07g003860	-	trA5HB57A5HB57WHEAT
Bradi3g16550	Os08t0157100	Sb07g003820	HvgnlUGHv#S58594953	trD8LAM3D8LAM3WHEAT
Bradi3g16660	Os05t0151000	Sb07g003680	TagnlUGTa#S58851506	trQ71ET7Q71ET7MAIZE
Bradi3g16880	Os03t0797500	Sb01g005140	-	trQ9FQ77Q9FQ77MAIZE
Bradi3g16980	-	Sb07g003550	TagnlUGTa#S32643041	trC0P4G4C0P4G4MAIZE
Bradi3g17240	-	-	-	-
Bradi3g17440	Os08t0193500	Sb07g005596	-	trD8L9I9D8L9I9WHEAT
Bradi3g17507	-	Sb07g003260	-	-
Bradi3g17630	-	Sb07g005630	TagnlUGTa#S52542704	trC4IY65C4IY65MAIZE
Bradi3g17770	Os10t0141900	Sb01g026340	TagnlUGTa#S13019894	trC0HHM1C0HHM1MAIZE
Bradi3g17910	Os08t0207600	Sb07g006070	TagnlUGTa#S58857697	trC0PFW0C0PFW0MAIZE
Bradi3g18120	Os01t0306800	Sb07g002352	HvgnlUGHv#S58580580	trB6TPX9B6TPX9MAIZE
Bradi3g18130	-	Sb01g033870	-	trQ8W1G0Q8W1G0WHEAT
Bradi3g18220	Os08t0224500	Sb07g006340	HvgnlUGHv#S58586357	trB6TW83B6TW83MAIZE
Bradi3g18250	Os08t0227400	Sb07g006460	-	-
Bradi3g18420	Os04t0473150	-	TagnlUGTa#S58869282	spP0C157PSBASACOF
Bradi3g18490	-	-	TagnlUGTa#S58882561	trQ2V4Z9Q2V4Z9WHEAT
Bradi3g18550	-	Sb01g039150	-	trB6TVJ9B6TVJ9MAIZE
Bradi3g18630	-	Sb06g004060	-	trC0PBJ9C0PBJ9MAIZE
Bradi3g18640	Os10t0425900	Sb07g026735	-	trB4FDD4B4FDD4MAIZE
Bradi3g18910	-	-	-	-
Bradi3g18990	Os08t0248800	Sb07g008570	HvgnlUGHv#S39522928	trQ9S983Q9S983WHEAT
Bradi3g19100	Os08t0254500	Sb07g007870	TagnlUGTa#S52545921	trB4FRH3B4FRH3MAIZE
Bradi3g19220	Os08t0262500	Sb07g009420	-	-
Bradi3g19247	-	-	-	-
Bradi3g19347	Os08t0266700	Sb07g009570	-	trC0HEH7C0HEH7MAIZE
Bradi3g19460	-	-	TagnlUGTa#S58849448	-
Bradi3g19650	Os08t0276400	Sb07g017590	HvgnlUGHv#S58596724	trB6U2E7B6U2E7MAIZE
Bradi3g19890	Os08t0289400	Sb07g002945	TagnlUGTa#S37826309	-
Bradi3g19960	Os08t0295300	Sb01g012680	TagnlUGTa#S52546300	-
Bradi3g20010	-	Sb02g043360	-	trB4FLG7B4FLG7MAIZE
Bradi3g20070	Os08t0300300	Sb04g006250	TagnlUGTa#S52545304	trC0PHC1C0PHC1MAIZE
Bradi3g20200	Os08t0305300	-	HvgnlUGHv#S39523573	-
Bradi3g20420	Os08t0308700	Sb02g014000	HvgnlUGHv#S58578532	trB6T6D8B6T6D8MAIZE
Bradi3g20560	Os12t0533600	Sb08g016920	TagnlUGTa#S52544721	trB6TIX3B6TIX3MAIZE
Bradi3g20590	Os08t0326600	Sb06g033930	TagnlUGTa#S52545863	trC0PH60C0PH60MAIZE
Bradi3g20597	Os09t0344500	-	-	trB8A095B8A095MAIZE
Bradi3g20867	-	Sb07g027920	-	trC0HFT0C0HFT0MAIZE
Bradi3g20960	Os04t0223500	Sb06g001960	TagnlUGTa#S58908769	-
Bradi3g21077	-	-	HvgnlUGHv#S58599271	trB6SKP0B6SKP0MAIZE
Bradi3g21160	Os10t0135600	Sb01g026550	TagnlUGTa#S52546262	trB7ZXN8B7ZXN8MAIZE
Bradi3g21260	-	-	-	-
Bradi3g21720	-	Sb02g002100	HvgnlUGHv#S58584530	-
Bradi3g22387	-	-	-	-
Bradi3g22460	Os08t0336500	-	-	-
Bradi3g22520	-	Sb01g028490	HvgnlUGHv#S58593976	-
Bradi3g22760	Os10t0182000	Sb08g008230	-	-
Bradi3g22786	Os11t0189600	-	TagnlUGTa#S58862908	trC0PGI0C0PGI0MAIZE
Bradi3g23200	Os06t0641200	Sb10g025100	-	trB6SYC8B6SYC8MAIZE
Bradi3g23340	Os10t0377800	Sb0013s012240	TagnlUGTa#S16057975	trC0HJ16C0HJ16MAIZE
Bradi3g24210	Os10t0369600	-	TagnlUGTa#S58901590	trF1DK08F1DK08MAIZE
Bradi3g24417	-	Sb08g016820	TagnlUGTa#S12923153	trB2ZGL2B2ZGL2WHEAT
Bradi3g24755	Os08t0315200	-	-	trQ8W1D1Q8W1D1MAIZE
Bradi3g25654	-	-	ZmgnlUGZm#S48297571	spP06528ATPFWHEAT
Bradi3g25900	-	-	-	-
Bradi3g26391	Os12t0291400	Sb05g003480	TagnlUGTa#S26025034	trQ9FRZ4Q9FRZ4WHEAT
Bradi3g26960	-	-	-	-
Bradi3g27007	-	-	TagnlUGTa#S58865725	-
Bradi3g27110	Os10t0430800	-	-	trB6TFQ6B6TFQ6MAIZE
Bradi3g27266	-	-	ZmgnlUGZm#S16429064	spQ6ENP1NDHHSACOF
Bradi3g27272	-	Sb03g020227	TagnlUGTa#S58909902	spQ6ENQ1RR15SACOF
Bradi3g27278	Os01t0899425	Sb03g020182	-	trB2CHJ6B2CHJ6WHEAT
Bradi3g27305	-	Sb06g020510	ZmgnlUGZm#S52138623	spQ6ENS8RR8SACOF
Bradi3g27310	-	-	ZmgnlUGZm#S48108488	spQ6ENT1RR11SACOF
Bradi3g27560	-	Sb10g020790	-	-
Bradi3g27680	-	Sb01g020570	TagnlUGTa#S52545145	trB8ZWH5B8ZWH5HORVU
Bradi3g27906	-	-	TagnlUGTa#S58858283	-
Bradi3g27912	-	-	TagnlUGTa#S58844989	-
Bradi3g28137	-	Sb03g026360	TagnlUGTa#S17894976	trB6D9L4B6D9L4WHEAT
Bradi3g28250	-	Sb01g028340	-	-
Bradi3g28380	Os10t0468500	Sb04g004120	-	-
Bradi3g28720	Os02t0810400	-	TagnlUGTa#S58855512	trB4FBJ3B4FBJ3MAIZE
Bradi3g28760	Os10t0477000	Sb01g019330	-	-
Bradi3g28930	Os02t0523500	Sb04g021280	TagnlUGTa#S58895929	-
Bradi3g28970	Os01t0200300	Sb03g002660	TagnlUGTa#S32564142	trB4FC19B4FC19MAIZE
Bradi3g29030	Os10t0481500	Sb01g019070	-	-
Bradi3g29110	-	Sb06g014440	TagnlUGTa#S18007874	trB6TBL7B6TBL7MAIZE
Bradi3g29120	-	Sb01g019010	TagnlUGTa#S58892268	trD8L9R5D8L9R5WHEAT
Bradi3g29140	Os09t0268600	-	-	-
Bradi3g29247	Os10t0485000	-	-	trC0HDX2C0HDX2MAIZE
Bradi3g29350	-	-	-	-
Bradi3g29690	Os10t0490666	Sb01g018510	-	-
Bradi3g29700	Os03t0860700	Sb02g010040	-	trQ9XFK9Q9XFK9MAIZE
Bradi3g29750	Os10t0492000	Sb01g018450	-	-
Bradi3g29810	-	Sb02g018590	-	trB6SQF4B6SQF4MAIZE
Bradi3g32160	-	Sb04g017405	-	-
Bradi3g32410	-	Sb03g027160	-	trB6TBE4B6TBE4MAIZE
Bradi3g32440	-	-	-	trF5CPS4F5CPS4WHEAT
Bradi3g32680	-	-	-	-
Bradi3g32770	Os10t0548100	Sb01g029930	TagnlUGTa#S32425612	trB6SLB7B6SLB7MAIZE
Bradi3g33190	-	Sb01g050460	-	-
Bradi3g33430	-	Sb01g028980	TagnlUGTa#S58851887	trB6T3N5B6T3N5MAIZE
Bradi3g34000	-	-	HvgnlUGHv#S58599930	-
Bradi3g34660	Os08t0420600	Sb08g001650	TagnlUGTa#S52546225	trC0HFN8C0HFN8MAIZE
Bradi3g34890	-	Sb03g027520	TagnlUGTa#S58892663	trD8L9P8D8L9P8WHEAT
Bradi3g34967	-	-	TagnlUGTa#S52543621	-
Bradi3g35460	-	-	-	-
Bradi3g35510	Os08t0406400	Sb07g020050	TagnlUGTa#S58903049	trB6UC24B6UC24MAIZE
Bradi3g35517	Os08t0407000	Sb07g020060	-	trB6TE37B6TE37MAIZE
Bradi3g36160	Os08t0425000	Sb07g020660	TagnlUGTa#S58897365	trB4G1X6B4G1X6MAIZE
Bradi3g36190	Os01t0896300	Sb03g042580	TagnlUGTa#S58861319	trA5GXS3A5GXS3MAIZE
Bradi3g36230	-	-	TagnlUGTa#S58848180	-
Bradi3g36610	Os09t0410700	Sb02g024460	HvgnlUGHv#S58593542	-
Bradi3g36720	-	-	-	-
Bradi3g36780	-	-	-	trQ8W1F4Q8W1F4WHEAT
Bradi3g36820	Os06t0145700	-	PvrgnlUGPvr#S49231464	trC0PNH8C0PNH8MAIZE
Bradi3g37010	Os08t0439100	Sb07g021510	TagnlUGTa#S58883306	-
Bradi3g37030	-	Sb07g021480	-	-
Bradi3g37180	-	Sb07g021900	TagnlUGTa#S12989795	trB6TLX1B6TLX1MAIZE
Bradi3g37377	Os08t0451400	Sb07g022155	TagnlUGTa#S52545772	trB4F8W0B4F8W0MAIZE
Bradi3g37780	-	-	-	-
Bradi3g37840	Os05t0160800	Sb07g022680	TagnlUGTa#S58865164	trC0PF46C0PF46MAIZE
Bradi3g37850	Os09t0448200	Sb07g022685	TagnlUGTa#S52543933	trB7ZYN4B7ZYN4MAIZE
Bradi3g37950	Os08t0468400	-	-	-
Bradi3g38040	Os08t0475400	-	TagnlUGTa#S52541468	trB6TRC0B6TRC0MAIZE
Bradi3g38100	Os08t0474700	Sb07g023060	TagnlUGTa#S52543438	trB4F918B4F918MAIZE
Bradi3g38310	Os08t0477500	Sb07g023230	HvgnlUGHv#S39527671	-
Bradi3g38450	Os09t0468000	Sb02g027180	-	trB6SV36B6SV36MAIZE
Bradi3g38590	-	Sb07g001470	-	-
Bradi3g38690	Os09t0515800	Sb04g037270	TagnlUGTa#S58855153	trB6UDP4B6UDP4MAIZE
Bradi3g38790	-	Sb07g029010	TagnlUGTa#S52544037	trC0HI85C0HI85MAIZE
Bradi3g39220	-	Sb07g028620	HvgnlUGHv#S58579879	trC0PN19C0PN19MAIZE
Bradi3g39580	Os07t0435400	Sb03g013640	TagnlUGTa#S52544057	-
Bradi3g39650	Os08t0501500	Sb07g028190	-	trQ8W1F4Q8W1F4WHEAT
Bradi3g39900	Os09t0487700	Sb07g027850	TagnlUGTa#S32715915	trC0HEK6C0HEK6MAIZE
Bradi3g40050	Os08t0510400	Sb07g027700	-	trB6UEX0B6UEX0MAIZE
Bradi3g40307	Os08t0522600	Sb02g028760	TagnlUGTa#S32433221	trB4G111B4G111MAIZE
Bradi3g41060	-	Sb09g007250	-	-
Bradi3g41760	Os08t0540300	-	TagnlUGTa#S58857872	-
Bradi3g41840	-	Sb07g025460	-	trB6TR34B6TR34MAIZE
Bradi3g41987	-	Sb02g034950	-	trF8WKS0F8WKS0HORVU
Bradi3g42010	Os09t0521400	Sb07g025240	-	trB6T7Q4B6T7Q4MAIZE
Bradi3g42037	Os10t0370100	Sb02g011040	-	-
Bradi3g42590	-	Sb07g024580	TagnlUGTa#S58862333	-
Bradi3g42600	Os04t0563000	Sb07g024570	TagnlUGTa#S58863352	trC0P3E3C0P3E3MAIZE
Bradi3g42720	Os03t0615300	Sb10g031235	-	-
Bradi3g42837	Os08t0558400	Sb07g024150	TagnlUGTa#S52541443	trQ93XF7Q93XF7MAIZE
Bradi3g42930	-	Sb07g024090	TagnlUGTa#S16057224	trC0PCL0C0PCL0MAIZE
Bradi3g42970	-	-	HvgnlUGHv#S58588223	-
Bradi3g43050	Os04t0492300	Sb06g021120	ZmgnlUGZm#S52181796	trQ71ET7Q71ET7MAIZE
Bradi3g43260	Os03t0570200	-	TagnlUGTa#S26026753	-
Bradi3g43350	-	Sb01g028683	-	-
Bradi3g43457	-	Sb04g018960	HvgnlUGHv#S58579604	-
Bradi3g43610	-	-	TagnlUGTa#S32565664	-
Bradi3g43620	Os02t0570700	Sb01g020810	TagnlUGTa#S58899482	trB6SSX8B6SSX8MAIZE
Bradi3g43650	Os02t0491600	-	-	-
Bradi3g43860	-	Sb04g020470	-	trB6U9M5B6U9M5MAIZE
Bradi3g43920	Os04t0379900	Sb06g012520	-	trB6TMD0B6TMD0MAIZE
Bradi3g44210	-	-	-	trB6TT03B6TT03MAIZE
Bradi3g44230	Os02t0512300	Sb04g020780	TagnlUGTa#S32658563	trB4FLK7B4FLK7MAIZE
Bradi3g44347	Os02t0516600	Sb04g021110	TagnlUGTa#S16198576	trC0PG91C0PG91MAIZE
Bradi3g44940	Os02t0533300	Sb05g003270	-	trC0PM58C0PM58MAIZE
Bradi3g44980	-	-	-	-
Bradi3g45050	Os02t0535901	Sb04g021870	-	trB6TY02B6TY02MAIZE
Bradi3g45120	Os02t0537450	Sb07g002440	-	trQ9SPH4Q9SPH4WHEAT
Bradi3g45160	-	Sb06g016230	HvgnlUGHv#S58598252	trB6TG26B6TG26MAIZE
Bradi3g45500	Os02t0457100	-	-	trC0HGM4C0HGM4MAIZE
Bradi3g45627	Os01t0813700	Sb03g037780	HvgnlUGHv#S58588448	trC0PFC3C0PFC3MAIZE
Bradi3g45720	Os02t0553600	Sb04g022580	TagnlUGTa#S18006553	trB6UHG3B6UHG3MAIZE
Bradi3g45902	Os02t0557500	Sb04g022810	-	trG9J114G9J114MAIZE
Bradi3g46260	-	-	-	-
Bradi3g46600	Os01t0966700	-	TagnlUGTa#S25040820	trQ4W8R0Q4W8R0WHEAT
Bradi3g46790	Os02t0576600	Sb04g023860	-	trB4FBG2B4FBG2MAIZE
Bradi3g46855	Os02t0578300	Sb06g018490	-	trB6SXW3B6SXW3MAIZE
Bradi3g46900	Os02t0579000	Sb05g001590	TagnlUGTa#S56344616	trD9HQD8D9HQD8WHEAT
Bradi3g47010	Os02t0580900	Sb04g024090	TagnlUGTa#S52545801	trC0PGF2C0PGF2MAIZE
Bradi3g47060	Os02t0581300	Sb02g023420	TagnlUGTa#S17987941	trC0PAS8C0PAS8MAIZE
Bradi3g48050	-	Sb07g027583	HvgnlUGHv#S58600190	-
Bradi3g48190	Os04t0339400	Sb02g033230	-	trC0PJQ8C0PJQ8MAIZE
Bradi3g48520	-	Sb04g025750	-	trB6T273B6T273MAIZE
Bradi3g49150	Os02t0623500	Sb01g002140	TagnlUGTa#S52546664	-
Bradi3g49590	Os01t0158200	Sb04g035810	-	trC0HHP4C0HHP4MAIZE
Bradi3g49600	Os02t0634800	-	TagnlUGTa#S52543129	trB6TNZ6B6TNZ6MAIZE
Bradi3g49770	-	Sb05g005796	-	-
Bradi3g50267	Os02t0649900	Sb06g024030	-	trC0P6H5C0P6H5MAIZE
Bradi3g51110	Os11t0558400	-	-	trQ41536Q41536WHEAT
Bradi3g51397	Os02t0665500	-	-	-
Bradi3g51900	Os04t0582900	Sb04g031650	-	-
Bradi3g52690	Os09t0130800	-	TagnlUGTa#S58909708	-
Bradi3g54020	-	Sb04g035840	-	trC4J8Z4C4J8Z4MAIZE
Bradi3g54557	Os02t0804900	Sb04g036410	-	trC4J9V7C4J9V7MAIZE
Bradi3g54660	-	Sb08g005190	-	trB6T613B6T613MAIZE
Bradi3g55220	Os02t0815500	Sb04g037050	-	trQ0H485Q0H485HORVU
Bradi3g55490	Os02t0819000	Sb04g037340	-	trB6T2D9B6T2D9MAIZE
Bradi3g56087	Os02t0793500	-	-	-
Bradi3g56132	-	-	TagnlUGTa#S52541595	trB6U078B6U078MAIZE
Bradi3g56290	-	Sb02g027410	-	-
Bradi3g56440	Os02t0725300	Sb04g029420	HvgnlUGHv#S58580155	trC0PCY6C0PCY6MAIZE
Bradi3g56700	-	Sb04g029670	TagnlUGTa#S58902269	trB4G0X4B4G0X4MAIZE
Bradi3g56860	-	-	-	-
Bradi3g57160	-	Sb03g033855	-	-
Bradi3g57310	-	-	-	-
Bradi3g57450	Os02t0774300	Sb01g017050	TagnlUGTa#S22379341	trH8ZI06H8ZI06WHEAT
Bradi3g57600	Os02t0771800	Sb04g034540	-	-
Bradi3g58120	Os02t0762300	Sb04g034030	TagnlUGTa#S32604632	trB4FFS0B4FFS0MAIZE
Bradi3g58130	Os10t0400800	Sb04g034020	TagnlUGTa#S58887137	trB6SS66B6SS66MAIZE
Bradi3g58226	-	-	-	-
Bradi3g58230	-	-	TagnlUGTa#S58860436	trQ70JP6Q70JP6WHEAT
Bradi3g58300	-	Sb04g033870	-	trQ71FH0Q71FH0WHEAT
Bradi3g59187	Os01t0842500	Sb05g021890	-	trQ2PAJ1Q2PAJ1MAIZE
Bradi3g59200	Os02t0290300	Sb06g009200	HvgnlUGHv#S58600074	-
Bradi3g59210	Os01t0374600	Sb05g021895	-	trQ2PAJ1Q2PAJ1MAIZE
Bradi3g59600	Os02t0741800	Sb04g028300	TagnlUGTa#S52546225	trB4FDS4B4FDS4MAIZE
Bradi3g59980	Os02t0735100	Sb04g028700	-	trB8A019B8A019MAIZE
Bradi3g60127	Os02t0782800	Sb04g035180	HvgnlUGHv#S41563211	-
Bradi3g60160	-	-	TagnlUGTa#S16058006	-
Bradi3g60210	Os06t0181200	-	-	trQ5XTZ4Q5XTZ4MAIZE
Bradi3g60280	-	-	HvgnlUGHv#S58580561	-
Bradi3g60337	Os02t0262800	Sb08g002290	HvgnlUGHv#S58595367	trA7U1X2A7U1X2WHEAT
Bradi3g60400	-	Sb04g038180	HvgnlUGHv#S58582894	trB8A2X7B8A2X7MAIZE
Bradi3g60440	Os03t0157000	-	-	-
Bradi3g60446	Os06t0158300	-	HvgnlUGHv#S58600442	-
Bradi3g60590	-	-	TagnlUGTa#S52545190	trC4J594C4J594MAIZE
Bradi3g60660	-	-	TagnlUGTa#S32542395	-
Bradi3g60680	Os02t0831400	Sb04g038400	-	trB6T6R4B6T6R4MAIZE
Bradi3g61120	-	-	-	-
Bradi4g00467	Os12t0639200	Sb08g023140	-	trQ5BHR6Q5BHR6WHEAT
Bradi4g00747	-	Sb08g022950	-	trA9ZN27A9ZN27WHEAT
Bradi4g01090	Os12t0626300	Sb03g010430	ZmgnlUGZm#S50154995	-
Bradi4g01320	-	Sb01g013300	TagnlUGTa#S52546569	trB4FIP0B4FIP0MAIZE
Bradi4g01360	Os12t0619000	Sb01g013400	TagnlUGTa#S58854373	trB4FEC2B4FEC2MAIZE
Bradi4g01610	-	-	TagnlUGTa#S32610145	trB4G1S3B4G1S3MAIZE
Bradi4g01680	Os03t0642600	Sb08g021600	-	-
Bradi4g01687	Os11t0657900	-	HvgnlUGHv#S58599084	trQ9AR02Q9AR02HORVU
Bradi4g01972	Os02t0249700	-	-	-
Bradi4g02010	Os03t0850100	Sb06g001010	TagnlUGTa#S58858905	-
Bradi4g02170	-	Sb03g025610	-	trQ9ATQ1Q9ATQ1WHEAT
Bradi4g02537	-	-	-	-
Bradi4g02542	Os11t0550100	-	-	trO48978O48978HORVU
Bradi4g02552	-	-	HvgnlUGHv#S58578951	-
Bradi4g02900	-	-	TagnlUGTa#S17989701	trQ5XTZ4Q5XTZ4MAIZE
Bradi4g03005	Os08t0373000	-	-	-
Bradi4g03010	-	-	-	-
Bradi4g03040	-	-	-	-
Bradi4g03080	-	Sb02g008410	-	-
Bradi4g03093	-	-	-	-
Bradi4g03107	-	Sb02g008940	-	-
Bradi4g03240	-	Sb08g021490	-	-
Bradi4g03250	-	Sb08g001295	-	-
Bradi4g04491	-	-	TagnlUGTa#S58853988	-
Bradi4g04610	-	-	-	-
Bradi4g05130	-	-	-	-
Bradi4g05270	Os05t0141200	Sb02g012050	-	trC0PF49C0PF49MAIZE
Bradi4g05317	Os12t0548100	Sb08g017580	HvgnlUGHv#S58591317	-
Bradi4g05680	Os03t0110800	Sb03g010500	TagnlUGTa#S58862558	trQ4LB15Q4LB15HORVU
Bradi4g06220	Os02t0553000	Sb05g026570	-	trC0P2C2C0P2C2MAIZE
Bradi4g06237	Os12t0526600	-	HvgnlUGHv#S58582603	-
Bradi4g06880	-	-	-	-
Bradi4g07110	Os04t0348300	Sb03g044450	TagnlUGTa#S58842392	trQ8W149Q8W149MAIZE
Bradi4g07267	-	Sb03g001240	HvgnlUGHv#S58581963	trB6TIG4B6TIG4MAIZE
Bradi4g07397	Os12t0481100	Sb02g029690	-	trB6SSY5B6SSY5MAIZE
Bradi4g07541	Os12t0477700	Sb08g014300	-	-
Bradi4g07670	-	Sb02g040840	TagnlUGTa#S58865201	trQ0GJJ2Q0GJJ2WHEAT
Bradi4g07690	Os11t0126800	Sb05g001560	-	-
Bradi4g07717	Os06t0102800	Sb10g000300	-	-
Bradi4g07770	Os03t0421000	Sb04g027763	TagnlUGTa#S52544173	-
Bradi4g07854	-	-	HvgnlUGHv#S58593415	trB6SW27B6SW27MAIZE
Bradi4g07940	Os09t0244900	-	TagnlUGTa#S18007874	trB6TBL7B6TBL7MAIZE
Bradi4g07950	-	Sb10g001106	TagnlUGTa#S17890832	-
Bradi4g07957	Os11t0292050	Sb10g001107	HvgnlUGHv#S58599930	-
Bradi4g07990	Os12t0429200	Sb08g004410	TagnlUGTa#S52545586	-
Bradi4g08056	-	Sb06g020500	HvgnlUGHv#S12605905	spQ95H51RK14WHEAT
Bradi4g08130	-	Sb05g027420	-	trB4FLW9B4FLW9MAIZE
Bradi4g08187	Os09t0103500	Sb02g012960	-	trB6U2M4B6U2M4MAIZE
Bradi4g08200	Os09t0103100	Sb02g012950	TagnlUGTa#S58854535	trC4J2M8C4J2M8MAIZE
Bradi4g08220	Os09t0106700	Sb02g013010	-	trF1DJU8F1DJU8MAIZE
Bradi4g08260	Os09t0109800	Sb02g013050	TagnlUGTa#S58854610	trB4FKM6B4FKM6MAIZE
Bradi4g08270	Os11t0569500	Sb04g032380	-	-
Bradi4g08300	-	Sb06g003130	-	trB7ZZL3B7ZZL3MAIZE
Bradi4g08340	-	Sb04g005880	HvgnlUGHv#S39523368	trB4F9P6B4F9P6MAIZE
Bradi4g08350	-	Sb02g014460	TagnlUGTa#S52546056	trB6TCC3B6TCC3MAIZE
Bradi4g08380	Os03t0700800	Sb03g001440	TagnlUGTa#S58887777	trQ6JN48Q6JN48MAIZE
Bradi4g08420	Os09t0114500	Sb02g013180	TagnlUGTa#S52545489	-
Bradi4g08430	Os09t0115400	Sb02g017910	HvgnlUGHv#S58586725	trP93616P93616WHEAT
Bradi4g08490	Os09t0123100	Sb02g013160	TagnlUGTa#S58857317	trC0PE81C0PE81MAIZE
Bradi4g08510	Os09t0134500	Sb02g016820	TagnlUGTa#S58858802	trF4YY96F4YY96HORVU
Bradi4g08520	Os09t0240500	Sb02g013390	TagnlUGTa#S16058102	trC0HHW0C0HHW0MAIZE
Bradi4g08527	Os09t0121000	Sb02g019376	TagnlUGTa#S58896816	trC0PG09C0PG09MAIZE
Bradi4g08560	-	Sb02g023430	TagnlUGTa#S58861086	trB6T7G8B6T7G8MAIZE
Bradi4g08567	-	Sb07g010440	TagnlUGTa#S58897334	-
Bradi4g08587	Os07t0265600	Sb08g009100	TagnlUGTa#S58861472	trC0P9X1C0P9X1MAIZE
Bradi4g08597	Os09t0132900	-	TagnlUGTa#S52542901	trB6TLI6B6TLI6MAIZE
Bradi4g08630	Os09t0130800	Sb04g030630	TagnlUGTa#S58909708	-
Bradi4g08640	-	Sb10g005890	-	trB6SXI3B6SXI3MAIZE
Bradi4g08667	Os09t0258600	-	TagnlUGTa#S17899018	spP35266RL171HORVU
Bradi4g08700	Os09t0258500	Sb04g029460	TagnlUGTa#S52544360	trB4FW82B4FW82MAIZE
Bradi4g08727	-	-	TagnlUGTa#S18592052	trQ6XFN7Q6XFN7WHEAT
Bradi4g08750	-	Sb07g004780	-	trB4F8M5B4F8M5MAIZE
Bradi4g08760	Os09t0133600	Sb06g018550	HvgnlUGHv#S22984394	trB6TPX4B6TPX4MAIZE
Bradi4g08770	Os02t0317400	Sb02g027160	TagnlUGTa#S17893645	trC0P2M7C0P2M7MAIZE
Bradi4g08780	Os09t0248200	Sb03g002730	TagnlUGTa#S52546054	-
Bradi4g08790	Os09t0249700	-	TagnlUGTa#S16057969	trF6LAX4F6LAX4WHEAT
Bradi4g08820	Os05t0317200	-	TagnlUGTa#S58865993	trB6U6S2B6U6S2MAIZE
Bradi4g08870	Os05t0445900	Sb08g008620	TagnlUGTa#S58896859	trF6M1S0F6M1S0WHEAT
Bradi4g08880	Os09t0246200	Sb02g039520	TagnlUGTa#S52545265	trQ70BU3Q70BU3HORVU
Bradi4g08887	Os09t0261400	Sb07g013800	TagnlUGTa#S52542198	trC0P4C7C0P4C7MAIZE
Bradi4g08907	Os09t0266400	Sb02g015545	TagnlUGTa#S37801280	trC0P8D7C0P8D7MAIZE
Bradi4g09247	Os11t0678400	-	-	trQ9SWT6Q9SWT6HORVU
Bradi4g09597	-	Sb06g000340	-	-
Bradi4g09640	Os04t0626450	-	-	-
Bradi4g09840	-	Sb03g001293	-	-
Bradi4g09957	Os11t0668100	-	-	trQ7G139Q7G139WHEAT
Bradi4g09990	Os12t0562500	Sb05g026530	HvgnlUGHv#S58580211	trC4J107C4J107MAIZE
Bradi4g10060	Os11t0677000	-	-	-
Bradi4g10100	Os08t0233400	Sb04g019783	TagnlUGTa#S52542804	-
Bradi4g10150	-	-	-	-
Bradi4g10164	-	-	-	-
Bradi4g10380	-	Sb06g001476	-	-
Bradi4g10387	Os11t0212300	Sb05g024105	TagnlUGTa#S58912129	trC4IZQ7C4IZQ7MAIZE
Bradi4g10447	-	Sb02g002480	-	trQ85RU3Q85RU3WHEAT
Bradi4g10987	Os11t0691800	Sb10g004760	-	-
Bradi4g11010	-	Sb10g005170	-	trC4JC57C4JC57MAIZE
Bradi4g11080	Os12t0554500	Sb08g017740	TagnlUGTa#S22381163	trB6SYD9B6SYD9MAIZE
Bradi4g11120	-	-	-	-
Bradi4g11340	-	Sb05g026460	-	-
Bradi4g11360	-	Sb05g025860	TagnlUGTa#S32560119	trB6SZL1B6SZL1MAIZE
Bradi4g11635	-	-	TagnlUGTa#S58852007	-
Bradi4g11670	-	Sb02g021133	TagnlUGTa#S58866707	trB6TEH5B6TEH5MAIZE
Bradi4g11760	-	-	-	-
Bradi4g12360	-	Sb02g033580	HvgnlUGHv#S58601085	trB4G264B4G264MAIZE
Bradi4g12770	-	Sb08g021870	HvgnlUGHv#S58579134	trA9UKM3A9UKM3HORVU
Bradi4g12877	Os12t0564800	Sb05g025190	-	-
Bradi4g12910	-	Sb05g024680	-	-
Bradi4g13410	-	-	TagnlUGTa#S58860436	-
Bradi4g13600	Os01t0603500	Sb03g025650	TagnlUGTa#S58897584	-
Bradi4g13675	-	-	TagnlUGTa#S58858496	-
Bradi4g13850	-	Sb08g003810	-	-
Bradi4g13940	Os11t0610900	Sb05g024270	TagnlUGTa#S58907530	trO82110O82110MAIZE
Bradi4g13975	-	Sb05g008150	HvgnlUGHv#S39526482	trA9UKM2A9UKM2HORVU
Bradi4g13980	-	Sb02g021230	-	trO48979O48979HORVU
Bradi4g14110	Os11t0606200	-	-	-
Bradi4g14200	Os01t0899200	Sb05g023610	TagnlUGTa#S52543901	-
Bradi4g14280	-	-	TagnlUGTa#S58859011	-
Bradi4g14490	-	Sb05g023460	TagnlUGTa#S52545190	trB7ZYK8B7ZYK8MAIZE
Bradi4g14750	Os11t0231800	Sb05g024810	-	-
Bradi4g14770	Os11t0593500	-	-	-
Bradi4g15030	-	-	TagnlUGTa#S58910744	trC4IZQ7C4IZQ7MAIZE
Bradi4g15067	-	-	TagnlUGTa#S52543731	-
Bradi4g15150	Os11t0585700	Sb06g014470	HvgnlUGHv#S58583012	trB6SPY9B6SPY9MAIZE
Bradi4g15270	Os09t0551500	Sb02g032130	HvgnlUGHv#S58585113	trI0JTU1I0JTU1WHEAT
Bradi4g15450	Os03t0804800	Sb05g022470	-	trC0P2U6C0P2U6MAIZE
Bradi4g16200	Os03t0720400	Sb06g029410	-	trB4FXI4B4FXI4MAIZE
Bradi4g16280	-	Sb05g021840	TagnlUGTa#S52546164	-
Bradi4g16290	Os11t0558200	Sb05g021820	-	trC4IZ84C4IZ84MAIZE
Bradi4g16492	Os10t0124400	Sb05g021695	-	trQ9FR63Q9FR63WHEAT
Bradi4g17100	-	Sb10g030490	-	-
Bradi4g17230	Os07t0214900	-	TagnlUGTa#S26027908	trQ4QWZ5Q4QWZ5MAIZE
Bradi4g17270	Os12t0479900	Sb05g019790	-	trC0PNP7C0PNP7MAIZE
Bradi4g17300	-	-	-	trB6Z276B6Z276WHEAT
Bradi4g17327	-	Sb05g019600	TagnlUGTa#S58911039	trB4FGT7B4FGT7MAIZE
Bradi4g17365	-	-	-	-
Bradi4g18197	Os11t0516100	-	TagnlUGTa#S17885487	trB6SQL2B6SQL2MAIZE
Bradi4g18220	-	Sb05g018860	HvgnlUGHv#S58581931	trB6UHV2B6UHV2MAIZE
Bradi4g18290	-	-	-	-
Bradi4g18300	-	Sb05g018540	-	-
Bradi4g18377	Os11t0507400	Sb05g018100	HvgnlUGHv#S58591368	trC0HE59C0HE59MAIZE
Bradi4g19070	-	Sb05g013420	TagnlUGTa#S18006678	trC4J8X6C4J8X6MAIZE
Bradi4g19510	-	Sb05g012740	-	trQ9M3X1Q9M3X1HORVU
Bradi4g19550	-	Sb08g000610	-	-
Bradi4g19670	Os01t0708600	Sb03g040820	-	trB4FGI9B4FGI9MAIZE
Bradi4g19937	Os07t0280200	Sb02g020270	TagnlUGTa#S32628983	trA7U1X4A7U1X4WHEAT
Bradi4g20160	-	Sb09g002170	HvgnlUGHv#S58582937	trB6TK44B6TK44MAIZE
Bradi4g20790	Os07t0421600	Sb01g026760	-	trB4FUS4B4FUS4MAIZE
Bradi4g20910	-	-	TagnlUGTa#S58855502	trB6U240B6U240MAIZE
Bradi4g21230	-	Sb08g005020	-	-
Bradi4g21277	-	Sb05g007160	TagnlUGTa#S58897432	-
Bradi4g21363	-	Sb07g022916	-	-
Bradi4g21436	Os07t0646600	Sb04g003720	-	trB6TVJ9B6TVJ9MAIZE
Bradi4g21540	Os12t0620400	-	TagnlUGTa#S52546116	trQ5I204Q5I204MAIZE
Bradi4g21870	Os11t0609500	Sb05g007980	-	trC0PMF3C0PMF3MAIZE
Bradi4g21890	Os11t0229300	Sb05g008280	-	trA1Z0K0A1Z0K0SACOF
Bradi4g21980	-	Sb09g000630	-	-
Bradi4g21990	-	Sb05g008300	-	trB4FZ50B4FZ50MAIZE
Bradi4g22012	-	Sb04g007330	-	trB4FW66B4FW66MAIZE
Bradi4g22610	Os11t0210500	-	-	trA9U8G3A9U8G3WHEAT
Bradi4g22620	-	-	TagnlUGTa#S58895318	trA9U8G3A9U8G3WHEAT
Bradi4g22710	-	-	-	-
Bradi4g22790	-	Sb10g029220	-	-
Bradi4g23080	-	Sb05g021720	-	-
Bradi4g23480	-	-	-	-
Bradi4g23510	-	-	-	-
Bradi4g23695	Os11t0183150	Sb05g005360	HvgnlUGHv#S58586928	-
Bradi4g23730	Os10t0424100	Sb06g000720	-	-
Bradi4g23767	Os02t0311150	Sb05g024790	-	-
Bradi4g23780	-	-	-	trB4FNH2B4FNH2MAIZE
Bradi4g23810	-	Sb05g024050	-	-
Bradi4g23820	Os10t0435300	Sb01g021410	-	trB4FDD4B4FDD4MAIZE
Bradi4g23840	-	Sb07g006520	-	trB4FNH2B4FNH2MAIZE
Bradi4g23910	Os12t0605200	Sb08g020780	-	trB6U1V2B6U1V2MAIZE
Bradi4g24070	-	-	-	-
Bradi4g24340	Os06t0484800	-	-	-
Bradi4g24707	-	Sb05g003960	TagnlUGTa#S32530328	trC4IYS4C4IYS4MAIZE
Bradi4g24807	-	Sb07g021490	-	trB4F806B4F806MAIZE
Bradi4g24840	-	Sb08g003960	TagnlUGTa#S58859858	trB6U1Z4B6U1Z4MAIZE
Bradi4g24857	Os11t0160900	-	TagnlUGTa#S58894693	-
Bradi4g24887	Os05t0479800	-	-	-
Bradi4g24980	-	-	-	-
Bradi4g25170	Os12t0157000	Sb08g003550	TagnlUGTa#S33259665	trB4FEK2B4FEK2MAIZE
Bradi4g25177	-	-	TagnlUGTa#S58891727	-
Bradi4g25417	Os08t0550100	Sb07g024800	-	trB6TAE2B6TAE2MAIZE
Bradi4g25570	-	Sb04g003073	-	trC0PMF3C0PMF3MAIZE
Bradi4g25640	-	-	-	-
Bradi4g25870	Os11t0114700	Sb08g002707	HvgnlUGHv#S58579214	trC0HIM8C0HIM8MAIZE
Bradi4g26020	-	Sb05g001470	HvgnlUGHv#S58595389	-
Bradi4g26080	Os10t0541700	-	HvgnlUGHv#S39527193	-
Bradi4g26227	Os12t0126800	Sb08g001630	HvgnlUGHv#S58583927	trB6UE73B6UE73MAIZE
Bradi4g26390	Os12t0132400	Sb08g001420	-	trB6TZF0B6TZF0MAIZE
Bradi4g26620	-	-	-	trC4J2X5C4J2X5MAIZE
Bradi4g26627	Os11t0148700	Sb05g002930	TagnlUGTa#S58863638	-
Bradi4g26750	-	-	TagnlUGTa#S52543342	-
Bradi4g26782	Os12t0106525	Sb05g000610	TagnlUGTa#S58891791	trC0HFF4C0HFF4MAIZE
Bradi4g26795	-	Sb03g012040	HvgnlUGHv#S58593211	trB6UFG7B6UFG7MAIZE
Bradi4g26840	-	Sb06g020700	TagnlUGTa#S32495390	trC0HIP2C0HIP2MAIZE
Bradi4g26860	Os11t0109500	Sb08g000830	-	-
Bradi4g26970	Os09t0267500	Sb02g018310	TagnlUGTa#S52544726	trB7ZZY4B7ZZY4MAIZE
Bradi4g26990	Os09t0279100	-	HvgnlUGHv#S58583141	trB4FZT6B4FZT6MAIZE
Bradi4g27017	Os09t0247600	Sb01g027030	HvgnlUGHv#S58582751	trC0PMN4C0PMN4MAIZE
Bradi4g27057	Os09t0279600	Sb02g018660	TagnlUGTa#S58860102	-
Bradi4g27070	Os09t0280300	Sb02g018670	HvgnlUGHv#S39527689	trB6TIK9B6TIK9MAIZE
Bradi4g27090	Os05t0370600	Sb10g024200	-	trB6U8U3B6U8U3MAIZE
Bradi4g27100	Os09t0280500	-	TagnlUGTa#S32507112	-
Bradi4g27117	-	-	TagnlUGTa#S58909855	trC0PIV6C0PIV6MAIZE
Bradi4g27157	-	Sb07g013350	-	-
Bradi4g27190	-	-	-	-
Bradi4g27210	Os01t0510600	Sb02g020260	TagnlUGTa#S58900822	trC0P5T0C0P5T0MAIZE
Bradi4g27220	Os01t0510800	Sb02g020250	TagnlUGTa#S52545278	-
Bradi4g27230	Os07t0231400	Sb02g006930	-	trB4FJE6B4FJE6MAIZE
Bradi4g27240	Os09t0284200	Sb02g019610	HvgnlUGHv#S58583873	trC4J0A6C4J0A6MAIZE
Bradi4g27270	Os09t0284400	Sb02g019590	-	trB4FN51B4FN51MAIZE
Bradi4g27290	Os09t0284600	Sb02g019580	HvgnlUGHv#S58601348	trQ8S4P3Q8S4P3MAIZE
Bradi4g27320	-	Sb06g017620	TagnlUGTa#S52542929	-
Bradi4g27327	Os09t0286300	Sb03g042780	TagnlUGTa#S32588323	-
Bradi4g27334	Os09t0482620	Sb02g028040	HvgnlUGHv#S58596412	trB4FS09B4FS09MAIZE
Bradi4g27430	Os09t0293400	Sb02g019480	TagnlUGTa#S26025104	trC0HHI6C0HHI6MAIZE
Bradi4g27450	Os09t0294000	Sb02g019450	TagnlUGTa#S52542915	trC0PFV7C0PFV7MAIZE
Bradi4g27460	Os09t0296400	Sb02g019440	HvgnlUGHv#S58598553	-
Bradi4g27490	Os09t0297000	Sb04g000740	TagnlUGTa#S58905691	trB6TQ47B6TQ47MAIZE
Bradi4g27530	-	Sb04g011270	TagnlUGTa#S17894682	-
Bradi4g27550	Os08t0344600	Sb02g020360	HvgnlUGHv#S58599141	trC0P317C0P317MAIZE
Bradi4g27570	Os08t0345800	Sb02g020410	TagnlUGTa#S22119324	trQ5XXD1Q5XXD1WHEAT
Bradi4g27580	Os09t0298400	Sb02g020440	-	trB4FPK4B4FPK4MAIZE
Bradi4g27590	Os09t0298500	Sb02g020450	HvgnlUGHv#S39526236	trB4F8X0B4F8X0MAIZE
Bradi4g27600	Os09t0298700	Sb02g020460	HvgnlUGHv#S58592896	-
Bradi4g27670	-	-	-	-
Bradi4g27747	-	Sb02g020790	TagnlUGTa#S52544471	trE1U253E1U253WHEAT
Bradi4g27760	-	Sb02g020830	TagnlUGTa#S17989056	-
Bradi4g27810	Os09t0308900	-	HvgnlUGHv#S58598036	trB6UAM7B6UAM7MAIZE
Bradi4g27850	Os09t0309700	-	-	-
Bradi4g27880	Os09t0314400	Sb02g021050	TagnlUGTa#S58859419	trB4F8M0B4F8M0MAIZE
Bradi4g27910	Os09t0315700	Sb07g014960	TagnlUGTa#S58902062	trO82072O82072WHEAT
Bradi4g27920	-	Sb02g021130	TagnlUGTa#S58854062	trB4FR71B4FR71MAIZE
Bradi4g27930	Os06t0311000	Sb10g020480	HvgnlUGHv#S58592800	-
Bradi4g27960	Os08t0369000	-	-	trB7ZWX4B7ZWX4MAIZE
Bradi4g27977	Os09t0321200	Sb02g021490	TagnlUGTa#S58858852	trB6UEM5B6UEM5MAIZE
Bradi4g28010	-	Sb07g014850	TagnlUGTa#S17975973	trQ7XYE8Q7XYE8WHEAT
Bradi4g28020	-	-	-	-
Bradi4g28040	Os08t0374800	Sb07g018840	HvgnlUGHv#S58598762	trQ58IJ5Q58IJ5HORVU
Bradi4g28107	-	Sb02g022100	HvgnlUGHv#S58596603	trC0HET2C0HET2MAIZE
Bradi4g28137	Os09t0327200	Sb02g022150	-	-
Bradi4g28150	Os09t0327300	Sb02g022160	TagnlUGTa#S52542486	trC4JC05C4JC05MAIZE
Bradi4g28160	Os09t0327400	Sb02g022170	TagnlUGTa#S58901271	trB8A1H0B8A1H0MAIZE
Bradi4g28170	Os09t0327550	Sb02g022180	TagnlUGTa#S58887510	-
Bradi4g28177	Os09t0327800	Sb02g022190	-	-
Bradi4g28210	Os09t0330000	Sb02g022230	HvgnlUGHv#S58592714	-
Bradi4g28230	Os09t0331600	-	-	-
Bradi4g28240	Os08t0383800	Sb07g019340	HvgnlUGHv#S58580327	-
Bradi4g28270	-	Sb02g024840	HvgnlUGHv#S58590220	trF8WKS0F8WKS0HORVU
Bradi4g28280	Os09t0334500	Sb02g022290	-	trA0MAV0A0MAV0WHEAT
Bradi4g28310	Os01t0348600	Sb03g013790	TagnlUGTa#S58863509	trC0PL35C0PL35MAIZE
Bradi4g28350	-	Sb02g022510	HvgnlUGHv#S58600464	trB7ZX46B7ZX46MAIZE
Bradi4g28360	-	Sb02g022530	TagnlUGTa#S18006754	trB6UG62B6UG62MAIZE
Bradi4g28367	Os09t0345300	Sb04g008350	TagnlUGTa#S37757072	-
Bradi4g28420	-	Sb02g022590	TagnlUGTa#S19222175	trC4IZ09C4IZ09MAIZE
Bradi4g28430	Os09t0346700	Sb02g022610	TagnlUGTa#S52545582	trB7ZXY1B7ZXY1MAIZE
Bradi4g28440	Os09t0346900	Sb02g022620	TagnlUGTa#S52544943	trB4FBT7B4FBT7MAIZE
Bradi4g28500	Os09t0347500	Sb01g043020	TagnlUGTa#S58858897	trQ9LLR4Q9LLR4WHEAT
Bradi4g28510	Os09t0350900	Sb02g022650	HvgnlUGHv#S58588396	trB4FMA1B4FMA1MAIZE
Bradi4g28530	Os09t0353200	-	-	-
Bradi4g28570	Os09t0359800	Sb02g022770	TagnlUGTa#S58894235	trB6TIG8B6TIG8MAIZE
Bradi4g28580	Os09t0359900	Sb02g022780	TagnlUGTa#S58853238	trC4JB12C4JB12MAIZE
Bradi4g28617	Os08t0398300	Sb07g019540	-	-
Bradi4g28627	Os09t0361100	Sb02g022880	HvgnlUGHv#S58594365	trB7ZXE4B7ZXE4MAIZE
Bradi4g28640	Os09t0361200	Sb02g022890	-	trC9W328C9W328WHEAT
Bradi4g28670	Os09t0361500	Sb02g022920	HvgnlUGHv#S58578086	trB6SY17B6SY17MAIZE
Bradi4g28767	Os09t0362500	Sb02g022933	TagnlUGTa#S58882952	-
Bradi4g28792	Os09t0362900	Sb02g022936	HvgnlUGHv#S58587823	trQ8L820Q8L820MAIZE
Bradi4g28800	Os09t0363100	Sb02g022940	TagnlUGTa#S58891482	trA7XN92A7XN92MAIZE
Bradi4g28810	Os09t0363400	Sb02g022960	-	-
Bradi4g28820	-	Sb02g022970	TagnlUGTa#S58908431	trB6U8G1B6U8G1MAIZE
Bradi4g28830	Os09t0363600	Sb02g022980	TagnlUGTa#S13056401	-
Bradi4g28860	Os09t0363800	Sb02g023000	TagnlUGTa#S17987539	trB6TEI8B6TEI8MAIZE
Bradi4g28877	Os09t0364000	Sb02g023040	TagnlUGTa#S52544785	trC0PE42C0PE42MAIZE
Bradi4g28960	-	Sb01g004640	-	-
Bradi4g29000	Os09t0368900	-	HvgnlUGHv#S58579516	-
Bradi4g29060	Os09t0370200	Sb02g023290	-	trB6TAB7B6TAB7MAIZE
Bradi4g29170	Os09t0371700	Sb02g023390	TagnlUGTa#S52542310	trC4J6U8C4J6U8MAIZE
Bradi4g29180	-	-	TagnlUGTa#S58856743	-
Bradi4g29190	-	Sb02g023400	TagnlUGTa#S22369444	trB6THT8B6THT8MAIZE
Bradi4g29220	-	Sb02g023430	TagnlUGTa#S58861086	trB4FII6B4FII6MAIZE
Bradi4g29246	Os08t0442200	Sb03g040000	TagnlUGTa#S52547052	trB6TVA9B6TVA9MAIZE
Bradi4g29250	Os09t0375000	Sb02g023480	-	trB6TGL7B6TGL7MAIZE
Bradi4g29290	-	Sb02g023540	HvgnlUGHv#S58583461	-
Bradi4g29300	Os09t0375900	Sb02g023550	HvgnlUGHv#S12515491	trB6SR83B6SR83MAIZE
Bradi4g29310	-	Sb02g023560	-	-
Bradi4g29347	Os09t0376900	Sb02g023620	-	trF5C7R8F5C7R8WHEAT
Bradi4g29370	-	Sb01g048400	-	-
Bradi4g29400	-	-	-	-
Bradi4g29410	Os09t0380000	Sb02g023690	HvgnlUGHv#S58601334	trC4J009C4J009MAIZE
Bradi4g29430	Os09t0380200	Sb02g023710	TagnlUGTa#S58855586	trB4FT56B4FT56MAIZE
Bradi4g29440	-	Sb07g020510	TagnlUGTa#S52543655	trB4FW56B4FW56MAIZE
Bradi4g29450	Os09t0381600	Sb02g023740	HvgnlUGHv#S21607667	trB6SSP9B6SSP9MAIZE
Bradi4g29467	Os09t0382300	Sb02g023800	HvgnlUGHv#S58580146	trB6TIH7B6TIH7MAIZE
Bradi4g29480	Os09t0382400	Sb02g023810	TagnlUGTa#S12860620	trB6TMN7B6TMN7MAIZE
Bradi4g29500	Os09t0383300	Sb02g023830	-	-
Bradi4g29520	Os09t0383400	Sb02g023840	TagnlUGTa#S58882749	-
Bradi4g29547	Os09t0386400	Sb02g023930	TagnlUGTa#S58866945	trB4FE77B4FE77MAIZE
Bradi4g29570	Os09t0386600	Sb02g023980	SofgnlUGSof#S17467836	-
Bradi4g29590	Os09t0392000	Sb02g024000	TagnlUGTa#S58897365	trB6TSK0B6TSK0MAIZE
Bradi4g29617	Os09t0393200	Sb04g000775	TagnlUGTa#S58853274	trB8A2P9B8A2P9MAIZE
Bradi4g29650	Os09t0452300	Sb02g024060	TagnlUGTa#S32735027	-
Bradi4g29670	Os09t0394700	Sb02g024080	HvgnlUGHv#S58583515	-
Bradi4g29680	-	Sb02g024090	TagnlUGTa#S52545414	trB4FY63B4FY63MAIZE
Bradi4g29720	-	Sb02g024130	TagnlUGTa#S52546193	trB6TQ15B6TQ15MAIZE
Bradi4g29760	Os09t0397950	Sb03g028040	TagnlUGTa#S58857957	-
Bradi4g29770	Os09t0400300	Sb02g024190	HvgnlUGHv#S58588617	trB4FR97B4FR97MAIZE
Bradi4g29796	Os09t0401000	Sb02g024260	HvgnlUGHv#S58594176	trQ8S3Z5Q8S3Z5MAIZE
Bradi4g29810	Os09t0401100	Sb07g009430	-	-
Bradi4g29820	Os09t0401200	-	TagnlUGTa#S58868391	-
Bradi4g29830	Os09t0401300	Sb02g024270	TagnlUGTa#S52545916	trB4FSX6B4FSX6MAIZE
Bradi4g29870	Os09t0407200	-	TagnlUGTa#S52542807	trB6SHA6B6SHA6MAIZE
Bradi4g29880	-	-	HvgnlUGHv#S58582568	-
Bradi4g29887	Os09t0407600	Sb02g024370	HvgnlUGHv#S58595727	trQ9M5L9Q9M5L9MAIZE
Bradi4g29900	-	-	-	-
Bradi4g29920	Os08t0431300	Sb07g021070	HvgnlUGHv#S58594926	trC0P972C0P972MAIZE
Bradi4g29947	-	Sb02g024440	TagnlUGTa#S58884542	-
Bradi4g30000	-	Sb02g024470	TagnlUGTa#S58893820	-
Bradi4g30040	Os09t0411650	Sb02g024510	TagnlUGTa#S58888075	trC0P715C0P715MAIZE
Bradi4g30070	Os09t0412200	Sb02g024540	HvgnlUGHv#S58588400	trB4FK76B4FK76MAIZE
Bradi4g30120	-	-	TagnlUGTa#S16203422	-
Bradi4g30130	-	-	TagnlUGTa#S58902390	-
Bradi4g30150	Os09t0413000	-	TagnlUGTa#S52545610	trB6TQI1B6TQI1MAIZE
Bradi4g30160	Os09t0413100	Sb02g024580	TagnlUGTa#S32699764	trB4FEE2B4FEE2MAIZE
Bradi4g30260	Os09t0415800	Sb02g024680	TagnlUGTa#S58854401	trB7ZX15B7ZX15MAIZE
Bradi4g30290	Os09t0416200	Sb02g024690	HvgnlUGHv#S58587056	trB4FZ36B4FZ36MAIZE
Bradi4g30320	-	Sb02g024720	TagnlUGTa#S18006189	trB6T779B6T779MAIZE
Bradi4g30370	-	-	-	-
Bradi4g30450	Os09t0420600	Sb02g024860	TagnlUGTa#S58856875	trB6TN44B6TN44MAIZE
Bradi4g30490	Os09t0421200	Sb02g024900	TagnlUGTa#S22388403	-
Bradi4g30520	-	Sb02g024960	-	trC0P658C0P658MAIZE
Bradi4g30540	Os09t0422500	Sb02g025020	HvgnlUGHv#S58597457	trQ67BC7Q67BC7MAIZE
Bradi4g30550	Os09t0422600	Sb02g025030	TagnlUGTa#S12901659	trB6SVT2B6SVT2MAIZE
Bradi4g30600	Os09t0423600	Sb02g025070	TagnlUGTa#S58841667	trB4FR25B4FR25MAIZE
Bradi4g30660	Os09t0424600	Sb02g025130	TagnlUGTa#S58864801	trC4J083C4J083MAIZE
Bradi4g30665	-	Sb02g025140	-	-
Bradi4g30740	Os09t0426000	Sb02g025210	-	trB6T7V1B6T7V1MAIZE
Bradi4g30797	Os09t0428900	Sb02g025260	HvgnlUGHv#S58588823	trC0HEQ2C0HEQ2MAIZE
Bradi4g30820	Os09t0428300	Sb04g009830	-	-
Bradi4g30880	Os09t0431200	Sb02g025340	HvgnlUGHv#S58585576	-
Bradi4g30897	Os09t0431600	Sb02g025370	TagnlUGTa#S32693268	trC0HIG5C0HIG5MAIZE
Bradi4g31003	Os09t0433900	-	TagnlUGTa#S52544428	trC0PEW8C0PEW8MAIZE
Bradi4g31016	Os09t0434100	Sb02g025515	TagnlUGTa#S52545772	-
Bradi4g31060	-	Sb02g025575	TagnlUGTa#S58860693	-
Bradi4g31070	-	Sb02g025590	TagnlUGTa#S58899204	trC0HIA5C0HIA5MAIZE
Bradi4g31120	Os09t0437900	Sb10g006400	TagnlUGTa#S22378740	trB4FJ94B4FJ94MAIZE
Bradi4g31130	Os09t0438000	Sb02g025660	TagnlUGTa#S16057890	trA2VB85A2VB85HORVU
Bradi4g31160	Os09t0438400	Sb02g025680	TagnlUGTa#S58864084	trB6TL87B6TL87MAIZE
Bradi4g31180	Os07t0665700	Sb01g044520	TagnlUGTa#S22373663	-
Bradi4g31227	Os09t0439000	Sb02g025710	-	-
Bradi4g31250	Os09t0439400	Sb02g025730	HvgnlUGHv#S58578936	-
Bradi4g31277	-	Sb02g039170	TagnlUGTa#S58868613	trC0PKU3C0PKU3MAIZE
Bradi4g31300	Os09t0440200	-	TagnlUGTa#S52544892	-
Bradi4g31310	Os09t0440300	Sb02g025790	TagnlUGTa#S52541177	trD9IFB7D9IFB7WHEAT
Bradi4g31336	Os09t0573200	Sb02g031620	TagnlUGTa#S52541580	trB6UCH8B6UCH8MAIZE
Bradi4g31380	Os09t0441400	Sb02g025840	TagnlUGTa#S58899482	trB6SSX8B6SSX8MAIZE
Bradi4g31430	Os09t0442100	Sb02g025910	HvgnlUGHv#S58579151	trB6ST24B6ST24MAIZE
Bradi4g31450	Os09t0442400	Sb02g025930	-	trC0P3I0C0P3I0MAIZE
Bradi4g31470	Os09t0442800	Sb02g025950	TagnlUGTa#S58845445	trB6T748B6T748MAIZE
Bradi4g31490	-	Sb02g025966	-	trB6SXS6B6SXS6MAIZE
Bradi4g31500	Os09t0443500	Sb02g025970	TagnlUGTa#S32511759	trB6TM53B6TM53MAIZE
Bradi4g31540	Os09t0444200	Sb02g026010	TagnlUGTa#S58896587	trB4FW48B4FW48MAIZE
Bradi4g31570	Os09t0444800	Sb02g026050	ZmgnlUGZm#S48297790	trB6SQA7B6SQA7MAIZE
Bradi4g31580	Os09t0444900	Sb02g026070	HvgnlUGHv#S58596136	trB4FRY0B4FRY0MAIZE
Bradi4g31680	Os09t0446800	Sb02g026140	TagnlUGTa#S58860116	trB4FD77B4FD77MAIZE
Bradi4g31710	Os09t0447300	Sb02g026160	-	trB4FW35B4FW35MAIZE
Bradi4g31727	Os09t0448200	Sb02g026170	TagnlUGTa#S52543933	-
Bradi4g31760	-	Sb02g026200	-	-
Bradi4g31780	-	Sb05g008130	-	-
Bradi4g31790	-	Sb02g026250	HvgnlUGHv#S58584660	trB6TVX5B6TVX5MAIZE
Bradi4g31800	-	Sb02g026260	TagnlUGTa#S58855289	trC0PF89C0PF89MAIZE
Bradi4g31820	Os09t0451400	Sb02g026280	HvgnlUGHv#S58595181	trQ6QZP1Q6QZP1SACOF
Bradi4g31830	Os09t0451500	Sb02g026300	TagnlUGTa#S52543650	trQ5EUD5Q5EUD5MAIZE
Bradi4g31890	Os09t0452900	Sb02g026360	TagnlUGTa#S58856760	trB4FYQ0B4FYQ0MAIZE
Bradi4g31900	Os08t0469200	Sb04g023480	HvgnlUGHv#S58596547	trQ1XA87Q1XA87WHEAT
Bradi4g31910	Os06t0210100	Sb02g026380	HvgnlUGHv#S41566831	trB6U1N3B6U1N3MAIZE
Bradi4g31920	Os09t0453300	Sb02g026390	TagnlUGTa#S32569575	-
Bradi4g31960	-	Sb02g026430	TagnlUGTa#S58889642	trQ25C96Q25C96HORVU
Bradi4g32000	-	-	TagnlUGTa#S58839095	-
Bradi4g32140	Os09t0457800	Sb02g026625	-	trD7RD61D7RD61MAIZE
Bradi4g32150	Os09t0458000	Sb02g026635	-	-
Bradi4g32230	Os09t0459600	Sb02g026710	HvgnlUGHv#S41558913	trB4FWJ2B4FWJ2MAIZE
Bradi4g32260	-	Sb02g026730	HvgnlUGHv#S58596323	trC4JA07C4JA07MAIZE
Bradi4g32280	Os09t0460250	Sb02g043632	-	-
Bradi4g32320	Os09t0461700	-	-	trB4FRL3B4FRL3MAIZE
Bradi4g32330	Os09t0461900	-	HvgnlUGHv#S58583210	trB6TLN8B6TLN8MAIZE
Bradi4g32370	Os09t0462400	Sb02g026818	TagnlUGTa#S32656331	trB6U7H6B6U7H6MAIZE
Bradi4g32380	Os09t0462700	Sb02g026820	TagnlUGTa#S22388535	trB4FEX6B4FEX6MAIZE
Bradi4g32430	Os09t0463100	Sb02g026840	-	-
Bradi4g32460	Os09t0463700	-	TagnlUGTa#S52545598	trQ9SLR6Q9SLR6WHEAT
Bradi4g32500	Os09t0464400	Sb07g023330	-	trB4FLM9B4FLM9MAIZE
Bradi4g32520	-	Sb02g026990	HvgnlUGHv#S58600733	trB6T6K2B6T6K2MAIZE
Bradi4g32530	Os09t0465600	Sb02g027000	TagnlUGTa#S52544863	trC0PAU7C0PAU7MAIZE
Bradi4g32590	-	Sb02g027060	TagnlUGTa#S52544074	trD2KHX1D2KHX1WHEAT
Bradi4g32600	Os09t0467100	Sb02g027070	TagnlUGTa#S58865865	trB4FY50B4FY50MAIZE
Bradi4g32620	-	-	-	trB6SKP0B6SKP0MAIZE
Bradi4g32720	Os09t0469900	Sb02g025090	-	trC4J0P3C4J0P3MAIZE
Bradi4g32730	Os08t0481800	Sb07g029170	TagnlUGTa#S32544294	trB7ZXF5B7ZXF5MAIZE
Bradi4g32790	Os09t0470900	Sb02g027310	HvgnlUGHv#S58586155	-
Bradi4g32830	-	Sb04g001145	-	trB4F8T7B4F8T7MAIZE
Bradi4g32840	Os09t0471900	Sb02g027340	-	trB4FP18B4FP18MAIZE
Bradi4g32850	Os09t0472100	Sb02g027350	HvgnlUGHv#S58596117	trB6SVU3B6SVU3MAIZE
Bradi4g32870	Os09t0473300	Sb02g027370	TagnlUGTa#S58882958	trB3GS43B3GS43MAIZE
Bradi4g32934	Os09t0474100	Sb02g027430	-	trC0PCC9C0PCC9MAIZE
Bradi4g32941	Os09t0474300	Sb07g028940	TagnlUGTa#S58905476	trB8A158B8A158MAIZE
Bradi4g32967	Os09t0475400	Sb02g027460	-	trB6SVP6B6SVP6MAIZE
Bradi4g32987	Os09t0475700	Sb02g027475	-	trB6U2A2B6U2A2MAIZE
Bradi4g33010	Os09t0476000	Sb02g027490	TagnlUGTa#S17888319	trB6TCP7B6TCP7MAIZE
Bradi4g33060	Os09t0477700	-	TagnlUGTa#S58865055	-
Bradi4g33067	Os09t0477900	Sb02g027560	TagnlUGTa#S58868541	trB8A2T8B8A2T8MAIZE
Bradi4g33090	Os09t0478300	Sb02g027570	TagnlUGTa#S58890846	trC0PCY6C0PCY6MAIZE
Bradi4g33100	Os09t0478400	Sb02g027620	TagnlUGTa#S52542529	trB6TQF7B6TQF7MAIZE
Bradi4g33137	Os09t0517800	-	-	trQ2L3U5Q2L3U5WHEAT
Bradi4g33151	-	Sb02g027700	-	-
Bradi4g33170	-	Sb02g027750	-	trB4FAB8B4FAB8MAIZE
Bradi4g33190	Os09t0479400	Sb02g027770	-	trQ2L3W3Q2L3W3WHEAT
Bradi4g33200	-	-	HvgnlUGHv#S58593631	trQ2L3W1Q2L3W1WHEAT
Bradi4g33260	-	Sb02g027820	HvgnlUGHv#S12794000	trQ2L3S7Q2L3S7WHEAT
Bradi4g33280	Os09t0480400	-	HvgnlUGHv#S58579057	trQ2L3W6Q2L3W6WHEAT
Bradi4g33430	Os09t0482700	-	-	-
Bradi4g33440	Os09t0482680	Sb02g028070	TagnlUGTa#S58881781	trC0PN35C0PN35MAIZE
Bradi4g33450	Os09t0482720	Sb02g028080	TagnlUGTa#S58861596	-
Bradi4g33460	Os09t0482740	-	HvgnlUGHv#S39524400	trB6TGN1B6TGN1MAIZE
Bradi4g33467	-	-	HvgnlUGHv#S58585400	-
Bradi4g33480	-	-	-	-
Bradi4g33520	-	Sb02g028170	TagnlUGTa#S52542912	trC4J431C4J431MAIZE
Bradi4g33530	-	-	TagnlUGTa#S52542912	trC4J431C4J431MAIZE
Bradi4g33540	Os09t0484800	Sb02g028180	HvgnlUGHv#S58595841	trB4FDB3B4FDB3MAIZE
Bradi4g33630	-	Sb04g017843	-	-
Bradi4g33717	-	Sb02g028360	-	-
Bradi4g33727	Os09t0489200	Sb02g028370	TagnlUGTa#S22368417	trB6U5D5B6U5D5MAIZE
Bradi4g33740	Os09t0489500	Sb02g028380	HvgnlUGHv#S58588534	trB4FRW4B4FRW4MAIZE
Bradi4g33760	Os02t0123700	Sb04g001960	-	trQ70JR3Q70JR3WHEAT
Bradi4g33770	Os09t0491532	Sb02g028420	-	trB4FLF0B4FLF0MAIZE
Bradi4g33860	-	Sb02g028520	HvgnlUGHv#S58579626	trB6SVJ1B6SVJ1MAIZE
Bradi4g33878	Os09t0491772	Sb02g028570	TagnlUGTa#S52547046	trH8ZI06H8ZI06WHEAT
Bradi4g33886	Os09t0491820	Sb02g028600	TagnlUGTa#S58864374	trC0P5M7C0P5M7MAIZE
Bradi4g33902	Os09t0491852	Sb02g028620	-	trB6SMA7B6SMA7MAIZE
Bradi4g33910	Os09t0492700	Sb07g027480	-	trB4FAN9B4FAN9MAIZE
Bradi4g33920	-	Sb02g028640	TagnlUGTa#S52546362	-
Bradi4g34022	Os09t0493700	Sb02g028750	TagnlUGTa#S52543575	trB4F981B4F981MAIZE
Bradi4g34030	-	Sb07g027320	TagnlUGTa#S32433221	trB6TAW2B6TAW2MAIZE
Bradi4g34070	Os09t0495200	Sb03g032320	TagnlUGTa#S12916493	-
Bradi4g34090	-	-	TagnlUGTa#S58844072	-
Bradi4g34095	-	Sb02g028800	-	-
Bradi4g34110	Os09t0497100	Sb07g026995	TagnlUGTa#S58861359	trB4FDZ2B4FDZ2MAIZE
Bradi4g34120	Os09t0497400	Sb02g028830	TagnlUGTa#S18012251	trB6TDG5B6TDG5MAIZE
Bradi4g34150	-	-	TagnlUGTa#S52542210	trB4FJX9B4FJX9MAIZE
Bradi4g34170	Os09t0498100	Sb02g028880	TagnlUGTa#S58893962	trB4FVT8B4FVT8MAIZE
Bradi4g34190	Os09t0498500	Sb03g013000	-	trB4FTJ7B4FTJ7MAIZE
Bradi4g34220	Os09t0498600	Sb02g028920	TagnlUGTa#S58855107	trB7ZYR3B7ZYR3MAIZE
Bradi4g34230	Os09t0498800	Sb02g028940	TagnlUGTa#S21610489	trB6TA92B6TA92MAIZE
Bradi4g34270	Os09t0500300	Sb07g026650	-	trB4FZ22B4FZ22MAIZE
Bradi4g34290	Os09t0500600	Sb02g029000	TagnlUGTa#S32654572	-
Bradi4g34320	Os09t0462875	Sb02g027600	-	-
Bradi4g34340	Os09t0502000	-	TagnlUGTa#S17987785	trB6T872B6T872MAIZE
Bradi4g34360	Os08t0524600	Sb02g029030	TagnlUGTa#S17987785	trB4FFZ7B4FFZ7MAIZE
Bradi4g34380	-	-	TagnlUGTa#S58849875	-
Bradi4g34390	Os09t0502200	Sb02g029080	HvgnlUGHv#S58581505	trB6TIF7B6TIF7MAIZE
Bradi4g34410	Os09t0503100	Sb06g008990	TagnlUGTa#S13164052	trB6T2P8B6T2P8MAIZE
Bradi4g34420	-	-	TagnlUGTa#S52546580	trQ06IA3Q06IA3WHEAT
Bradi4g34440	Os09t0504400	Sb02g029140	TagnlUGTa#S17987584	trB6U610B6U610MAIZE
Bradi4g34470	-	Sb03g003063	TagnlUGTa#S16256477	-
Bradi4g34490	Os09t0505100	Sb02g029180	TagnlUGTa#S58869167	-
Bradi4g34510	-	Sb02g029210	-	trB4FSJ4B4FSJ4MAIZE
Bradi4g34530	-	Sb02g029220	-	trB6TI38B6TI38MAIZE
Bradi4g34600	Os09t0505800	Sb02g029240	TagnlUGTa#S58898168	trB6T7J2B6T7J2MAIZE
Bradi4g34620	Os09t0505600	Sb02g029260	TagnlUGTa#S26028387	trC0PLD2C0PLD2MAIZE
Bradi4g34630	-	Sb02g033400	HvgnlUGHv#S58586308	trB6SWL1B6SWL1MAIZE
Bradi4g34637	-	Sb07g025980	HvgnlUGHv#S58578771	trB4FFA5B4FFA5MAIZE
Bradi4g34650	-	Sb02g029963	-	trA7TVU8A7TVU8WHEAT
Bradi4g34660	Os09t0506900	Sb02g029290	HvgnlUGHv#S58601473	-
Bradi4g34667	Os09t0507100	Sb02g029300	HvgnlUGHv#S42548472	trB7ZX33B7ZX33MAIZE
Bradi4g34690	Os09t0365900	-	HvgnlUGHv#S39526134	trC0P4R6C0P4R6MAIZE
Bradi4g34780	-	Sb02g029430	TagnlUGTa#S52547035	trB6TES8B6TES8MAIZE
Bradi4g34790	Os09t0508300	Sb02g029440	TagnlUGTa#S52545231	trB6TXZ3B6TXZ3MAIZE
Bradi4g34810	Os09t0509200	Sb02g029470	TagnlUGTa#S58906588	-
Bradi4g34840	Os09t0509400	Sb07g025960	TagnlUGTa#S50382088	trC0HIE1C0HIE1MAIZE
Bradi4g34846	Os09t0509500	Sb02g029500	HvgnlUGHv#S58591617	-
Bradi4g34880	Os09t0510700	Sb02g029540	TagnlUGTa#S52542813	trC0PDH5C0PDH5MAIZE
Bradi4g34910	-	Sb02g029600	HvgnlUGHv#S58592539	-
Bradi4g34927	-	Sb02g029640	-	trC4JAJ7C4JAJ7MAIZE
Bradi4g34950	Os09t0511900	-	TagnlUGTa#S58908969	trC4JAJ7C4JAJ7MAIZE
Bradi4g34960	Os09t0512700	Sb02g029650	TagnlUGTa#S52542253	trB6TRD5B6TRD5MAIZE
Bradi4g34970	Os09t0512800	-	TagnlUGTa#S52543965	trB6SJF4B6SJF4MAIZE
Bradi4g34980	-	Sb02g029670	-	trB6SST2B6SST2MAIZE
Bradi4g35000	Os09t0513100	Sb02g029710	TagnlUGTa#S52541503	trB6T3X6B6T3X6MAIZE
Bradi4g35030	Os07t0458700	Sb02g009670	-	trB4G0W4B4G0W4MAIZE
Bradi4g35040	Os09t0513500	Sb02g029725	ZmgnlUGZm#S41505252	trA9LLZ6A9LLZ6MAIZE
Bradi4g35050	Os09t0513600	Sb07g025590	-	-
Bradi4g35080	Os09t0513800	Sb07g025570	TagnlUGTa#S58857626	-
Bradi4g35087	-	-	-	-
Bradi4g35120	-	Sb02g029780	TagnlUGTa#S16057917	trB6TEY3B6TEY3MAIZE
Bradi4g35150	Os09t0515100	Sb02g029830	TagnlUGTa#S52544574	trQ8H6B2Q8H6B2MAIZE
Bradi4g35162	Os09t0515300	Sb02g029850	-	trB6TMW8B6TMW8MAIZE
Bradi4g35250	Os09t0516300	Sb02g029880	HvgnlUGHv#S58578637	-
Bradi4g35257	Os09t0516500	Sb02g029890	TagnlUGTa#S58891269	-
Bradi4g35270	-	Sb02g029900	TagnlUGTa#S52546119	trB4FIU6B4FIU6MAIZE
Bradi4g35287	Os01t0774200	Sb05g000850	-	-
Bradi4g35301	Os09t0516900	Sb02g029920	TagnlUGTa#S58867974	trB4FWB9B4FWB9MAIZE
Bradi4g35317	Os09t0517100	-	-	-
Bradi4g35336	Os09t0517700	Sb02g030010	TagnlUGTa#S58840098	-
Bradi4g35382	Os09t0520200	Sb02g030150	TagnlUGTa#S58898612	trB4FAQ7B4FAQ7MAIZE
Bradi4g35440	Os09t0518700	Sb02g030090	TagnlUGTa#S58864858	trB6TYJ7B6TYJ7MAIZE
Bradi4g35460	Os09t0518500	Sb02g030070	-	trC0HIX9C0HIX9MAIZE
Bradi4g35490	Os09t0520700	Sb02g030210	TagnlUGTa#S52544654	-
Bradi4g35540	Os09t0521500	Sb02g030280	TagnlUGTa#S58851171	trB6TNJ2B6TNJ2MAIZE
Bradi4g35557	Os09t0521900	Sb02g030290	-	trC0PFR0C0PFR0MAIZE
Bradi4g35720	Os09t0525600	Sb02g030430	HvgnlUGHv#S58592242	trB4FY79B4FY79MAIZE
Bradi4g35730	Os09t0525700	Sb02g030440	-	trC0HHC9C0HHC9MAIZE
Bradi4g35790	-	Sb02g030500	-	trQ58IJ5Q58IJ5HORVU
Bradi4g35810	-	Sb02g030550	-	trC0HEP9C0HEP9MAIZE
Bradi4g35830	Os09t0529700	-	-	trB6U1C7B6U1C7MAIZE
Bradi4g35850	Os09t0529350	Sb02g030590	HvgnlUGHv#S58599938	trB6U4W2B6U4W2MAIZE
Bradi4g35880	Os09t0528800	Sb02g030630	TagnlUGTa#S52542748	trB4FIM1B4FIM1MAIZE
Bradi4g35900	Os09t0528300	Sb02g030650	TagnlUGTa#S17988120	trB6TNI2B6TNI2MAIZE
Bradi4g35940	Os09t0530300	Sb02g030730	HvgnlUGHv#S58582325	trC0P5F6C0P5F6MAIZE
Bradi4g35970	Os09t0530200	-	HvgnlUGHv#S58579612	-
Bradi4g35977	-	Sb03g034370	-	-
Bradi4g36000	Os03t0158700	Sb02g030760	HvgnlUGHv#S58596390	-
Bradi4g36020	-	-	HvgnlUGHv#S58597365	-
Bradi4g36050	Os09t0531800	Sb02g030820	HvgnlUGHv#S58593428	trB4F8V6B4F8V6MAIZE
Bradi4g36160	-	Sb02g030960	TagnlUGTa#S52541041	trQ6RS97Q6RS97WHEAT
Bradi4g36200	Os09t0533100	Sb02g030920	TagnlUGTa#S52545972	trB6SPI3B6SPI3MAIZE
Bradi4g36220	-	-	TagnlUGTa#S52545940	trB6ST57B6ST57MAIZE
Bradi4g36240	-	Sb02g030990	TagnlUGTa#S52545670	trB7ZX74B7ZX74MAIZE
Bradi4g36280	Os09t0534200	Sb02g031010	TagnlUGTa#S12955861	trB4FK71B4FK71MAIZE
Bradi4g36290	Os09t0534800	Sb02g031020	TagnlUGTa#S58870072	trB6THD9B6THD9MAIZE
Bradi4g36380	Os09t0536000	Sb02g031100	TagnlUGTa#S52542126	-
Bradi4g36430	-	Sb02g031150	-	trB4FJW5B4FJW5MAIZE
Bradi4g36460	Os09t0538400	Sb02g031190	TagnlUGTa#S59490003	trQ6IX78Q6IX78WHEAT
Bradi4g36470	Os09t0538500	Sb02g031200	HvgnlUGHv#S58578931	trB4FM09B4FM09MAIZE
Bradi4g36490	-	Sb02g031220	TagnlUGTa#S52545817	trC0HGK9C0HGK9MAIZE
Bradi4g36507	Os09t0539100	Sb02g031240	TagnlUGTa#S58856355	trB4FS26B4FS26MAIZE
Bradi4g36517	Os09t0539200	Sb02g031260	HvgnlUGHv#S58594949	trQ5LJJ2Q5LJJ2HORVU
Bradi4g36580	Os09t0540600	Sb02g031330	HvgnlUGHv#S58598560	trQ8LPU3Q8LPU3MAIZE
Bradi4g36594	-	-	HvgnlUGHv#S58598059	-
Bradi4g36601	Os09t0541000	Sb02g031390	HvgnlUGHv#S58592176	trF6JVF1F6JVF1HORVU
Bradi4g36680	Os01t0349800	Sb03g013620	-	trB8A062B8A062MAIZE
Bradi4g36710	Os09t0542000	Sb02g031450	TagnlUGTa#S17986752	trC0PAC6C0PAC6MAIZE
Bradi4g36730	-	Sb02g031470	TagnlUGTa#S26027113	trB4FKW0B4FKW0MAIZE
Bradi4g36800	Os09t0543100	Sb02g031540	HvgnlUGHv#S58599559	trB4FLG2B4FLG2MAIZE
Bradi4g36830	-	Sb02g031580	TagnlUGTa#S17982313	trC0PMX1C0PMX1MAIZE
Bradi4g36880	-	Sb02g031600	HvgnlUGHv#S58598960	trB6U0Y9B6U0Y9MAIZE
Bradi4g36890	Os09t0544400	Sb02g031610	-	trQ9FQC3Q9FQC3MAIZE
Bradi4g36920	Os09t0544900	Sb02g031680	-	trB4FGD2B4FGD2MAIZE
Bradi4g36945	-	-	TagnlUGTa#S37875455	-
Bradi4g36972	Os09t0547033	Sb02g031770	-	-
Bradi4g36974	Os09t0546900	Sb02g031780	TagnlUGTa#S26025632	trB6TP95B6TP95MAIZE
Bradi4g36976	Os11t0684700	Sb02g021250	-	-
Bradi4g36979	-	Sb02g031720	TagnlUGTa#S52543329	trB6TM24B6TM24MAIZE
Bradi4g36996	-	-	TagnlUGTa#S52543329	-
Bradi4g37002	Os09t0547000	Sb02g031810	-	trB6TP95B6TP95MAIZE
Bradi4g37010	Os09t0546100	Sb02g031820	-	trB6TFM4B6TFM4MAIZE
Bradi4g37020	Os09t0545500	Sb01g016030	HvgnlUGHv#S58588419	trB6TFM4B6TFM4MAIZE
Bradi4g37025	-	Sb02g031830	-	-
Bradi4g37030	-	Sb02g031850	TagnlUGTa#S52546584	trB4F8A8B4F8A8MAIZE
Bradi4g37040	Os09t0547300	Sb02g031860	TagnlUGTa#S52544177	-
Bradi4g37052	-	Sb03g020175	TagnlUGTa#S58913288	spP0CD43NU2C2SACOF
Bradi4g37080	Os08t0554050	Sb02g031900	TagnlUGTa#S58863352	trB6SXX1B6SXX1MAIZE
Bradi4g37110	Os09t0548400	Sb02g031940	TagnlUGTa#S58908769	trB4FUC5B4FUC5MAIZE
Bradi4g37120	Os09t0548700	Sb02g004300	-	-
Bradi4g37130	Os09t0549300	Sb02g031950	-	trB4FFF4B4FFF4MAIZE
Bradi4g37147	Os09t0549450	Sb03g000490	TagnlUGTa#S52542770	trC0HIM1C0HIM1MAIZE
Bradi4g37190	Os04t0633600	Sb05g025030	HvgnlUGHv#S58578389	trB6SVK8B6SVK8MAIZE
Bradi4g37197	Os09t0550000	Sb02g032020	TagnlUGTa#S26024178	trC4IZL5C4IZL5MAIZE
Bradi4g37210	Os01t0600900	Sb02g032090	TagnlUGTa#S58899376	trB4FYZ4B4FYZ4MAIZE
Bradi4g37230	-	Sb02g032120	-	trI0JTU1I0JTU1WHEAT
Bradi4g37260	Os09t0551800	Sb02g032150	-	-
Bradi4g37327	-	Sb02g032230	-	-
Bradi4g37350	Os09t0553200	Sb04g001320	TagnlUGTa#S58904377	spQ43772UGPAHORVU
Bradi4g37360	Os09t0553300	Sb02g032260	HvgnlUGHv#S58593775	trB4FPF6B4FPF6MAIZE
Bradi4g37440	-	-	HvgnlUGHv#S58579762	-
Bradi4g37450	Os09t0554300	-	TagnlUGTa#S58897618	trB6SVJ1B6SVJ1MAIZE
Bradi4g37530	Os09t0555600	Sb02g032380	ZmgnlUGZm#S48277492	-
Bradi4g37560	-	Sb04g037070	TagnlUGTa#S58889253	trQ8S3I9Q8S3I9WHEAT
Bradi4g37590	Os09t0556200	Sb02g032430	TagnlUGTa#S58857394	-
Bradi4g37610	Os09t0556400	Sb02g032440	TagnlUGTa#S58891937	-
Bradi4g37620	Os09t0556500	Sb02g032450	TagnlUGTa#S32528865	trB4FD20B4FD20MAIZE
Bradi4g37627	Os09t0556700	Sb02g032470	TagnlUGTa#S58859373	trB4FXN0B4FXN0MAIZE
Bradi4g37690	Os09t0557800	Sb02g032530	TagnlUGTa#S52544831	trC0HG48C0HG48MAIZE
Bradi4g37860	Os04t0354400	Sb04g005100	TagnlUGTa#S17889967	trD8LAK1D8LAK1WHEAT
Bradi4g37900	Os09t0559900	Sb02g032710	HvgnlUGHv#S58579451	trQ5GAP9Q5GAP9MAIZE
Bradi4g37950	Os09t0560400	Sb02g032750	TagnlUGTa#S52541558	trB6T7W9B6T7W9MAIZE
Bradi4g37960	Os09t0560450	Sb02g032760	TagnlUGTa#S52546680	trB6U0D2B6U0D2MAIZE
Bradi4g37995	-	Sb02g032800	-	trB6T4E6B6T4E6MAIZE
Bradi4g38010	-	Sb07g028240	HvgnlUGHv#S58600190	trC0PH58C0PH58MAIZE
Bradi4g38020	-	-	-	trQ4U400Q4U400WHEAT
Bradi4g38070	Os09t0563200	Sb02g011240	ZmgnlUGZm#S46911914	trB8A0R5B8A0R5MAIZE
Bradi4g38080	Os09t0563250	-	TagnlUGTa#S52545130	-
Bradi4g38090	Os12t0277500	Sb02g011260	-	trB7ZZZ2B7ZZZ2MAIZE
Bradi4g38100	Os01t0930300	-	-	-
Bradi4g38110	-	-	-	-
Bradi4g38130	Os09t0563700	-	-	-
Bradi4g38140	Os07t0134500	Sb02g011280	TagnlUGTa#S58890184	-
Bradi4g38170	-	Sb08g015337	-	trQ9ZSZ3Q9ZSZ3WHEAT
Bradi4g38187	-	Sb07g024470	-	-
Bradi4g38240	-	-	-	trQ9ZT12Q9ZT12WHEAT
Bradi4g38270	Os09t0565400	Sb02g011350	HvgnlUGHv#S58599061	trB4FAN0B4FAN0MAIZE
Bradi4g38310	Os01t0837900	Sb02g011360	TagnlUGTa#S58888039	trC0PN46C0PN46MAIZE
Bradi4g38357	Os09t0565450	Sb02g011430	-	-
Bradi4g38420	-	-	-	trB6SVG6B6SVG6MAIZE
Bradi4g38450	-	Sb02g011910	-	trQ4VWF0Q4VWF0WHEAT
Bradi4g38660	Os09t0569400	Sb01g001930	TagnlUGTa#S58857746	trB6U1S6B6U1S6MAIZE
Bradi4g38690	Os09t0569800	Sb02g012380	HvgnlUGHv#S41556877	-
Bradi4g38700	Os09t0570000	Sb02g012390	HvgnlUGHv#S23830273	trC4JAD3C4JAD3MAIZE
Bradi4g38710	Os09t0570100	Sb02g012400	-	trB8A1Z7B8A1Z7MAIZE
Bradi4g38980	-	Sb02g012880	TagnlUGTa#S16057945	trB6TS97B6TS97MAIZE
Bradi4g39277	-	Sb09g027090	-	-
Bradi4g39287	-	Sb05g025880	-	-
Bradi4g39380	-	-	-	-
Bradi4g39490	Os06t0473200	-	HvgnlUGHv#S58589036	-
Bradi4g39510	-	Sb08g009110	TagnlUGTa#S32718222	trB4FSR1B4FSR1MAIZE
Bradi4g39530	Os12t0241100	Sb08g009421	HvgnlUGHv#S12558821	trB4FE86B4FE86MAIZE
Bradi4g39590	-	Sb03g029130	TagnlUGTa#S58883216	trC0HI51C0HI51MAIZE
Bradi4g39730	-	Sb08g008180	-	trA8WET1A8WET1MAIZE
Bradi4g39940	Os02t0687900	Sb02g010510	-	trB6TC80B6TC80MAIZE
Bradi4g39987	Os12t0225900	Sb08g007270	-	trB6U8S0B6U8S0MAIZE
Bradi4g40040	Os11t0248200	Sb08g007220	TagnlUGTa#S58862201	trB6T390B6T390MAIZE
Bradi4g40057	-	Sb08g007180	TagnlUGTa#S52543231	-
Bradi4g40170	Os12t0210300	Sb08g006690	-	spO04437GSTZWHEAT
Bradi4g40517	Os12t0197500	Sb08g006220	TagnlUGTa#S52546006	trQ7XYE6Q7XYE6WHEAT
Bradi4g40770	Os12t0189500	Sb08g005370	TagnlUGTa#S58855941	trB6SIA5B6SIA5MAIZE
Bradi4g40860	Os12t0183300	Sb08g005200	TagnlUGTa#S58844154	trC0PES7C0PES7MAIZE
Bradi4g40865	-	Sb01g021850	-	trC0PIQ8C0PIQ8MAIZE
Bradi4g41000	-	Sb08g005050	TagnlUGTa#S52545465	trB8A0M0B8A0M0MAIZE
Bradi4g41070	Os08t0162033	Sb03g042670	-	trB6TQ75B6TQ75MAIZE
Bradi4g41127	Os12t0179800	Sb08g004900	TagnlUGTa#S58884657	-
Bradi4g41137	Os12t0178700	Sb08g004890	TagnlUGTa#S58863015	trC0PEU8C0PEU8MAIZE
Bradi4g41160	Os03t0802700	Sb01g004730	TagnlUGTa#S58842224	trC4J5I4C4J5I4MAIZE
Bradi4g41190	Os12t0178000	Sb08g004840	-	trB8A0M2B8A0M2MAIZE
Bradi4g41210	-	Sb08g004800	-	trB6TY60B6TY60MAIZE
Bradi4g41230	Os12t0176700	Sb08g004790	TagnlUGTa#S52543768	trC9DTN0C9DTN0MAIZE
Bradi4g41270	-	Sb08g004730	TagnlUGTa#S58893681	trB6SY54B6SY54MAIZE
Bradi4g41377	Os12t0174100	Sb08g004650	TagnlUGTa#S58911291	trB4FFD3B4FFD3MAIZE
Bradi4g41390	-	-	TagnlUGTa#S58856284	-
Bradi4g41400	Os12t0172500	Sb08g004620	TagnlUGTa#S52543168	trB8A3C8B8A3C8MAIZE
Bradi4g41470	Os12t0171200	Sb08g004570	HvgnlUGHv#S58598414	-
Bradi4g41527	Os12t0169400	Sb08g004470	TagnlUGTa#S58857630	trB6SXQ4B6SXQ4MAIZE
Bradi4g41550	Os12t0169000	Sb08g004400	TagnlUGTa#S58842624	trB4FW81B4FW81MAIZE
Bradi4g41570	-	Sb03g034360	TagnlUGTa#S37789608	trC0HE33C0HE33MAIZE
Bradi4g41580	Os01t0730300	Sb03g033590	HvgnlUGHv#S58596141	trC0PDN0C0PDN0MAIZE
Bradi4g41590	-	Sb05g004500	TagnlUGTa#S58865993	-
Bradi4g41650	Os12t0168000	Sb08g004240	TagnlUGTa#S22383405	trB6U451B6U451MAIZE
Bradi4g41717	Os12t0166500	Sb08g004180	HvgnlUGHv#S12553543	-
Bradi4g41777	Os12t0165000	Sb08g004050	HvgnlUGHv#S58580012	-
Bradi4g41790	Os12t0164800	Sb08g004040	HvgnlUGHv#S58592917	-
Bradi4g41810	Os12t0162900	Sb08g004010	HvgnlUGHv#S58584999	trB4FY45B4FY45MAIZE
Bradi4g41820	Os12t0163400	-	HvgnlUGHv#S58583543	trB6SVW9B6SVW9MAIZE
Bradi4g41870	Os12t0163800	Sb08g003960	TagnlUGTa#S58859858	trB6UD76B6UD76MAIZE
Bradi4g41920	Os04t0303100	Sb07g026780	-	trC0HGI4C0HGI4MAIZE
Bradi4g41940	-	Sb08g003920	TagnlUGTa#S32534733	trC4J8T1C4J8T1MAIZE
Bradi4g41950	-	-	-	-
Bradi4g41970	Os12t0160400	Sb08g003770	TagnlUGTa#S58862708	-
Bradi4g41990	-	Sb08g003720	HvgnlUGHv#S58580536	trB6TZ58B6TZ58MAIZE
Bradi4g42050	-	Sb08g003670	-	trB6TKM3B6TKM3MAIZE
Bradi4g42060	-	Sb08g003650	ZmgnlUGZm#S48298972	trB6SQI7B6SQI7MAIZE
Bradi4g42070	Os12t0158600	Sb08g003640	HvgnlUGHv#S58590989	trB4FQU0B4FQU0MAIZE
Bradi4g42080	Os12t0158400	-	TagnlUGTa#S52542699	trC0HES3C0HES3MAIZE
Bradi4g42110	Os12t0157200	Sb08g003590	TagnlUGTa#S58888604	trB8A2J4B8A2J4MAIZE
Bradi4g42130	Os12t0156400	-	TagnlUGTa#S58852961	trC0P3U0C0P3U0MAIZE
Bradi4g42150	Os12t0156866	Sb05g003440	HvgnlUGHv#S58581701	-
Bradi4g42210	Os11t0153900	-	TagnlUGTa#S50381780	trB6UB68B6UB68MAIZE
Bradi4g42217	-	Sb03g028750	-	-
Bradi4g42320	Os12t0152700	Sb08g003250	TagnlUGTa#S58883978	trC0PIQ4C0PIQ4MAIZE
Bradi4g42560	-	Sb08g003100	HvgnlUGHv#S58589965	-
Bradi4g42625	Os11t0150400	Sb08g003040	-	trB6TG66B6TG66MAIZE
Bradi4g42780	-	Sb08g002920	-	-
Bradi4g42810	-	Sb08g002890	TagnlUGTa#S58899496	trB6TBN6B6TBN6MAIZE
Bradi4g42817	Os11t0148400	Sb08g002880	TagnlUGTa#S58887407	-
Bradi4g42842	Os11t0148300	Sb05g002890	TagnlUGTa#S58901163	trB4FDQ2B4FDQ2MAIZE
Bradi4g42890	-	Sb05g002860	TagnlUGTa#S17987438	trQ43661Q43661WHEAT
Bradi4g42940	Os12t0144000	Sb05g002780	HvgnlUGHv#S12559377	trB4FWI8B4FWI8MAIZE
Bradi4g42950	Os12t0143900	Sb08g001010	TagnlUGTa#S58906812	trB6SWE6B6SWE6MAIZE
Bradi4g42957	Os12t0143800	-	TagnlUGTa#S46925412	trB9VR63B9VR63WHEAT
Bradi4g42987	-	Sb05g002730	HvgnlUGHv#S58588937	trC4J5Y6C4J5Y6MAIZE
Bradi4g43070	Os11t0143500	Sb05g002630	HvgnlUGHv#S58591993	trC0HFL3C0HFL3MAIZE
Bradi4g43080	Os12t0139500	Sb05g002600	TagnlUGTa#S17987781	trB4FYH9B4FYH9MAIZE
Bradi4g43110	Os12t0139300	Sb05g002580	TagnlUGTa#S52543419	trC0PDX5C0PDX5MAIZE
Bradi4g43130	-	Sb05g002540	TagnlUGTa#S58848460	trB6SH97B6SH97MAIZE
Bradi4g43137	Os12t0138800	Sb05g002470	HvgnlUGHv#S58579617	trB4FHQ2B4FHQ2MAIZE
Bradi4g43220	-	-	TagnlUGTa#S58849818	-
Bradi4g43230	-	Sb07g025686	TagnlUGTa#S52546372	trB6T4L7B6T4L7MAIZE
Bradi4g43280	-	-	TagnlUGTa#S52541634	-
Bradi4g43300	Os05t0495600	Sb08g001260	HvgnlUGHv#S12564109	trC0HFW0C0HFW0MAIZE
Bradi4g43390	Os02t0139600	Sb04g003180	HvgnlUGHv#S58581963	trB6TIG4B6TIG4MAIZE
Bradi4g43440	-	Sb08g001380	-	trQ41793Q41793MAIZE
Bradi4g43490	-	Sb05g002140	TagnlUGTa#S32707203	trB4F7V0B4F7V0MAIZE
Bradi4g43500	Os11t0137100	Sb02g031250	-	trC0PET6C0PET6MAIZE
Bradi4g43510	-	Sb05g002170	TagnlUGTa#S58894044	trB6TKJ5B6TKJ5MAIZE
[truncated: 830 more rows]

## Sheet: 5DSnonconserved
UniGene mapped to 5DL	UniProt mapped to 5DL	No. of matching reads
HvgnlUGHv#S12495012	-	4
HvgnlUGHv#S12495457	-	7
HvgnlUGHv#S12498369	-	3
HvgnlUGHv#S12500595	-	3
HvgnlUGHv#S12512598	-	2
HvgnlUGHv#S12513870	-	2
HvgnlUGHv#S12517573	-	3
HvgnlUGHv#S12521028	-	2
HvgnlUGHv#S12522210	-	2
HvgnlUGHv#S12529310	-	2
HvgnlUGHv#S12534959	-	3
HvgnlUGHv#S12558714	-	4
HvgnlUGHv#S12559399	-	2
HvgnlUGHv#S12560354	-	2
HvgnlUGHv#S12560394	-	3
HvgnlUGHv#S12560478	-	4
HvgnlUGHv#S12560622	-	6
HvgnlUGHv#S12573644	-	2
HvgnlUGHv#S12592401	-	5
HvgnlUGHv#S12601364	-	4
HvgnlUGHv#S12602770	-	7
HvgnlUGHv#S12608830	-	8
HvgnlUGHv#S12611239	-	2
HvgnlUGHv#S12612030	trC4J0D3C4J0D3MAIZE	2
HvgnlUGHv#S12643627	-	5
HvgnlUGHv#S12682867	-	2
HvgnlUGHv#S12683476	-	2
HvgnlUGHv#S12687089	-	3
HvgnlUGHv#S12692415	-	49
HvgnlUGHv#S12709097	-	2
HvgnlUGHv#S12757666	-	7
HvgnlUGHv#S12760047	-	4
HvgnlUGHv#S12781536	-	16
HvgnlUGHv#S12820886	-	5
HvgnlUGHv#S12831978	-	2
HvgnlUGHv#S14562351	-	2
HvgnlUGHv#S15198012	-	3
HvgnlUGHv#S15198830	-	2
HvgnlUGHv#S15346175	-	2
HvgnlUGHv#S16059357	-	7
HvgnlUGHv#S16059857	trC7ENF7C7ENF7WHEAT	6
HvgnlUGHv#S18406399	-	2
HvgnlUGHv#S21606812	-	2
HvgnlUGHv#S21606871	-	2
HvgnlUGHv#S21607782	-	2
HvgnlUGHv#S21989921	-	5
HvgnlUGHv#S22985353	-	12
HvgnlUGHv#S22985599	-	2
HvgnlUGHv#S23828578	-	2
HvgnlUGHv#S23830640	trQ9MUY6Q9MUY6WHEAT	3
HvgnlUGHv#S23833012	-	2
HvgnlUGHv#S23838899	-	4
HvgnlUGHv#S35726717	-	3
HvgnlUGHv#S39522887	-	3
HvgnlUGHv#S39522896	-	4
HvgnlUGHv#S39522935	-	2
HvgnlUGHv#S39522961	-	2
HvgnlUGHv#S39523166	-	16
HvgnlUGHv#S39523237	-	2
HvgnlUGHv#S39523278	-	4
HvgnlUGHv#S39523337	-	3
HvgnlUGHv#S39523381	-	6
HvgnlUGHv#S39523474	-	6
HvgnlUGHv#S39523487	-	9
HvgnlUGHv#S39523494	-	2
HvgnlUGHv#S39523820	-	2
HvgnlUGHv#S39523921	-	2
HvgnlUGHv#S39523943	-	4
HvgnlUGHv#S39524133	-	2
HvgnlUGHv#S39524373	-	6
HvgnlUGHv#S39524459	-	5
HvgnlUGHv#S39524534	-	3
HvgnlUGHv#S39524540	-	6
HvgnlUGHv#S39524544	-	12
HvgnlUGHv#S39524689	-	3
HvgnlUGHv#S39524742	-	3
HvgnlUGHv#S39525043	-	46
HvgnlUGHv#S39525477	-	2
HvgnlUGHv#S39525714	-	3
HvgnlUGHv#S39525724	trA0EJ90A0EJ90MAIZE	2
HvgnlUGHv#S39525747	-	4
HvgnlUGHv#S39525869	-	3
HvgnlUGHv#S39525944	-	4
HvgnlUGHv#S39525947	-	2
HvgnlUGHv#S39526112	-	3
HvgnlUGHv#S39526162	-	4
HvgnlUGHv#S39526201	-	6
HvgnlUGHv#S39526490	-	2
HvgnlUGHv#S39526796	-	17
HvgnlUGHv#S39526819	-	3
HvgnlUGHv#S39527094	-	3
HvgnlUGHv#S39527222	-	2
HvgnlUGHv#S39527560	-	14
HvgnlUGHv#S39527712	-	2
HvgnlUGHv#S39527825	-	2
HvgnlUGHv#S39527830	-	14
HvgnlUGHv#S39527841	-	3
HvgnlUGHv#S41547725	-	3
HvgnlUGHv#S41550599	-	4
HvgnlUGHv#S41551961	-	2
HvgnlUGHv#S41556422	-	2
HvgnlUGHv#S41558545	-	4
HvgnlUGHv#S41559033	-	5
HvgnlUGHv#S41559916	-	2
HvgnlUGHv#S41559987	-	3
HvgnlUGHv#S41561058	-	4
HvgnlUGHv#S41565922	-	4
HvgnlUGHv#S41567830	-	3
HvgnlUGHv#S41573460	-	2
HvgnlUGHv#S42541534	-	11
HvgnlUGHv#S42541956	trF2VQM3F2VQM3WHEAT	2
HvgnlUGHv#S42544787	-	3
HvgnlUGHv#S42545512	-	2
HvgnlUGHv#S42546744	trQ6R9H4Q6R9H4MAIZE	2
HvgnlUGHv#S48850168	-	3
HvgnlUGHv#S51748850	-	4
HvgnlUGHv#S58578017	-	2
HvgnlUGHv#S58578095	-	2
HvgnlUGHv#S58578156	-	4
HvgnlUGHv#S58578161	-	17
HvgnlUGHv#S58578194	-	8
HvgnlUGHv#S58578241	-	2
HvgnlUGHv#S58578306	-	2
HvgnlUGHv#S58578348	-	2
HvgnlUGHv#S58578349	-	8
HvgnlUGHv#S58578351	-	15
HvgnlUGHv#S58578377	-	3
HvgnlUGHv#S58578408	-	11
HvgnlUGHv#S58578411	-	12
HvgnlUGHv#S58578475	-	2
HvgnlUGHv#S58578489	trQ9XHF2Q9XHF2MAIZE	3
HvgnlUGHv#S58578491	-	3
HvgnlUGHv#S58578637	-	2
HvgnlUGHv#S58578643	-	2
HvgnlUGHv#S58578652	-	5
HvgnlUGHv#S58578683	-	4
HvgnlUGHv#S58578688	-	2
HvgnlUGHv#S58579042	-	2
HvgnlUGHv#S58579098	-	5
HvgnlUGHv#S58579271	-	8
HvgnlUGHv#S58579323	-	6
HvgnlUGHv#S58579465	-	9
HvgnlUGHv#S58579472	-	8
HvgnlUGHv#S58579568	-	3
HvgnlUGHv#S58579589	-	4
HvgnlUGHv#S58579593	-	2
HvgnlUGHv#S58579762	-	5
HvgnlUGHv#S58579852	-	9
HvgnlUGHv#S58579872	-	4
HvgnlUGHv#S58579892	-	2
HvgnlUGHv#S58579896	-	3
HvgnlUGHv#S58579900	-	6
HvgnlUGHv#S58579921	-	3
HvgnlUGHv#S58579942	-	2
HvgnlUGHv#S58580115	-	3
HvgnlUGHv#S58580129	-	2
HvgnlUGHv#S58580196	-	5
HvgnlUGHv#S58580373	-	3
HvgnlUGHv#S58580474	-	8
HvgnlUGHv#S58580533	-	2
HvgnlUGHv#S58580562	-	3
HvgnlUGHv#S58580766	-	2
HvgnlUGHv#S58580793	-	5
HvgnlUGHv#S58580826	-	5
HvgnlUGHv#S58580851	-	2
HvgnlUGHv#S58580910	-	3
HvgnlUGHv#S58581074	-	18
HvgnlUGHv#S58581120	-	2
HvgnlUGHv#S58581319	-	7
HvgnlUGHv#S58581509	-	2
HvgnlUGHv#S58581530	-	6
HvgnlUGHv#S58581638	-	3
HvgnlUGHv#S58581699	-	3
HvgnlUGHv#S58581718	-	11
HvgnlUGHv#S58581792	-	4
HvgnlUGHv#S58581823	-	7
HvgnlUGHv#S58581900	-	2
HvgnlUGHv#S58581915	-	5
HvgnlUGHv#S58581982	-	2
HvgnlUGHv#S58581983	-	5
HvgnlUGHv#S58581988	-	9
HvgnlUGHv#S58581989	-	3
HvgnlUGHv#S58582134	-	12
HvgnlUGHv#S58582196	-	17
HvgnlUGHv#S58582236	-	3
HvgnlUGHv#S58582580	-	3
HvgnlUGHv#S58582643	-	7
HvgnlUGHv#S58582659	-	26
HvgnlUGHv#S58582698	-	2
HvgnlUGHv#S58582821	-	2
HvgnlUGHv#S58582843	-	21
HvgnlUGHv#S58582857	-	9
HvgnlUGHv#S58582917	-	3
HvgnlUGHv#S58582943	-	3
HvgnlUGHv#S58582989	-	2
HvgnlUGHv#S58583025	-	6
HvgnlUGHv#S58583027	-	5
HvgnlUGHv#S58583079	-	2
HvgnlUGHv#S58583106	-	2
HvgnlUGHv#S58583575	-	2
HvgnlUGHv#S58583623	-	4
HvgnlUGHv#S58583837	trB4FXI4B4FXI4MAIZE	2
HvgnlUGHv#S58584037	-	9
HvgnlUGHv#S58584055	-	7
HvgnlUGHv#S58584172	-	2
HvgnlUGHv#S58584176	-	3
HvgnlUGHv#S58584178	-	5
HvgnlUGHv#S58584259	-	2
HvgnlUGHv#S58584272	trB4FCW6B4FCW6MAIZE	2
HvgnlUGHv#S58584539	-	2
HvgnlUGHv#S58584591	-	4
HvgnlUGHv#S58585147	-	6
HvgnlUGHv#S58585221	-	2
HvgnlUGHv#S58585256	-	7
HvgnlUGHv#S58585406	-	2
HvgnlUGHv#S58585503	-	8
HvgnlUGHv#S58585559	-	3
HvgnlUGHv#S58585616	-	5
HvgnlUGHv#S58585621	-	3
HvgnlUGHv#S58585687	-	3
HvgnlUGHv#S58585725	-	5
HvgnlUGHv#S58585796	-	4
HvgnlUGHv#S58585821	-	8
HvgnlUGHv#S58585827	-	5
HvgnlUGHv#S58585846	-	9
HvgnlUGHv#S58585885	-	2
HvgnlUGHv#S58585892	-	3
HvgnlUGHv#S58585977	-	2
HvgnlUGHv#S58586112	-	2
HvgnlUGHv#S58586116	-	2
HvgnlUGHv#S58586136	-	11
HvgnlUGHv#S58586138	-	17
HvgnlUGHv#S58586165	-	11
HvgnlUGHv#S58586175	-	2
HvgnlUGHv#S58586257	-	7
HvgnlUGHv#S58586305	-	10
HvgnlUGHv#S58586322	-	12
HvgnlUGHv#S58586346	-	3
HvgnlUGHv#S58586348	-	5
HvgnlUGHv#S58586369	-	5
HvgnlUGHv#S58586384	-	3
HvgnlUGHv#S58586480	-	2
HvgnlUGHv#S58586496	-	4
HvgnlUGHv#S58586526	-	2
HvgnlUGHv#S58586557	-	3
HvgnlUGHv#S58586698	-	4
HvgnlUGHv#S58586774	-	4
HvgnlUGHv#S58586787	-	3
HvgnlUGHv#S58586940	-	11
HvgnlUGHv#S58587128	-	2
HvgnlUGHv#S58587184	-	2
HvgnlUGHv#S58587276	-	2
HvgnlUGHv#S58587297	-	6
HvgnlUGHv#S58587304	-	14
HvgnlUGHv#S58587512	-	4
HvgnlUGHv#S58587590	-	7
HvgnlUGHv#S58587604	-	11
HvgnlUGHv#S58587609	-	2
HvgnlUGHv#S58587626	-	12
HvgnlUGHv#S58587825	-	2
HvgnlUGHv#S58587983	-	4
HvgnlUGHv#S58587988	-	21
HvgnlUGHv#S58588118	-	2
HvgnlUGHv#S58588207	-	5
HvgnlUGHv#S58588253	-	5
HvgnlUGHv#S58588274	-	16
HvgnlUGHv#S58588411	-	2
HvgnlUGHv#S58588425	-	4
HvgnlUGHv#S58588437	-	4
HvgnlUGHv#S58588656	trC0PNW7C0PNW7MAIZE	2
HvgnlUGHv#S58588728	-	2
HvgnlUGHv#S58588890	-	3
HvgnlUGHv#S58588900	-	3
HvgnlUGHv#S58588919	-	4
HvgnlUGHv#S58589100	-	2
HvgnlUGHv#S58589186	-	7
HvgnlUGHv#S58589325	trB6SSR6B6SSR6MAIZE	2
HvgnlUGHv#S58589458	-	2
HvgnlUGHv#S58589572	-	2
HvgnlUGHv#S58589596	-	2
HvgnlUGHv#S58589605	-	3
HvgnlUGHv#S58589728	-	10
HvgnlUGHv#S58589729	-	2
HvgnlUGHv#S58589962	spP05621H2B2WHEAT	3
HvgnlUGHv#S58590041	-	2
HvgnlUGHv#S58590114	-	2
HvgnlUGHv#S58590191	-	3
HvgnlUGHv#S58590239	-	2
HvgnlUGHv#S58590331	-	2
HvgnlUGHv#S58590530	-	3
HvgnlUGHv#S58590534	-	3
HvgnlUGHv#S58590625	-	3
HvgnlUGHv#S58590714	trB6SQ64B6SQ64MAIZE	3
HvgnlUGHv#S58590851	-	4
HvgnlUGHv#S58590901	-	2
HvgnlUGHv#S58590953	-	7
HvgnlUGHv#S58591316	-	3
HvgnlUGHv#S58591346	-	4
HvgnlUGHv#S58591497	trB6ST67B6ST67MAIZE	2
HvgnlUGHv#S58591732	-	4
HvgnlUGHv#S58591786	-	2
HvgnlUGHv#S58591812	-	11
HvgnlUGHv#S58591877	-	9
HvgnlUGHv#S58592002	-	4
HvgnlUGHv#S58592042	-	2
HvgnlUGHv#S58592056	-	2
HvgnlUGHv#S58592292	-	6
HvgnlUGHv#S58592311	-	9
HvgnlUGHv#S58592349	-	2
HvgnlUGHv#S58592377	-	3
HvgnlUGHv#S58592378	-	2
HvgnlUGHv#S58592499	-	8
HvgnlUGHv#S58592536	-	2
HvgnlUGHv#S58592552	-	3
HvgnlUGHv#S58592584	-	11
HvgnlUGHv#S58592610	-	6
HvgnlUGHv#S58592721	-	2
HvgnlUGHv#S58592740	-	3
HvgnlUGHv#S58592777	-	9
HvgnlUGHv#S58592778	-	5
HvgnlUGHv#S58592794	-	2
HvgnlUGHv#S58592812	-	2
HvgnlUGHv#S58593021	-	2
HvgnlUGHv#S58593139	-	6
HvgnlUGHv#S58593211	-	5
HvgnlUGHv#S58593229	-	3
HvgnlUGHv#S58593286	trA8QRZ1A8QRZ1WHEAT	3
HvgnlUGHv#S58593426	-	2
HvgnlUGHv#S58593470	-	4
HvgnlUGHv#S58593527	-	2
HvgnlUGHv#S58593582	-	2
HvgnlUGHv#S58593854	-	6
HvgnlUGHv#S58593948	-	5
HvgnlUGHv#S58593967	-	4
HvgnlUGHv#S58594055	trB6UAH6B6UAH6MAIZE	2
HvgnlUGHv#S58594123	-	3
HvgnlUGHv#S58594162	-	2
HvgnlUGHv#S58594223	-	2
HvgnlUGHv#S58594241	-	2
HvgnlUGHv#S58594246	-	4
HvgnlUGHv#S58594277	-	8
HvgnlUGHv#S58594393	-	3
HvgnlUGHv#S58594410	spQ32440NU5CHORVU	2
HvgnlUGHv#S58594614	-	2
HvgnlUGHv#S58594665	-	3
HvgnlUGHv#S58594671	-	2
HvgnlUGHv#S58594708	-	7
HvgnlUGHv#S58594711	-	2
HvgnlUGHv#S58594754	-	3
HvgnlUGHv#S58594755	-	3
HvgnlUGHv#S58594760	-	2
HvgnlUGHv#S58594768	-	4
HvgnlUGHv#S58594788	-	11
HvgnlUGHv#S58594815	-	4
HvgnlUGHv#S58594831	-	2
HvgnlUGHv#S58594853	-	3
HvgnlUGHv#S58594856	-	35
HvgnlUGHv#S58594891	-	2
HvgnlUGHv#S58594928	-	6
HvgnlUGHv#S58595199	-	2
HvgnlUGHv#S58595277	-	2
HvgnlUGHv#S58595471	-	17
HvgnlUGHv#S58595475	-	4
HvgnlUGHv#S58595538	-	13
HvgnlUGHv#S58595709	-	4
HvgnlUGHv#S58595737	-	32
HvgnlUGHv#S58595762	-	4
HvgnlUGHv#S58595863	-	4
HvgnlUGHv#S58595929	-	6
HvgnlUGHv#S58595939	-	3
HvgnlUGHv#S58596059	-	6
HvgnlUGHv#S58596226	trB4FR44B4FR44MAIZE	2
HvgnlUGHv#S58596229	-	5
HvgnlUGHv#S58596289	-	2
HvgnlUGHv#S58596519	-	5
HvgnlUGHv#S58596520	-	23
HvgnlUGHv#S58596560	-	4
HvgnlUGHv#S58596723	-	2
HvgnlUGHv#S58596736	-	2
HvgnlUGHv#S58596771	-	2
HvgnlUGHv#S58596847	-	6
HvgnlUGHv#S58596936	-	2
HvgnlUGHv#S58596964	-	3
HvgnlUGHv#S58596965	-	3
HvgnlUGHv#S58596969	-	4
HvgnlUGHv#S58597123	-	2
HvgnlUGHv#S58597243	-	8
HvgnlUGHv#S58597361	-	2
HvgnlUGHv#S58597391	-	3
HvgnlUGHv#S58597430	-	7
HvgnlUGHv#S58597438	-	4
HvgnlUGHv#S58597587	-	2
HvgnlUGHv#S58597615	-	2
HvgnlUGHv#S58597654	-	5
HvgnlUGHv#S58597662	-	6
HvgnlUGHv#S58597805	-	7
HvgnlUGHv#S58597862	-	5
HvgnlUGHv#S58597936	-	2
HvgnlUGHv#S58598013	-	2
HvgnlUGHv#S58598309	-	3
HvgnlUGHv#S58598409	trC4J5U7C4J5U7MAIZE	2
HvgnlUGHv#S58598538	-	3
HvgnlUGHv#S58598546	-	3
HvgnlUGHv#S58598753	-	4
HvgnlUGHv#S58598764	-	4
HvgnlUGHv#S58598845	-	2
HvgnlUGHv#S58598855	-	2
HvgnlUGHv#S58598961	-	2
HvgnlUGHv#S58599015	-	9
HvgnlUGHv#S58599023	-	6
HvgnlUGHv#S58599104	-	2
HvgnlUGHv#S58599137	-	2
HvgnlUGHv#S58599282	-	5
HvgnlUGHv#S58599713	-	4
HvgnlUGHv#S58599821	-	2
HvgnlUGHv#S58599861	-	3
HvgnlUGHv#S58599869	-	3
HvgnlUGHv#S58599901	-	2
HvgnlUGHv#S58599931	-	3
HvgnlUGHv#S58599939	-	3
HvgnlUGHv#S58600102	-	2
HvgnlUGHv#S58600168	-	5
HvgnlUGHv#S58600269	-	3
HvgnlUGHv#S58600336	-	3
HvgnlUGHv#S58600366	-	2
HvgnlUGHv#S58600403	-	6
HvgnlUGHv#S58600512	-	8
HvgnlUGHv#S58600556	-	8
HvgnlUGHv#S58600748	-	12
HvgnlUGHv#S58600763	-	2
HvgnlUGHv#S58600869	-	11
HvgnlUGHv#S58600948	-	2
HvgnlUGHv#S58601074	-	2
HvgnlUGHv#S58601088	-	4
HvgnlUGHv#S58601128	-	8
HvgnlUGHv#S58601255	-	11
HvgnlUGHv#S58601279	-	5
HvgnlUGHv#S58601349	-	3
HvgnlUGHv#S58601487	-	3
HvgnlUGHv#S58601568	-	3
PvrgnlUGPvr#S49347205	trB4F9N0B4F9N0MAIZE	2
PvrgnlUGPvr#S49421324	-	3
PvrgnlUGPvr#S49534438	-	3
PvrgnlUGPvr#S52887457	-	3
PvrgnlUGPvr#S52887569	trQ332R4Q332R4WHEAT	2
PvrgnlUGPvr#S52887805	-	2
PvrgnlUGPvr#S52888231	-	12
PvrgnlUGPvr#S52889698	-	3
PvrgnlUGPvr#S52889959	-	2
PvrgnlUGPvr#S52890426	spQ6ENW8ATPHSACOF	3
PvrgnlUGPvr#S52890515	-	4
SofgnlUGSof#S17257396	-	3
SofgnlUGSof#S17263408	-	9
SofgnlUGSof#S17320413	-	2
SofgnlUGSof#S17334097	spP69373CEMAWHEAT	2
SofgnlUGSof#S17340171	-	3
SofgnlUGSof#S17347593	-	4
SofgnlUGSof#S17432591	-	3
SofgnlUGSof#S17433656	spQ6ENQ9RR7SACOF	4
SofgnlUGSof#S17444998	-	3
SofgnlUGSof#S50837157	-	3
TagnlUGTa#S12864221	-	2
TagnlUGTa#S12867650	-	6
TagnlUGTa#S12868225	-	2
TagnlUGTa#S12872051	-	4
TagnlUGTa#S12874191	-	5
TagnlUGTa#S12883375	-	2
TagnlUGTa#S12884240	-	4
TagnlUGTa#S12895621	spQ6ENU4PSAJSACOF	4
TagnlUGTa#S12900154	-	3
TagnlUGTa#S12906378	-	3
TagnlUGTa#S12907033	-	2
TagnlUGTa#S12907722	-	21
TagnlUGTa#S12913280	-	4
TagnlUGTa#S12914223	-	3
TagnlUGTa#S12917180	-	2
TagnlUGTa#S12917376	-	4
TagnlUGTa#S12917734	-	2
TagnlUGTa#S12921037	-	2
TagnlUGTa#S12921358	-	2
TagnlUGTa#S12926535	-	3
TagnlUGTa#S12927037	-	4
TagnlUGTa#S12927549	-	2
TagnlUGTa#S12929681	-	4
TagnlUGTa#S12933472	-	3
TagnlUGTa#S12933473	-	3
TagnlUGTa#S12936567	-	5
TagnlUGTa#S12936781	-	2
TagnlUGTa#S12945795	-	17
TagnlUGTa#S12947000	-	2
TagnlUGTa#S12956200	-	13
TagnlUGTa#S12956827	-	3
TagnlUGTa#S12958785	-	6
TagnlUGTa#S12961618	-	3
TagnlUGTa#S12963624	-	2
TagnlUGTa#S12965305	-	3
TagnlUGTa#S12971141	-	4
TagnlUGTa#S12979713	-	2
TagnlUGTa#S12980996	-	6
TagnlUGTa#S12981712	-	8
TagnlUGTa#S12983826	-	4
TagnlUGTa#S12983990	-	3
TagnlUGTa#S12984439	-	2
TagnlUGTa#S12987251	-	10
TagnlUGTa#S12989174	-	16
TagnlUGTa#S12989750	-	6
TagnlUGTa#S12989981	-	2
TagnlUGTa#S12990938	-	3
TagnlUGTa#S12991380	-	2
TagnlUGTa#S12992156	-	2
TagnlUGTa#S12994146	-	3
TagnlUGTa#S12994312	-	6
TagnlUGTa#S12994587	-	8
TagnlUGTa#S12995214	-	2
TagnlUGTa#S12995324	-	4
TagnlUGTa#S12995566	-	4
TagnlUGTa#S13008942	-	5
TagnlUGTa#S13012043	-	2
TagnlUGTa#S13014577	-	2
TagnlUGTa#S13020553	-	5
TagnlUGTa#S13022660	-	2
TagnlUGTa#S13035018	-	3
TagnlUGTa#S13044203	-	2
TagnlUGTa#S13049680	-	3
TagnlUGTa#S13056608	-	2
TagnlUGTa#S13057543	-	10
TagnlUGTa#S13113425	-	2
TagnlUGTa#S13113830	-	7
TagnlUGTa#S13127679	-	5
TagnlUGTa#S13130419	-	30
TagnlUGTa#S13130808	-	2
TagnlUGTa#S13131229	-	3
TagnlUGTa#S13135420	-	3
TagnlUGTa#S13145434	-	2
TagnlUGTa#S13150018	spA1E9I2RPOC1HORVU	5
TagnlUGTa#S13166435	-	6
TagnlUGTa#S13169602	-	29
TagnlUGTa#S13170022	-	2
TagnlUGTa#S13180860	-	2
TagnlUGTa#S13197644	-	3
TagnlUGTa#S13200834	-	5
TagnlUGTa#S13202856	-	7
TagnlUGTa#S13203828	-	30
TagnlUGTa#S13207031	-	11
TagnlUGTa#S13210915	-	2
TagnlUGTa#S13214156	-	3
TagnlUGTa#S13219622	-	3
TagnlUGTa#S13221689	-	3
TagnlUGTa#S13230095	-	3
TagnlUGTa#S13230597	-	8
TagnlUGTa#S13230913	-	14
TagnlUGTa#S13232809	-	3
TagnlUGTa#S13267406	-	20
TagnlUGTa#S14833162	-	2
TagnlUGTa#S15823991	-	2
TagnlUGTa#S15881437	-	8
TagnlUGTa#S15881808	-	4
TagnlUGTa#S15902804	-	2
TagnlUGTa#S15902939	-	3
TagnlUGTa#S16057830	-	3
TagnlUGTa#S16057850	-	3
TagnlUGTa#S16057999	-	3
TagnlUGTa#S16058002	-	5
TagnlUGTa#S16058184	-	2
TagnlUGTa#S16191310	-	3
TagnlUGTa#S16194993	-	7
TagnlUGTa#S16197223	-	2
TagnlUGTa#S16197554	-	2
TagnlUGTa#S16201487	-	10
TagnlUGTa#S16203000	-	5
TagnlUGTa#S16203690	-	2
TagnlUGTa#S16205312	-	4
TagnlUGTa#S16205422	-	2
TagnlUGTa#S16213027	-	2
TagnlUGTa#S16213725	-	2
TagnlUGTa#S16214555	-	2
TagnlUGTa#S16214927	-	7
TagnlUGTa#S16215777	-	2
TagnlUGTa#S16217577	-	6
TagnlUGTa#S16219066	-	7
TagnlUGTa#S16219853	-	7
TagnlUGTa#S16220421	-	5
TagnlUGTa#S16222530	-	5
TagnlUGTa#S16222875	-	7
TagnlUGTa#S16224550	-	2
TagnlUGTa#S16226713	-	8
TagnlUGTa#S16231514	-	3
TagnlUGTa#S16231682	-	2
TagnlUGTa#S16231807	-	2
TagnlUGTa#S16234433	-	3
TagnlUGTa#S16235750	-	6
TagnlUGTa#S16239114	-	3
TagnlUGTa#S16240026	-	9
TagnlUGTa#S16240988	-	4
TagnlUGTa#S16244814	-	4
TagnlUGTa#S16247926	-	2
TagnlUGTa#S16250606	-	2
TagnlUGTa#S16253333	-	5
TagnlUGTa#S16256375	-	5
TagnlUGTa#S16262691	-	4
TagnlUGTa#S16265164	-	3
TagnlUGTa#S16266580	-	14
TagnlUGTa#S16465136	-	8
TagnlUGTa#S16466287	-	3
TagnlUGTa#S16466368	-	2
TagnlUGTa#S16526200	-	6
TagnlUGTa#S16978547	-	4
TagnlUGTa#S17536983	-	2
TagnlUGTa#S17880060	-	7
TagnlUGTa#S17880125	-	2
TagnlUGTa#S17880521	-	2
TagnlUGTa#S17881564	-	4
TagnlUGTa#S17886072	-	2
TagnlUGTa#S17888135	-	5
TagnlUGTa#S17888154	-	10
TagnlUGTa#S17888252	-	8
TagnlUGTa#S17888259	-	2
TagnlUGTa#S17888743	-	2
TagnlUGTa#S17888759	-	3
TagnlUGTa#S17888895	-	5
TagnlUGTa#S17889975	-	2
TagnlUGTa#S17890647	-	4
TagnlUGTa#S17893051	-	4
TagnlUGTa#S17894691	-	2
TagnlUGTa#S17895397	-	3
TagnlUGTa#S17898244	-	2
TagnlUGTa#S17972429	-	2
TagnlUGTa#S17972674	-	2
TagnlUGTa#S17973917	-	2
TagnlUGTa#S17974264	-	6
TagnlUGTa#S17974757	-	2
TagnlUGTa#S17980445	-	2
TagnlUGTa#S17984320	-	9
TagnlUGTa#S17984324	-	2
TagnlUGTa#S17984476	-	4
TagnlUGTa#S17984543	-	2
TagnlUGTa#S17985102	-	3
TagnlUGTa#S17985448	-	4
TagnlUGTa#S17985946	-	2
TagnlUGTa#S17985993	-	2
TagnlUGTa#S17986178	-	2
TagnlUGTa#S17986380	-	4
TagnlUGTa#S17986531	-	3
TagnlUGTa#S17986532	-	2
TagnlUGTa#S17987378	-	2
TagnlUGTa#S17987472	-	2
TagnlUGTa#S17987650	-	2
TagnlUGTa#S17988750	-	4
TagnlUGTa#S17989301	-	4
TagnlUGTa#S17989580	-	3
TagnlUGTa#S17989660	-	4
TagnlUGTa#S17989856	-	2
TagnlUGTa#S18006109	-	4
TagnlUGTa#S18007074	-	2
TagnlUGTa#S18007691	-	13
TagnlUGTa#S18007865	-	3
TagnlUGTa#S18009118	-	7
TagnlUGTa#S18010302	-	6
TagnlUGTa#S19222180	-	2
TagnlUGTa#S19222303	-	5
TagnlUGTa#S21001392	-	8
TagnlUGTa#S21008562	-	31
TagnlUGTa#S21610631	-	2
TagnlUGTa#S21611328	-	3
TagnlUGTa#S21611414	-	3
TagnlUGTa#S22366936	-	6
TagnlUGTa#S22367498	-	2
TagnlUGTa#S22368730	-	6
TagnlUGTa#S22369325	-	8
TagnlUGTa#S22370176	-	4
TagnlUGTa#S22371455	-	6
TagnlUGTa#S22372336	-	3
TagnlUGTa#S22372634	-	3
TagnlUGTa#S22373713	-	4
TagnlUGTa#S22377641	-	5
TagnlUGTa#S22377875	-	5
TagnlUGTa#S22378102	-	3
TagnlUGTa#S22378662	-	2
TagnlUGTa#S22379376	-	4
TagnlUGTa#S22379597	-	26
TagnlUGTa#S22383425	-	6
TagnlUGTa#S22383823	-	3
TagnlUGTa#S22386014	-	3
TagnlUGTa#S22387285	-	7
TagnlUGTa#S22389408	-	2
TagnlUGTa#S22391094	-	20
TagnlUGTa#S24318183	-	8
TagnlUGTa#S24430011	-	6
TagnlUGTa#S24512908	-	3
TagnlUGTa#S24512934	-	3
TagnlUGTa#S24513418	-	15
TagnlUGTa#S24513513	-	2
TagnlUGTa#S24513585	-	4
TagnlUGTa#S24623068	-	3
TagnlUGTa#S26018703	-	5
TagnlUGTa#S26020695	-	2
TagnlUGTa#S26021731	-	2
TagnlUGTa#S26023383	-	2
TagnlUGTa#S26023475	-	2
TagnlUGTa#S26024099	-	5
TagnlUGTa#S26025103	-	3
TagnlUGTa#S26025117	trB6UDZ6B6UDZ6MAIZE	4
TagnlUGTa#S26025281	-	12
TagnlUGTa#S26025283	-	2
TagnlUGTa#S26025613	-	2
TagnlUGTa#S26026354	-	3
TagnlUGTa#S26026820	-	7
TagnlUGTa#S26028065	-	15
TagnlUGTa#S26028396	-	2
TagnlUGTa#S26028651	-	6
TagnlUGTa#S26028872	-	2
TagnlUGTa#S26029128	-	4
TagnlUGTa#S30065902	-	2
TagnlUGTa#S32425643	-	2
TagnlUGTa#S32427816	-	2
TagnlUGTa#S32430948	-	3
TagnlUGTa#S32434675	-	2
TagnlUGTa#S32495653	-	3
TagnlUGTa#S32498824	-	27
TagnlUGTa#S32499990	-	8
TagnlUGTa#S32501168	-	2
TagnlUGTa#S32502947	-	2
TagnlUGTa#S32503664	-	2
TagnlUGTa#S32507391	-	9
TagnlUGTa#S32508584	-	5
TagnlUGTa#S32508941	-	2
TagnlUGTa#S32509529	-	7
TagnlUGTa#S32509864	-	9
TagnlUGTa#S32511849	-	2
TagnlUGTa#S32518207	-	10
TagnlUGTa#S32526747	-	10
TagnlUGTa#S32530911	-	14
TagnlUGTa#S32532109	-	2
TagnlUGTa#S32533649	-	5
TagnlUGTa#S32533787	-	10
TagnlUGTa#S32535465	-	2
TagnlUGTa#S32537722	-	7
TagnlUGTa#S32539582	-	9
TagnlUGTa#S32541484	-	2
TagnlUGTa#S32550238	-	5
TagnlUGTa#S32551326	-	7
TagnlUGTa#S32556069	-	2
TagnlUGTa#S32561796	-	2
TagnlUGTa#S32564368	-	4
TagnlUGTa#S32564943	-	2
TagnlUGTa#S32565664	-	40
TagnlUGTa#S32572113	-	2
TagnlUGTa#S32587224	-	10
TagnlUGTa#S32589776	-	4
TagnlUGTa#S32594926	-	6
TagnlUGTa#S32595465	-	8
TagnlUGTa#S32595665	-	5
TagnlUGTa#S32596067	-	2
TagnlUGTa#S32597536	-	17
TagnlUGTa#S32599565	-	2
TagnlUGTa#S32600535	-	3
TagnlUGTa#S32602801	-	7
TagnlUGTa#S32610175	-	8
TagnlUGTa#S32619768	-	3
TagnlUGTa#S32622612	-	2
TagnlUGTa#S32624401	-	3
TagnlUGTa#S32627791	-	5
TagnlUGTa#S32628497	-	4
TagnlUGTa#S32632996	-	4
TagnlUGTa#S32635649	-	6
TagnlUGTa#S32641018	-	2
TagnlUGTa#S32647488	-	6
TagnlUGTa#S32652427	-	3
TagnlUGTa#S32655334	-	9
TagnlUGTa#S32657713	-	36
TagnlUGTa#S32661131	-	2
TagnlUGTa#S32663877	-	4
TagnlUGTa#S32665326	-	2
TagnlUGTa#S32668553	-	2
TagnlUGTa#S32668656	-	5
TagnlUGTa#S32674193	-	2
TagnlUGTa#S32675093	-	2
TagnlUGTa#S32678515	-	3
TagnlUGTa#S32678574	-	9
TagnlUGTa#S32683313	-	8
TagnlUGTa#S32683968	-	2
TagnlUGTa#S32686772	-	3
TagnlUGTa#S32688927	-	3
TagnlUGTa#S32689327	-	2
TagnlUGTa#S32693287	-	8
TagnlUGTa#S32693362	-	5
TagnlUGTa#S32693695	-	2
TagnlUGTa#S32693899	-	8
TagnlUGTa#S32694591	-	2
TagnlUGTa#S32695636	-	5
TagnlUGTa#S32697112	-	2
TagnlUGTa#S32700433	-	3
TagnlUGTa#S32700590	-	7
TagnlUGTa#S32700975	-	3
TagnlUGTa#S32701131	-	2
TagnlUGTa#S32706084	-	2
TagnlUGTa#S32706338	-	2
TagnlUGTa#S32707804	-	3
TagnlUGTa#S32708378	-	4
TagnlUGTa#S32715731	-	4
TagnlUGTa#S32716244	-	9
TagnlUGTa#S32718525	-	4
TagnlUGTa#S32720466	-	3
TagnlUGTa#S32722418	-	4
TagnlUGTa#S32724357	-	6
TagnlUGTa#S32725421	-	6
TagnlUGTa#S32728521	-	5
TagnlUGTa#S32731721	-	4
TagnlUGTa#S32731933	-	6
TagnlUGTa#S32737838	-	4
TagnlUGTa#S32738702	-	2
TagnlUGTa#S37751519	-	2
TagnlUGTa#S37752370	-	4
TagnlUGTa#S37753164	trQ332R4Q332R4WHEAT	3
TagnlUGTa#S37761135	-	2
TagnlUGTa#S37763800	-	2
TagnlUGTa#S37765848	-	2
TagnlUGTa#S37768276	-	5
TagnlUGTa#S37769437	-	2
TagnlUGTa#S37769877	-	5
TagnlUGTa#S37780067	-	4
TagnlUGTa#S37802366	-	2
TagnlUGTa#S37802782	-	8
TagnlUGTa#S37808531	-	2
TagnlUGTa#S37810983	-	11
TagnlUGTa#S37815615	-	3
TagnlUGTa#S37816660	-	11
TagnlUGTa#S37822471	-	2
TagnlUGTa#S37822699	-	2
TagnlUGTa#S37832639	-	2
TagnlUGTa#S37833899	-	5
TagnlUGTa#S37836044	-	2
TagnlUGTa#S37836281	-	3
TagnlUGTa#S37842046	-	2
TagnlUGTa#S37842068	-	3
TagnlUGTa#S37844185	-	2
TagnlUGTa#S37852102	-	8
TagnlUGTa#S37854435	-	3
TagnlUGTa#S37854480	-	4
TagnlUGTa#S37866737	-	48
TagnlUGTa#S37872315	-	3
TagnlUGTa#S37876556	-	3
TagnlUGTa#S37877218	-	2
TagnlUGTa#S37883344	-	2
TagnlUGTa#S37883682	-	6
TagnlUGTa#S37891714	-	11
TagnlUGTa#S37894812	-	4
TagnlUGTa#S37906932	-	6
TagnlUGTa#S37909516	-	7
TagnlUGTa#S37910098	-	2
TagnlUGTa#S37912121	-	2
TagnlUGTa#S37912709	-	3
TagnlUGTa#S37925424	-	7
TagnlUGTa#S37939773	-	6
TagnlUGTa#S37944779	-	3
TagnlUGTa#S37948406	-	2
TagnlUGTa#S37960445	-	2
TagnlUGTa#S40978331	-	2
TagnlUGTa#S41658082	-	2
TagnlUGTa#S43837848	-	5
TagnlUGTa#S49954755	-	3
TagnlUGTa#S50371846	-	2
TagnlUGTa#S50377896	-	7
TagnlUGTa#S50381917	-	6
TagnlUGTa#S50383019	spP33432PUIAWHEAT	4
TagnlUGTa#S50384070	-	2
TagnlUGTa#S50388141	-	6
TagnlUGTa#S52540999	-	9
TagnlUGTa#S52541003	-	7
TagnlUGTa#S52541039	-	5
TagnlUGTa#S52541131	-	8
TagnlUGTa#S52541143	-	2
TagnlUGTa#S52541423	-	3
TagnlUGTa#S52541454	-	3
TagnlUGTa#S52541491	-	6
TagnlUGTa#S52541509	-	3
TagnlUGTa#S52541527	-	2
TagnlUGTa#S52541668	-	7
TagnlUGTa#S52541734	-	5
TagnlUGTa#S52541738	-	9
TagnlUGTa#S52541747	-	8
TagnlUGTa#S52541790	-	8
TagnlUGTa#S52541812	-	10
TagnlUGTa#S52541890	-	6
TagnlUGTa#S52542019	-	4
TagnlUGTa#S52542023	-	6
TagnlUGTa#S52542053	-	7
TagnlUGTa#S52542107	-	3
TagnlUGTa#S52542137	-	6
TagnlUGTa#S52542140	-	2
TagnlUGTa#S52542176	-	8
TagnlUGTa#S52542309	-	4
TagnlUGTa#S52542337	-	46
TagnlUGTa#S52542428	-	2
TagnlUGTa#S52542447	-	5
TagnlUGTa#S52542468	-	7
TagnlUGTa#S52542566	-	7
TagnlUGTa#S52542591	-	2
TagnlUGTa#S52542635	-	2
TagnlUGTa#S52542663	-	2
TagnlUGTa#S52542768	-	2
TagnlUGTa#S52542782	-	2
TagnlUGTa#S52542887	-	4
TagnlUGTa#S52542905	-	21
TagnlUGTa#S52542914	-	2
TagnlUGTa#S52542953	-	4
TagnlUGTa#S52542959	-	2
TagnlUGTa#S52542965	-	2
TagnlUGTa#S52542994	-	2
TagnlUGTa#S52543039	-	4
TagnlUGTa#S52543043	-	3
TagnlUGTa#S52543045	-	6
TagnlUGTa#S52543048	-	2
TagnlUGTa#S52543076	-	8
TagnlUGTa#S52543134	-	5
TagnlUGTa#S52543171	-	2
TagnlUGTa#S52543188	-	6
TagnlUGTa#S52543234	-	11
TagnlUGTa#S52543273	-	10
TagnlUGTa#S52543312	-	10
TagnlUGTa#S52543417	-	12
TagnlUGTa#S52543543	-	6
TagnlUGTa#S52543587	-	3
TagnlUGTa#S52543596	-	4
TagnlUGTa#S52543604	-	7
TagnlUGTa#S52543615	-	14
TagnlUGTa#S52543648	-	6
TagnlUGTa#S52543675	-	5
TagnlUGTa#S52543689	-	8
TagnlUGTa#S52543733	-	7
TagnlUGTa#S52543794	-	17
TagnlUGTa#S52543840	-	4
TagnlUGTa#S52543846	-	4
TagnlUGTa#S52543897	-	3
TagnlUGTa#S52543920	-	5
TagnlUGTa#S52543931	-	6
TagnlUGTa#S52543948	-	2
TagnlUGTa#S52543990	-	15
TagnlUGTa#S52544000	-	2
TagnlUGTa#S52544046	-	6
TagnlUGTa#S52544097	trB8A2X5B8A2X5MAIZE	2
TagnlUGTa#S52544181	-	3
TagnlUGTa#S52544287	-	2
TagnlUGTa#S52544375	-	4
TagnlUGTa#S52544465	-	3
TagnlUGTa#S52544603	-	5
TagnlUGTa#S52544609	-	7
TagnlUGTa#S52544640	-	7
TagnlUGTa#S52544660	-	10
TagnlUGTa#S52544662	-	7
TagnlUGTa#S52544720	-	2
TagnlUGTa#S52544728	-	20
TagnlUGTa#S52544832	-	2
TagnlUGTa#S52544883	-	5
TagnlUGTa#S52544914	-	18
TagnlUGTa#S52544928	-	3
TagnlUGTa#S52544966	-	4
TagnlUGTa#S52545041	-	17
TagnlUGTa#S52545047	-	7
TagnlUGTa#S52545064	-	3
TagnlUGTa#S52545078	-	2
TagnlUGTa#S52545222	-	5
TagnlUGTa#S52545294	-	2
TagnlUGTa#S52545331	-	13
TagnlUGTa#S52545333	-	2
TagnlUGTa#S52545401	-	2
TagnlUGTa#S52545421	-	8
TagnlUGTa#S52545434	-	6
TagnlUGTa#S52545624	-	5
TagnlUGTa#S52545875	-	4
TagnlUGTa#S52545984	-	5
TagnlUGTa#S52545989	-	3
TagnlUGTa#S52546002	-	7
TagnlUGTa#S52546148	-	2
TagnlUGTa#S52546173	-	6
TagnlUGTa#S52546249	-	15
TagnlUGTa#S52546274	-	11
TagnlUGTa#S52546310	-	3
TagnlUGTa#S52546330	-	11
TagnlUGTa#S52546345	-	2
TagnlUGTa#S52546421	-	3
TagnlUGTa#S52546465	-	19
TagnlUGTa#S52546497	-	18
TagnlUGTa#S52546508	-	11
TagnlUGTa#S52546514	-	2
TagnlUGTa#S52546554	-	18
TagnlUGTa#S52546604	-	4
TagnlUGTa#S52546643	-	3
TagnlUGTa#S52546659	-	4
TagnlUGTa#S52546726	-	3
TagnlUGTa#S52546747	-	4
TagnlUGTa#S52546813	-	9
TagnlUGTa#S52546818	-	27
TagnlUGTa#S52546826	-	6
TagnlUGTa#S52546850	-	2
TagnlUGTa#S52546899	-	7
TagnlUGTa#S52546957	-	15
TagnlUGTa#S52546959	-	8
TagnlUGTa#S52546993	-	2
TagnlUGTa#S52547006	-	5
TagnlUGTa#S52547034	-	7
TagnlUGTa#S52547038	-	8
TagnlUGTa#S52547040	-	4
TagnlUGTa#S52547045	-	8
TagnlUGTa#S52547138	-	2
TagnlUGTa#S52895572	-	2
TagnlUGTa#S52895620	-	2
TagnlUGTa#S52895642	-	3
TagnlUGTa#S52895695	-	3
TagnlUGTa#S52895726	trG1EUI8G1EUI8WHEAT	2
TagnlUGTa#S52895736	-	2
TagnlUGTa#S52895793	-	4
TagnlUGTa#S52895795	-	3
TagnlUGTa#S52895845	-	5
TagnlUGTa#S52896045	-	6
TagnlUGTa#S52896071	-	7
TagnlUGTa#S52897998	-	8
TagnlUGTa#S58838163	-	9
TagnlUGTa#S58838198	-	5
TagnlUGTa#S58838640	-	3
TagnlUGTa#S58840608	-	6
TagnlUGTa#S58840736	-	13
TagnlUGTa#S58841018	-	4
TagnlUGTa#S58841477	-	2
TagnlUGTa#S58841501	-	4
TagnlUGTa#S58841708	-	8
TagnlUGTa#S58841846	-	4
TagnlUGTa#S58842025	-	8
TagnlUGTa#S58842912	-	3
TagnlUGTa#S58843378	-	2
TagnlUGTa#S58843468	-	3
TagnlUGTa#S58843615	-	3
TagnlUGTa#S58843771	-	5
TagnlUGTa#S58843824	-	4
TagnlUGTa#S58844040	-	3
TagnlUGTa#S58844081	-	9
TagnlUGTa#S58844113	-	2
TagnlUGTa#S58844525	-	2
TagnlUGTa#S58844716	-	2
TagnlUGTa#S58844749	-	2
TagnlUGTa#S58844810	-	6
TagnlUGTa#S58844820	-	2
TagnlUGTa#S58844951	-	4
TagnlUGTa#S58844978	-	17
TagnlUGTa#S58844998	-	2
TagnlUGTa#S58845230	-	9
TagnlUGTa#S58845235	-	2
TagnlUGTa#S58845294	-	2
TagnlUGTa#S58845334	-	2
TagnlUGTa#S58845489	-	3
TagnlUGTa#S58845645	-	2
TagnlUGTa#S58845735	-	7
TagnlUGTa#S58845747	-	2
TagnlUGTa#S58845915	-	4
TagnlUGTa#S58845940	-	4
TagnlUGTa#S58845951	-	3
TagnlUGTa#S58845954	-	2
TagnlUGTa#S58846086	-	2
TagnlUGTa#S58846373	-	3
TagnlUGTa#S58846457	-	2
TagnlUGTa#S58846496	-	4
TagnlUGTa#S58846582	-	9
TagnlUGTa#S58846771	-	4
TagnlUGTa#S58846782	-	2
TagnlUGTa#S58846865	-	3
TagnlUGTa#S58846917	-	3
TagnlUGTa#S58846936	-	4
TagnlUGTa#S58846958	-	3
TagnlUGTa#S58847204	-	2
TagnlUGTa#S58847314	-	7
TagnlUGTa#S58847372	-	3
TagnlUGTa#S58847396	-	2
TagnlUGTa#S58847497	-	2
TagnlUGTa#S58847766	-	3
TagnlUGTa#S58847806	-	11
TagnlUGTa#S58847891	-	2
TagnlUGTa#S58847902	-	8
TagnlUGTa#S58847955	-	3
TagnlUGTa#S58848095	-	5
TagnlUGTa#S58848243	-	5
TagnlUGTa#S58848306	-	2
TagnlUGTa#S58848357	-	4
TagnlUGTa#S58848463	-	3
TagnlUGTa#S58848597	-	4
TagnlUGTa#S58848841	-	4
TagnlUGTa#S58848879	-	2
TagnlUGTa#S58848945	-	24
TagnlUGTa#S58849134	-	5
TagnlUGTa#S58849151	-	4
TagnlUGTa#S58849197	-	3
TagnlUGTa#S58849210	-	4
TagnlUGTa#S58849249	-	2
TagnlUGTa#S58849266	-	2
TagnlUGTa#S58849353	-	2
TagnlUGTa#S58849447	-	13
TagnlUGTa#S58849448	-	4
TagnlUGTa#S58849499	-	4
TagnlUGTa#S58849517	-	3
TagnlUGTa#S58849554	-	7
TagnlUGTa#S58849584	-	10
TagnlUGTa#S58849700	-	7
TagnlUGTa#S58849710	-	4
TagnlUGTa#S58849776	-	3
TagnlUGTa#S58849812	-	2
TagnlUGTa#S58849836	-	3
TagnlUGTa#S58849875	-	2
TagnlUGTa#S58849913	-	15
TagnlUGTa#S58849998	-	2
TagnlUGTa#S58850283	-	6
TagnlUGTa#S58850523	-	7
TagnlUGTa#S58850529	-	6
TagnlUGTa#S58850558	-	2
TagnlUGTa#S58850841	-	10
TagnlUGTa#S58850860	-	3
TagnlUGTa#S58850981	-	21
TagnlUGTa#S58851080	-	5
TagnlUGTa#S58851243	-	4
TagnlUGTa#S58851298	-	2
TagnlUGTa#S58851299	-	2
TagnlUGTa#S58851382	-	3
TagnlUGTa#S58851422	-	4
TagnlUGTa#S58851470	-	3
TagnlUGTa#S58851753	-	5
TagnlUGTa#S58851775	-	5
TagnlUGTa#S58851930	-	5
TagnlUGTa#S58852007	-	2
TagnlUGTa#S58852035	-	2
TagnlUGTa#S58852109	-	4
TagnlUGTa#S58852408	-	3
TagnlUGTa#S58852473	-	2
TagnlUGTa#S58852526	-	2
TagnlUGTa#S58852674	-	2
TagnlUGTa#S58852721	-	2
TagnlUGTa#S58852852	-	8
TagnlUGTa#S58852940	-	4
TagnlUGTa#S58852953	-	2
TagnlUGTa#S58853010	-	2
TagnlUGTa#S58853107	-	5
TagnlUGTa#S58853181	-	6
TagnlUGTa#S58853290	-	12
TagnlUGTa#S58853355	-	6
TagnlUGTa#S58853363	-	13
TagnlUGTa#S58853389	-	9
TagnlUGTa#S58853393	-	7
TagnlUGTa#S58853471	-	2
TagnlUGTa#S58853583	-	6
TagnlUGTa#S58853594	-	7
TagnlUGTa#S58853618	-	2
TagnlUGTa#S58853827	-	2
TagnlUGTa#S58853909	-	3
TagnlUGTa#S58853956	-	2
TagnlUGTa#S58853985	-	2
TagnlUGTa#S58854042	-	6
TagnlUGTa#S58854065	-	5
TagnlUGTa#S58854101	-	6
TagnlUGTa#S58854393	-	2
TagnlUGTa#S58854410	-	7
TagnlUGTa#S58854448	-	2
TagnlUGTa#S58854482	-	3
TagnlUGTa#S58854579	-	5
TagnlUGTa#S58854623	-	3
TagnlUGTa#S58854690	-	17
TagnlUGTa#S58854743	-	16
TagnlUGTa#S58854766	-	3
TagnlUGTa#S58854800	-	2
TagnlUGTa#S58854816	-	3
TagnlUGTa#S58854856	-	3
TagnlUGTa#S58854879	-	5
TagnlUGTa#S58854910	-	4
TagnlUGTa#S58855071	-	10
TagnlUGTa#S58855081	-	3
TagnlUGTa#S58855146	-	6
TagnlUGTa#S58855305	-	5
TagnlUGTa#S58855376	-	5
TagnlUGTa#S58855492	-	5
TagnlUGTa#S58855530	-	15
TagnlUGTa#S58855674	-	2
TagnlUGTa#S58855690	-	14
TagnlUGTa#S58855703	-	6
TagnlUGTa#S58855827	-	6
TagnlUGTa#S58855891	-	5
TagnlUGTa#S58856017	-	2
TagnlUGTa#S58856143	-	9
TagnlUGTa#S58856200	-	7
TagnlUGTa#S58856205	-	2
TagnlUGTa#S58856256	-	2
TagnlUGTa#S58856317	-	9
TagnlUGTa#S58856415	-	3
TagnlUGTa#S58856549	-	4
TagnlUGTa#S58856587	-	6
TagnlUGTa#S58856706	-	4
TagnlUGTa#S58856745	-	6
TagnlUGTa#S58856754	-	3
TagnlUGTa#S58856800	-	2
TagnlUGTa#S58856865	-	3
TagnlUGTa#S58856995	-	9
TagnlUGTa#S58856997	-	16
TagnlUGTa#S58857069	-	8
TagnlUGTa#S58857070	-	5
TagnlUGTa#S58857072	-	7
TagnlUGTa#S58857079	-	2
TagnlUGTa#S58857093	-	8
TagnlUGTa#S58857108	-	6
TagnlUGTa#S58857132	-	10
TagnlUGTa#S58857159	spQ6ENW3PSAASACOF	4
TagnlUGTa#S58857167	-	11
TagnlUGTa#S58857263	-	5
TagnlUGTa#S58857290	-	3
TagnlUGTa#S58857304	-	21
TagnlUGTa#S58857342	-	15
TagnlUGTa#S58857352	-	2
TagnlUGTa#S58857427	-	2
TagnlUGTa#S58857496	-	6
TagnlUGTa#S58857497	-	13
TagnlUGTa#S58857562	-	4
TagnlUGTa#S58857565	-	6
TagnlUGTa#S58857592	-	4
TagnlUGTa#S58857593	-	4
TagnlUGTa#S58857735	-	3
TagnlUGTa#S58857768	-	2
TagnlUGTa#S58857855	-	2
TagnlUGTa#S58857881	-	4
TagnlUGTa#S58857899	-	3
TagnlUGTa#S58857955	-	6
TagnlUGTa#S58858602	-	2
TagnlUGTa#S58858647	-	2
TagnlUGTa#S58858699	-	3
TagnlUGTa#S58858783	-	4
TagnlUGTa#S58858871	-	6
TagnlUGTa#S58859040	-	3
TagnlUGTa#S58859090	-	9
TagnlUGTa#S58859105	-	4
TagnlUGTa#S58859149	-	5
TagnlUGTa#S58859176	-	4
TagnlUGTa#S58859181	-	4
TagnlUGTa#S58859407	-	2
TagnlUGTa#S58859433	-	2
TagnlUGTa#S58859450	-	10
TagnlUGTa#S58859489	-	2
TagnlUGTa#S58859517	-	2
TagnlUGTa#S58859598	-	3
TagnlUGTa#S58859699	-	7
TagnlUGTa#S58860075	-	3
TagnlUGTa#S58860213	-	2
TagnlUGTa#S58860214	-	2
TagnlUGTa#S58860222	-	4
TagnlUGTa#S58860316	-	2
TagnlUGTa#S58860386	-	2
TagnlUGTa#S58860720	-	2
TagnlUGTa#S58860810	-	2
TagnlUGTa#S58860824	-	4
TagnlUGTa#S58860931	-	9
TagnlUGTa#S58860948	-	8
TagnlUGTa#S58860962	-	2
TagnlUGTa#S58861046	-	5
TagnlUGTa#S58861049	-	9
TagnlUGTa#S58861050	-	5
TagnlUGTa#S58861167	-	9
TagnlUGTa#S58861204	-	4
TagnlUGTa#S58861216	-	3
TagnlUGTa#S58861354	-	2
TagnlUGTa#S58861386	-	7
TagnlUGTa#S58861681	-	21
TagnlUGTa#S58861718	-	9
TagnlUGTa#S58861729	-	8
TagnlUGTa#S58861850	-	3
TagnlUGTa#S58861854	-	2
TagnlUGTa#S58861946	-	11
TagnlUGTa#S58861997	-	2
TagnlUGTa#S58862265	-	4
TagnlUGTa#S58862512	-	5
TagnlUGTa#S58862561	-	16
TagnlUGTa#S58863101	-	22
TagnlUGTa#S58863196	-	8
TagnlUGTa#S58863260	-	5
TagnlUGTa#S58863269	-	5
TagnlUGTa#S58863430	-	2
TagnlUGTa#S58863442	-	37
TagnlUGTa#S58863469	-	3
TagnlUGTa#S58863501	-	3
TagnlUGTa#S58863527	-	3
TagnlUGTa#S58863528	-	2
TagnlUGTa#S58863545	-	5
TagnlUGTa#S58864440	-	3
TagnlUGTa#S58864606	-	2
TagnlUGTa#S58864923	-	7
TagnlUGTa#S58864935	-	5
TagnlUGTa#S58865043	-	9
TagnlUGTa#S58865655	-	4
TagnlUGTa#S58865760	-	9
TagnlUGTa#S58865869	-	3
TagnlUGTa#S58865878	-	2
TagnlUGTa#S58866506	-	4
TagnlUGTa#S58866542	-	3
TagnlUGTa#S58866552	-	2
TagnlUGTa#S58866609	-	10
TagnlUGTa#S58866926	-	3
TagnlUGTa#S58867087	-	5
TagnlUGTa#S58867115	-	10
TagnlUGTa#S58867140	-	5
TagnlUGTa#S58867201	-	4
TagnlUGTa#S58867372	-	5
TagnlUGTa#S58867386	-	11
TagnlUGTa#S58867561	-	7
TagnlUGTa#S58867682	-	3
TagnlUGTa#S58867700	-	2
TagnlUGTa#S58867701	-	2
TagnlUGTa#S58867705	-	7
TagnlUGTa#S58867713	-	5
TagnlUGTa#S58867764	-	14
TagnlUGTa#S58867801	-	9
TagnlUGTa#S58867959	-	4
TagnlUGTa#S58868148	-	5
TagnlUGTa#S58868150	-	3
TagnlUGTa#S58868179	-	2
TagnlUGTa#S58868181	-	4
TagnlUGTa#S58868251	-	5
TagnlUGTa#S58868405	-	2
TagnlUGTa#S58868534	-	3
TagnlUGTa#S58868687	-	5
TagnlUGTa#S58868768	-	4
TagnlUGTa#S58868804	-	14
TagnlUGTa#S58868823	-	2
TagnlUGTa#S58868940	-	2
TagnlUGTa#S58868951	-	3
TagnlUGTa#S58869052	-	4
TagnlUGTa#S58869125	-	7
TagnlUGTa#S58869162	-	5
TagnlUGTa#S58869195	-	7
TagnlUGTa#S58869203	-	18
TagnlUGTa#S58869239	-	2
TagnlUGTa#S58869246	-	29
TagnlUGTa#S58869271	-	8
TagnlUGTa#S58869282	-	6
TagnlUGTa#S58869378	-	10
TagnlUGTa#S58869427	-	8
TagnlUGTa#S58869447	-	5
TagnlUGTa#S58869478	-	2
TagnlUGTa#S58869566	spP20858ATPBWHEAT	6
TagnlUGTa#S58869634	-	28
TagnlUGTa#S58869689	-	6
TagnlUGTa#S58869700	-	6
TagnlUGTa#S58869704	-	4
TagnlUGTa#S58869732	-	5
TagnlUGTa#S58869845	-	2
TagnlUGTa#S58869846	-	5
TagnlUGTa#S58869856	-	10
TagnlUGTa#S58869905	-	2
TagnlUGTa#S58869928	-	4
TagnlUGTa#S58869930	-	2
TagnlUGTa#S58869931	-	15
TagnlUGTa#S58881833	-	2
TagnlUGTa#S58881846	-	3
TagnlUGTa#S58881998	-	3
TagnlUGTa#S58882254	-	2
TagnlUGTa#S58882336	-	12
TagnlUGTa#S58882359	-	25
TagnlUGTa#S58882398	-	10
TagnlUGTa#S58882412	-	3
TagnlUGTa#S58882484	-	3
TagnlUGTa#S58882623	-	9
TagnlUGTa#S58882768	-	9
TagnlUGTa#S58882858	-	2
TagnlUGTa#S58882967	-	3
TagnlUGTa#S58883091	-	4
TagnlUGTa#S58883138	-	3
TagnlUGTa#S58883236	-	36
TagnlUGTa#S58883316	-	2
TagnlUGTa#S58883324	-	9
TagnlUGTa#S58883326	-	21
TagnlUGTa#S58883375	-	3
TagnlUGTa#S58883400	-	2
TagnlUGTa#S58883465	-	2
TagnlUGTa#S58883476	-	13
TagnlUGTa#S58883541	-	2
TagnlUGTa#S58883713	-	2
TagnlUGTa#S58883731	-	3
TagnlUGTa#S58883762	-	6
TagnlUGTa#S58883784	-	15
TagnlUGTa#S58883893	-	4
TagnlUGTa#S58884223	-	2
TagnlUGTa#S58884311	-	48
TagnlUGTa#S58884563	-	2
TagnlUGTa#S58884618	-	2
TagnlUGTa#S58884809	-	3
TagnlUGTa#S58884869	-	12
TagnlUGTa#S58884943	-	4
TagnlUGTa#S58884989	-	4
TagnlUGTa#S58885002	-	7
TagnlUGTa#S58885071	-	2
TagnlUGTa#S58885204	-	2
TagnlUGTa#S58885279	-	6
TagnlUGTa#S58885332	trQ5BHR6Q5BHR6WHEAT	3
TagnlUGTa#S58885432	-	3
TagnlUGTa#S58885493	-	2
TagnlUGTa#S58885495	-	3
TagnlUGTa#S58885569	-	7
TagnlUGTa#S58885598	-	2
TagnlUGTa#S58885734	-	7
TagnlUGTa#S58885860	-	2
TagnlUGTa#S58885920	-	3
TagnlUGTa#S58885926	-	2
TagnlUGTa#S58885944	-	6
TagnlUGTa#S58886040	-	3
TagnlUGTa#S58886341	-	3
TagnlUGTa#S58886530	-	3
TagnlUGTa#S58886607	-	4
TagnlUGTa#S58886623	-	8
TagnlUGTa#S58886625	-	5
TagnlUGTa#S58886639	-	18
TagnlUGTa#S58886725	-	12
TagnlUGTa#S58886736	-	6
TagnlUGTa#S58886796	-	3
TagnlUGTa#S58886817	-	19
TagnlUGTa#S58887134	-	3
TagnlUGTa#S58887499	-	4
TagnlUGTa#S58887813	-	2
TagnlUGTa#S58887873	-	3
TagnlUGTa#S58888004	-	2
TagnlUGTa#S58888026	-	4
TagnlUGTa#S58888134	-	2
TagnlUGTa#S58888174	-	3
TagnlUGTa#S58888235	-	5
TagnlUGTa#S58888754	-	6
TagnlUGTa#S58888835	-	6
TagnlUGTa#S58888837	-	8
TagnlUGTa#S58888928	-	25
TagnlUGTa#S58888984	-	3
TagnlUGTa#S58889339	-	2
TagnlUGTa#S58889351	-	5
TagnlUGTa#S58889442	-	5
TagnlUGTa#S58889573	-	3
TagnlUGTa#S58889940	-	5
TagnlUGTa#S58889954	-	2
TagnlUGTa#S58890000	-	4
TagnlUGTa#S58890101	-	2
TagnlUGTa#S58890313	-	5
TagnlUGTa#S58890419	-	3
TagnlUGTa#S58890562	-	3
TagnlUGTa#S58890661	-	2
TagnlUGTa#S58890768	-	2
TagnlUGTa#S58890801	-	2
TagnlUGTa#S58890961	-	2
TagnlUGTa#S58891001	-	2
TagnlUGTa#S58891044	-	9
TagnlUGTa#S58891068	-	7
TagnlUGTa#S58891104	-	2
TagnlUGTa#S58891279	-	36
TagnlUGTa#S58891331	-	11
TagnlUGTa#S58891368	-	21
TagnlUGTa#S58891441	-	2
TagnlUGTa#S58891463	trF2VQK0F2VQK0WHEAT	4
TagnlUGTa#S58891521	-	3
TagnlUGTa#S58891622	-	14
TagnlUGTa#S58891656	-	4
TagnlUGTa#S58891743	-	2
TagnlUGTa#S58891834	-	16
TagnlUGTa#S58891940	-	2
TagnlUGTa#S58891971	-	4
TagnlUGTa#S58892020	-	27
TagnlUGTa#S58892155	-	4
TagnlUGTa#S58892212	-	8
TagnlUGTa#S58892349	-	3
TagnlUGTa#S58892500	-	4
TagnlUGTa#S58892553	-	4
TagnlUGTa#S58892710	-	5
TagnlUGTa#S58892780	-	5
TagnlUGTa#S58893014	-	4
TagnlUGTa#S58893184	-	10
TagnlUGTa#S58893218	-	5
TagnlUGTa#S58893445	-	2
TagnlUGTa#S58893496	-	10
TagnlUGTa#S58893560	-	10
TagnlUGTa#S58893656	-	3
TagnlUGTa#S58893667	-	6
TagnlUGTa#S58893676	-	3
TagnlUGTa#S58893749	-	3
TagnlUGTa#S58893750	-	4
TagnlUGTa#S58893760	-	6
TagnlUGTa#S58893761	-	21
TagnlUGTa#S58894015	-	3
TagnlUGTa#S58894507	-	34
TagnlUGTa#S58894508	-	5
TagnlUGTa#S58894625	-	2
TagnlUGTa#S58894753	-	4
TagnlUGTa#S58894868	-	6
TagnlUGTa#S58895111	-	11
TagnlUGTa#S58895368	-	2
TagnlUGTa#S58895376	-	2
TagnlUGTa#S58895377	-	4
TagnlUGTa#S58895648	-	10
TagnlUGTa#S58895801	-	15
TagnlUGTa#S58895929	-	3
TagnlUGTa#S58895933	-	16
TagnlUGTa#S58896283	-	3
TagnlUGTa#S58896388	-	12
TagnlUGTa#S58896698	-	2
TagnlUGTa#S58897020	-	7
TagnlUGTa#S58897208	-	12
TagnlUGTa#S58897290	-	3
TagnlUGTa#S58897391	-	3
TagnlUGTa#S58897393	-	10
TagnlUGTa#S58897532	-	3
TagnlUGTa#S58897534	-	9
TagnlUGTa#S58897587	-	6
TagnlUGTa#S58897761	-	6
TagnlUGTa#S58898069	-	4
TagnlUGTa#S58898071	-	2
TagnlUGTa#S58898374	-	2
TagnlUGTa#S58898513	-	2
TagnlUGTa#S58898624	-	14
TagnlUGTa#S58898629	-	3
TagnlUGTa#S58899094	-	8
TagnlUGTa#S58899160	-	7
TagnlUGTa#S58899330	-	3
TagnlUGTa#S58899415	-	3
TagnlUGTa#S58899451	-	28
TagnlUGTa#S58899663	-	2
TagnlUGTa#S58900038	-	12
TagnlUGTa#S58900087	-	12
TagnlUGTa#S58900091	-	2
TagnlUGTa#S58900248	-	17
TagnlUGTa#S58900847	-	13
TagnlUGTa#S58901120	-	3
TagnlUGTa#S58901401	-	10
TagnlUGTa#S58901597	-	8
TagnlUGTa#S58902075	-	7
TagnlUGTa#S58902139	-	4
TagnlUGTa#S58902151	-	20
TagnlUGTa#S58902766	-	10
TagnlUGTa#S58902776	-	5
TagnlUGTa#S58902933	-	7
TagnlUGTa#S58903093	-	3
TagnlUGTa#S58903365	-	2
TagnlUGTa#S58903650	-	5
TagnlUGTa#S58903681	-	2
TagnlUGTa#S58903769	-	5
TagnlUGTa#S58903771	-	2
TagnlUGTa#S58903772	-	6
TagnlUGTa#S58903936	-	4
TagnlUGTa#S58903948	-	2
TagnlUGTa#S58903981	-	2
TagnlUGTa#S58904035	-	4
TagnlUGTa#S58904255	-	3
TagnlUGTa#S58904258	-	4
TagnlUGTa#S58905096	-	4
TagnlUGTa#S58905305	-	8
TagnlUGTa#S58905465	-	8
TagnlUGTa#S58905534	-	2
TagnlUGTa#S58905537	-	3
TagnlUGTa#S58905539	-	5
TagnlUGTa#S58905894	-	9
TagnlUGTa#S58905923	-	2
TagnlUGTa#S58905933	-	10
TagnlUGTa#S58906304	-	5
TagnlUGTa#S58906807	-	8
TagnlUGTa#S58906893	-	4
TagnlUGTa#S58907617	-	3
TagnlUGTa#S58907622	-	3
TagnlUGTa#S58907914	-	2
TagnlUGTa#S58908493	-	6
TagnlUGTa#S58909134	-	4
TagnlUGTa#S58909337	-	2
TagnlUGTa#S58909897	-	8
TagnlUGTa#S58909902	-	30
TagnlUGTa#S58909995	-	5
TagnlUGTa#S58910045	-	4
TagnlUGTa#S58910207	-	2
TagnlUGTa#S58910235	-	2
TagnlUGTa#S58910516	-	3
TagnlUGTa#S58910881	-	2
TagnlUGTa#S58911761	-	2
TagnlUGTa#S58911818	-	4
TagnlUGTa#S58912581	-	16
TagnlUGTa#S58912642	-	19
TagnlUGTa#S58912717	-	15
TagnlUGTa#S58912796	-	2
TagnlUGTa#S58912862	-	11
TagnlUGTa#S58912863	-	2
TagnlUGTa#S58912870	-	7
TagnlUGTa#S58912871	-	32
TagnlUGTa#S58912891	-	6
TagnlUGTa#S58912922	-	4
TagnlUGTa#S58913016	-	5
TagnlUGTa#S58913027	-	9
TagnlUGTa#S58913052	-	3
TagnlUGTa#S58913058	-	40
TagnlUGTa#S58913079	-	4
TagnlUGTa#S58913084	-	8
TagnlUGTa#S58913140	-	4
TagnlUGTa#S58913147	-	8
TagnlUGTa#S58913149	-	2
TagnlUGTa#S58913176	-	13
TagnlUGTa#S58913177	spP0CD43NU2C2SACOF	3
TagnlUGTa#S58913178	-	5
TagnlUGTa#S58913179	-	3
TagnlUGTa#S58913285	-	4
TagnlUGTa#S58913287	-	5
TagnlUGTa#S59489970	-	6
ZmgnlUGZm#S11330064	-	2
ZmgnlUGZm#S11330205	-	8
ZmgnlUGZm#S11448067	-	2
ZmgnlUGZm#S11471025	-	3
ZmgnlUGZm#S11471216	spP05151CYFWHEAT	2
ZmgnlUGZm#S11472532	-	2
ZmgnlUGZm#S16362337	-	3
ZmgnlUGZm#S16373895	-	3
ZmgnlUGZm#S16376196	-	2
ZmgnlUGZm#S16379049	-	3
ZmgnlUGZm#S16379856	spQ6ENX3RPOBSACOF	5
ZmgnlUGZm#S16379967	-	7
ZmgnlUGZm#S16390140	-	4
ZmgnlUGZm#S16427539	spQ9XPS7RPOBWHEAT	3
ZmgnlUGZm#S16427657	-	3
ZmgnlUGZm#S16427984	-	11
ZmgnlUGZm#S16432539	spQ95H42NDHHWHEAT	2
ZmgnlUGZm#S21157624	-	9
ZmgnlUGZm#S21158080	spP58311PSAAWHEAT	3
ZmgnlUGZm#S23884608	-	8
ZmgnlUGZm#S24209200	-	3
ZmgnlUGZm#S25080998	-	4
ZmgnlUGZm#S25117884	-	2
ZmgnlUGZm#S26319459	-	7
ZmgnlUGZm#S33749073	trQ332R0Q332R0WHEAT	2
ZmgnlUGZm#S34613769	spQ9XPS8RPOC1WHEAT	2
ZmgnlUGZm#S34615855	-	2
ZmgnlUGZm#S34629220	-	3
ZmgnlUGZm#S34766879	-	2
ZmgnlUGZm#S35719192	-	10
ZmgnlUGZm#S42678990	-	2
ZmgnlUGZm#S42691550	trQ332N3Q332N3WHEAT	2
ZmgnlUGZm#S42701885	spQ9XPS8RPOC1WHEAT	2
ZmgnlUGZm#S42723637	-	2
ZmgnlUGZm#S42881000	-	2
ZmgnlUGZm#S47808225	-	10
ZmgnlUGZm#S47896886	spQ95H44NU6CWHEAT	2
ZmgnlUGZm#S48080631	spQ6ENY1PSBDSACOF	3
ZmgnlUGZm#S48207493	-	2
ZmgnlUGZm#S48242392	-	3
ZmgnlUGZm#S48277690	-	3
ZmgnlUGZm#S48278819	trQ5BHS4Q5BHS4WHEAT	2
ZmgnlUGZm#S48279325	-	6
ZmgnlUGZm#S48283743	-	3
ZmgnlUGZm#S48294200	-	5
ZmgnlUGZm#S48294936	-	11
ZmgnlUGZm#S48295797	-	2
ZmgnlUGZm#S48296540	-	2
ZmgnlUGZm#S48298170	-	2
ZmgnlUGZm#S48298390	-	2
ZmgnlUGZm#S48306485	trB8A2X5B8A2X5MAIZE	2
ZmgnlUGZm#S48309982	-	7
ZmgnlUGZm#S48310663	spQ95H61RR4WHEAT	3
ZmgnlUGZm#S48311630	-	2
ZmgnlUGZm#S50705768	trC0HFW0C0HFW0MAIZE	2
ZmgnlUGZm#S50705962	trC0HFB6C0HFB6MAIZE	2
ZmgnlUGZm#S50707605	-	14
ZmgnlUGZm#S50710881	-	2
ZmgnlUGZm#S50711440	-	2
ZmgnlUGZm#S52131582	-	4
ZmgnlUGZm#S52132895	-	2
ZmgnlUGZm#S52135841	-	3
ZmgnlUGZm#S52151310	-	8
ZmgnlUGZm#S52158244	-	3
-	spA1E9I2RPOC1HORVU	2
-	spP04967PSABMAIZE	2
-	spP12112ATPAWHEAT	2
-	spP17933RR2WHEAT	2
-	spQ36284NU5MMAIZE	3
-	spQ6ENW4PSABSACOF	3
-	spQ6ENY3PSBISACOF	2
-	spQ84LA11FEH2WHEAT	2
-	spQ95H46NU5CWHEAT	2
-	spQ95H52RR8WHEAT	2
-	spQ9XPS8RPOC1WHEAT	3
-	trA0SMH9A0SMH9MAIZE	2
-	trA4GKK4A4GKK4PANVG	2
-	trA4GMN4A4GMN4PANVG	5
-	trA4GMN5A4GMN5PANVG	2
-	trA8I437A8I437MAIZE	4
-	trA8QU90A8QU90WHEAT	2
-	trA9J230A9J230WHEAT	2
-	trA9J232A9J232WHEAT	2
-	trA9ZN27A9ZN27WHEAT	15
-	trB0ZYY8B0ZYY8WHEAT	2
-	trB4ERW3B4ERW3WHEAT	2
-	trB4F8Q8B4F8Q8MAIZE	3
-	trB4F8U3B4F8U3MAIZE	2
-	trB4FCP2B4FCP2MAIZE	2
-	trB4FJL8B4FJL8MAIZE	2
-	trB4FMG9B4FMG9MAIZE	2
-	trB4FN35B4FN35MAIZE	2
-	trB4FN40B4FN40MAIZE	7
-	trB4FNL2B4FNL2MAIZE	2
-	trB4FQW4B4FQW4MAIZE	2
-	trB4FSJ8B4FSJ8MAIZE	8
-	trB4FT86B4FT86MAIZE	3
-	trB4FUQ2B4FUQ2MAIZE	2
-	trB4G1X1B4G1X1MAIZE	2
-	trB5TWK7B5TWK7HORVU	2
-	trB6SGI6B6SGI6MAIZE	11
-	trB6SH78B6SH78MAIZE	7
-	trB6SHC1B6SHC1MAIZE	4
-	trB6SLL3B6SLL3MAIZE	2
-	trB6STJ9B6STJ9MAIZE	2
-	trB6SY85B6SY85MAIZE	2
-	trB6SZL1B6SZL1MAIZE	2
-	trB6T352B6T352MAIZE	3
-	trB6T4K7B6T4K7MAIZE	2
-	trB6T543B6T543MAIZE	2
-	trB6T773B6T773MAIZE	2
-	trB6T7Q4B6T7Q4MAIZE	6
-	trB6T7Y8B6T7Y8MAIZE	2
-	trB6TBN6B6TBN6MAIZE	3
-	trB6TCV6B6TCV6MAIZE	2
-	trB6TEZ7B6TEZ7MAIZE	2
-	trB6TVG2B6TVG2MAIZE	7
-	trB6U4C0B6U4C0MAIZE	2
-	trB6U8S0B6U8S0MAIZE	2
-	trB6UB56B6UB56MAIZE	3
-	trB6UC12B6UC12MAIZE	4
-	trB6UCR9B6UCR9MAIZE	2
-	trB6UIQ0B6UIQ0MAIZE	3
-	trB6Z271B6Z271WHEAT	7
-	trB7ZWY3B7ZWY3MAIZE	2
-	trB7ZWY8B7ZWY8MAIZE	3
-	trB8A2P9B8A2P9MAIZE	2
-	trC0HH28C0HH28MAIZE	2
-	trC0P5G5C0P5G5MAIZE	4
-	trC0P7K9C0P7K9MAIZE	3
-	trC0P987C0P987MAIZE	7
-	trC0P9T6C0P9T6MAIZE	2
-	trC0P9Z9C0P9Z9MAIZE	2
-	trC0PC02C0PC02MAIZE	4
-	trC0PDA5C0PDA5MAIZE	20
-	trC0PED6C0PED6MAIZE	3
-	trC0PGI0C0PGI0MAIZE	11
-	trC0PI06C0PI06MAIZE	2
-	trC0PJY2C0PJY2MAIZE	6
-	trC0PNB9C0PNB9MAIZE	2
-	trC0PNW1C0PNW1MAIZE	2
-	trC0PP04C0PP04MAIZE	2
-	trC1IC96C1IC96HORVU	3
-	trC1KV21C1KV21WHEAT	3
-	trC4J0D3C4J0D3MAIZE	5
-	trC4J1F5C4J1F5MAIZE	2
-	trC4J202C4J202MAIZE	3
-	trC4J278C4J278MAIZE	2
-	trC4J3M7C4J3M7MAIZE	2
-	trC4J5I4C4J5I4MAIZE	7
-	trC4JC70C4JC70MAIZE	7
-	trD0QEJ6D0QEJ6WHEAT	36
-	trD0QEJ8D0QEJ8WHEAT	31
-	trD0QEK7D0QEK7WHEAT	4
-	trD7PDA1D7PDA1WHEAT	30
-	trD8L9M6D8L9M6WHEAT	10
-	trD8L9N1D8L9N1WHEAT	7
-	trD8L9U6D8L9U6WHEAT	2
-	trE9NX12E9NX12WHEAT	2
-	trF1C3E6F1C3E6WHEAT	19
-	trF5CPR7F5CPR7WHEAT	2
-	trF5CPS4F5CPS4WHEAT	24
-	trF5CPS8F5CPS8WHEAT	20
-	trF5CPS9F5CPS9WHEAT	19
-	trF6M8R4F6M8R4WHEAT	11
-	trH6U263H6U263WHEAT	50
-	trO04944O04944HORVU	2
-	trO21359O21359WHEAT	2
-	trO81231O81231MAIZE	3
-	trQ0MXD2Q0MXD2WHEAT	2
-	trQ15MN5Q15MN5WHEAT	3
-	trQ2L3U1Q2L3U1WHEAT	2
-	trQ32439Q32439HORVU	2
-	trQ332P4Q332P4WHEAT	2
-	trQ332Q0Q332Q0WHEAT	7
-	trQ3S9L9Q3S9L9WHEAT	22
-	trQ40058Q40058HORVU	2
-	trQ41537Q41537WHEAT	12
-	trQ41571Q41571WHEAT	2
-	trQ41574Q41574WHEAT	3
-	trQ45QG0Q45QG0WHEAT	3
-	trQ4U400Q4U400WHEAT	11
-	trQ5BHT3Q5BHT3WHEAT	2
-	trQ6R9A5Q6R9A5MAIZE	3
-	trQ6R9C6Q6R9C6MAIZE	2
-	trQ6R9H0Q6R9H0MAIZE	2
-	trQ6R9H4Q6R9H4MAIZE	2
-	trQ6R9H6Q6R9H6MAIZE	6
-	trQ6R9I9Q6R9I9MAIZE	2
-	trQ6WSR3Q6WSR3WHEAT	2
-	trQ70JP6Q70JP6WHEAT	10
-	trQ7FS87Q7FS87MAIZE	16
-	trQ7XB14Q7XB14HORVU	2
-	trQ7XJ26Q7XJ26HORVU	6
-	trQ7XYE4Q7XYE4WHEAT	5
-	trQ7YMP2Q7YMP2SACOF	2
-	trQ84KC8Q84KC8HORVU	2
-	trQ8H1S9Q8H1S9WHEAT	2
-	trQ8L5A2Q8L5A2HORVU	5
-	trQ8L7J3Q8L7J3MAIZE	27
-	trQ8SA91Q8SA91MAIZE	5
-	trQ8W0Y2Q8W0Y2MAIZE	2
-	trQ8W1D1Q8W1D1MAIZE	11
-	trQ8W1F4Q8W1F4WHEAT	6
-	trQ94BM0Q94BM0HORVU	2
-	trQ94BM1Q94BM1HORVU	5
-	trQ94BM2Q94BM2HORVU	8
-	trQ96467Q96467HORVU	3
-	trQ9M4X4Q9M4X4MAIZE	2
-	trQ9S7I5Q9S7I5WHEAT	2
-	trQ9S9A8Q9S9A8HORVU	2
-	trQ9XHF2Q9XHF2MAIZE	3
-	trQ9ZZ89Q9ZZ89HORVU	4

## Sheet: 5DLnonconserved
UniGene mapped to 5DL	UniProt mapped to 5DL	No. of matching reads
HvgnlUGHv#S12495033	-	2
HvgnlUGHv#S12495457	-	2
HvgnlUGHv#S12495665	-	2
HvgnlUGHv#S12496313	-	2
HvgnlUGHv#S12497579	-	6
HvgnlUGHv#S12498788	-	2
HvgnlUGHv#S12498884	-	3
HvgnlUGHv#S12501637	-	2
HvgnlUGHv#S12502616	trB6TD97B6TD97MAIZE	2
HvgnlUGHv#S12507902	-	2
HvgnlUGHv#S12507911	-	2
HvgnlUGHv#S12510282	-	3
HvgnlUGHv#S12512598	-	3
HvgnlUGHv#S12515491	trB6SR83B6SR83MAIZE	6
HvgnlUGHv#S12516922	trC0P6L6C0P6L6MAIZE	2
HvgnlUGHv#S12521193	-	4
HvgnlUGHv#S12521746	-	2
HvgnlUGHv#S12522210	-	11
HvgnlUGHv#S12526368	trC0PPD7C0PPD7MAIZE	4
HvgnlUGHv#S12529121	-	3
HvgnlUGHv#S12530307	trB6T2X8B6T2X8MAIZE	2
HvgnlUGHv#S12530601	-	4
HvgnlUGHv#S12533697	-	3
HvgnlUGHv#S12533766	-	7
HvgnlUGHv#S12540080	-	2
HvgnlUGHv#S12545123	-	2
HvgnlUGHv#S12549187	-	2
HvgnlUGHv#S12552877	-	2
HvgnlUGHv#S12553543	-	3
HvgnlUGHv#S12554483	trC0HIK5C0HIK5MAIZE	3
HvgnlUGHv#S12557420	-	5
HvgnlUGHv#S12558541	-	2
HvgnlUGHv#S12558714	-	4
HvgnlUGHv#S12559145	-	2
HvgnlUGHv#S12559463	-	2
HvgnlUGHv#S12559823	trB6SKW9B6SKW9MAIZE	4
HvgnlUGHv#S12560087	-	3
HvgnlUGHv#S12560478	-	7
HvgnlUGHv#S12562078	-	2
HvgnlUGHv#S12562824	-	2
HvgnlUGHv#S12562845	-	4
HvgnlUGHv#S12563883	-	2
HvgnlUGHv#S12564192	trQ9ATV8Q9ATV8HORVU	3
HvgnlUGHv#S12578839	-	2
HvgnlUGHv#S12579981	-	2
HvgnlUGHv#S12602349	spQ6ENP7NU4CSACOF	6
HvgnlUGHv#S12604683	spP16577UBC4WHEAT	2
HvgnlUGHv#S12605905	spQ95H51RK14WHEAT	4
HvgnlUGHv#S12608830	-	5
HvgnlUGHv#S12626812	-	2
HvgnlUGHv#S12629600	-	2
HvgnlUGHv#S12630627	-	2
HvgnlUGHv#S12632662	-	3
HvgnlUGHv#S12634347	spQ03033EF1AWHEAT	5
HvgnlUGHv#S12642031	-	2
HvgnlUGHv#S12642479	-	6
HvgnlUGHv#S12672219	-	7
HvgnlUGHv#S12676924	-	3
HvgnlUGHv#S12682874	-	5
HvgnlUGHv#S12688173	trB4ERW7B4ERW7WHEAT	2
HvgnlUGHv#S12692415	-	26
HvgnlUGHv#S12696724	-	2
HvgnlUGHv#S12698391	-	6
HvgnlUGHv#S12699292	-	3
HvgnlUGHv#S12701690	-	4
HvgnlUGHv#S12707613	-	2
HvgnlUGHv#S12711251	-	3
HvgnlUGHv#S12711952	-	5
HvgnlUGHv#S12716856	-	2
HvgnlUGHv#S12719877	-	4
HvgnlUGHv#S12746671	-	5
HvgnlUGHv#S12749420	-	4
HvgnlUGHv#S12749799	-	5
HvgnlUGHv#S12750498	-	2
HvgnlUGHv#S12751220	-	2
HvgnlUGHv#S12761010	trB4FRT5B4FRT5MAIZE	2
HvgnlUGHv#S12763099	-	10
HvgnlUGHv#S12763525	-	5
HvgnlUGHv#S12774474	-	5
HvgnlUGHv#S12781794	-	3
HvgnlUGHv#S12784901	-	2
HvgnlUGHv#S12787333	-	3
HvgnlUGHv#S12820655	-	4
HvgnlUGHv#S12821391	-	4
HvgnlUGHv#S12831607	-	5
HvgnlUGHv#S12832855	-	3
HvgnlUGHv#S12843584	-	3
HvgnlUGHv#S12853014	-	2
HvgnlUGHv#S12856975	trQ7GEL4Q7GEL4HORVU	4
HvgnlUGHv#S12856983	trQ9LE47Q9LE47HORVU	2
HvgnlUGHv#S12857093	trP93186P93186HORVU	2
HvgnlUGHv#S14562347	trQ84KB8Q84KB8HORVU	6
HvgnlUGHv#S14562352	trQ84KC3Q84KC3HORVU	2
HvgnlUGHv#S14562356	trQ84KD0Q84KD0HORVU	17
HvgnlUGHv#S14562359	trQ84KD0Q84KD0HORVU	27
HvgnlUGHv#S15195478	-	2
HvgnlUGHv#S15198830	-	5
HvgnlUGHv#S15205031	trQ71ET7Q71ET7MAIZE	3
HvgnlUGHv#S15209102	trB6T8F5B6T8F5MAIZE	2
HvgnlUGHv#S15344503	-	3
HvgnlUGHv#S18323797	trQ6S352Q6S352HORVU	2
HvgnlUGHv#S19015068	-	2
HvgnlUGHv#S19016428	-	7
HvgnlUGHv#S19018039	-	2
HvgnlUGHv#S21599900	-	3
HvgnlUGHv#S21600242	-	2
HvgnlUGHv#S21600978	-	6
HvgnlUGHv#S21609504	-	2
HvgnlUGHv#S22984232	-	2
HvgnlUGHv#S22984502	-	3
HvgnlUGHv#S22986501	-	3
HvgnlUGHv#S22986986	-	2
HvgnlUGHv#S22987263	-	2
HvgnlUGHv#S22987584	-	3
HvgnlUGHv#S23827883	-	4
HvgnlUGHv#S23828214	-	8
HvgnlUGHv#S23828226	-	2
HvgnlUGHv#S23829532	-	3
HvgnlUGHv#S23830273	trC4JAD3C4JAD3MAIZE	3
HvgnlUGHv#S23833012	trQ332R4Q332R4WHEAT	2
HvgnlUGHv#S23877697	-	2
HvgnlUGHv#S23879726	-	3
HvgnlUGHv#S32299767	-	2
HvgnlUGHv#S32742131	-	2
HvgnlUGHv#S32768981	-	2
HvgnlUGHv#S32769757	-	2
HvgnlUGHv#S32812438	-	3
HvgnlUGHv#S39522876	trB6T3Z3B6T3Z3MAIZE	2
HvgnlUGHv#S39522922	trC0P5I0C0P5I0MAIZE	2
HvgnlUGHv#S39522983	trC0HEF4C0HEF4MAIZE	4
HvgnlUGHv#S39523010	trB4FB70B4FB70MAIZE	2
HvgnlUGHv#S39523012	-	3
HvgnlUGHv#S39523059	-	2
HvgnlUGHv#S39523073	-	2
HvgnlUGHv#S39523114	-	26
HvgnlUGHv#S39523131	-	5
HvgnlUGHv#S39523138	trB6TDE4B6TDE4MAIZE	7
HvgnlUGHv#S39523247	-	4
HvgnlUGHv#S39523290	trQ6QFA7Q6QFA7WHEAT	4
HvgnlUGHv#S39523325	trQ4VJ26Q4VJ26MAIZE	3
HvgnlUGHv#S39523333	-	2
HvgnlUGHv#S39523359	-	2
HvgnlUGHv#S39523368	trC0PHR9C0PHR9MAIZE	5
HvgnlUGHv#S39523377	trB6T4S9B6T4S9MAIZE	5
HvgnlUGHv#S39523497	spQ03033EF1AWHEAT	11
HvgnlUGHv#S39523503	trB6TS20B6TS20MAIZE	6
HvgnlUGHv#S39523559	trB6TWQ1B6TWQ1MAIZE	3
HvgnlUGHv#S39523573	-	26
HvgnlUGHv#S39523644	-	2
HvgnlUGHv#S39523662	trO23888O23888MAIZE	4
HvgnlUGHv#S39523746	-	4
HvgnlUGHv#S39523811	trB6TC32B6TC32MAIZE	2
HvgnlUGHv#S39523816	trB4FLW5B4FLW5MAIZE	2
HvgnlUGHv#S39523857	trQ7XY17Q7XY17WHEAT	2
HvgnlUGHv#S39523988	trC0HHY6C0HHY6MAIZE	12
HvgnlUGHv#S39524035	-	2
HvgnlUGHv#S39524048	-	2
HvgnlUGHv#S39524051	trB4FXL3B4FXL3MAIZE	3
HvgnlUGHv#S39524074	trC0PCH2C0PCH2MAIZE	8
HvgnlUGHv#S39524080	-	2
HvgnlUGHv#S39524084	-	2
HvgnlUGHv#S39524170	-	3
HvgnlUGHv#S39524185	trB8A1E9B8A1E9MAIZE	6
HvgnlUGHv#S39524257	-	3
HvgnlUGHv#S39524412	trB6TQ03B6TQ03MAIZE	16
HvgnlUGHv#S39524420	-	3
HvgnlUGHv#S39524446	trB4FLK4B4FLK4MAIZE	3
HvgnlUGHv#S39524459	trC0HIE1C0HIE1MAIZE	23
HvgnlUGHv#S39524486	-	5
HvgnlUGHv#S39524540	-	14
HvgnlUGHv#S39524562	trQ9AR02Q9AR02HORVU	12
HvgnlUGHv#S39524563	-	2
HvgnlUGHv#S39524649	-	2
HvgnlUGHv#S39524726	trB6TIG4B6TIG4MAIZE	2
HvgnlUGHv#S39524746	-	3
HvgnlUGHv#S39524764	-	2
HvgnlUGHv#S39524765	-	9
HvgnlUGHv#S39524782	trC0PKR3C0PKR3MAIZE	2
HvgnlUGHv#S39524784	-	3
HvgnlUGHv#S39524811	-	2
HvgnlUGHv#S39524842	-	2
HvgnlUGHv#S39524893	-	2
HvgnlUGHv#S39524926	trB4FDI5B4FDI5MAIZE	3
HvgnlUGHv#S39525005	trA8WDL4A8WDL4WHEAT	6
HvgnlUGHv#S39525038	-	2
HvgnlUGHv#S39525047	trC0P4D6C0P4D6MAIZE	4
HvgnlUGHv#S39525071	-	5
HvgnlUGHv#S39525110	-	3
HvgnlUGHv#S39525142	-	3
HvgnlUGHv#S39525146	trB6SKC4B6SKC4MAIZE	3
HvgnlUGHv#S39525290	-	2
HvgnlUGHv#S39525348	trB6TL17B6TL17MAIZE	2
HvgnlUGHv#S39525368	-	3
HvgnlUGHv#S39525418	trO81990O81990HORVU	2
HvgnlUGHv#S39525428	trC0KTZ6C0KTZ6WHEAT	4
HvgnlUGHv#S39525455	-	5
HvgnlUGHv#S39525620	trQ3MUP2Q3MUP2HORVU	3
HvgnlUGHv#S39525627	trC0PEP9C0PEP9MAIZE	5
HvgnlUGHv#S39525686	trC0PF68C0PF68MAIZE	6
HvgnlUGHv#S39525714	-	2
HvgnlUGHv#S39525720	-	4
HvgnlUGHv#S39525735	trC0HHD7C0HHD7MAIZE	5
HvgnlUGHv#S39525746	-	2
HvgnlUGHv#S39525777	-	2
HvgnlUGHv#S39525880	-	4
HvgnlUGHv#S39525914	trQ8RWR5Q8RWR5WHEAT	2
HvgnlUGHv#S39525961	-	2
HvgnlUGHv#S39525991	-	2
HvgnlUGHv#S39526007	-	3
HvgnlUGHv#S39526015	trB4F7V0B4F7V0MAIZE	4
HvgnlUGHv#S39526049	trC4J601C4J601MAIZE	2
HvgnlUGHv#S39526080	-	2
HvgnlUGHv#S39526100	trH9BG21H9BG21WHEAT	2
HvgnlUGHv#S39526106	trB6SSG1B6SSG1MAIZE	13
HvgnlUGHv#S39526176	-	2
HvgnlUGHv#S39526215	-	2
HvgnlUGHv#S39526236	trB4F8X0B4F8X0MAIZE	7
HvgnlUGHv#S39526295	trB6SPX1B6SPX1MAIZE	3
HvgnlUGHv#S39526300	-	3
HvgnlUGHv#S39526320	-	4
HvgnlUGHv#S39526395	trB4FEE2B4FEE2MAIZE	2
HvgnlUGHv#S39526423	trC0PG08C0PG08MAIZE	3
HvgnlUGHv#S39526468	-	2
HvgnlUGHv#S39526482	-	10
HvgnlUGHv#S39526581	-	2
HvgnlUGHv#S39526582	-	3
HvgnlUGHv#S39526655	trB4FIS8B4FIS8MAIZE	3
HvgnlUGHv#S39526700	-	3
HvgnlUGHv#S39526726	trC0HDX4C0HDX4MAIZE	3
HvgnlUGHv#S39526915	-	2
HvgnlUGHv#S39526985	-	2
HvgnlUGHv#S39527050	-	2
HvgnlUGHv#S39527148	trB6TBL7B6TBL7MAIZE	4
HvgnlUGHv#S39527183	trB6UDJ0B6UDJ0MAIZE	8
HvgnlUGHv#S39527193	-	14
HvgnlUGHv#S39527243	-	4
HvgnlUGHv#S39527244	-	4
HvgnlUGHv#S39527261	trB4F822B4F822MAIZE	4
HvgnlUGHv#S39527300	trB6U0S1B6U0S1MAIZE	2
HvgnlUGHv#S39527383	-	2
HvgnlUGHv#S39527420	-	12
HvgnlUGHv#S39527424	-	2
HvgnlUGHv#S39527477	-	2
HvgnlUGHv#S39527501	-	3
HvgnlUGHv#S39527560	-	28
HvgnlUGHv#S39527590	trB6TPK7B6TPK7MAIZE	4
HvgnlUGHv#S39527592	trB6T1N1B6T1N1MAIZE	5
HvgnlUGHv#S39527620	-	3
HvgnlUGHv#S39527647	-	2
HvgnlUGHv#S39527671	trB6U7H6B6U7H6MAIZE	3
HvgnlUGHv#S39527689	-	3
HvgnlUGHv#S39527697	-	2
HvgnlUGHv#S41545066	-	7
HvgnlUGHv#S41545705	-	2
HvgnlUGHv#S41546146	-	2
HvgnlUGHv#S41548917	-	2
HvgnlUGHv#S41548941	-	2
HvgnlUGHv#S41549330	-	2
HvgnlUGHv#S41551162	-	2
HvgnlUGHv#S41551364	-	4
HvgnlUGHv#S41553682	-	2
HvgnlUGHv#S41556767	-	2
HvgnlUGHv#S41558913	trB4FWJ2B4FWJ2MAIZE	2
HvgnlUGHv#S41560396	trQ332P2Q332P2WHEAT	5
HvgnlUGHv#S41563241	-	2
HvgnlUGHv#S41563552	-	6
HvgnlUGHv#S41566831	-	3
HvgnlUGHv#S41568048	-	2
HvgnlUGHv#S41570002	-	2
HvgnlUGHv#S41570351	-	2
HvgnlUGHv#S41572858	trC0PMT9C0PMT9MAIZE	2
HvgnlUGHv#S41573056	-	3
HvgnlUGHv#S41573460	-	5
HvgnlUGHv#S41644032	trA9L9N2A9L9N2HORVU	2
HvgnlUGHv#S42541534	-	14
HvgnlUGHv#S42541643	-	2
HvgnlUGHv#S42548741	-	4
HvgnlUGHv#S42550153	-	2
HvgnlUGHv#S43168502	trC4J4P0C4J4P0MAIZE	2
HvgnlUGHv#S46917042	trC4J2M9C4J2M9MAIZE	5
HvgnlUGHv#S47420337	trB5U8Z0B5U8Z0HORVU	2
HvgnlUGHv#S48834551	-	3
HvgnlUGHv#S48842410	-	2
HvgnlUGHv#S48846307	-	2
HvgnlUGHv#S48848065	-	3
HvgnlUGHv#S48849539	-	3
HvgnlUGHv#S48849607	trB6U240B6U240MAIZE	3
HvgnlUGHv#S48850109	-	3
HvgnlUGHv#S52669037	trA9U8G0A9U8G0WHEAT	2
HvgnlUGHv#S58577992	trB4F7S5B4F7S5MAIZE	3
HvgnlUGHv#S58578024	-	4
HvgnlUGHv#S58578032	-	2
HvgnlUGHv#S58578038	trB6T0C3B6T0C3MAIZE	7
HvgnlUGHv#S58578048	trB7ZZL0B7ZZL0MAIZE	3
HvgnlUGHv#S58578086	-	2
HvgnlUGHv#S58578094	-	2
HvgnlUGHv#S58578130	trB6TBE4B6TBE4MAIZE	8
HvgnlUGHv#S58578138	-	2
HvgnlUGHv#S58578146	trB4FXN9B4FXN9MAIZE	2
HvgnlUGHv#S58578187	-	3
HvgnlUGHv#S58578205	-	11
HvgnlUGHv#S58578265	-	2
HvgnlUGHv#S58578269	trB6T6U4B6T6U4MAIZE	4
HvgnlUGHv#S58578277	trB6TKV9B6TKV9MAIZE	3
HvgnlUGHv#S58578316	-	2
HvgnlUGHv#S58578336	-	2
HvgnlUGHv#S58578351	-	2
HvgnlUGHv#S58578359	-	2
HvgnlUGHv#S58578389	trI0JTU1I0JTU1WHEAT	8
HvgnlUGHv#S58578397	-	2
HvgnlUGHv#S58578422	-	2
HvgnlUGHv#S58578440	trB6SSE0B6SSE0MAIZE	2
HvgnlUGHv#S58578458	-	2
HvgnlUGHv#S58578532	-	3
HvgnlUGHv#S58578606	-	3
HvgnlUGHv#S58578637	-	19
HvgnlUGHv#S58578688	-	2
HvgnlUGHv#S58578731	-	4
HvgnlUGHv#S58578771	trB4FFA5B4FFA5MAIZE	2
HvgnlUGHv#S58578791	-	2
HvgnlUGHv#S58578813	trQ40058Q40058HORVU	2
HvgnlUGHv#S58578840	-	2
HvgnlUGHv#S58578909	-	3
HvgnlUGHv#S58578931	trC4J0H7C4J0H7MAIZE	3
HvgnlUGHv#S58578936	-	2
HvgnlUGHv#S58578945	trB6TMD0B6TMD0MAIZE	11
HvgnlUGHv#S58578946	-	4
HvgnlUGHv#S58578951	-	4
HvgnlUGHv#S58578953	-	2
HvgnlUGHv#S58578974	-	2
HvgnlUGHv#S58579004	-	3
HvgnlUGHv#S58579014	-	4
HvgnlUGHv#S58579049	trB6ST24B6ST24MAIZE	3
HvgnlUGHv#S58579066	-	6
HvgnlUGHv#S58579084	-	14
HvgnlUGHv#S58579088	-	2
HvgnlUGHv#S58579094	-	2
HvgnlUGHv#S58579099	-	2
HvgnlUGHv#S58579151	trC0P878C0P878MAIZE	4
HvgnlUGHv#S58579185	-	2
HvgnlUGHv#S58579190	trC0PE42C0PE42MAIZE	3
HvgnlUGHv#S58579214	-	3
HvgnlUGHv#S58579240	-	3
HvgnlUGHv#S58579248	-	2
HvgnlUGHv#S58579251	-	2
HvgnlUGHv#S58579271	-	11
HvgnlUGHv#S58579327	trO48979O48979HORVU	4
HvgnlUGHv#S58579396	-	8
HvgnlUGHv#S58579451	trC0HFU5C0HFU5MAIZE	4
HvgnlUGHv#S58579454	-	2
HvgnlUGHv#S58579456	trB4G1Y2B4G1Y2MAIZE	2
HvgnlUGHv#S58579491	-	2
HvgnlUGHv#S58579497	-	3
HvgnlUGHv#S58579509	-	3
HvgnlUGHv#S58579516	trC0PEH7C0PEH7MAIZE	15
HvgnlUGHv#S58579524	-	7
HvgnlUGHv#S58579556	trB6SKP0B6SKP0MAIZE	8
HvgnlUGHv#S58579616	trC0PG55C0PG55MAIZE	2
HvgnlUGHv#S58579622	-	3
HvgnlUGHv#S58579633	-	10
HvgnlUGHv#S58579646	-	2
HvgnlUGHv#S58579649	-	13
HvgnlUGHv#S58579660	-	3
HvgnlUGHv#S58579745	-	2
HvgnlUGHv#S58579746	-	2
HvgnlUGHv#S58579762	-	6
HvgnlUGHv#S58579781	trC0P833C0P833MAIZE	3
HvgnlUGHv#S58579894	trC0HH93C0HH93MAIZE	18
HvgnlUGHv#S58579960	-	2
HvgnlUGHv#S58579980	-	15
HvgnlUGHv#S58579991	-	5
HvgnlUGHv#S58580005	-	2
HvgnlUGHv#S58580010	trB4FDV8B4FDV8MAIZE	3
HvgnlUGHv#S58580011	-	2
HvgnlUGHv#S58580012	-	6
HvgnlUGHv#S58580032	trC4JB13C4JB13MAIZE	2
HvgnlUGHv#S58580049	-	7
HvgnlUGHv#S58580055	-	4
HvgnlUGHv#S58580077	trA9UKM3A9UKM3HORVU	5
HvgnlUGHv#S58580085	-	2
HvgnlUGHv#S58580101	trB6SKI8B6SKI8MAIZE	6
HvgnlUGHv#S58580117	trB5LZ60B5LZ60MAIZE	3
HvgnlUGHv#S58580140	-	2
HvgnlUGHv#S58580146	-	6
HvgnlUGHv#S58580155	trB6SW15B6SW15MAIZE	18
HvgnlUGHv#S58580156	-	2
HvgnlUGHv#S58580182	trB7ZXV5B7ZXV5MAIZE	4
HvgnlUGHv#S58580211	-	6
HvgnlUGHv#S58580267	-	2
HvgnlUGHv#S58580308	-	3
HvgnlUGHv#S58580327	-	3
HvgnlUGHv#S58580340	-	2
HvgnlUGHv#S58580356	-	2
HvgnlUGHv#S58580359	-	3
HvgnlUGHv#S58580377	-	2
HvgnlUGHv#S58580452	-	2
HvgnlUGHv#S58580458	trC0P9E9C0P9E9MAIZE	8
HvgnlUGHv#S58580465	-	4
HvgnlUGHv#S58580466	trC0PG88C0PG88MAIZE	10
HvgnlUGHv#S58580520	trB4FT05B4FT05MAIZE	5
HvgnlUGHv#S58580536	trB4FTJ5B4FTJ5MAIZE	6
HvgnlUGHv#S58580546	-	2
HvgnlUGHv#S58580560	trB6UER3B6UER3MAIZE	7
HvgnlUGHv#S58580561	-	3
HvgnlUGHv#S58580616	trC0PNQ7C0PNQ7MAIZE	2
HvgnlUGHv#S58580647	-	2
HvgnlUGHv#S58580658	-	3
HvgnlUGHv#S58580750	trB9UYP3B9UYP3WHEAT	7
HvgnlUGHv#S58580759	-	2
HvgnlUGHv#S58580804	-	2
HvgnlUGHv#S58580844	trB4FPM5B4FPM5MAIZE	2
HvgnlUGHv#S58580855	-	2
HvgnlUGHv#S58580862	-	6
HvgnlUGHv#S58580888	trB3EXK3B3EXK3WHEAT	7
HvgnlUGHv#S58580889	trB6U290B6U290MAIZE	5
HvgnlUGHv#S58580900	-	2
HvgnlUGHv#S58580929	-	2
HvgnlUGHv#S58580968	-	3
HvgnlUGHv#S58580980	trC0PHD4C0PHD4MAIZE	8
HvgnlUGHv#S58580998	-	3
HvgnlUGHv#S58581000	-	3
HvgnlUGHv#S58581055	-	7
HvgnlUGHv#S58581060	trQ2QKB5Q2QKB5WHEAT	4
HvgnlUGHv#S58581078	trB6SVK1B6SVK1MAIZE	2
HvgnlUGHv#S58581141	trB7ZXQ1B7ZXQ1MAIZE	2
HvgnlUGHv#S58581236	-	2
HvgnlUGHv#S58581251	-	5
HvgnlUGHv#S58581262	-	2
HvgnlUGHv#S58581264	-	2
HvgnlUGHv#S58581311	-	4
HvgnlUGHv#S58581434	-	5
HvgnlUGHv#S58581472	-	2
HvgnlUGHv#S58581486	-	11
HvgnlUGHv#S58581505	-	3
HvgnlUGHv#S58581532	-	2
HvgnlUGHv#S58581561	-	6
HvgnlUGHv#S58581580	trB6TSL1B6TSL1MAIZE	3
HvgnlUGHv#S58581586	-	4
HvgnlUGHv#S58581607	-	2
HvgnlUGHv#S58581619	trB6TFJ2B6TFJ2MAIZE	2
HvgnlUGHv#S58581626	-	3
HvgnlUGHv#S58581668	trC0HFA2C0HFA2MAIZE	4
HvgnlUGHv#S58581671	trD7PDA1D7PDA1WHEAT	14
HvgnlUGHv#S58581689	-	3
HvgnlUGHv#S58581701	trB6SWZ5B6SWZ5MAIZE	4
HvgnlUGHv#S58581737	-	2
HvgnlUGHv#S58581803	trQ9M586Q9M586MAIZE	5
HvgnlUGHv#S58581819	-	4
HvgnlUGHv#S58581881	trC0P7S9C0P7S9MAIZE	2
HvgnlUGHv#S58581902	-	3
HvgnlUGHv#S58581916	-	5
HvgnlUGHv#S58581931	-	4
HvgnlUGHv#S58581963	-	6
HvgnlUGHv#S58582026	trB4G1X6B4G1X6MAIZE	7
HvgnlUGHv#S58582062	-	2
HvgnlUGHv#S58582218	-	8
HvgnlUGHv#S58582221	-	4
HvgnlUGHv#S58582233	-	2
HvgnlUGHv#S58582236	-	12
HvgnlUGHv#S58582305	trB6T994B6T994MAIZE	3
HvgnlUGHv#S58582325	trC0P5F6C0P5F6MAIZE	5
HvgnlUGHv#S58582360	-	4
HvgnlUGHv#S58582385	-	3
HvgnlUGHv#S58582429	trC0PGQ9C0PGQ9MAIZE	2
HvgnlUGHv#S58582450	-	6
HvgnlUGHv#S58582468	-	2
HvgnlUGHv#S58582484	-	2
HvgnlUGHv#S58582487	-	3
HvgnlUGHv#S58582503	trQ9FQ77Q9FQ77MAIZE	2
HvgnlUGHv#S58582527	-	3
HvgnlUGHv#S58582540	-	4
HvgnlUGHv#S58582568	-	2
HvgnlUGHv#S58582596	-	4
HvgnlUGHv#S58582637	trB6ST31B6ST31MAIZE	3
HvgnlUGHv#S58582643	-	9
HvgnlUGHv#S58582695	-	2
HvgnlUGHv#S58582698	-	5
HvgnlUGHv#S58582721	-	3
HvgnlUGHv#S58582726	-	17
HvgnlUGHv#S58582733	-	2
HvgnlUGHv#S58582747	-	2
HvgnlUGHv#S58582751	trC0PMN4C0PMN4MAIZE	2
HvgnlUGHv#S58582771	-	2
HvgnlUGHv#S58582779	trA9UKL6A9UKL6HORVU	2
HvgnlUGHv#S58582780	-	2
HvgnlUGHv#S58582789	-	4
HvgnlUGHv#S58582799	trB4FA87B4FA87MAIZE	10
HvgnlUGHv#S58582800	-	2
HvgnlUGHv#S58582810	-	7
HvgnlUGHv#S58582837	-	4
HvgnlUGHv#S58582843	-	22
HvgnlUGHv#S58582860	trO24571O24571MAIZE	11
HvgnlUGHv#S58582871	-	2
HvgnlUGHv#S58582872	trC4J083C4J083MAIZE	2
HvgnlUGHv#S58582876	-	7
HvgnlUGHv#S58582886	-	3
HvgnlUGHv#S58582894	-	3
HvgnlUGHv#S58582937	-	6
HvgnlUGHv#S58582939	-	4
HvgnlUGHv#S58582984	-	2
HvgnlUGHv#S58583017	-	4
HvgnlUGHv#S58583020	-	3
HvgnlUGHv#S58583026	-	3
HvgnlUGHv#S58583036	-	3
HvgnlUGHv#S58583078	-	3
HvgnlUGHv#S58583112	-	3
HvgnlUGHv#S58583141	trB4FZT6B4FZT6MAIZE	10
HvgnlUGHv#S58583143	-	4
HvgnlUGHv#S58583156	trP93667P93667HORVU	3
HvgnlUGHv#S58583158	trB6SXQ4B6SXQ4MAIZE	4
HvgnlUGHv#S58583186	trB6SX03B6SX03MAIZE	2
HvgnlUGHv#S58583188	-	2
HvgnlUGHv#S58583204	-	2
HvgnlUGHv#S58583224	-	2
HvgnlUGHv#S58583261	-	2
HvgnlUGHv#S58583284	trG9J115G9J115MAIZE	5
HvgnlUGHv#S58583290	-	2
HvgnlUGHv#S58583294	-	2
HvgnlUGHv#S58583434	trB6TGN4B6TGN4MAIZE	2
HvgnlUGHv#S58583461	-	6
HvgnlUGHv#S58583484	trB6U822B6U822MAIZE	3
HvgnlUGHv#S58583500	trQ7XHJ6Q7XHJ6HORVU	2
HvgnlUGHv#S58583506	trQ9SXP3Q9SXP3WHEAT	2
HvgnlUGHv#S58583543	trB6SVW9B6SVW9MAIZE	3
HvgnlUGHv#S58583593	-	2
HvgnlUGHv#S58583695	-	2
HvgnlUGHv#S58583723	trB4F908B4F908MAIZE	2
HvgnlUGHv#S58583856	-	8
HvgnlUGHv#S58583857	-	3
HvgnlUGHv#S58583858	-	2
HvgnlUGHv#S58583864	-	2
HvgnlUGHv#S58583872	trB6TH74B6TH74MAIZE	2
HvgnlUGHv#S58583873	-	3
HvgnlUGHv#S58583900	-	2
HvgnlUGHv#S58583912	-	2
HvgnlUGHv#S58583927	-	4
HvgnlUGHv#S58583939	trC0PCN6C0PCN6MAIZE	9
HvgnlUGHv#S58583950	-	2
HvgnlUGHv#S58583960	-	2
HvgnlUGHv#S58583974	-	2
HvgnlUGHv#S58584035	-	2
HvgnlUGHv#S58584055	-	10
HvgnlUGHv#S58584060	-	2
HvgnlUGHv#S58584138	-	2
HvgnlUGHv#S58584172	-	7
HvgnlUGHv#S58584173	-	2
HvgnlUGHv#S58584184	-	5
HvgnlUGHv#S58584185	-	5
HvgnlUGHv#S58584239	-	3
HvgnlUGHv#S58584247	-	7
HvgnlUGHv#S58584257	-	2
HvgnlUGHv#S58584287	-	4
HvgnlUGHv#S58584335	-	4
HvgnlUGHv#S58584360	-	2
HvgnlUGHv#S58584414	trB8A2A5B8A2A5MAIZE	3
HvgnlUGHv#S58584476	trC0HE93C0HE93MAIZE	4
HvgnlUGHv#S58584481	-	3
HvgnlUGHv#S58584505	-	2
HvgnlUGHv#S58584515	trC0HGC8C0HGC8MAIZE	3
HvgnlUGHv#S58584522	-	2
HvgnlUGHv#S58584530	trC0PH58C0PH58MAIZE	4
HvgnlUGHv#S58584556	-	3
HvgnlUGHv#S58584578	trB4FAS8B4FAS8MAIZE	5
HvgnlUGHv#S58584593	-	2
HvgnlUGHv#S58584757	-	3
HvgnlUGHv#S58584774	-	2
HvgnlUGHv#S58584792	-	2
HvgnlUGHv#S58584804	-	2
HvgnlUGHv#S58584829	-	3
HvgnlUGHv#S58584900	-	3
HvgnlUGHv#S58584924	trC1JCL8C1JCL8WHEAT	3
HvgnlUGHv#S58584951	trB8YPX7B8YPX7MAIZE	3
HvgnlUGHv#S58584990	trC0P4D3C0P4D3MAIZE	2
HvgnlUGHv#S58584999	-	20
HvgnlUGHv#S58585002	-	2
HvgnlUGHv#S58585009	-	3
HvgnlUGHv#S58585012	trC0P692C0P692MAIZE	2
HvgnlUGHv#S58585013	trQ56B89Q56B89WHEAT	2
HvgnlUGHv#S58585015	-	3
HvgnlUGHv#S58585043	trB4F8R9B4F8R9MAIZE	5
HvgnlUGHv#S58585046	-	4
HvgnlUGHv#S58585059	-	4
HvgnlUGHv#S58585061	trD8L9I3D8L9I3WHEAT	2
HvgnlUGHv#S58585077	trE5LP97E5LP97MAIZE	5
HvgnlUGHv#S58585113	trI0JTU1I0JTU1WHEAT	3
HvgnlUGHv#S58585130	-	2
HvgnlUGHv#S58585191	-	2
HvgnlUGHv#S58585205	trB6U170B6U170MAIZE	3
HvgnlUGHv#S58585225	trB7ZY60B7ZY60MAIZE	8
HvgnlUGHv#S58585232	-	4
HvgnlUGHv#S58585251	trB6TPD8B6TPD8MAIZE	8
HvgnlUGHv#S58585254	trC4J4N9C4J4N9MAIZE	12
HvgnlUGHv#S58585267	trB6U4S5B6U4S5MAIZE	7
HvgnlUGHv#S58585286	-	6
HvgnlUGHv#S58585323	-	2
HvgnlUGHv#S58585397	trB4FKZ6B4FKZ6MAIZE	12
HvgnlUGHv#S58585400	-	8
HvgnlUGHv#S58585424	-	3
HvgnlUGHv#S58585431	-	4
HvgnlUGHv#S58585460	-	4
HvgnlUGHv#S58585465	-	3
HvgnlUGHv#S58585483	trB9UYP3B9UYP3WHEAT	4
HvgnlUGHv#S58585497	trD8LAL2D8LAL2WHEAT	2
HvgnlUGHv#S58585513	-	3
HvgnlUGHv#S58585559	-	7
HvgnlUGHv#S58585576	trC4J2J0C4J2J0MAIZE	6
HvgnlUGHv#S58585634	-	4
HvgnlUGHv#S58585757	trQ9ATQ2Q9ATQ2WHEAT	10
HvgnlUGHv#S58585776	-	5
HvgnlUGHv#S58585918	trB6SVW5B6SVW5MAIZE	5
HvgnlUGHv#S58585964	trB8A2W2B8A2W2MAIZE	6
HvgnlUGHv#S58586149	-	6
HvgnlUGHv#S58586155	-	3
HvgnlUGHv#S58586157	trB6TZX8B6TZX8MAIZE	2
HvgnlUGHv#S58586161	trC4JBH7C4JBH7MAIZE	4
HvgnlUGHv#S58586199	-	3
HvgnlUGHv#S58586268	-	4
HvgnlUGHv#S58586270	-	8
HvgnlUGHv#S58586271	trC0PGT1C0PGT1MAIZE	4
HvgnlUGHv#S58586275	-	4
HvgnlUGHv#S58586287	trB8A0I2B8A0I2MAIZE	2
HvgnlUGHv#S58586299	-	3
HvgnlUGHv#S58586305	-	33
HvgnlUGHv#S58586308	trC0HHY2C0HHY2MAIZE	2
HvgnlUGHv#S58586315	-	5
HvgnlUGHv#S58586319	-	3
HvgnlUGHv#S58586334	trB7ZWY8B7ZWY8MAIZE	2
HvgnlUGHv#S58586357	trB6TW83B6TW83MAIZE	3
HvgnlUGHv#S58586367	-	4
HvgnlUGHv#S58586378	trE3VXB6E3VXB6HORVU	2
HvgnlUGHv#S58586382	-	3
HvgnlUGHv#S58586392	-	3
HvgnlUGHv#S58586409	-	10
HvgnlUGHv#S58586457	-	2
HvgnlUGHv#S58586474	-	3
HvgnlUGHv#S58586475	-	2
HvgnlUGHv#S58586477	trB6TGL7B6TGL7MAIZE	5
HvgnlUGHv#S58586491	-	4
HvgnlUGHv#S58586511	-	7
HvgnlUGHv#S58586523	-	2
HvgnlUGHv#S58586538	-	2
HvgnlUGHv#S58586725	-	3
HvgnlUGHv#S58586760	-	4
HvgnlUGHv#S58586761	trB6U2L7B6U2L7MAIZE	2
HvgnlUGHv#S58586810	-	2
HvgnlUGHv#S58586859	-	3
HvgnlUGHv#S58586879	-	4
HvgnlUGHv#S58586928	-	2
HvgnlUGHv#S58586932	trB8XSM9B8XSM9WHEAT	2
HvgnlUGHv#S58586940	-	13
HvgnlUGHv#S58586966	-	4
HvgnlUGHv#S58586997	-	2
HvgnlUGHv#S58587033	-	2
HvgnlUGHv#S58587038	-	2
HvgnlUGHv#S58587046	-	2
HvgnlUGHv#S58587111	-	2
HvgnlUGHv#S58587133	trB6TXE6B6TXE6MAIZE	2
HvgnlUGHv#S58587204	-	2
HvgnlUGHv#S58587266	trC0HEX1C0HEX1MAIZE	2
HvgnlUGHv#S58587267	trC0PJC1C0PJC1MAIZE	2
HvgnlUGHv#S58587282	-	2
HvgnlUGHv#S58587299	-	2
HvgnlUGHv#S58587311	-	14
HvgnlUGHv#S58587336	trQ5LJI9Q5LJI9HORVU	3
HvgnlUGHv#S58587351	trB6TFM4B6TFM4MAIZE	10
HvgnlUGHv#S58587356	trB4FHV1B4FHV1MAIZE	5
HvgnlUGHv#S58587405	-	8
HvgnlUGHv#S58587457	-	2
HvgnlUGHv#S58587580	-	2
HvgnlUGHv#S58587581	trC4J2X3C4J2X3MAIZE	5
HvgnlUGHv#S58587590	-	7
HvgnlUGHv#S58587668	trB6TKV9B6TKV9MAIZE	2
HvgnlUGHv#S58587686	-	3
HvgnlUGHv#S58587690	-	8
HvgnlUGHv#S58587692	-	2
HvgnlUGHv#S58587708	-	3
HvgnlUGHv#S58587715	-	3
HvgnlUGHv#S58587727	trC0P789C0P789MAIZE	2
HvgnlUGHv#S58587734	-	5
HvgnlUGHv#S58587743	-	5
HvgnlUGHv#S58587749	trQ7X9B0Q7X9B0MAIZE	2
HvgnlUGHv#S58587804	-	4
HvgnlUGHv#S58587805	-	2
HvgnlUGHv#S58587823	-	12
HvgnlUGHv#S58587842	-	5
HvgnlUGHv#S58587909	trC0PP16C0PP16MAIZE	4
HvgnlUGHv#S58587917	-	2
HvgnlUGHv#S58587925	trB6UB79B6UB79MAIZE	2
HvgnlUGHv#S58587938	trB4F8N9B4F8N9MAIZE	4
HvgnlUGHv#S58587974	trC0P6S9C0P6S9MAIZE	2
HvgnlUGHv#S58587996	-	5
HvgnlUGHv#S58588021	-	2
HvgnlUGHv#S58588046	trC4XVD8C4XVD8MAIZE	3
HvgnlUGHv#S58588074	trQ7XYB6Q7XYB6WHEAT	4
HvgnlUGHv#S58588127	-	2
HvgnlUGHv#S58588150	-	2
HvgnlUGHv#S58588156	-	2
HvgnlUGHv#S58588162	-	2
HvgnlUGHv#S58588241	-	2
HvgnlUGHv#S58588308	-	5
HvgnlUGHv#S58588329	-	2
HvgnlUGHv#S58588396	trB4FMA1B4FMA1MAIZE	6
HvgnlUGHv#S58588400	trB4FK76B4FK76MAIZE	6
HvgnlUGHv#S58588419	trB6TXQ6B6TXQ6MAIZE	16
HvgnlUGHv#S58588420	-	2
HvgnlUGHv#S58588430	trQ9ZTB8Q9ZTB8MAIZE	4
HvgnlUGHv#S58588442	trC0PNS0C0PNS0MAIZE	2
HvgnlUGHv#S58588449	-	5
HvgnlUGHv#S58588455	-	2
HvgnlUGHv#S58588470	-	3
HvgnlUGHv#S58588498	-	2
HvgnlUGHv#S58588534	-	4
HvgnlUGHv#S58588537	trO23888O23888MAIZE	4
HvgnlUGHv#S58588542	trQ41793Q41793MAIZE	7
HvgnlUGHv#S58588557	-	3
HvgnlUGHv#S58588570	-	3
HvgnlUGHv#S58588603	trC0PP97C0PP97MAIZE	10
HvgnlUGHv#S58588617	trB4FR97B4FR97MAIZE	3
HvgnlUGHv#S58588632	-	3
HvgnlUGHv#S58588655	trB6ST92B6ST92MAIZE	2
HvgnlUGHv#S58588794	trQ93XG2Q93XG2MAIZE	2
HvgnlUGHv#S58588819	trG0Z6F0G0Z6F0WHEAT	5
HvgnlUGHv#S58588823	-	3
HvgnlUGHv#S58588836	-	2
HvgnlUGHv#S58588867	trB7ZY86B7ZY86MAIZE	2
HvgnlUGHv#S58588889	-	6
HvgnlUGHv#S58588919	-	3
HvgnlUGHv#S58588937	trB4FBQ0B4FBQ0MAIZE	2
HvgnlUGHv#S58588974	-	2
HvgnlUGHv#S58589019	trB6SV37B6SV37MAIZE	7
HvgnlUGHv#S58589028	-	3
HvgnlUGHv#S58589036	trC0HEZ8C0HEZ8MAIZE	11
HvgnlUGHv#S58589079	-	2
HvgnlUGHv#S58589094	-	2
HvgnlUGHv#S58589101	trB4FLJ2B4FLJ2MAIZE	2
HvgnlUGHv#S58589109	trB6SYE1B6SYE1MAIZE	15
HvgnlUGHv#S58589112	-	2
HvgnlUGHv#S58589113	-	2
HvgnlUGHv#S58589123	trC0HEA8C0HEA8MAIZE	2
HvgnlUGHv#S58589138	-	3
HvgnlUGHv#S58589176	trC0PCQ1C0PCQ1MAIZE	3
HvgnlUGHv#S58589242	-	2
HvgnlUGHv#S58589254	-	2
HvgnlUGHv#S58589345	-	2
HvgnlUGHv#S58589434	-	6
HvgnlUGHv#S58589454	-	3
HvgnlUGHv#S58589504	trD2KTD4D2KTD4HORVU	2
HvgnlUGHv#S58589645	trB6UFK5B6UFK5MAIZE	2
HvgnlUGHv#S58589682	trC4J6T6C4J6T6MAIZE	4
HvgnlUGHv#S58589728	-	19
HvgnlUGHv#S58589737	trO81194O81194HORVU	11
HvgnlUGHv#S58589750	-	2
HvgnlUGHv#S58589793	-	6
HvgnlUGHv#S58589796	-	3
HvgnlUGHv#S58589808	trB4FWZ5B4FWZ5MAIZE	4
HvgnlUGHv#S58589839	-	2
HvgnlUGHv#S58589905	-	6
HvgnlUGHv#S58589908	-	5
HvgnlUGHv#S58589941	-	4
HvgnlUGHv#S58589965	-	4
HvgnlUGHv#S58589978	trB6UFM1B6UFM1MAIZE	2
HvgnlUGHv#S58590018	trB4FGH5B4FGH5MAIZE	2
HvgnlUGHv#S58590097	trB6UA74B6UA74MAIZE	2
HvgnlUGHv#S58590134	trQ6XJT1Q6XJT1WHEAT	9
HvgnlUGHv#S58590156	trB6U8G5B6U8G5MAIZE	7
HvgnlUGHv#S58590220	trD8L9P8D8L9P8WHEAT	7
HvgnlUGHv#S58590256	-	2
HvgnlUGHv#S58590326	-	3
HvgnlUGHv#S58590397	-	2
HvgnlUGHv#S58590426	trC6K7G3C6K7G3WHEAT	2
HvgnlUGHv#S58590502	-	5
HvgnlUGHv#S58590519	-	3
HvgnlUGHv#S58590530	-	8
HvgnlUGHv#S58590584	trB4F8G8B4F8G8MAIZE	2
HvgnlUGHv#S58590786	trC0HEP2C0HEP2MAIZE	2
HvgnlUGHv#S58590787	-	2
HvgnlUGHv#S58590853	-	2
HvgnlUGHv#S58590902	-	4
HvgnlUGHv#S58590946	trB4FQG2B4FQG2MAIZE	2
HvgnlUGHv#S58590989	-	6
HvgnlUGHv#S58591023	-	5
HvgnlUGHv#S58591081	-	2
HvgnlUGHv#S58591127	-	2
HvgnlUGHv#S58591132	-	3
HvgnlUGHv#S58591199	-	2
HvgnlUGHv#S58591239	trB4FU39B4FU39MAIZE	2
HvgnlUGHv#S58591312	-	2
HvgnlUGHv#S58591317	-	8
HvgnlUGHv#S58591321	trI0JTU1I0JTU1WHEAT	2
HvgnlUGHv#S58591322	-	3
HvgnlUGHv#S58591346	-	5
HvgnlUGHv#S58591359	spQ00742DHR15WHEAT	4
HvgnlUGHv#S58591385	-	2
HvgnlUGHv#S58591411	-	2
HvgnlUGHv#S58591483	-	2
HvgnlUGHv#S58591496	-	3
HvgnlUGHv#S58591501	-	2
HvgnlUGHv#S58591516	-	4
HvgnlUGHv#S58591528	-	11
HvgnlUGHv#S58591562	-	2
HvgnlUGHv#S58591572	-	2
HvgnlUGHv#S58591588	-	4
HvgnlUGHv#S58591617	-	2
HvgnlUGHv#S58591647	-	3
HvgnlUGHv#S58591681	-	2
HvgnlUGHv#S58591699	trC4J058C4J058MAIZE	2
HvgnlUGHv#S58591722	-	4
HvgnlUGHv#S58591795	-	3
HvgnlUGHv#S58591796	-	2
HvgnlUGHv#S58591982	-	2
HvgnlUGHv#S58591993	trC0HFL3C0HFL3MAIZE	4
HvgnlUGHv#S58592034	-	13
HvgnlUGHv#S58592038	trB6U5B9B6U5B9MAIZE	2
HvgnlUGHv#S58592047	-	6
HvgnlUGHv#S58592098	-	3
HvgnlUGHv#S58592130	-	5
HvgnlUGHv#S58592175	-	3
HvgnlUGHv#S58592176	trQ9AVV4Q9AVV4HORVU	2
HvgnlUGHv#S58592224	-	3
HvgnlUGHv#S58592255	-	3
HvgnlUGHv#S58592276	trC0P6X6C0P6X6MAIZE	4
HvgnlUGHv#S58592313	trC0PFQ6C0PFQ6MAIZE	2
HvgnlUGHv#S58592322	-	2
HvgnlUGHv#S58592349	-	2
HvgnlUGHv#S58592363	-	2
HvgnlUGHv#S58592368	-	3
HvgnlUGHv#S58592372	trC0SSW6C0SSW6WHEAT	2
HvgnlUGHv#S58592384	-	6
HvgnlUGHv#S58592395	trC0PEZ8C0PEZ8MAIZE	3
HvgnlUGHv#S58592419	-	2
HvgnlUGHv#S58592426	trC0PMB1C0PMB1MAIZE	5
HvgnlUGHv#S58592428	trB7ZY40B7ZY40MAIZE	3
HvgnlUGHv#S58592499	-	2
HvgnlUGHv#S58592540	trB6TS97B6TS97MAIZE	2
HvgnlUGHv#S58592556	-	2
HvgnlUGHv#S58592579	trQ8RWR5Q8RWR5WHEAT	4
HvgnlUGHv#S58592618	trB4F8C4B4F8C4MAIZE	6
HvgnlUGHv#S58592624	-	3
HvgnlUGHv#S58592629	-	3
HvgnlUGHv#S58592636	-	5
HvgnlUGHv#S58592657	trB4F9V6B4F9V6MAIZE	5
HvgnlUGHv#S58592662	trQ4U400Q4U400WHEAT	2
HvgnlUGHv#S58592664	-	3
HvgnlUGHv#S58592731	-	2
HvgnlUGHv#S58592751	-	2
HvgnlUGHv#S58592754	-	2
HvgnlUGHv#S58592756	-	5
HvgnlUGHv#S58592786	trB6SZ63B6SZ63MAIZE	3
HvgnlUGHv#S58592787	-	2
HvgnlUGHv#S58592790	-	2
HvgnlUGHv#S58592800	trG0LY29G0LY29WHEAT	2
HvgnlUGHv#S58592880	-	3
HvgnlUGHv#S58592896	-	16
HvgnlUGHv#S58592917	-	4
HvgnlUGHv#S58592933	-	2
HvgnlUGHv#S58592938	spQ9FUZ7SCRMAIZE	5
HvgnlUGHv#S58592972	-	10
HvgnlUGHv#S58592985	trC3V133C3V133WHEAT	2
HvgnlUGHv#S58593021	trB4FM09B4FM09MAIZE	9
HvgnlUGHv#S58593054	trB6SZL1B6SZL1MAIZE	2
HvgnlUGHv#S58593058	-	5
HvgnlUGHv#S58593071	-	3
HvgnlUGHv#S58593100	-	11
HvgnlUGHv#S58593129	-	2
HvgnlUGHv#S58593145	trB8A372B8A372MAIZE	5
HvgnlUGHv#S58593147	trA5JPR1A5JPR1WHEAT	3
HvgnlUGHv#S58593173	trC4J8X6C4J8X6MAIZE	4
HvgnlUGHv#S58593187	trQ2L3U3Q2L3U3WHEAT	2
HvgnlUGHv#S58593211	-	8
HvgnlUGHv#S58593225	-	2
HvgnlUGHv#S58593238	-	5
HvgnlUGHv#S58593264	-	2
HvgnlUGHv#S58593362	trE1U817E1U817MAIZE	4
HvgnlUGHv#S58593374	trC0HHT5C0HHT5MAIZE	3
HvgnlUGHv#S58593377	-	2
HvgnlUGHv#S58593404	-	15
HvgnlUGHv#S58593462	-	12
HvgnlUGHv#S58593490	-	2
HvgnlUGHv#S58593494	trB8A148B8A148MAIZE	3
HvgnlUGHv#S58593537	-	2
HvgnlUGHv#S58593541	-	6
HvgnlUGHv#S58593542	-	4
HvgnlUGHv#S58593562	-	4
HvgnlUGHv#S58593626	trB6TQY2B6TQY2MAIZE	3
HvgnlUGHv#S58593631	trQ2L3W1Q2L3W1WHEAT	3
HvgnlUGHv#S58593637	-	2
HvgnlUGHv#S58593655	trB6T565B6T565MAIZE	4
HvgnlUGHv#S58593775	-	2
HvgnlUGHv#S58593855	trB8A2J4B8A2J4MAIZE	5
HvgnlUGHv#S58593856	trB4FZN0B4FZN0MAIZE	3
HvgnlUGHv#S58593871	-	3
HvgnlUGHv#S58593896	trB4FKD8B4FKD8MAIZE	2
HvgnlUGHv#S58593967	-	4
HvgnlUGHv#S58593973	trB4FFH2B4FFH2MAIZE	4
HvgnlUGHv#S58593974	-	4
HvgnlUGHv#S58593976	-	23
HvgnlUGHv#S58594057	-	2
HvgnlUGHv#S58594059	-	4
HvgnlUGHv#S58594074	trA5GXS3A5GXS3MAIZE	7
HvgnlUGHv#S58594118	-	2
HvgnlUGHv#S58594129	-	2
HvgnlUGHv#S58594155	-	4
HvgnlUGHv#S58594179	-	10
HvgnlUGHv#S58594196	-	6
HvgnlUGHv#S58594210	trB4FF47B4FF47MAIZE	7
HvgnlUGHv#S58594217	trB6T4S5B6T4S5MAIZE	3
HvgnlUGHv#S58594246	trQ6R9H6Q6R9H6MAIZE	7
HvgnlUGHv#S58594252	-	2
HvgnlUGHv#S58594287	trI2FLM1I2FLM1HORVU	2
HvgnlUGHv#S58594316	-	2
HvgnlUGHv#S58594321	-	6
HvgnlUGHv#S58594365	trB7ZYL2B7ZYL2MAIZE	5
HvgnlUGHv#S58594383	-	3
HvgnlUGHv#S58594393	-	7
HvgnlUGHv#S58594406	trB6UF78B6UF78MAIZE	3
HvgnlUGHv#S58594420	-	16
HvgnlUGHv#S58594470	-	2
HvgnlUGHv#S58594482	trB6TEY3B6TEY3MAIZE	2
HvgnlUGHv#S58594573	-	2
HvgnlUGHv#S58594574	trQ2PAJ1Q2PAJ1MAIZE	2
HvgnlUGHv#S58594609	-	2
HvgnlUGHv#S58594617	-	3
HvgnlUGHv#S58594650	trQ9XHQ2Q9XHQ2HORVU	3
HvgnlUGHv#S58594709	spP42045HEMHHORVU	5
HvgnlUGHv#S58594743	-	2
HvgnlUGHv#S58594802	-	4
HvgnlUGHv#S58594840	trB6TMZ1B6TMZ1MAIZE	8
HvgnlUGHv#S58594856	-	30
HvgnlUGHv#S58594858	trB6TMD0B6TMD0MAIZE	3
HvgnlUGHv#S58594875	-	2
HvgnlUGHv#S58594891	-	3
HvgnlUGHv#S58594897	-	2
HvgnlUGHv#S58594900	-	4
HvgnlUGHv#S58594910	-	2
HvgnlUGHv#S58594926	-	3
HvgnlUGHv#S58594935	-	3
HvgnlUGHv#S58594949	trQ5LJJ2Q5LJJ2HORVU	3
HvgnlUGHv#S58594959	trC0PJH9C0PJH9MAIZE	3
HvgnlUGHv#S58594982	-	2
HvgnlUGHv#S58594986	-	2
HvgnlUGHv#S58594993	-	2
HvgnlUGHv#S58595054	trB4F8G4B4F8G4MAIZE	3
HvgnlUGHv#S58595100	trB5KQ18B5KQ18WHEAT	2
HvgnlUGHv#S58595160	-	16
HvgnlUGHv#S58595181	trC0PFZ6C0PFZ6MAIZE	3
HvgnlUGHv#S58595201	trB7ZYJ9B7ZYJ9MAIZE	2
HvgnlUGHv#S58595266	-	2
HvgnlUGHv#S58595291	-	4
HvgnlUGHv#S58595293	trB8A323B8A323MAIZE	5
HvgnlUGHv#S58595306	-	3
HvgnlUGHv#S58595334	trB6UB24B6UB24MAIZE	2
HvgnlUGHv#S58595367	trA7U1X3A7U1X3WHEAT	8
HvgnlUGHv#S58595389	trC4J056C4J056MAIZE	2
HvgnlUGHv#S58595401	-	3
HvgnlUGHv#S58595448	trC0HGS7C0HGS7MAIZE	6
HvgnlUGHv#S58595457	-	2
HvgnlUGHv#S58595460	-	7
HvgnlUGHv#S58595484	-	2
HvgnlUGHv#S58595493	-	4
HvgnlUGHv#S58595501	-	4
HvgnlUGHv#S58595513	trC0HIX2C0HIX2MAIZE	11
HvgnlUGHv#S58595559	-	3
HvgnlUGHv#S58595575	-	5
HvgnlUGHv#S58595591	-	2
HvgnlUGHv#S58595596	-	2
HvgnlUGHv#S58595615	-	3
HvgnlUGHv#S58595619	trC0PBD7C0PBD7MAIZE	5
HvgnlUGHv#S58595635	-	3
HvgnlUGHv#S58595642	trC0PCP2C0PCP2MAIZE	2
HvgnlUGHv#S58595649	trC0PG08C0PG08MAIZE	2
HvgnlUGHv#S58595661	-	2
HvgnlUGHv#S58595685	trB6SWE0B6SWE0MAIZE	6
HvgnlUGHv#S58595709	-	22
HvgnlUGHv#S58595720	-	5
HvgnlUGHv#S58595727	-	10
HvgnlUGHv#S58595748	-	5
HvgnlUGHv#S58595779	trQ4U3Z6Q4U3Z6WHEAT	8
HvgnlUGHv#S58595789	-	7
HvgnlUGHv#S58595797	trQ5W1F8Q5W1F8HORVU	2
HvgnlUGHv#S58595828	trQ71ET7Q71ET7MAIZE	11
HvgnlUGHv#S58595829	-	5
HvgnlUGHv#S58595848	trB4FNT8B4FNT8MAIZE	2
HvgnlUGHv#S58595916	trB6SWU9B6SWU9MAIZE	2
HvgnlUGHv#S58595966	-	2
HvgnlUGHv#S58595975	-	4
HvgnlUGHv#S58595976	-	7
HvgnlUGHv#S58596010	-	2
HvgnlUGHv#S58596059	-	32
HvgnlUGHv#S58596062	-	4
HvgnlUGHv#S58596074	-	2
HvgnlUGHv#S58596102	-	2
HvgnlUGHv#S58596117	-	2
HvgnlUGHv#S58596124	trB8A3F5B8A3F5MAIZE	2
HvgnlUGHv#S58596129	-	2
HvgnlUGHv#S58596137	trB6TBR6B6TBR6MAIZE	4
HvgnlUGHv#S58596226	-	2
HvgnlUGHv#S58596229	-	3
HvgnlUGHv#S58596283	-	8
HvgnlUGHv#S58596294	trC0PMV6C0PMV6MAIZE	5
HvgnlUGHv#S58596308	trB8A1Y7B8A1Y7MAIZE	2
HvgnlUGHv#S58596323	-	3
HvgnlUGHv#S58596339	-	2
HvgnlUGHv#S58596350	trC0P6C6C0P6C6MAIZE	3
HvgnlUGHv#S58596376	trB4FI46B4FI46MAIZE	2
HvgnlUGHv#S58596379	-	3
HvgnlUGHv#S58596390	trC0HF26C0HF26MAIZE	3
HvgnlUGHv#S58596426	-	26
HvgnlUGHv#S58596440	trB4FW44B4FW44MAIZE	3
HvgnlUGHv#S58596442	-	2
HvgnlUGHv#S58596443	-	5
HvgnlUGHv#S58596468	trB6SLS0B6SLS0MAIZE	3
HvgnlUGHv#S58596497	-	2
HvgnlUGHv#S58596590	-	3
HvgnlUGHv#S58596603	trC0HET2C0HET2MAIZE	7
HvgnlUGHv#S58596605	-	7
HvgnlUGHv#S58596606	-	2
HvgnlUGHv#S58596655	trB4FBB7B4FBB7MAIZE	2
HvgnlUGHv#S58596724	-	2
HvgnlUGHv#S58596779	trB6U1C7B6U1C7MAIZE	3
HvgnlUGHv#S58596818	trC0PEE9C0PEE9MAIZE	3
HvgnlUGHv#S58596847	-	2
HvgnlUGHv#S58596886	trQ6J0P5Q6J0P5MAIZE	4
HvgnlUGHv#S58596988	trB4FIR9B4FIR9MAIZE	6
HvgnlUGHv#S58597002	trB7FF23B7FF23MAIZE	4
HvgnlUGHv#S58597104	-	6
HvgnlUGHv#S58597114	-	14
HvgnlUGHv#S58597145	trB4FP77B4FP77MAIZE	3
HvgnlUGHv#S58597179	trB4F8Z8B4F8Z8MAIZE	4
HvgnlUGHv#S58597189	-	3
HvgnlUGHv#S58597306	trB6SZ47B6SZ47MAIZE	4
HvgnlUGHv#S58597318	-	2
HvgnlUGHv#S58597361	trB4FEX6B4FEX6MAIZE	2
HvgnlUGHv#S58597420	-	2
HvgnlUGHv#S58597457	trQ67BC7Q67BC7MAIZE	3
HvgnlUGHv#S58597459	trB7ZXB4B7ZXB4MAIZE	8
HvgnlUGHv#S58597509	trB6SVT2B6SVT2MAIZE	4
HvgnlUGHv#S58597572	trB7ZXW1B7ZXW1MAIZE	2
HvgnlUGHv#S58597591	trB6SS10B6SS10MAIZE	2
HvgnlUGHv#S58597600	-	3
HvgnlUGHv#S58597642	trB6UD08B6UD08MAIZE	4
HvgnlUGHv#S58597673	-	2
HvgnlUGHv#S58597732	-	2
HvgnlUGHv#S58597741	-	2
HvgnlUGHv#S58597766	-	5
HvgnlUGHv#S58597787	-	8
HvgnlUGHv#S58597844	-	2
HvgnlUGHv#S58597851	-	3
HvgnlUGHv#S58597855	-	3
HvgnlUGHv#S58598036	trB4FEX1B4FEX1MAIZE	8
HvgnlUGHv#S58598052	trC0P4W8C0P4W8MAIZE	14
HvgnlUGHv#S58598059	-	7
HvgnlUGHv#S58598069	trC0PN63C0PN63MAIZE	2
HvgnlUGHv#S58598173	-	3
HvgnlUGHv#S58598249	trB6SWZ5B6SWZ5MAIZE	3
HvgnlUGHv#S58598333	-	2
HvgnlUGHv#S58598344	-	4
HvgnlUGHv#S58598367	trQ8W1F4Q8W1F4WHEAT	3
HvgnlUGHv#S58598393	trC0P4G0C0P4G0MAIZE	6
HvgnlUGHv#S58598414	-	3
HvgnlUGHv#S58598465	-	3
HvgnlUGHv#S58598477	trB6U7A9B6U7A9MAIZE	3
HvgnlUGHv#S58598500	-	2
HvgnlUGHv#S58598551	-	5
HvgnlUGHv#S58598553	-	4
HvgnlUGHv#S58598560	trQ8LPU3Q8LPU3MAIZE	3
HvgnlUGHv#S58598584	-	3
HvgnlUGHv#S58598586	trO23888O23888MAIZE	2
HvgnlUGHv#S58598626	-	4
HvgnlUGHv#S58598630	-	2
HvgnlUGHv#S58598673	-	7
HvgnlUGHv#S58598725	-	2
HvgnlUGHv#S58598762	-	2
HvgnlUGHv#S58598764	-	11
HvgnlUGHv#S58598768	-	2
HvgnlUGHv#S58598792	-	13
HvgnlUGHv#S58598807	trC0P715C0P715MAIZE	3
HvgnlUGHv#S58598882	trB4FNY1B4FNY1MAIZE	3
HvgnlUGHv#S58598917	trB4G266B4G266MAIZE	2
HvgnlUGHv#S58598948	-	4
HvgnlUGHv#S58598950	trC0PGJ3C0PGJ3MAIZE	2
HvgnlUGHv#S58598960	trB6U0Y9B6U0Y9MAIZE	7
HvgnlUGHv#S58598968	-	6
HvgnlUGHv#S58598980	trB7ZZL3B7ZZL3MAIZE	15
HvgnlUGHv#S58598989	-	2
HvgnlUGHv#S58599000	-	2
HvgnlUGHv#S58599001	-	2
HvgnlUGHv#S58599015	-	2
HvgnlUGHv#S58599061	trB7ZXP5B7ZXP5MAIZE	3
HvgnlUGHv#S58599084	-	3
HvgnlUGHv#S58599116	trB6UAZ2B6UAZ2MAIZE	3
HvgnlUGHv#S58599120	-	2
HvgnlUGHv#S58599123	trB6TZ47B6TZ47MAIZE	2
HvgnlUGHv#S58599139	-	2
HvgnlUGHv#S58599141	trB6TEP5B6TEP5MAIZE	2
HvgnlUGHv#S58599167	trC4J581C4J581MAIZE	10
HvgnlUGHv#S58599180	-	5
HvgnlUGHv#S58599207	-	14
HvgnlUGHv#S58599228	trQ8VWN1Q8VWN1WHEAT	2
HvgnlUGHv#S58599351	-	4
HvgnlUGHv#S58599415	-	4
HvgnlUGHv#S58599438	-	2
HvgnlUGHv#S58599453	-	6
HvgnlUGHv#S58599461	-	5
HvgnlUGHv#S58599467	trB7ZXL7B7ZXL7MAIZE	10
HvgnlUGHv#S58599479	-	2
HvgnlUGHv#S58599499	-	3
HvgnlUGHv#S58599543	-	2
HvgnlUGHv#S58599559	-	2
HvgnlUGHv#S58599579	trB6U0X3B6U0X3MAIZE	2
HvgnlUGHv#S58599613	-	2
HvgnlUGHv#S58599630	-	2
HvgnlUGHv#S58599637	-	3
HvgnlUGHv#S58599690	-	4
HvgnlUGHv#S58599727	-	3
HvgnlUGHv#S58599759	-	2
HvgnlUGHv#S58599774	-	5
HvgnlUGHv#S58599785	-	2
HvgnlUGHv#S58599801	trB4FI71B4FI71MAIZE	3
HvgnlUGHv#S58599866	-	4
HvgnlUGHv#S58599901	-	3
HvgnlUGHv#S58599930	-	13
HvgnlUGHv#S58599933	trB6TDC5B6TDC5MAIZE	5
HvgnlUGHv#S58599967	trB6TVT4B6TVT4MAIZE	3
HvgnlUGHv#S58599972	trC0PFZ0C0PFZ0MAIZE	2
HvgnlUGHv#S58600001	-	3
HvgnlUGHv#S58600044	-	2
HvgnlUGHv#S58600059	trQ9AVM3Q9AVM3WHEAT	4
HvgnlUGHv#S58600074	-	6
HvgnlUGHv#S58600082	trC0P9J3C0P9J3MAIZE	2
HvgnlUGHv#S58600136	-	3
HvgnlUGHv#S58600152	trF4YY96F4YY96HORVU	7
HvgnlUGHv#S58600164	-	4
HvgnlUGHv#S58600168	-	3
HvgnlUGHv#S58600189	-	3
HvgnlUGHv#S58600190	trQ8W1F4Q8W1F4WHEAT	7
HvgnlUGHv#S58600204	trC0HFS0C0HFS0MAIZE	2
HvgnlUGHv#S58600240	-	3
HvgnlUGHv#S58600265	-	2
HvgnlUGHv#S58600278	-	10
HvgnlUGHv#S58600301	trQ7GBY1Q7GBY1HORVU	7
HvgnlUGHv#S58600308	trB6T0G9B6T0G9MAIZE	2
HvgnlUGHv#S58600322	-	3
HvgnlUGHv#S58600324	-	23
HvgnlUGHv#S58600350	-	6
HvgnlUGHv#S58600371	trB6SYQ1B6SYQ1MAIZE	5
HvgnlUGHv#S58600380	trQ45KJ2Q45KJ2MAIZE	3
HvgnlUGHv#S58600464	-	3
HvgnlUGHv#S58600507	-	2
HvgnlUGHv#S58600513	-	2
HvgnlUGHv#S58600550	trA8QZ75A8QZ75MAIZE	2
HvgnlUGHv#S58600595	-	2
HvgnlUGHv#S58600602	-	2
HvgnlUGHv#S58600605	-	3
HvgnlUGHv#S58600608	-	3
HvgnlUGHv#S58600639	-	9
HvgnlUGHv#S58600663	trB6T7V7B6T7V7MAIZE	2
HvgnlUGHv#S58600677	-	4
HvgnlUGHv#S58600733	-	4
HvgnlUGHv#S58600765	-	3
HvgnlUGHv#S58600822	-	9
HvgnlUGHv#S58600891	-	5
HvgnlUGHv#S58600898	-	2
HvgnlUGHv#S58600906	trB6U0B7B6U0B7MAIZE	4
HvgnlUGHv#S58600917	trB6U2W5B6U2W5MAIZE	4
HvgnlUGHv#S58600949	-	10
HvgnlUGHv#S58600958	-	2
HvgnlUGHv#S58600997	trB4FP64B4FP64MAIZE	2
HvgnlUGHv#S58601044	-	3
HvgnlUGHv#S58601079	trC0P3Q8C0P3Q8MAIZE	2
HvgnlUGHv#S58601085	trB4G264B4G264MAIZE	2
HvgnlUGHv#S58601141	-	6
HvgnlUGHv#S58601158	-	5
HvgnlUGHv#S58601202	trB4FW89B4FW89MAIZE	9
HvgnlUGHv#S58601221	-	2
HvgnlUGHv#S58601280	-	2
HvgnlUGHv#S58601292	-	3
HvgnlUGHv#S58601296	trC0PLU8C0PLU8MAIZE	3
HvgnlUGHv#S58601334	-	2
HvgnlUGHv#S58601348	-	6
HvgnlUGHv#S58601349	-	12
HvgnlUGHv#S58601460	-	2
HvgnlUGHv#S58601505	-	3
HvgnlUGHv#S58601535	trB4FH80B4FH80MAIZE	15
HvgnlUGHv#S58601561	-	2
HvgnlUGHv#S58601563	trQ549A8Q549A8HORVU	2
PvrgnlUGPvr#S49244178	trB7ZZU4B7ZZU4MAIZE	2
PvrgnlUGPvr#S49281435	trB6SUP6B6SUP6MAIZE	2
PvrgnlUGPvr#S49307064	-	2
PvrgnlUGPvr#S49371671	trC0PFP7C0PFP7MAIZE	2
PvrgnlUGPvr#S49393100	-	3
PvrgnlUGPvr#S49415044	-	2
PvrgnlUGPvr#S52887019	trQ37697Q37697MAIZE	9
PvrgnlUGPvr#S52887805	-	7
PvrgnlUGPvr#S52888231	-	4
PvrgnlUGPvr#S52888259	-	7
PvrgnlUGPvr#S52888454	-	5
SofgnlUGSof#S17234149	-	2
SofgnlUGSof#S17257008	-	2
SofgnlUGSof#S17263408	trB6SU05B6SU05MAIZE	6
SofgnlUGSof#S17264645	-	14
SofgnlUGSof#S17270606	-	2
SofgnlUGSof#S17274229	-	2
SofgnlUGSof#S17295652	-	3
SofgnlUGSof#S17318986	trQ6R977Q6R977MAIZE	4
SofgnlUGSof#S17342633	trQ6R9G1Q6R9G1MAIZE	4
SofgnlUGSof#S17432268	spQ6ENT0RK36SACOF	2
SofgnlUGSof#S17433656	-	2
SofgnlUGSof#S50837224	trH2B5E4H2B5E4WHEAT	2
TagnlUGTa#S12857615	-	9
TagnlUGTa#S12864675	trQ36275Q36275MAIZE	11
TagnlUGTa#S12868088	-	2
TagnlUGTa#S12869860	-	4
TagnlUGTa#S12872250	-	2
TagnlUGTa#S12873788	-	11
TagnlUGTa#S12874220	-	6
TagnlUGTa#S12881932	trB7FBH2B7FBH2MAIZE	3
TagnlUGTa#S12883346	trB4FXP9B4FXP9MAIZE	3
TagnlUGTa#S12885624	trB6U3V0B6U3V0MAIZE	2
TagnlUGTa#S12895621	trG3EFE7G3EFE7PANVG	3
TagnlUGTa#S12901852	-	2
TagnlUGTa#S12902026	-	4
TagnlUGTa#S12902201	-	2
TagnlUGTa#S12902603	trB6T866B6T866MAIZE	4
TagnlUGTa#S12902691	-	4
TagnlUGTa#S12906366	-	4
TagnlUGTa#S12907722	-	22
TagnlUGTa#S12908775	-	3
TagnlUGTa#S12909602	-	3
TagnlUGTa#S12916296	trH8ZI06H8ZI06WHEAT	2
TagnlUGTa#S12916493	-	3
TagnlUGTa#S12917580	-	3
TagnlUGTa#S12919497	-	2
TagnlUGTa#S12921615	trB4F8J7B4F8J7MAIZE	4
TagnlUGTa#S12922871	trQ41834Q41834MAIZE	3
TagnlUGTa#S12922878	spP31251UBE12WHEAT	5
TagnlUGTa#S12922884	-	2
TagnlUGTa#S12923036	spO04705GAO1DWHEAT	5
TagnlUGTa#S12923099	trC0LF32C0LF32WHEAT	5
TagnlUGTa#S12923120	trP93616P93616WHEAT	9
TagnlUGTa#S12923148	trQ9LKM6Q9LKM6MAIZE	2
TagnlUGTa#S12923153	trB2ZGL2B2ZGL2WHEAT	7
TagnlUGTa#S12923172	trQ9ZTQ5Q9ZTQ5MAIZE	2
TagnlUGTa#S12923192	trC0PA67C0PA67MAIZE	5
TagnlUGTa#S12924505	-	3
TagnlUGTa#S12926764	-	6
TagnlUGTa#S12927742	-	4
TagnlUGTa#S12928457	-	3
TagnlUGTa#S12929681	-	6
TagnlUGTa#S12930193	-	2
TagnlUGTa#S12931116	trC4JA43C4JA43MAIZE	2
TagnlUGTa#S12931453	-	2
TagnlUGTa#S12932567	-	2
TagnlUGTa#S12933278	-	4
TagnlUGTa#S12936274	-	2
TagnlUGTa#S12936810	-	2
TagnlUGTa#S12937806	-	6
TagnlUGTa#S12938200	-	5
TagnlUGTa#S12940355	-	5
TagnlUGTa#S12942411	-	5
TagnlUGTa#S12944196	-	2
TagnlUGTa#S12944384	trB6UER3B6UER3MAIZE	2
TagnlUGTa#S12945104	-	2
TagnlUGTa#S12945443	-	5
TagnlUGTa#S12946418	-	5
TagnlUGTa#S12946886	-	2
TagnlUGTa#S12947562	-	2
TagnlUGTa#S12947563	trB6U430B6U430MAIZE	4
TagnlUGTa#S12947837	-	4
TagnlUGTa#S12949078	-	5
TagnlUGTa#S12949108	-	3
TagnlUGTa#S12949226	-	2
TagnlUGTa#S12949466	trC0PI98C0PI98MAIZE	5
TagnlUGTa#S12949626	-	7
TagnlUGTa#S12953558	-	4
TagnlUGTa#S12953612	trC0PDA5C0PDA5MAIZE	2
TagnlUGTa#S12955865	-	2
TagnlUGTa#S12956610	-	2
TagnlUGTa#S12956692	-	2
TagnlUGTa#S12957355	-	3
TagnlUGTa#S12957751	-	6
TagnlUGTa#S12959090	-	2
TagnlUGTa#S12959527	-	2
TagnlUGTa#S12961414	-	2
TagnlUGTa#S12962298	-	4
TagnlUGTa#S12962343	-	2
TagnlUGTa#S12965087	trQ5BQ30Q5BQ30WHEAT	3
TagnlUGTa#S12965239	-	2
TagnlUGTa#S12965869	trQ0IKM2Q0IKM2WHEAT	3
TagnlUGTa#S12967616	-	2
TagnlUGTa#S12976442	-	6
TagnlUGTa#S12977256	-	4
TagnlUGTa#S12979713	-	3
TagnlUGTa#S12979788	-	2
TagnlUGTa#S12981432	-	3
TagnlUGTa#S12982268	-	5
TagnlUGTa#S12984439	-	7
TagnlUGTa#S12987549	-	2
TagnlUGTa#S12987956	-	2
TagnlUGTa#S12989087	-	5
TagnlUGTa#S12989174	-	23
TagnlUGTa#S12989582	trB6SRI0B6SRI0MAIZE	2
TagnlUGTa#S12989750	-	3
TagnlUGTa#S12989772	-	2
TagnlUGTa#S12989795	-	5
TagnlUGTa#S12990128	-	4
TagnlUGTa#S12990276	-	9
TagnlUGTa#S12990383	-	4
TagnlUGTa#S12991320	-	5
TagnlUGTa#S12991928	trB6SU91B6SU91MAIZE	4
TagnlUGTa#S12992007	-	2
TagnlUGTa#S12993785	-	2
TagnlUGTa#S12994135	-	2
TagnlUGTa#S12994331	-	7
TagnlUGTa#S12995321	-	2
TagnlUGTa#S12995492	-	10
TagnlUGTa#S12995693	-	4
TagnlUGTa#S12995939	-	2
TagnlUGTa#S12996255	-	3
TagnlUGTa#S13002280	-	5
TagnlUGTa#S13008383	-	2
TagnlUGTa#S13011770	-	2
TagnlUGTa#S13012418	-	3
TagnlUGTa#S13019465	-	4
TagnlUGTa#S13019894	-	2
TagnlUGTa#S13020077	-	2
TagnlUGTa#S13020085	-	2
TagnlUGTa#S13021187	trB6TW66B6TW66MAIZE	3
TagnlUGTa#S13022574	-	2
TagnlUGTa#S13022783	-	2
TagnlUGTa#S13025918	-	2
TagnlUGTa#S13026030	-	2
TagnlUGTa#S13029880	-	6
TagnlUGTa#S13035193	-	16
TagnlUGTa#S13043278	-	2
TagnlUGTa#S13043473	-	2
TagnlUGTa#S13043795	-	13
TagnlUGTa#S13046939	-	4
TagnlUGTa#S13048124	-	2
TagnlUGTa#S13048678	trB6SZR4B6SZR4MAIZE	3
TagnlUGTa#S13048846	-	2
TagnlUGTa#S13050521	-	3
TagnlUGTa#S13050844	-	12
TagnlUGTa#S13054785	-	11
TagnlUGTa#S13056401	-	2
TagnlUGTa#S13056779	-	2
TagnlUGTa#S13057001	-	7
TagnlUGTa#S13057543	-	3
TagnlUGTa#S13096335	-	2
TagnlUGTa#S13109693	trC0PAL4C0PAL4MAIZE	3
TagnlUGTa#S13109838	-	2
TagnlUGTa#S13109941	-	2
TagnlUGTa#S13113565	-	2
TagnlUGTa#S13115235	-	2
TagnlUGTa#S13115759	trF4YY96F4YY96HORVU	2
TagnlUGTa#S13116304	-	2
TagnlUGTa#S13116428	-	2
TagnlUGTa#S13116499	trF6M1S0F6M1S0WHEAT	2
TagnlUGTa#S13116573	-	3
TagnlUGTa#S13116744	-	3
TagnlUGTa#S13118204	-	3
TagnlUGTa#S13119797	-	2
TagnlUGTa#S13120941	-	2
TagnlUGTa#S13126705	-	4
TagnlUGTa#S13128486	-	2
TagnlUGTa#S13129308	-	4
TagnlUGTa#S13130419	-	7
TagnlUGTa#S13132823	-	6
TagnlUGTa#S13134034	-	2
TagnlUGTa#S13135420	-	3
TagnlUGTa#S13137123	-	3
TagnlUGTa#S13137158	-	2
TagnlUGTa#S13140457	-	3
TagnlUGTa#S13142425	-	2
TagnlUGTa#S13143012	-	3
TagnlUGTa#S13146828	trQ6R9K0Q6R9K0MAIZE	3
TagnlUGTa#S13152517	-	3
TagnlUGTa#S13153575	-	5
TagnlUGTa#S13156764	-	4
TagnlUGTa#S13160991	-	2
TagnlUGTa#S13162856	-	2
TagnlUGTa#S13165195	-	2
TagnlUGTa#S13165483	-	4
TagnlUGTa#S13166164	-	3
TagnlUGTa#S13166435	-	2
TagnlUGTa#S13167029	-	10
TagnlUGTa#S13168341	-	46
TagnlUGTa#S13169602	-	16
TagnlUGTa#S13171067	-	4
TagnlUGTa#S13176423	-	2
TagnlUGTa#S13176544	-	4
TagnlUGTa#S13179434	-	3
TagnlUGTa#S13181148	-	2
TagnlUGTa#S13186368	-	3
TagnlUGTa#S13194312	-	2
TagnlUGTa#S13197368	-	2
TagnlUGTa#S13197644	-	5
TagnlUGTa#S13202915	-	2
TagnlUGTa#S13203798	-	2
TagnlUGTa#S13203828	-	45
TagnlUGTa#S13206588	-	2
TagnlUGTa#S13207031	-	24
TagnlUGTa#S13207361	-	2
TagnlUGTa#S13210915	-	2
TagnlUGTa#S13215678	trQ9M7S5Q9M7S5WHEAT	2
TagnlUGTa#S13220236	-	2
TagnlUGTa#S13224022	-	3
TagnlUGTa#S13227901	-	3
TagnlUGTa#S13230597	-	3
TagnlUGTa#S13230913	-	25
TagnlUGTa#S13233173	-	4
TagnlUGTa#S13235509	-	2
TagnlUGTa#S13237576	-	10
TagnlUGTa#S13260064	-	7
TagnlUGTa#S13262845	-	2
TagnlUGTa#S13262957	-	2
TagnlUGTa#S13267406	-	27
TagnlUGTa#S13267826	-	2
TagnlUGTa#S14833189	-	5
TagnlUGTa#S15824074	-	2
TagnlUGTa#S15824082	-	6
TagnlUGTa#S15879731	trQ9AVM3Q9AVM3WHEAT	3
TagnlUGTa#S15880885	-	2
TagnlUGTa#S15881105	-	2
TagnlUGTa#S15881372	-	2
TagnlUGTa#S15881397	-	9
TagnlUGTa#S15881437	-	2
TagnlUGTa#S15902590	-	3
TagnlUGTa#S15902839	-	7
TagnlUGTa#S15902889	-	3
TagnlUGTa#S16057224	-	3
TagnlUGTa#S16057815	trB4FPY6B4FPY6MAIZE	6
TagnlUGTa#S16057886	-	5
TagnlUGTa#S16057890	trB6SHL3B6SHL3MAIZE	4
TagnlUGTa#S16057917	-	14
TagnlUGTa#S16057969	trQ32SG2Q32SG2MAIZE	13
TagnlUGTa#S16057998	trB7ZYP5B7ZYP5MAIZE	3
TagnlUGTa#S16058083	trA5HB57A5HB57WHEAT	4
TagnlUGTa#S16058102	trC0HHW0C0HHW0MAIZE	5
TagnlUGTa#S16058109	trB4G1C3B4G1C3MAIZE	4
TagnlUGTa#S16058197	trQ5QFC3Q5QFC3WHEAT	9
TagnlUGTa#S16058215	-	6
TagnlUGTa#S16058379	-	2
TagnlUGTa#S16058398	trQ58IJ7Q58IJ7HORVU	3
TagnlUGTa#S16058472	-	2
TagnlUGTa#S16058503	trB6U6S2B6U6S2MAIZE	4
TagnlUGTa#S16189483	-	3
TagnlUGTa#S16192155	trB6U2D4B6U2D4MAIZE	2
TagnlUGTa#S16192219	-	3
TagnlUGTa#S16192612	-	5
TagnlUGTa#S16193306	-	3
TagnlUGTa#S16194371	-	2
TagnlUGTa#S16194740	-	2
TagnlUGTa#S16194792	spQ6ENP4NU6CSACOF	2
TagnlUGTa#S16195213	-	2
TagnlUGTa#S16195610	-	2
TagnlUGTa#S16197481	-	5
TagnlUGTa#S16197510	-	2
TagnlUGTa#S16197802	trI0JTU1I0JTU1WHEAT	2
TagnlUGTa#S16199319	-	5
TagnlUGTa#S16199803	-	3
TagnlUGTa#S16200354	-	8
TagnlUGTa#S16200644	-	2
TagnlUGTa#S16203422	-	2
TagnlUGTa#S16204051	-	2
TagnlUGTa#S16204235	trG9MBF1G9MBF1HORVU	2
TagnlUGTa#S16204963	-	2
TagnlUGTa#S16205312	-	4
TagnlUGTa#S16205859	-	3
TagnlUGTa#S16207761	-	2
TagnlUGTa#S16210195	-	3
TagnlUGTa#S16212360	trB4FSA4B4FSA4MAIZE	3
TagnlUGTa#S16214927	-	2
TagnlUGTa#S16215027	-	3
TagnlUGTa#S16215068	-	2
TagnlUGTa#S16215777	-	7
TagnlUGTa#S16216911	-	7
TagnlUGTa#S16216964	-	2
TagnlUGTa#S16217485	-	2
TagnlUGTa#S16218280	-	2
TagnlUGTa#S16218647	-	3
TagnlUGTa#S16218889	-	2
TagnlUGTa#S16219584	-	10
TagnlUGTa#S16220134	-	5
TagnlUGTa#S16220584	-	2
TagnlUGTa#S16220659	-	6
TagnlUGTa#S16222023	-	2
TagnlUGTa#S16222226	trB4FPF7B4FPF7MAIZE	3
TagnlUGTa#S16223251	-	6
TagnlUGTa#S16225532	-	2
TagnlUGTa#S16226589	-	2
TagnlUGTa#S16227070	-	3
TagnlUGTa#S16229113	-	2
TagnlUGTa#S16229118	-	2
TagnlUGTa#S16230028	-	3
TagnlUGTa#S16230050	-	3
TagnlUGTa#S16231736	-	2
TagnlUGTa#S16232762	trQ8S3I9Q8S3I9WHEAT	3
TagnlUGTa#S16232763	-	2
TagnlUGTa#S16234631	-	2
TagnlUGTa#S16235183	-	3
TagnlUGTa#S16235573	-	2
TagnlUGTa#S16235954	-	10
TagnlUGTa#S16237101	-	3
TagnlUGTa#S16237398	-	2
TagnlUGTa#S16237431	-	2
TagnlUGTa#S16238488	-	3
TagnlUGTa#S16238761	-	3
TagnlUGTa#S16240342	-	2
TagnlUGTa#S16240988	-	6
TagnlUGTa#S16241176	-	2
TagnlUGTa#S16242001	-	3
TagnlUGTa#S16243739	-	3
TagnlUGTa#S16245394	-	2
TagnlUGTa#S16245620	-	2
TagnlUGTa#S16247863	-	2
TagnlUGTa#S16247866	-	2
TagnlUGTa#S16247926	-	4
TagnlUGTa#S16248090	-	4
TagnlUGTa#S16253829	-	5
TagnlUGTa#S16255070	-	3
TagnlUGTa#S16255335	-	2
TagnlUGTa#S16256477	trB4FNA5B4FNA5MAIZE	6
TagnlUGTa#S16257448	-	3
TagnlUGTa#S16259267	-	2
TagnlUGTa#S16263790	-	4
TagnlUGTa#S16263808	-	2
TagnlUGTa#S16264563	-	3
TagnlUGTa#S16265714	-	2
TagnlUGTa#S16265918	-	3
TagnlUGTa#S16465215	-	4
TagnlUGTa#S16465609	-	3
TagnlUGTa#S17512393	-	3
TagnlUGTa#S17536983	-	9
TagnlUGTa#S17878420	-	3
TagnlUGTa#S17878474	trC0PJ69C0PJ69MAIZE	2
TagnlUGTa#S17878729	-	5
TagnlUGTa#S17879002	-	2
TagnlUGTa#S17879304	-	4
TagnlUGTa#S17879679	-	5
TagnlUGTa#S17879788	-	2
TagnlUGTa#S17879825	-	5
TagnlUGTa#S17879993	trB6SRA0B6SRA0MAIZE	3
TagnlUGTa#S17880874	-	6
TagnlUGTa#S17881891	-	4
TagnlUGTa#S17882170	-	5
TagnlUGTa#S17884121	-	3
TagnlUGTa#S17885630	-	3
TagnlUGTa#S17886769	-	2
TagnlUGTa#S17887960	spQ95H50RK16WHEAT	6
TagnlUGTa#S17888212	trB3GBY6B3GBY6WHEAT	2
TagnlUGTa#S17888301	trB6SSA8B6SSA8MAIZE	2
TagnlUGTa#S17888319	trC4J6V7C4J6V7MAIZE	2
TagnlUGTa#S17888601	trB7ZZL0B7ZZL0MAIZE	4
TagnlUGTa#S17888647	trB6T8N2B6T8N2MAIZE	4
TagnlUGTa#S17888738	-	2
TagnlUGTa#S17888839	-	4
TagnlUGTa#S17888866	-	6
TagnlUGTa#S17889277	-	2
TagnlUGTa#S17889323	-	2
TagnlUGTa#S17889420	-	2
TagnlUGTa#S17889488	trA0MAU4A0MAU4WHEAT	5
TagnlUGTa#S17889503	-	4
TagnlUGTa#S17889733	spQ9XPS6PSBMWHEAT	2
TagnlUGTa#S17889751	trQ43655Q43655WHEAT	2
TagnlUGTa#S17889874	trB7ZXV5B7ZXV5MAIZE	2
TagnlUGTa#S17890120	-	5
TagnlUGTa#S17890188	trB6U9L8B6U9L8MAIZE	2
TagnlUGTa#S17890254	-	8
TagnlUGTa#S17890303	-	4
TagnlUGTa#S17890326	-	4
TagnlUGTa#S17890499	trB6TIG8B6TIG8MAIZE	6
TagnlUGTa#S17890629	-	2
TagnlUGTa#S17890736	trC0PNZ0C0PNZ0MAIZE	3
TagnlUGTa#S17890832	-	8
TagnlUGTa#S17893036	-	4
TagnlUGTa#S17893415	-	2
TagnlUGTa#S17893541	-	3
TagnlUGTa#S17893645	trC4JA55C4JA55MAIZE	8
TagnlUGTa#S17893931	spQ95H48RK22WHEAT	2
TagnlUGTa#S17894011	-	2
TagnlUGTa#S17894682	-	3
TagnlUGTa#S17894841	trC0PN27C0PN27MAIZE	2
TagnlUGTa#S17894976	trB6D9L4B6D9L4WHEAT	2
TagnlUGTa#S17895008	-	3
TagnlUGTa#S17895414	-	2
TagnlUGTa#S17895478	-	5
TagnlUGTa#S17895806	-	3
TagnlUGTa#S17895938	-	2
TagnlUGTa#S17896886	-	2
TagnlUGTa#S17896965	trC0PP63C0PP63MAIZE	3
TagnlUGTa#S17897458	trB4FFK3B4FFK3MAIZE	2
TagnlUGTa#S17897611	-	3
TagnlUGTa#S17897645	-	2
TagnlUGTa#S17897894	trD8L9U4D8L9U4WHEAT	7
TagnlUGTa#S17898244	-	4
TagnlUGTa#S17898273	trB7ZWU6B7ZWU6MAIZE	3
TagnlUGTa#S17898274	-	6
TagnlUGTa#S17898733	-	2
TagnlUGTa#S17898868	-	3
TagnlUGTa#S17898877	-	2
TagnlUGTa#S17971839	-	2
TagnlUGTa#S17972295	-	4
TagnlUGTa#S17973276	-	2
TagnlUGTa#S17973785	-	4
TagnlUGTa#S17974207	-	4
TagnlUGTa#S17974770	-	7
TagnlUGTa#S17975156	-	5
TagnlUGTa#S17975167	-	2
TagnlUGTa#S17975380	-	3
TagnlUGTa#S17978682	trC0PGP4C0PGP4MAIZE	2
TagnlUGTa#S17978907	trD9IFB7D9IFB7WHEAT	2
TagnlUGTa#S17979437	-	2
TagnlUGTa#S17979837	-	3
TagnlUGTa#S17981129	-	2
TagnlUGTa#S17981264	-	3
TagnlUGTa#S17983439	trB6TQS9B6TQS9MAIZE	2
TagnlUGTa#S17984317	-	3
TagnlUGTa#S17984405	-	7
TagnlUGTa#S17984426	-	2
TagnlUGTa#S17984569	-	3
TagnlUGTa#S17984904	-	5
TagnlUGTa#S17984911	trC0P9Z9C0P9Z9MAIZE	3
TagnlUGTa#S17984918	-	4
TagnlUGTa#S17984969	-	2
TagnlUGTa#S17984989	-	3
TagnlUGTa#S17985178	-	2
TagnlUGTa#S17985417	-	4
TagnlUGTa#S17985577	trH1ADY3H1ADY3WHEAT	5
TagnlUGTa#S17985703	-	2
TagnlUGTa#S17985814	trB6T8F8B6T8F8MAIZE	2
TagnlUGTa#S17985843	-	8
TagnlUGTa#S17985860	trB6SQH6B6SQH6MAIZE	2
TagnlUGTa#S17985908	-	2
TagnlUGTa#S17985940	-	9
TagnlUGTa#S17986065	-	2
TagnlUGTa#S17986178	-	2
TagnlUGTa#S17986182	-	2
TagnlUGTa#S17986195	trB4F8X0B4F8X0MAIZE	3
TagnlUGTa#S17986285	trB6SSY5B6SSY5MAIZE	2
TagnlUGTa#S17986675	-	7
TagnlUGTa#S17986752	trC0PAC6C0PAC6MAIZE	6
TagnlUGTa#S17986845	-	3
TagnlUGTa#S17987014	-	2
TagnlUGTa#S17987056	-	2
TagnlUGTa#S17987326	trQ9FYV3Q9FYV3SACOF	8
TagnlUGTa#S17987348	-	3
TagnlUGTa#S17987374	-	12
TagnlUGTa#S17987472	-	3
TagnlUGTa#S17987494	trB6TG60B6TG60MAIZE	3
TagnlUGTa#S17987514	-	2
TagnlUGTa#S17987515	-	2
TagnlUGTa#S17987584	trB4FGQ5B4FGQ5MAIZE	5
TagnlUGTa#S17987781	trB4FYH9B4FYH9MAIZE	3
TagnlUGTa#S17987833	-	5
TagnlUGTa#S17987878	-	2
TagnlUGTa#S17987936	-	2
TagnlUGTa#S17987941	-	3
TagnlUGTa#S17988074	-	2
TagnlUGTa#S17988079	-	5
TagnlUGTa#S17988277	-	3
TagnlUGTa#S17988315	-	9
TagnlUGTa#S17988415	trQ58A35Q58A35WHEAT	5
TagnlUGTa#S17988830	trC0HGC8C0HGC8MAIZE	3
TagnlUGTa#S17988879	-	3
TagnlUGTa#S17988997	-	2
TagnlUGTa#S17989033	-	7
TagnlUGTa#S17989118	-	3
TagnlUGTa#S17989178	-	3
TagnlUGTa#S17989192	-	7
TagnlUGTa#S17989225	-	3
TagnlUGTa#S17989310	-	2
TagnlUGTa#S17989580	-	3
TagnlUGTa#S17989615	-	2
TagnlUGTa#S17989701	trQ5XTZ4Q5XTZ4MAIZE	3
TagnlUGTa#S18005883	-	3
TagnlUGTa#S18006187	-	4
TagnlUGTa#S18006216	-	3
TagnlUGTa#S18006218	-	3
TagnlUGTa#S18006293	-	2
TagnlUGTa#S18006528	trB6UBZ3B6UBZ3MAIZE	2
TagnlUGTa#S18006661	trB6TXD4B6TXD4MAIZE	5
TagnlUGTa#S18006678	trC4J8X6C4J8X6MAIZE	4
TagnlUGTa#S18006914	-	3
TagnlUGTa#S18007049	-	2
TagnlUGTa#S18007342	trB4G1S0B4G1S0MAIZE	6
TagnlUGTa#S18007438	-	4
TagnlUGTa#S18007612	-	3
TagnlUGTa#S18007874	trB6SM05B6SM05MAIZE	6
TagnlUGTa#S18009239	-	2
TagnlUGTa#S18009732	-	2
TagnlUGTa#S18009824	-	2
TagnlUGTa#S18009828	-	2
TagnlUGTa#S18010133	trB6UIJ8B6UIJ8MAIZE	2
TagnlUGTa#S18010269	-	4
TagnlUGTa#S18011118	-	2
TagnlUGTa#S18011543	trQ43655Q43655WHEAT	2
TagnlUGTa#S18011649	-	4
TagnlUGTa#S18012050	-	14
TagnlUGTa#S18012331	-	2
TagnlUGTa#S18012334	trB4FD90B4FD90MAIZE	2
TagnlUGTa#S18012388	trQ93ZK5Q93ZK5WHEAT	5
TagnlUGTa#S18012638	trB6U6N9B6U6N9MAIZE	3
TagnlUGTa#S18012839	-	2
TagnlUGTa#S18592052	trQ6XJR2Q6XJR2WHEAT	9
TagnlUGTa#S18957413	trQ9ZRX2Q9ZRX2WHEAT	14
TagnlUGTa#S19116911	-	2
TagnlUGTa#S19133019	-	2
TagnlUGTa#S19223040	-	5
TagnlUGTa#S19223311	-	11
TagnlUGTa#S19223632	-	2
TagnlUGTa#S19224035	-	2
TagnlUGTa#S19224780	-	3
TagnlUGTa#S19225758	-	3
TagnlUGTa#S20998792	-	2
TagnlUGTa#S21001392	trD8L9K1D8L9K1WHEAT	7
TagnlUGTa#S21008213	trB6U4K1B6U4K1MAIZE	5
TagnlUGTa#S21008562	trB6Z270B6Z270WHEAT	35
TagnlUGTa#S21610489	trB6TA92B6TA92MAIZE	2
TagnlUGTa#S21611659	-	2
TagnlUGTa#S22119324	trQ5XXD1Q5XXD1WHEAT	6
TagnlUGTa#S22336502	trQ5UBW8Q5UBW8WHEAT	2
TagnlUGTa#S22364353	-	4
TagnlUGTa#S22364557	-	2
TagnlUGTa#S22365232	-	2
TagnlUGTa#S22367567	-	3
TagnlUGTa#S22368100	-	2
TagnlUGTa#S22368361	-	2
TagnlUGTa#S22368639	-	11
TagnlUGTa#S22368699	-	2
TagnlUGTa#S22369255	-	3
TagnlUGTa#S22369337	-	3
TagnlUGTa#S22369444	-	3
TagnlUGTa#S22370145	trC0PIJ2C0PIJ2MAIZE	2
TagnlUGTa#S22370534	-	4
TagnlUGTa#S22370626	-	5
TagnlUGTa#S22370985	-	7
TagnlUGTa#S22371735	-	3
TagnlUGTa#S22372023	-	2
TagnlUGTa#S22372171	-	3
TagnlUGTa#S22373173	-	2
TagnlUGTa#S22373663	-	5
TagnlUGTa#S22377671	-	2
TagnlUGTa#S22377857	trQ8RWR5Q8RWR5WHEAT	2
TagnlUGTa#S22378223	-	2
TagnlUGTa#S22378558	-	2
TagnlUGTa#S22379337	-	3
TagnlUGTa#S22379341	trH8ZI06H8ZI06WHEAT	2
TagnlUGTa#S22379597	-	4
TagnlUGTa#S22380229	trB4F9X6B4F9X6MAIZE	2
TagnlUGTa#S22380295	-	8
TagnlUGTa#S22380352	-	7
TagnlUGTa#S22380382	trB6TQI8B6TQI8MAIZE	2
TagnlUGTa#S22380393	-	8
TagnlUGTa#S22381281	-	2
TagnlUGTa#S22381405	-	6
TagnlUGTa#S22381745	-	2
TagnlUGTa#S22381907	-	3
TagnlUGTa#S22382625	-	2
TagnlUGTa#S22382790	-	2
TagnlUGTa#S22383110	-	2
TagnlUGTa#S22383654	-	3
TagnlUGTa#S22384733	-	3
TagnlUGTa#S22385118	-	2
TagnlUGTa#S22387302	trQ56B89Q56B89WHEAT	2
TagnlUGTa#S22387363	-	2
TagnlUGTa#S22387583	-	4
TagnlUGTa#S22387642	-	3
TagnlUGTa#S22388396	trB4FVM8B4FVM8MAIZE	5
TagnlUGTa#S22388403	-	2
TagnlUGTa#S22388419	-	6
TagnlUGTa#S22388533	-	5
TagnlUGTa#S22389152	trQ40064Q40064HORVU	4
TagnlUGTa#S22389471	-	2
TagnlUGTa#S22389913	-	2
TagnlUGTa#S22390152	-	3
TagnlUGTa#S22390290	-	2
TagnlUGTa#S22390838	-	2
TagnlUGTa#S22391094	-	28
TagnlUGTa#S22612277	-	2
TagnlUGTa#S24512911	-	4
TagnlUGTa#S24513199	-	2
TagnlUGTa#S24513418	-	7
TagnlUGTa#S24513526	trQ43666Q43666WHEAT	2
TagnlUGTa#S24513643	trQ45KJ2Q45KJ2MAIZE	4
TagnlUGTa#S24623138	-	4
TagnlUGTa#S24623183	-	13
TagnlUGTa#S24917173	trQ5DM36Q5DM36WHEAT	2
TagnlUGTa#S25040820	trQ4W8R1Q4W8R1WHEAT	13
TagnlUGTa#S25791159	trQ4JEV5Q4JEV5WHEAT	3
TagnlUGTa#S26019917	-	2
TagnlUGTa#S26020232	-	2
TagnlUGTa#S26020642	-	3
TagnlUGTa#S26021019	trB6TKV8B6TKV8MAIZE	4
TagnlUGTa#S26022935	-	6
TagnlUGTa#S26022980	trF6JVF1F6JVF1HORVU	2
TagnlUGTa#S26023391	trB4FK76B4FK76MAIZE	4
TagnlUGTa#S26023906	-	4
TagnlUGTa#S26024079	trB6TSH5B6TSH5MAIZE	3
TagnlUGTa#S26024178	-	4
TagnlUGTa#S26024231	-	6
TagnlUGTa#S26024440	-	3
TagnlUGTa#S26024704	-	5
TagnlUGTa#S26025021	-	2
TagnlUGTa#S26025104	trC0HHI6C0HHI6MAIZE	2
TagnlUGTa#S26025212	-	2
TagnlUGTa#S26025632	trB6TFM4B6TFM4MAIZE	2
TagnlUGTa#S26025657	-	5
TagnlUGTa#S26025722	trB6SQA7B6SQA7MAIZE	2
TagnlUGTa#S26026242	trC0HGH7C0HGH7MAIZE	2
TagnlUGTa#S26026350	trQ6R9H3Q6R9H3MAIZE	5
TagnlUGTa#S26026491	-	2
TagnlUGTa#S26026503	trQ56B90Q56B90WHEAT	6
TagnlUGTa#S26026506	-	4
TagnlUGTa#S26026668	trC0PNY4C0PNY4MAIZE	3
TagnlUGTa#S26026714	-	3
TagnlUGTa#S26026753	-	5
TagnlUGTa#S26026800	-	2
TagnlUGTa#S26027051	trC0PMX1C0PMX1MAIZE	2
TagnlUGTa#S26027203	trB6SJU5B6SJU5MAIZE	5
TagnlUGTa#S26027264	trB6UDK9B6UDK9MAIZE	7
TagnlUGTa#S26027400	-	3
TagnlUGTa#S26027672	trQ56B90Q56B90WHEAT	2
TagnlUGTa#S26027852	-	4
TagnlUGTa#S26027900	-	2
TagnlUGTa#S26027908	trQ6WGQ1Q6WGQ1WHEAT	2
TagnlUGTa#S26028044	trB6TP62B6TP62MAIZE	4
TagnlUGTa#S26028205	-	3
TagnlUGTa#S26028422	trQ56B90Q56B90WHEAT	3
TagnlUGTa#S26028700	trF6LWC1F6LWC1WHEAT	2
TagnlUGTa#S26028739	trB6SVD4B6SVD4MAIZE	2
TagnlUGTa#S26029057	trB6UGY7B6UGY7MAIZE	2
TagnlUGTa#S27052963	trQ3MV21Q3MV21WHEAT	9
TagnlUGTa#S30056005	trQ2QKC0Q2QKC0WHEAT	13
TagnlUGTa#S30056007	trQ2QKC5Q2QKC5WHEAT	10
TagnlUGTa#S30065901	spQ2QKB3U2A2AWHEAT	5
TagnlUGTa#S30065908	-	2
TagnlUGTa#S30404763	-	5
TagnlUGTa#S32214677	-	5
TagnlUGTa#S32215958	-	2
TagnlUGTa#S32217997	-	2
TagnlUGTa#S32423406	-	2
TagnlUGTa#S32425612	-	4
TagnlUGTa#S32425643	-	4
TagnlUGTa#S32427469	-	2
TagnlUGTa#S32428481	-	3
TagnlUGTa#S32429027	-	10
TagnlUGTa#S32429129	-	2
TagnlUGTa#S32430276	-	7
TagnlUGTa#S32430309	-	3
TagnlUGTa#S32432164	-	2
TagnlUGTa#S32432214	-	2
TagnlUGTa#S32433221	-	3
TagnlUGTa#S32433882	-	2
TagnlUGTa#S32496147	-	2
TagnlUGTa#S32497161	-	2
TagnlUGTa#S32498133	-	7
TagnlUGTa#S32498435	-	5
TagnlUGTa#S32498824	-	18
TagnlUGTa#S32500660	-	8
TagnlUGTa#S32501236	trB4FLG2B4FLG2MAIZE	3
TagnlUGTa#S32502947	-	8
TagnlUGTa#S32503467	-	3
TagnlUGTa#S32503664	-	2
TagnlUGTa#S32504114	-	3
TagnlUGTa#S32506640	-	3
TagnlUGTa#S32506811	-	2
TagnlUGTa#S32507112	-	4
TagnlUGTa#S32508584	trF2VQK1F2VQK1WHEAT	16
TagnlUGTa#S32509693	-	5
TagnlUGTa#S32509864	-	15
TagnlUGTa#S32511374	-	3
TagnlUGTa#S32511759	-	4
TagnlUGTa#S32513232	-	3
TagnlUGTa#S32513850	trQ56B90Q56B90WHEAT	2
TagnlUGTa#S32514556	-	2
TagnlUGTa#S32515155	-	8
TagnlUGTa#S32516335	trB6SJU5B6SJU5MAIZE	3
TagnlUGTa#S32518412	-	3
TagnlUGTa#S32518546	-	5
TagnlUGTa#S32518979	-	3
TagnlUGTa#S32520169	trB6T798B6T798MAIZE	2
TagnlUGTa#S32523186	trB4FS25B4FS25MAIZE	3
TagnlUGTa#S32526267	-	2
TagnlUGTa#S32526747	-	4
TagnlUGTa#S32528865	trC0PJ19C0PJ19MAIZE	3
TagnlUGTa#S32533063	-	2
TagnlUGTa#S32535172	-	5
TagnlUGTa#S32535562	-	5
TagnlUGTa#S32538423	-	4
TagnlUGTa#S32538866	-	2
TagnlUGTa#S32540025	trI0IT54I0IT54WHEAT	3
TagnlUGTa#S32540708	-	2
TagnlUGTa#S32542104	-	2
TagnlUGTa#S32542395	-	4
TagnlUGTa#S32543474	-	2
TagnlUGTa#S32545412	-	2
TagnlUGTa#S32545497	-	3
TagnlUGTa#S32547978	-	2
TagnlUGTa#S32549427	-	2
TagnlUGTa#S32549580	-	3
TagnlUGTa#S32551013	trB6SSY5B6SSY5MAIZE	5
TagnlUGTa#S32551024	trB6SZJ2B6SZJ2MAIZE	7
TagnlUGTa#S32552691	-	2
TagnlUGTa#S32552694	-	4
TagnlUGTa#S32553578	-	5
TagnlUGTa#S32553878	trB6SYJ2B6SYJ2MAIZE	8
TagnlUGTa#S32555396	-	2
TagnlUGTa#S32563821	-	2
TagnlUGTa#S32563852	trB6UDT4B6UDT4MAIZE	3
TagnlUGTa#S32564690	-	5
TagnlUGTa#S32564964	-	3
TagnlUGTa#S32565664	-	34
TagnlUGTa#S32568071	-	6
TagnlUGTa#S32568256	trQ9FS05Q9FS05WHEAT	4
TagnlUGTa#S32568877	-	3
TagnlUGTa#S32570046	-	3
TagnlUGTa#S32570522	-	3
TagnlUGTa#S32571754	-	3
TagnlUGTa#S32571929	-	2
TagnlUGTa#S32574453	-	10
TagnlUGTa#S32588057	-	4
TagnlUGTa#S32588323	-	10
TagnlUGTa#S32589182	-	5
TagnlUGTa#S32589553	trB6UHV2B6UHV2MAIZE	4
TagnlUGTa#S32589555	-	3
TagnlUGTa#S32589871	-	2
TagnlUGTa#S32590426	-	5
TagnlUGTa#S32590551	trB7ZZT7B7ZZT7MAIZE	2
TagnlUGTa#S32591277	-	3
TagnlUGTa#S32593027	-	3
TagnlUGTa#S32593056	-	2
TagnlUGTa#S32595005	trB8A3Q8B8A3Q8MAIZE	3
TagnlUGTa#S32595404	-	7
TagnlUGTa#S32595976	trB6SQH2B6SQH2MAIZE	4
TagnlUGTa#S32597536	-	20
TagnlUGTa#S32598546	-	3
TagnlUGTa#S32599368	-	2
TagnlUGTa#S32599539	-	4
TagnlUGTa#S32601107	-	4
TagnlUGTa#S32601409	trA7TVU8A7TVU8WHEAT	2
TagnlUGTa#S32602439	-	3
TagnlUGTa#S32604632	-	6
TagnlUGTa#S32605255	-	3
TagnlUGTa#S32605665	-	2
TagnlUGTa#S32605697	-	3
TagnlUGTa#S32608332	-	11
TagnlUGTa#S32609240	-	2
TagnlUGTa#S32610145	-	2
TagnlUGTa#S32610175	-	2
TagnlUGTa#S32611397	-	4
TagnlUGTa#S32611508	-	3
TagnlUGTa#S32611994	-	3
TagnlUGTa#S32612879	-	2
TagnlUGTa#S32613965	-	2
TagnlUGTa#S32614518	-	10
TagnlUGTa#S32620479	trB4FSP0B4FSP0MAIZE	2
TagnlUGTa#S32621324	-	5
TagnlUGTa#S32621768	-	2
TagnlUGTa#S32622977	-	2
TagnlUGTa#S32624621	-	5
TagnlUGTa#S32626222	-	7
TagnlUGTa#S32628983	trA7U1X4A7U1X4WHEAT	3
TagnlUGTa#S32629511	-	3
TagnlUGTa#S32629526	-	8
TagnlUGTa#S32632594	-	2
TagnlUGTa#S32632836	-	2
TagnlUGTa#S32633402	trC0HFN2C0HFN2MAIZE	4
TagnlUGTa#S32633980	trC0PCH2C0PCH2MAIZE	4
TagnlUGTa#S32634189	trC0HGC8C0HGC8MAIZE	3
TagnlUGTa#S32636428	-	4
TagnlUGTa#S32636674	-	4
TagnlUGTa#S32638029	-	42
TagnlUGTa#S32639814	-	7
TagnlUGTa#S32640708	-	3
TagnlUGTa#S32641993	-	3
TagnlUGTa#S32642294	trQ768R4Q768R4MAIZE	2
TagnlUGTa#S32642510	-	14
TagnlUGTa#S32642731	-	9
TagnlUGTa#S32643041	trC0P4G4C0P4G4MAIZE	6
TagnlUGTa#S32643394	-	2
TagnlUGTa#S32643877	-	2
TagnlUGTa#S32645945	-	2
TagnlUGTa#S32646473	-	3
TagnlUGTa#S32652349	-	4
TagnlUGTa#S32655334	-	10
TagnlUGTa#S32655890	-	2
TagnlUGTa#S32656422	-	4
TagnlUGTa#S32656704	-	3
TagnlUGTa#S32656732	-	2
TagnlUGTa#S32657713	-	44
TagnlUGTa#S32658557	-	23
TagnlUGTa#S32658563	-	2
TagnlUGTa#S32660039	trQ6R9H6Q6R9H6MAIZE	6
TagnlUGTa#S32660647	-	3
TagnlUGTa#S32664630	-	3
TagnlUGTa#S32665125	-	3
TagnlUGTa#S32666096	-	9
TagnlUGTa#S32668222	-	2
TagnlUGTa#S32669741	-	2
[truncated: 2,501 more rows]
