# Supplementary material for: Next-generation sequencing of flow-sorted wheat chromosome 5D reveals lineage-specific translocations and widespread gene duplications
Source: BMC Genomics. 2014 Dec 9;15(1):1080. doi: 10.1186/1471-2164-15-1080 (PMC4298962; doi:10.1186/1471-2164-15-1080)
Supplement: Supplementary file 7 — Additional file 7: Chromosome 5D virtual gene order. 5DSgenomezipper: Virtual gene order for chromosome arm 5DS, ordered based on co-linear regions of B. distachyon and deletion bin-mapped ESTs. 5DLgenomezipper: Virtual gene order for chromosome arm 5DL, ordered based on co-linear regions of B. distachyon and deletion bin-mapped ESTs. Region boundaries: summary of ranges of B. distachyon syntenic genes located on each chromosome arm, colour-coded according to each deletion bin. Grey indicates sections located on the boundary between two markers, that could not be definitively assigned to either deletion bin. (XLS 1 MB) [file 12864_2014_6895_MOESM7_ESM.xls]

## Sheet: 5DSgenomezipper
Deletion Bin	Brachypodium	Oryza	Sorghum	UniGene	UniProt	Marker	Deletion Bin	ITMI position	Reads matching Bdi	Reads metching Osa	Reads matching Sbi	Reads matching UG	Reads matching UP
5DS2-0.78-1.00	Bradi4g00200	Os03t0701700	-	HvgnlUGHv#S39526490	trQ6JN51Q6JN51MAIZE	-	-	-	HJKAX1S01C9VSP	HJKAX1S01APUL4	-	HJKAX1S01C9VSP,HJKAX1S01APUL4,HJKAX1S01B66NA,HJKAX1S01CZFL3	HJKAX1S01APUL4
	Bradi4g00230	Os03t0710100	Sb08g023260.1	TagnlUGTa#S58888235	trC4JB29C4JB29MAIZE	-	-	-	HJKAX1S01B9PQD,HJKAX1S01CBFEV,HJKAX1S01CYNL9	HJKAX1S01BYXU0	HJKAX1S01CKSAV	HJKAX1S01CBFEV,HJKAX1S01A4Z6R,HJKAX1S01BWO74,HJKAX1S01BY02D,HJKAX1S01BYXU0,HJKAX1S01CKSAV,HJKAX1S01DG81R,HJKAX1S01E1YVU	HJKAX1S01CKSAV,HJKAX1S01E1YVU
	Bradi4g00250	Os12t0640900	Sb08g023270.2,Sb08g023270.1	TagnlUGTa#S58857881,TagnlUGTa#S32668553	trC4IZ13C4IZ13MAIZE,trB6U1S0B6U1S0MAIZE,trC4J1F0C4J1F0MAIZE	-	-	-	HJKAX1S01B05PQ,HJKAX1S01CKDLE,HJKAX1S01DFSES,HJKAX1S01DL7YF,HJKAX1S01EC6DG,HJKAX1S01EHUX6	HJKAX1S01B05PQ,HJKAX1S01CKDLE,HJKAX1S01DL7YF,HJKAX1S01EHUX6,HJKAX1S01AFTIY	HJKAX1S01B05PQ,HJKAX1S01DFSES,HJKAX1S01EHUX6,HJKAX1S01AFTIY,HJKAX1S01BRYKN	HJKAX1S01B05PQ,HJKAX1S01CKDLE,HJKAX1S01EC6DG,HJKAX1S01EHUX6,HJKAX1S01AFTIY,HJKAX1S01AHV29,HJKAX1S01BG4V4,HJKAX1S01BRYKN,HJKAX1S01DF1S3,HJKAX1S01E0CZ2	HJKAX1S01B05PQ,HJKAX1S01CKDLE,HJKAX1S01EHUX6
	Bradi4g00280	Os05t0200500,Os01t0198200,Os01t0772600	-	TagnlUGTa#S52544728,HvgnlUGHv#S58593651	trB4FW65B4FW65MAIZE,trC0PG38C0PG38MAIZE,trB6UEF8B6UEF8MAIZE	gpw326,BF293305	5DS2-0.78-1.00,5DS1-0.63-0.67	6	HJKAX1S01BVWHU,HJKAX1S01BC9N8,HJKAX1S01CF64C,HJKAX1S01DMNTP,HJKAX1S01BRVPY,HJKAX1S01C7ZAM,HJKAX1S01E0BTK,HJKAX1S01E1K2T,HJKAX1S01E2RLO	HJKAX1S01BVWHU,HJKAX1S01DMNTP,HJKAX1S01C7ZAM,HJKAX1S01E0BTK,HJKAX1S01E2RLO	-	HJKAX1S01BC9N8,HJKAX1S01DMNTP,HJKAX1S01C7ZAM,HJKAX1S01E0BTK,HJKAX1S01E1K2T	HJKAX1S01BVWHU,HJKAX1S01BC9N8,HJKAX1S01CF64C,HJKAX1S01DMNTP,HJKAX1S01C7ZAM,HJKAX1S01E0BTK,HJKAX1S01E1K2T,HJKAX1S01E2RLO
	Bradi4g00300	Os12t0641300	-	-	trB4FK45B4FK45MAIZE	-	-	-	HJKAX1S01BHKQN	HJKAX1S01BHKQN	-	-	HJKAX1S01BHKQN
	Bradi4g00320	-	-	-	trQ9M423Q9M423HORVU	BE403785	5DS2-0.78-1.00	-	HJKAX1S01EKNNU,HJKAX1S01AI42B	-	-	-	HJKAX1S01AI42B
	Bradi4g00330	Os12t0640600	Sb01g047540.1	TagnlUGTa#S58899408,HvgnlUGHv#S58597862,ZmgnlUGZm#S22345677	trA0SMH9A0SMH9MAIZE,trQ45VT6Q45VT6MAIZE,trQ8H1L6Q8H1L6MAIZE,trQ45VT7Q45VT7MAIZE	-	-	-	HJKAX1S01A4N53,HJKAX1S01AGLKH,HJKAX1S01AXLYG,HJKAX1S01B2RVI,HJKAX1S01BKCBN,HJKAX1S01BORA3,HJKAX1S01BRQ5G,HJKAX1S01CEWLM,HJKAX1S01CPDW6,HJKAX1S01DCES3,HJKAX1S01DE8JK,HJKAX1S01DFDJK,HJKAX1S01DHTEG,HJKAX1S01DYFVU,HJKAX1S01ENLAN	HJKAX1S01A4N53,HJKAX1S01AGLKH,HJKAX1S01AXLYG,HJKAX1S01B2RVI,HJKAX1S01BKCBN,HJKAX1S01BORA3,HJKAX1S01BRQ5G,HJKAX1S01CPDW6,HJKAX1S01DCES3,HJKAX1S01DE8JK,HJKAX1S01DFDJK,HJKAX1S01DHTEG,HJKAX1S01DYFVU,HJKAX1S01ENLAN,HJKAX1S01BK0LO	HJKAX1S01AGLKH,HJKAX1S01AXLYG,HJKAX1S01B2RVI,HJKAX1S01BKCBN,HJKAX1S01BORA3,HJKAX1S01BRQ5G,HJKAX1S01CEWLM,HJKAX1S01CPDW6,HJKAX1S01DCES3,HJKAX1S01DE8JK,HJKAX1S01DFDJK,HJKAX1S01DYFVU,HJKAX1S01ENLAN,HJKAX1S01BK0LO	HJKAX1S01AXLYG,HJKAX1S01BKCBN,HJKAX1S01BRQ5G,HJKAX1S01DCES3,HJKAX1S01DE8JK,HJKAX1S01DFDJK,HJKAX1S01DHTEG,HJKAX1S01ENLAN,HJKAX1S01BK0LO,HJKAX1S01BMX6A	HJKAX1S01AGLKH,HJKAX1S01AXLYG,HJKAX1S01B2RVI,HJKAX1S01BKCBN,HJKAX1S01BRQ5G,HJKAX1S01CEWLM,HJKAX1S01CPDW6,HJKAX1S01DCES3,HJKAX1S01DE8JK,HJKAX1S01DFDJK,HJKAX1S01DYFVU,HJKAX1S01ENLAN,HJKAX1S01BK0LO
	Bradi4g00335	Os12t0640600	Sb01g047540.1	HvgnlUGHv#S58597862	trQ8H1L6Q8H1L6MAIZE,trQ45VT7Q45VT7MAIZE,trA0SMH9A0SMH9MAIZE,trA0SMH9A0SMH9MAIZE,trQ45VT7Q45VT7MAIZE	-	-	-	HJKAX1S01A3XHV,HJKAX1S01A9ISQ,HJKAX1S01ALJCF,HJKAX1S01AWO35,HJKAX1S01B5ZKU,HJKAX1S01BC0F4,HJKAX1S01CBY3F,HJKAX1S01D126F,HJKAX1S01D7GXY,HJKAX1S01DLJ4E,HJKAX1S01DMSOK	HJKAX1S01A3XHV,HJKAX1S01A9ISQ,HJKAX1S01ALJCF,HJKAX1S01AWO35,HJKAX1S01B5ZKU,HJKAX1S01CBY3F,HJKAX1S01D126F,HJKAX1S01D7GXY,HJKAX1S01DLJ4E,HJKAX1S01DMSOK,HJKAX1S01AFJPY,HJKAX1S01AIG7E,HJKAX1S01BRZTP,HJKAX1S01C1B4T,HJKAX1S01D9ZEQ,HJKAX1S01EGVCQ	HJKAX1S01A3XHV,HJKAX1S01A9ISQ,HJKAX1S01AWO35,HJKAX1S01CBY3F,HJKAX1S01D126F,HJKAX1S01D7GXY,HJKAX1S01DLJ4E,HJKAX1S01DMSOK,HJKAX1S01AFJPY,HJKAX1S01AIG7E,HJKAX1S01BRZTP,HJKAX1S01C1B4T,HJKAX1S01D9ZEQ,HJKAX1S01EGVCQ	HJKAX1S01ALJCF,HJKAX1S01B5ZKU,HJKAX1S01BC0F4,HJKAX1S01CBY3F,HJKAX1S01D7GXY,HJKAX1S01A5GNH,HJKAX1S01AFJPY,HJKAX1S01AIG7E,HJKAX1S01B8HM8,HJKAX1S01BRZTP,HJKAX1S01C1B4T,HJKAX1S01C2HG7,HJKAX1S01CCH41,HJKAX1S01D9ZEQ,HJKAX1S01EGVCQ,HJKAX1S01EMHZS	HJKAX1S01A3XHV,HJKAX1S01AWO35,HJKAX1S01B5ZKU,HJKAX1S01CBY3F,HJKAX1S01D126F,HJKAX1S01DLJ4E,HJKAX1S01AFJPY,HJKAX1S01BRZTP,HJKAX1S01D9ZEQ
	Bradi4g00350	-	-	-	trQ712N2Q712N2WHEAT	-	-	-	HJKAX1S01CQRUR	-	-	-	HJKAX1S01CQRUR
	Bradi4g00367	-	Sb08g023210.1	HvgnlUGHv#S58594123	-	-	-	-	HJKAX1S01D90T0,HJKAX1S01EQRTN	-	HJKAX1S01D90T0,HJKAX1S01EQRTN,HJKAX1S01BKH4R	HJKAX1S01D90T0,HJKAX1S01EQRTN,HJKAX1S01B0KW5,HJKAX1S01BKH4R,HJKAX1S01C14YC,HJKAX1S01ES0HQ	-
	Bradi4g00397	Os12t0639800	Sb01g004700.1	-	trQ15MN5Q15MN5WHEAT	-	-	-	HJKAX1S01CPJPI,HJKAX1S01EU3E0	HJKAX1S01CPJPI,HJKAX1S01EU3E0	HJKAX1S01EU3E0	-	HJKAX1S01CPJPI,HJKAX1S01EU3E0
	Bradi4g00410	-	-	HvgnlUGHv#S58585892	trB6Z261B6Z261WHEAT	-	-	-	HJKAX1S01BX305	-	-	HJKAX1S01BX305,HJKAX1S01B1TEZ,HJKAX1S01COJ47,HJKAX1S01CVR5S	HJKAX1S01BX305,HJKAX1S01B1TEZ
	Bradi4g00440	Os12t0471100	-	-	trQ5BHT7Q5BHT7WHEAT,trQ5BHR8Q5BHR8WHEAT	-	-	-	HJKAX1S01CD388,HJKAX1S01CWNIY	HJKAX1S01CD388	-	-	HJKAX1S01CD388,HJKAX1S01CWNIY
	Bradi4g00450	Os03t0221100	-	TagnlUGTa#S58847700,TagnlUGTa#S58861046	trA9ZN27A9ZN27WHEAT	-	-	-	HJKAX1S01AE159,HJKAX1S01AGP0E,HJKAX1S01ANA2L,HJKAX1S01AT0FN,HJKAX1S01AY0NH,HJKAX1S01B2A64,HJKAX1S01C3HO7,HJKAX1S01D2YNN,HJKAX1S01D4WEQ,HJKAX1S01D6L47,HJKAX1S01EEH9T,HJKAX1S01EPNYP	HJKAX1S01ALHUU	-	HJKAX1S01D4WEQ,HJKAX1S01EPNYP,HJKAX1S01ALHUU	HJKAX1S01EPNYP
	Bradi4g00460	-	-	-	trQ5BHT7Q5BHT7WHEAT	-	-	-	HJKAX1S01B681C	-	-	-	HJKAX1S01B681C
	Bradi4g00467	-	Sb08g023140.1,Sb08g023150.1	TagnlUGTa#S58885332,TagnlUGTa#S58900087	trQ5BHR8Q5BHR8WHEAT,trQ5BHT7Q5BHT7WHEAT,trB6Z264B6Z264WHEAT,trQ5BHR6Q5BHR6WHEAT,trQ5BHT3Q5BHT3WHEAT	-	-	-	HJKAX1S01ASYIC,HJKAX1S01DVUOK,HJKAX1S01ENOW5,HJKAX1S01EPXCW	-	HJKAX1S01DVUOK,HJKAX1S01ENOW5	HJKAX1S01DVUOK,HJKAX1S01EPXCW,HJKAX1S01A9Q0V,HJKAX1S01CC4P8,HJKAX1S01EP1I5	HJKAX1S01ASYIC,HJKAX1S01DVUOK,HJKAX1S01ENOW5,HJKAX1S01EPXCW,HJKAX1S01A9Q0V,HJKAX1S01CC4P8,HJKAX1S01EP1I5
	Bradi4g00480	Os12t0639100	Sb08g023130.1	TagnlUGTa#S32635933	trQ5BHR7Q5BHR7WHEAT,trA8QU90A8QU90WHEAT,trB6Z279B6Z279WHEAT	-	-	-	HJKAX1S01BT7J5,HJKAX1S01BZSZR,HJKAX1S01C4TH6	HJKAX1S01BT7J5,HJKAX1S01BZSZR,HJKAX1S01C4TH6	HJKAX1S01BT7J5,HJKAX1S01BZSZR,HJKAX1S01AHSWP	HJKAX1S01BZSZR,HJKAX1S01AHSWP	HJKAX1S01BT7J5,HJKAX1S01BZSZR,HJKAX1S01C4TH6,HJKAX1S01AHSWP
	Bradi4g00497	Os12t0638800	Sb08g023080.1	-	trD0QMR3D0QMR3WHEAT	-	-	-	HJKAX1S01A3NTM,HJKAX1S01DBLQB,HJKAX1S01EJV5W	HJKAX1S01DBLQB,HJKAX1S01EJV5W	HJKAX1S01DBLQB,HJKAX1S01EJV5W	-	HJKAX1S01DBLQB,HJKAX1S01EJV5W
	Bradi4g00517	Os12t0638700	Sb01g011610.1	TagnlUGTa#S52543897	trD0QMR5D0QMR5WHEAT,trD0QMR4D0QMR4WHEAT	BE636954	5DS2-0.78-1.00	-	HJKAX1S01ER8TY,HJKAX1S01BVQN3,HJKAX1S01DECOC	HJKAX1S01ER8TY,HJKAX1S01BVQN3	HJKAX1S01BVQN3	HJKAX1S01ER8TY,HJKAX1S01BVQN3,HJKAX1S01DECOC,HJKAX1S01DFIEE,HJKAX1S01AIM4K,HJKAX1S01AUVV2,HJKAX1S01BQEWK,HJKAX1S01C08DG,HJKAX1S01DHVRL,HJKAX1S01DTLD5,HJKAX1S01DTQD5,HJKAX1S01EE7XY	HJKAX1S01ER8TY,HJKAX1S01BVQN3,HJKAX1S01DECOC,HJKAX1S01AUVV2,HJKAX1S01DHVRL,HJKAX1S01DTQD5
	Bradi4g00530	Os12t0638200	-	-	trB6SVA1B6SVA1MAIZE	-	-	-	HJKAX1S01DGKW3,HJKAX1S01DPYXD	HJKAX1S01DPYXD	-	-	HJKAX1S01DGKW3
	Bradi4g00540	Os03t0227700	-	-	-	-	-	-	HJKAX1S01CTNC5	HJKAX1S01CTNC5	-	-	-
	Bradi4g00550	Os12t0638100	Sb08g023040.1	HvgnlUGHv#S58590534,ZmgnlUGZm#S48299523,TagnlUGTa#S32699578	trB6SKC1B6SKC1MAIZE,trB6U2E7B6U2E7MAIZE	-	-	-	HJKAX1S01A3ID1,HJKAX1S01AFDXK,HJKAX1S01B1W99,HJKAX1S01BDT4A,HJKAX1S01BKRCO,HJKAX1S01CI35M,HJKAX1S01CRWM8,HJKAX1S01CXMFV,HJKAX1S01D4UHA,HJKAX1S01DDX00,HJKAX1S01DGE2N,HJKAX1S01E2G6U,HJKAX1S01EI92Y	HJKAX1S01A3ID1,HJKAX1S01AFDXK,HJKAX1S01B1W99,HJKAX1S01BDT4A,HJKAX1S01BKRCO,HJKAX1S01CI35M,HJKAX1S01CRWM8,HJKAX1S01CXMFV,HJKAX1S01D4UHA,HJKAX1S01DDX00,HJKAX1S01DGE2N,HJKAX1S01E2G6U,HJKAX1S01EI92Y	HJKAX1S01AFDXK,HJKAX1S01D4UHA,HJKAX1S01DDX00,HJKAX1S01DGE2N,HJKAX1S01E2G6U	HJKAX1S01A3ID1,HJKAX1S01AFDXK,HJKAX1S01B1W99,HJKAX1S01BDT4A,HJKAX1S01BKRCO,HJKAX1S01CI35M,HJKAX1S01CRWM8,HJKAX1S01CXMFV,HJKAX1S01D4UHA,HJKAX1S01DDX00,HJKAX1S01DGE2N,HJKAX1S01E2G6U,HJKAX1S01EI92Y	HJKAX1S01A3ID1,HJKAX1S01B1W99,HJKAX1S01BDT4A,HJKAX1S01BKRCO,HJKAX1S01CI35M,HJKAX1S01CRWM8,HJKAX1S01CXMFV,HJKAX1S01D4UHA,HJKAX1S01DDX00,HJKAX1S01DGE2N,HJKAX1S01E2G6U,HJKAX1S01EI92Y
	Bradi4g00610	-	-	-	-	-	-	-	HJKAX1S01BUHNG	-	-	-	-
	Bradi4g00700	Os05t0145700	-	-	trA9ZN27A9ZN27WHEAT	-	-	-	HJKAX1S01A2A6Y,HJKAX1S01BVTDG,HJKAX1S01EKIBM	HJKAX1S01A2A6Y	-	-	HJKAX1S01A2A6Y
	Bradi4g00710	-	-	-	trB6TPM7B6TPM7MAIZE	-	-	-	HJKAX1S01ENXS3	-	-	-	HJKAX1S01ENXS3
	Bradi4g00730	Os12t0568800	Sb07g001930.1	TagnlUGTa#S58855081,HvgnlUGHv#S58582134	-	-	-	-	HJKAX1S01AODK0,HJKAX1S01BQVOM,HJKAX1S01DXE0B,HJKAX1S01EGXF4	HJKAX1S01EGXF4	HJKAX1S01BQVOM	HJKAX1S01DXE0B,HJKAX1S01EGXF4,HJKAX1S01A7YK4,HJKAX1S01CQUAL,HJKAX1S01D6RJM	-
	Bradi4g00740	Os12t0636200	Sb08g022960.1	TagnlUGTa#S58905465	trC0PDQ8C0PDQ8MAIZE,trB4FBI0B4FBI0MAIZE	BF474606	5DS2-0.78-1.00	-	HJKAX1S01BJTCP,HJKAX1S01B0AX4,HJKAX1S01B8ENE,HJKAX1S01BNCS0,HJKAX1S01EQ0PB	HJKAX1S01BJTCP,HJKAX1S01B0AX4,HJKAX1S01B8ENE,HJKAX1S01BNCS0,HJKAX1S01EQ0PB	HJKAX1S01B8ENE	HJKAX1S01BJTCP,HJKAX1S01B0AX4,HJKAX1S01B8ENE,HJKAX1S01BNCS0,HJKAX1S01EQ0PB	HJKAX1S01BJTCP,HJKAX1S01B0AX4,HJKAX1S01B8ENE,HJKAX1S01EQ0PB
	Bradi4g00747	Os12t0636100,Os02t0491900,Os12t0634900,Os02t0492900	Sb01g013840.1,Sb08g022950.1,Sb09g000390.1	HvgnlUGHv#S58581989,TagnlUGTa#S37833899,TagnlUGTa#S32619768,TagnlUGTa#S32589776,TagnlUGTa#S12980836	trA9ZN33A9ZN33WHEAT,trA9ZN30A9ZN30WHEAT,trA9ZN27A9ZN27WHEAT,trB4FHR9B4FHR9MAIZE	-	-	-	HJKAX1S01A8DE2,HJKAX1S01ADODA,HJKAX1S01AP2TF,HJKAX1S01AWH6J,HJKAX1S01AY07G,HJKAX1S01AZVPH,HJKAX1S01B5DU2,HJKAX1S01B6DSN,HJKAX1S01B71U9,HJKAX1S01B76ES,HJKAX1S01B8DAK,HJKAX1S01BCEHZ,HJKAX1S01BN5EJ,HJKAX1S01BOSR0,HJKAX1S01BOYTS,HJKAX1S01BYJEY,HJKAX1S01C47R4,HJKAX1S01C6Q3C,HJKAX1S01CG5C9,HJKAX1S01CQC8D,HJKAX1S01CTW0Z,HJKAX1S01CYOVM,HJKAX1S01D0LWT,HJKAX1S01DPGUB,HJKAX1S01DWP2U,HJKAX1S01DXODQ,HJKAX1S01…	HJKAX1S01A8DE2,HJKAX1S01AP2TF,HJKAX1S01AY07G,HJKAX1S01B5DU2,HJKAX1S01B6DSN,HJKAX1S01B71U9,HJKAX1S01B76ES,HJKAX1S01BCEHZ,HJKAX1S01BOSR0,HJKAX1S01BOYTS,HJKAX1S01BYJEY,HJKAX1S01C6Q3C,HJKAX1S01CG5C9,HJKAX1S01CQC8D,HJKAX1S01CYOVM,HJKAX1S01D0LWT,HJKAX1S01DPGUB,HJKAX1S01DXODQ,HJKAX1S01DYNPR,HJKAX1S01E5NSC,HJKAX1S01EIIXO,HJKAX1S01DCRWX,HJKAX1S01EM90H	HJKAX1S01B6DSN,HJKAX1S01B71U9,HJKAX1S01BOSR0,HJKAX1S01BOYTS,HJKAX1S01CTW0Z,HJKAX1S01EM90H	HJKAX1S01A8DE2,HJKAX1S01AY07G,HJKAX1S01B5DU2,HJKAX1S01B6DSN,HJKAX1S01B71U9,HJKAX1S01B76ES,HJKAX1S01B8DAK,HJKAX1S01BOSR0,HJKAX1S01C47R4,HJKAX1S01C6Q3C,HJKAX1S01CQC8D,HJKAX1S01D0LWT,HJKAX1S01DPGUB,HJKAX1S01DXODQ,HJKAX1S01DYNPR,HJKAX1S01A8VGN,HJKAX1S01BNE0G,HJKAX1S01DCRWX,HJKAX1S01DG118,HJKAX1S01EM90H	HJKAX1S01A8DE2,HJKAX1S01ADODA,HJKAX1S01AP2TF,HJKAX1S01AWH6J,HJKAX1S01AY07G,HJKAX1S01B5DU2,HJKAX1S01B71U9,HJKAX1S01B76ES,HJKAX1S01B8DAK,HJKAX1S01BCEHZ,HJKAX1S01BN5EJ,HJKAX1S01BOSR0,HJKAX1S01BOYTS,HJKAX1S01C47R4,HJKAX1S01C6Q3C,HJKAX1S01CG5C9,HJKAX1S01CQC8D,HJKAX1S01CTW0Z,HJKAX1S01CYOVM,HJKAX1S01D0LWT,HJKAX1S01DPGUB,HJKAX1S01DWP2U,HJKAX1S01DXODQ,HJKAX1S01DYNPR,HJKAX1S01E5NSC,HJKAX1S01EIIXO,HJKAX1S01…
	Bradi4g00775	-	-	PvrgnlUGPvr#S49422501	trC0PMX3C0PMX3MAIZE	-	-	-	HJKAX1S01E3HED	-	-	HJKAX1S01E3HED	HJKAX1S01E3HED
	Bradi4g00790	Os12t0634900,Os12t0636100	-	HvgnlUGHv#S41571918	trA9ZN33A9ZN33WHEAT	-	-	-	HJKAX1S01ASP14,HJKAX1S01BNGBS,HJKAX1S01CE5LE,HJKAX1S01CM1CH,HJKAX1S01D7GTK,HJKAX1S01DNWJV,HJKAX1S01DOB3I,HJKAX1S01E5ARX,HJKAX1S01EQR9G,HJKAX1S01ER65W,HJKAX1S01ESQAC	HJKAX1S01ASP14,HJKAX1S01BNGBS,HJKAX1S01CE5LE,HJKAX1S01CM1CH,HJKAX1S01DNWJV,HJKAX1S01E5ARX,HJKAX1S01EQR9G,HJKAX1S01ER65W,HJKAX1S01ESQAC,HJKAX1S01AV6U5	-	HJKAX1S01CM1CH,HJKAX1S01DNWJV,HJKAX1S01DOB3I,HJKAX1S01AV6U5,HJKAX1S01BPLWO	HJKAX1S01CM1CH,HJKAX1S01DNWJV,HJKAX1S01DOB3I,HJKAX1S01AV6U5
	Bradi4g00830	-	-	TagnlUGTa#S13173608	-	-	-	-	HJKAX1S01DKL6A	-	-	HJKAX1S01DKL6A,HJKAX1S01DQYGU	-
	Bradi4g00860	Os12t0633600,Os03t0673800	Sb08g022840.1	TagnlUGTa#S58852953,TagnlUGTa#S52543689,HvgnlUGHv#S58593329	trC0P3K9C0P3K9MAIZE	-	-	-	HJKAX1S01A0PW6,HJKAX1S01A6ADO,HJKAX1S01AV0I4,HJKAX1S01CWTWR,HJKAX1S01CZWC2,HJKAX1S01DFAA5,HJKAX1S01DJR01,HJKAX1S01DLBIX,HJKAX1S01DTILW,HJKAX1S01DTZWP	HJKAX1S01A6ADO,HJKAX1S01CWTWR,HJKAX1S01DFAA5,HJKAX1S01DJR01,HJKAX1S01DLBIX,HJKAX1S01DTILW,HJKAX1S01DTZWP	HJKAX1S01DFAA5,HJKAX1S01DJR01,HJKAX1S01DLBIX,HJKAX1S01DTILW	HJKAX1S01A0PW6,HJKAX1S01A6ADO,HJKAX1S01CWTWR,HJKAX1S01CZWC2,HJKAX1S01DFAA5,HJKAX1S01DLBIX,HJKAX1S01DTZWP,HJKAX1S01AGGK7,HJKAX1S01AYVBE	HJKAX1S01A6ADO,HJKAX1S01AV0I4,HJKAX1S01CWTWR,HJKAX1S01DLBIX,HJKAX1S01DTZWP
	Bradi4g00877	Os12t0632900	Sb08g022790.1	-	-	-	-	-	HJKAX1S01D33DP	HJKAX1S01D33DP	HJKAX1S01D33DP	-	-
	Bradi4g00910	Os12t0632700	-	-	trQ7XZE9Q7XZE9WHEAT,trB4G024B4G024MAIZE	-	-	-	HJKAX1S01B6ZJZ,HJKAX1S01CKNWA	HJKAX1S01B6ZJZ	-	-	HJKAX1S01B6ZJZ,HJKAX1S01CKNWA
	Bradi4g00925	-	Sb01g014270.1	-	-	-	-	-	HJKAX1S01BE85H	-	HJKAX1S01BE85H	-	-
	Bradi4g00930	Os02t0327100	Sb07g002285.1,Sb01g012290.1	TagnlUGTa#S32584415,HvgnlUGHv#S38665702	trB6TBI1B6TBI1MAIZE	-	-	-	HJKAX1S01CFWNZ,HJKAX1S01CJUBA,HJKAX1S01DAHGK,HJKAX1S01E0HBB	HJKAX1S01CFWNZ,HJKAX1S01CJUBA,HJKAX1S01DAHGK	HJKAX1S01CFWNZ,HJKAX1S01CJUBA,HJKAX1S01DAHGK,HJKAX1S01E0HBB	HJKAX1S01CFWNZ,HJKAX1S01CJUBA,HJKAX1S01DAHGK,HJKAX1S01E0HBB	HJKAX1S01CFWNZ,HJKAX1S01DAHGK,HJKAX1S01E0HBB
	Bradi4g00950	Os12t0631800	Sb04g004300.1	HvgnlUGHv#S58588946,TagnlUGTa#S17984635	trC0HJ78C0HJ78MAIZE,trB4FP65B4FP65MAIZE	-	-	-	HJKAX1S01A1HA2,HJKAX1S01A3K82,HJKAX1S01ATZV0,HJKAX1S01AVZ41,HJKAX1S01B8RZC,HJKAX1S01BHKR4,HJKAX1S01CL47T,HJKAX1S01D03DS,HJKAX1S01D8ICN,HJKAX1S01DAD80,HJKAX1S01DPIDH,HJKAX1S01EGFMG,HJKAX1S01ER91X	HJKAX1S01A1HA2,HJKAX1S01A3K82,HJKAX1S01ATZV0,HJKAX1S01AVZ41,HJKAX1S01B8RZC,HJKAX1S01BHKR4,HJKAX1S01D03DS,HJKAX1S01D8ICN,HJKAX1S01DAD80,HJKAX1S01DPIDH,HJKAX1S01EGFMG,HJKAX1S01ER91X	HJKAX1S01A3K82,HJKAX1S01ATZV0,HJKAX1S01AVZ41,HJKAX1S01B8RZC,HJKAX1S01D03DS,HJKAX1S01D8ICN,HJKAX1S01DAD80,HJKAX1S01DPIDH,HJKAX1S01EGFMG,HJKAX1S01ER91X,HJKAX1S01C2RJ5	HJKAX1S01A1HA2,HJKAX1S01ATZV0,HJKAX1S01B8RZC,HJKAX1S01CL47T,HJKAX1S01D8ICN,HJKAX1S01DPIDH,HJKAX1S01EGFMG,HJKAX1S01ER91X,HJKAX1S01C2RJ5,HJKAX1S01CPAG2	HJKAX1S01A3K82,HJKAX1S01AVZ41,HJKAX1S01D03DS,HJKAX1S01D8ICN,HJKAX1S01DAD80,HJKAX1S01DPIDH,HJKAX1S01EGFMG,HJKAX1S01ER91X
	Bradi4g00967	-	-	TagnlUGTa#S52542591	-	-	-	-	HJKAX1S01AD7L3,HJKAX1S01EI56T	-	-	HJKAX1S01AD7L3,HJKAX1S01EI56T,HJKAX1S01BTGPX,HJKAX1S01EDEMF	-
	Bradi4g00980	Os12t0631200	Sb08g022690.1	TagnlUGTa#S52543119,ZmgnlUGZm#S48295671	trB6SWC9B6SWC9MAIZE	-	-	-	HJKAX1S01BB9RM,HJKAX1S01BXDC4,HJKAX1S01CTC87,HJKAX1S01DE6WM	HJKAX1S01BB9RM,HJKAX1S01BXDC4,HJKAX1S01CTC87,HJKAX1S01DE6WM,HJKAX1S01BGCK2	HJKAX1S01BB9RM,HJKAX1S01BXDC4,HJKAX1S01DE6WM,HJKAX1S01AP9XN,HJKAX1S01BGCK2,HJKAX1S01CXXIW	HJKAX1S01BXDC4,HJKAX1S01DE6WM,HJKAX1S01AP9XN,HJKAX1S01BGCK2,HJKAX1S01CXXIW,HJKAX1S01EQVZH	HJKAX1S01BB9RM,HJKAX1S01BXDC4,HJKAX1S01CTC87,HJKAX1S01DE6WM,HJKAX1S01AP9XN,HJKAX1S01CXXIW
	Bradi4g01035	Os12t0630700	Sb08g022550.1	HvgnlUGHv#S58592525,TagnlUGTa#S52543048	trC0P6M2C0P6M2MAIZE,trB8A3J6B8A3J6MAIZE,trB4FNN6B4FNN6MAIZE	-	-	-	HJKAX1S01ASFF7,HJKAX1S01BFAKF,HJKAX1S01BX4PL,HJKAX1S01DK0TR,HJKAX1S01DY8CT	HJKAX1S01ASFF7,HJKAX1S01BFAKF,HJKAX1S01BX4PL,HJKAX1S01DK0TR	HJKAX1S01ASFF7,HJKAX1S01BFAKF,HJKAX1S01BX4PL,HJKAX1S01DY8CT	HJKAX1S01ASFF7,HJKAX1S01BFAKF,HJKAX1S01DK0TR,HJKAX1S01DY8CT	HJKAX1S01ASFF7,HJKAX1S01BFAKF,HJKAX1S01BX4PL,HJKAX1S01DY8CT
	Bradi4g01070	Os12t0628400	-	TagnlUGTa#S52542428	trB4F857B4F857MAIZE	-	-	-	HJKAX1S01A2WM0,HJKAX1S01C5TRD	HJKAX1S01A2WM0	-	HJKAX1S01A2WM0,HJKAX1S01C5TRD,HJKAX1S01CFRIB,HJKAX1S01D6V44	HJKAX1S01A2WM0,HJKAX1S01C5TRD
	Bradi4g01080	Os12t0163200	Sb05g002340.1	HvgnlUGHv#S39523943,TagnlUGTa#S58868181	trC0P6L1C0P6L1MAIZE	-	-	-	HJKAX1S01CGDKT,HJKAX1S01DWPVM,HJKAX1S01ECQO5	HJKAX1S01CGDKT,HJKAX1S01DWPVM	HJKAX1S01CGDKT,HJKAX1S01DFKQO	HJKAX1S01CGDKT,HJKAX1S01DWPVM,HJKAX1S01ECQO5,HJKAX1S01B4QTS,HJKAX1S01CPL8I,HJKAX1S01DFKQO,HJKAX1S01DNCBP,HJKAX1S01DSKMV	HJKAX1S01DWPVM,HJKAX1S01CPL8I,HJKAX1S01DFKQO
	Bradi4g01090	Os12t0626300	Sb03g010430.1	TagnlUGTa#S58844735,TagnlUGTa#S58866542,HvgnlUGHv#S12508842,ZmgnlUGZm#S50154995	trB7ZWY7B7ZWY7MAIZE	-	-	-	HJKAX1S01A42AL,HJKAX1S01AHFBA,HJKAX1S01B9H6E,HJKAX1S01BK1PK,HJKAX1S01C8UAD,HJKAX1S01CM6TX,HJKAX1S01CMG2B,HJKAX1S01DQIWS,HJKAX1S01DSAK5	HJKAX1S01A42AL,HJKAX1S01AHFBA,HJKAX1S01B9H6E,HJKAX1S01BK1PK,HJKAX1S01C8UAD,HJKAX1S01CM6TX,HJKAX1S01CMG2B,HJKAX1S01DQIWS,HJKAX1S01DSAK5	HJKAX1S01A42AL,HJKAX1S01AHFBA,HJKAX1S01BK1PK,HJKAX1S01C8UAD,HJKAX1S01CMG2B,HJKAX1S01DQIWS	HJKAX1S01AHFBA,HJKAX1S01BK1PK,HJKAX1S01C8UAD,HJKAX1S01CMG2B	HJKAX1S01BK1PK,HJKAX1S01C8UAD
	Bradi4g01100	Os12t0626400,Os12t0626450	Sb08g022310.1	HvgnlUGHv#S58599713	trQ84N52Q84N52MAIZE,trB8A382B8A382MAIZE,trQ7XAZ5Q7XAZ5MAIZE,trA8QUH6A8QUH6WHEAT	-	-	-	HJKAX1S01AO61N,HJKAX1S01C9GM0,HJKAX1S01EPRPP	HJKAX1S01AO61N,HJKAX1S01C9GM0,HJKAX1S01EPRPP,HJKAX1S01DIDCR	HJKAX1S01AO61N,HJKAX1S01C9GM0	HJKAX1S01AO61N,HJKAX1S01C9GM0,HJKAX1S01EPRPP,HJKAX1S01B2X3U,HJKAX1S01DIDCR,HJKAX1S01DKYPS,HJKAX1S01ELQE9,HJKAX1S01EQ8T9	HJKAX1S01C9GM0,HJKAX1S01EPRPP,HJKAX1S01B2X3U,HJKAX1S01DIDCR
	Bradi4g01117	-	Sb05g024070.1	-	-	-	-	-	HJKAX1S01EU9PK	-	HJKAX1S01EU9PK	-	-
	Bradi4g01140	Os12t0624900	-	HvgnlUGHv#S39525747	trC0PAB3C0PAB3MAIZE	BG607757	5DS2-0.78-1.00	-	HJKAX1S01AHNEI,HJKAX1S01BVY6U,HJKAX1S01EQTBE	HJKAX1S01AHNEI	-	HJKAX1S01AHNEI,HJKAX1S01BVY6U,HJKAX1S01EQTBE,HJKAX1S01B3U2F,HJKAX1S01BQ3VC,HJKAX1S01CKNMC,HJKAX1S01DK6WW,HJKAX1S01ET3C8	HJKAX1S01AHNEI
	Bradi4g01180	Os12t0624800	Sb08g022270.1	HvgnlUGHv#S58593229,TagnlUGTa#S58847396	trC0PII2C0PII2MAIZE	-	-	-	HJKAX1S01BPH5M,HJKAX1S01CE3OL,HJKAX1S01D0EU9,HJKAX1S01D32OU	HJKAX1S01CE3OL	HJKAX1S01CE3OL,HJKAX1S01A1DPI,HJKAX1S01C6D9Z	HJKAX1S01BPH5M,HJKAX1S01CE3OL,HJKAX1S01D0EU9,HJKAX1S01D32OU,HJKAX1S01A1DPI,HJKAX1S01C3B9R,HJKAX1S01C6D9Z,HJKAX1S01D7TSH,HJKAX1S01E3NXG	HJKAX1S01CE3OL,HJKAX1S01A1DPI,HJKAX1S01C6D9Z
	Bradi4g01190	-	-	-	-	-	-	-	HJKAX1S01D1GT8	-	-	-	-
	Bradi4g01215	-	Sb08g017730.1	HvgnlUGHv#S58585725	trB6U2J2B6U2J2MAIZE	-	-	-	HJKAX1S01A8K92,HJKAX1S01AMG15,HJKAX1S01B38G6,HJKAX1S01BU41W,HJKAX1S01DZZXY	-	HJKAX1S01A8K92,HJKAX1S01AMG15,HJKAX1S01B38G6,HJKAX1S01BU41W,HJKAX1S01DZZXY,HJKAX1S01B8T72,HJKAX1S01BCEKK	HJKAX1S01A8K92,HJKAX1S01B38G6,HJKAX1S01BU41W,HJKAX1S01DZZXY,HJKAX1S01B2AJQ,HJKAX1S01B8T72,HJKAX1S01BCEKK,HJKAX1S01BL2OQ,HJKAX1S01BMSUW,HJKAX1S01CFZ5M,HJKAX1S01EGYZH	HJKAX1S01A8K92,HJKAX1S01AMG15,HJKAX1S01B38G6,HJKAX1S01BU41W,HJKAX1S01DZZXY,HJKAX1S01B8T72,HJKAX1S01BCEKK
	Bradi4g01230	Os12t0623600	Sb08g022140.1	TagnlUGTa#S32518259,TagnlUGTa#S52545064	trB6TB90B6TB90MAIZE	-	-	-	HJKAX1S01AE70N,HJKAX1S01AH07J,HJKAX1S01BUU9H,HJKAX1S01BVMUL,HJKAX1S01CRZ16,HJKAX1S01CXH1W,HJKAX1S01D6CCY,HJKAX1S01EI7IZ	HJKAX1S01AE70N,HJKAX1S01AH07J,HJKAX1S01BUU9H,HJKAX1S01CXH1W,HJKAX1S01D6CCY,HJKAX1S01EI7IZ	HJKAX1S01BVMUL,HJKAX1S01CRZ16,HJKAX1S01EI7IZ	HJKAX1S01AE70N,HJKAX1S01AH07J,HJKAX1S01BVMUL,HJKAX1S01BO2Y9	HJKAX1S01AE70N,HJKAX1S01CRZ16,HJKAX1S01D6CCY,HJKAX1S01EI7IZ
	Bradi4g01240	Os12t0623500,Os03t0654400	Sb01g013100.1	TagnlUGTa#S52546249,HvgnlUGHv#S58580413	trB6U1T8B6U1T8MAIZE,trB4FYP2B4FYP2MAIZE,trC0HEZ5C0HEZ5MAIZE,trC0HEZ5C0HEZ5MAIZE,trB6U1T8B6U1T8MAIZE	BE422471	5DS2-0.78-1.00	-	HJKAX1S01DCEE6,HJKAX1S01DVGWA,HJKAX1S01ECVCP,HJKAX1S01EED25,HJKAX1S01EW0ST	HJKAX1S01DVGWA,HJKAX1S01EED25,HJKAX1S01EW0ST,HJKAX1S01B9QGH,HJKAX1S01BMBP0,HJKAX1S01DH5Y0	HJKAX1S01EED25,HJKAX1S01EW0ST	HJKAX1S01DCEE6,HJKAX1S01DVGWA,HJKAX1S01ECVCP,HJKAX1S01EED25,HJKAX1S01EW0ST,HJKAX1S01DA5FN,HJKAX1S01A45BH,HJKAX1S01A4UL3,HJKAX1S01A699X,HJKAX1S01AEJ97,HJKAX1S01AGOJB,HJKAX1S01AI24S,HJKAX1S01ASWC0,HJKAX1S01B9QGH,HJKAX1S01BDXLK,HJKAX1S01BMBP0,HJKAX1S01BMI5A,HJKAX1S01CYBK0,HJKAX1S01DD8ET,HJKAX1S01DGZ3A,HJKAX1S01DH5Y0,HJKAX1S01DN4EJ,HJKAX1S01DWUCX,HJKAX1S01E13S9	HJKAX1S01DCEE6,HJKAX1S01DVGWA,HJKAX1S01ECVCP,HJKAX1S01EED25,HJKAX1S01EW0ST,HJKAX1S01DA5FN,HJKAX1S01A699X,HJKAX1S01B9QGH,HJKAX1S01DWUCX
	Bradi4g01250	-	-	-	-	BE422471	5DS2-0.78-1.00	-	HJKAX1S01DSNF3	-	-	-	-
	Bradi4g01260	Os12t0621700	Sb08g022070.1	TagnlUGTa#S12900154,HvgnlUGHv#S58586496	-	-	-	-	HJKAX1S01ANFYW,HJKAX1S01BRUTM,HJKAX1S01C333L,HJKAX1S01C5UHM,HJKAX1S01EJ5A5	HJKAX1S01C333L,HJKAX1S01C5UHM	HJKAX1S01ANFYW,HJKAX1S01BRUTM,HJKAX1S01C333L	HJKAX1S01BRUTM,HJKAX1S01C333L,HJKAX1S01C5UHM,HJKAX1S01BSVAC,HJKAX1S01C8F0T,HJKAX1S01D7R6V	-
	Bradi4g01280	Os12t0621500	Sb08g022050.1	-	trC0PG45C0PG45MAIZE	-	-	-	HJKAX1S01AQMLN,HJKAX1S01EGF34,HJKAX1S01ESJJR	HJKAX1S01AQMLN,HJKAX1S01EGF34	HJKAX1S01ESJJR	-	HJKAX1S01AQMLN,HJKAX1S01EGF34
	Bradi4g01300	Os12t0621100	Sb08g022030.1	TagnlUGTa#S58865760	-	-	-	-	HJKAX1S01AM18K	HJKAX1S01AM18K	HJKAX1S01AM18K	HJKAX1S01AM18K,HJKAX1S01A4M9S,HJKAX1S01A5VKS,HJKAX1S01AUNK6,HJKAX1S01BB3EC,HJKAX1S01BF4TY,HJKAX1S01BQA7K,HJKAX1S01D5TWP,HJKAX1S01DP5JC,HJKAX1S01DZSAT	-
	Bradi4g01310	Os11t0473350,Os07t0160000	Sb08g022020.1	TagnlUGTa#S58867087,HvgnlUGHv#S58578408	trC0PN93C0PN93MAIZE	-	-	-	HJKAX1S01A584E,HJKAX1S01B05K6,HJKAX1S01BA6H5,HJKAX1S01BCMAJ,HJKAX1S01CYZDZ,HJKAX1S01D7QYV	HJKAX1S01B05K6,HJKAX1S01BA6H5,HJKAX1S01CYZDZ	HJKAX1S01DOLXJ	HJKAX1S01A584E,HJKAX1S01B05K6,HJKAX1S01BA6H5,HJKAX1S01BCMAJ,HJKAX1S01CYZDZ,HJKAX1S01D7QYV,HJKAX1S01AT7LM,HJKAX1S01BC4EQ,HJKAX1S01C5KAG,HJKAX1S01DO7NW,HJKAX1S01DOLXJ,HJKAX1S01DTPO5	HJKAX1S01BA6H5,HJKAX1S01C5KAG
	Bradi4g01320	Os12t0620600	Sb08g022010.1	TagnlUGTa#S52544883,HvgnlUGHv#S58594815	-	cfa2104	-	15	HJKAX1S01D4AVH,HJKAX1S01DKFPY,HJKAX1S01AYD4U,HJKAX1S01B6DF4,HJKAX1S01C2WUC,HJKAX1S01CHKDR,HJKAX1S01CWNEX,HJKAX1S01EK81N	HJKAX1S01C2WUC,HJKAX1S01CWNEX	HJKAX1S01AYD4U,HJKAX1S01C2WUC,HJKAX1S01A261D,HJKAX1S01CCGRD,HJKAX1S01DDYTW,HJKAX1S01E2XTR	HJKAX1S01DKFPY,HJKAX1S01C2WUC,HJKAX1S01CWNEX,HJKAX1S01EK81N,HJKAX1S01B5RVW,HJKAX1S01DKENX,HJKAX1S01A261D,HJKAX1S01AEJYB,HJKAX1S01BIAEP,HJKAX1S01CCGRD,HJKAX1S01CLQQR,HJKAX1S01DDYTW,HJKAX1S01E2XTR,HJKAX1S01ESF5K	-
	Bradi4g01360	Os12t0619000	Sb08g021930.1	TagnlUGTa#S52546813	trB4FU94B4FU94MAIZE,trC0PC20C0PC20MAIZE,trC0PC20C0PC20MAIZE,trB4FU94B4FU94MAIZE	-	-	-	HJKAX1S01AFRN8,HJKAX1S01EWJWA	HJKAX1S01EWJWA,HJKAX1S01CNS3Y,HJKAX1S01DK80M	HJKAX1S01EWJWA	HJKAX1S01AFRN8,HJKAX1S01AEFN3,HJKAX1S01APH1E,HJKAX1S01AWM43,HJKAX1S01BBVXT,HJKAX1S01BPWUE,HJKAX1S01C3VE2,HJKAX1S01CNS3Y,HJKAX1S01CRA61,HJKAX1S01DK80M,HJKAX1S01DQ2R9,HJKAX1S01DTXTN	HJKAX1S01AFRN8,HJKAX1S01EWJWA,HJKAX1S01C3VE2,HJKAX1S01DK80M,HJKAX1S01DTXTN
	Bradi4g01380	-	Sb08g021910.1	TagnlUGTa#S26018870,TagnlUGTa#S58847117	trB6SM21B6SM21MAIZE	-	-	-	HJKAX1S01A0UGV,HJKAX1S01B29NS,HJKAX1S01B2D03	-	HJKAX1S01A0UGV	HJKAX1S01A0UGV,HJKAX1S01B29NS,HJKAX1S01B2D03	HJKAX1S01A0UGV
	Bradi4g01390	Os03t0647500	Sb08g021890.1	-	trC4J7Q1C4J7Q1MAIZE	-	-	-	HJKAX1S01C1ZKA,HJKAX1S01DCA2O	HJKAX1S01C1ZKA	HJKAX1S01C1ZKA	-	HJKAX1S01C1ZKA
	Bradi4g01410	Os12t0617900	Sb01g013460.1,Sb08g021850.1	TagnlUGTa#S58853290,TagnlUGTa#S17888259,HvgnlUGHv#S58586382	-	-	-	-	HJKAX1S01BKTSO,HJKAX1S01BSPYO,HJKAX1S01EZRSY	HJKAX1S01BKTSO,HJKAX1S01EZRSY	HJKAX1S01BKTSO,HJKAX1S01BSPYO,HJKAX1S01EZRSY	HJKAX1S01BKTSO,HJKAX1S01BSPYO,HJKAX1S01EZRSY	-
5DS5-0.67-0.78	Bradi4g01430	Os12t0617800	Sb08g021840.1	TagnlUGTa#S58903650,HvgnlUGHv#S58594721,TagnlUGTa#S22372168	-	BE591734	5DS5-0.67-0.78	-	HJKAX1S01C8FF1,HJKAX1S01CQT5O,HJKAX1S01A5D9Q,HJKAX1S01BERGZ,HJKAX1S01BOGX6,HJKAX1S01BVQFJ,HJKAX1S01CBD73,HJKAX1S01CXUFS,HJKAX1S01DC5WO,HJKAX1S01EW0MA	HJKAX1S01CQT5O,HJKAX1S01A5D9Q,HJKAX1S01BERGZ,HJKAX1S01BOGX6,HJKAX1S01BVQFJ,HJKAX1S01CBD73,HJKAX1S01DC5WO,HJKAX1S01EW0MA,HJKAX1S01ECGNN	HJKAX1S01C8FF1,HJKAX1S01CQT5O,HJKAX1S01A5D9Q,HJKAX1S01BVQFJ,HJKAX1S01CBD73,HJKAX1S01DC5WO,HJKAX1S01EW0MA,HJKAX1S01ECGNN	HJKAX1S01C8FF1,HJKAX1S01CQT5O,HJKAX1S01A5D9Q,HJKAX1S01BERGZ,HJKAX1S01CBD73,HJKAX1S01CXUFS,HJKAX1S01DC5WO,HJKAX1S01ECGNN,HJKAX1S01A2L3Z,HJKAX1S01BYDS3,HJKAX1S01C5BVK,HJKAX1S01CLCVB,HJKAX1S01ESRM3	-
	Bradi4g01450	-	Sb01g005950.1	TagnlUGTa#S32668656	trC0P9T3C0P9T3MAIZE	-	-	-	HJKAX1S01DM0UJ	-	HJKAX1S01DM0UJ	HJKAX1S01DM0UJ,HJKAX1S01BF4AY,HJKAX1S01BN3Y8,HJKAX1S01C86P2,HJKAX1S01CBKNL,HJKAX1S01DMTSH	HJKAX1S01BN3Y8
	Bradi4g01480	-	-	-	trB6SUH0B6SUH0MAIZE	-	-	-	HJKAX1S01ECTPD	-	-	-	HJKAX1S01ECTPD
	Bradi4g01490	-	Sb08g021740.1	TagnlUGTa#S22383425	trC0PM86C0PM86MAIZE	-	-	-	HJKAX1S01AHRQ1,HJKAX1S01BKMPT,HJKAX1S01BMK57,HJKAX1S01C1TMX	-	HJKAX1S01AHRQ1	HJKAX1S01AHRQ1,HJKAX1S01C1TMX,HJKAX1S01AZ493,HJKAX1S01BQJEL,HJKAX1S01CHOV5,HJKAX1S01CNC02,HJKAX1S01D4MMU,HJKAX1S01ECODB	HJKAX1S01AHRQ1,HJKAX1S01D4MMU
	Bradi4g01500	Os05t0571300	-	TagnlUGTa#S17986868,TagnlUGTa#S52543931	-	-	-	-	HJKAX1S01AZFI0,HJKAX1S01C0M48,HJKAX1S01C9Y8R,HJKAX1S01D4P7H,HJKAX1S01D9EOE,HJKAX1S01DBVHU	HJKAX1S01DBVHU	-	HJKAX1S01D4P7H,HJKAX1S01D9EOE,HJKAX1S01DBVHU,HJKAX1S01ARHT3	-
	Bradi4g01540	Os05t0276100	-	HvgnlUGHv#S58595939	trC0HFB6C0HFB6MAIZE	-	-	-	HJKAX1S01ATVHT	HJKAX1S01AUTAH	-	HJKAX1S01ATVHT,HJKAX1S01A11Z3,HJKAX1S01AUTAH,HJKAX1S01CV6D0,HJKAX1S01DULYJ	HJKAX1S01ATVHT,HJKAX1S01AUTAH,HJKAX1S01CV6D0,HJKAX1S01DULYJ
	Bradi4g01547	-	-	TagnlUGTa#S52541790	trC0PGB1C0PGB1MAIZE	-	-	-	HJKAX1S01D5SB7,HJKAX1S01D8LYB	-	-	HJKAX1S01D5SB7,HJKAX1S01D8LYB,HJKAX1S01AEIUA,HJKAX1S01BHRW8,HJKAX1S01BTNBR,HJKAX1S01C5DUV,HJKAX1S01CSAB8,HJKAX1S01DJHQW,HJKAX1S01DJXI8,HJKAX1S01EJ4IT	HJKAX1S01D8LYB
	Bradi4g01570	Os12t0616200	Sb08g021680.1	TagnlUGTa#S17989582	trB6U1F4B6U1F4MAIZE,trB6U1B6B6U1B6MAIZE	-	-	-	HJKAX1S01AM6L3	HJKAX1S01CS4DZ	HJKAX1S01C3ZDT,HJKAX1S01CS4DZ,HJKAX1S01DVB1C	HJKAX1S01AM6L3,HJKAX1S01BCYAZ,HJKAX1S01C3ZDT,HJKAX1S01CS4DZ,HJKAX1S01DVB1C	HJKAX1S01AM6L3,HJKAX1S01C3ZDT,HJKAX1S01CS4DZ,HJKAX1S01DVB1C
	Bradi4g01580	Os12t0616000	Sb08g021670.1	-	-	-	-	-	HJKAX1S01A5JRL,HJKAX1S01BLOPY,HJKAX1S01CG797,HJKAX1S01DB76J,HJKAX1S01DYDRG	HJKAX1S01A5JRL,HJKAX1S01DB76J,HJKAX1S01DYDRG	HJKAX1S01A5JRL,HJKAX1S01CG797	-	-
	Bradi4g01610	Os12t0615700	Sb08g021640.1	TagnlUGTa#S32610145	-	-	-	-	HJKAX1S01B5CQS,HJKAX1S01DJLN3,HJKAX1S01DLJ42,HJKAX1S01DVLCK	HJKAX1S01B5CQS,HJKAX1S01DJLN3,HJKAX1S01DLJ42,HJKAX1S01DVLCK	HJKAX1S01B5CQS,HJKAX1S01DJLN3,HJKAX1S01DVLCK	HJKAX1S01DJLN3,HJKAX1S01DLJ42,HJKAX1S01DVLCK	-
	Bradi4g01620	Os12t0615600	Sb08g021630.1	-	-	-	-	-	HJKAX1S01DX51P,HJKAX1S01EIO8D,HJKAX1S01ELE6J	HJKAX1S01ELE6J	HJKAX1S01ELE6J	-	-
	Bradi4g01630	Os03t0643250,Os12t0615500	-	TagnlUGTa#S58854910	trB4FSG2B4FSG2MAIZE	-	-	-	HJKAX1S01BGJ4G,HJKAX1S01BZVHN,HJKAX1S01CDVV3	HJKAX1S01BGJ4G,HJKAX1S01BZVHN,HJKAX1S01CDVV3	-	HJKAX1S01BGJ4G,HJKAX1S01BZVHN,HJKAX1S01CDVV3,HJKAX1S01B2N79,HJKAX1S01CDF34,HJKAX1S01D2CXM,HJKAX1S01DO4UY	HJKAX1S01BGJ4G,HJKAX1S01CDVV3
	Bradi4g01647	Os09t0373800,Os12t0615300,Os12t0615100	-	-	trQ4U3Z6Q4U3Z6WHEAT	-	-	-	HJKAX1S01AMLV9,HJKAX1S01ARE7X,HJKAX1S01BFDPN,HJKAX1S01BFG4T,HJKAX1S01BPALI,HJKAX1S01CNKGU,HJKAX1S01CP7ZB,HJKAX1S01D0PBH,HJKAX1S01DF5HX,HJKAX1S01EOUHP	HJKAX1S01ARE7X,HJKAX1S01BPALI,HJKAX1S01EOUHP	-	-	HJKAX1S01ARE7X
	Bradi4g01660	Os12t0615000	Sb08g021540.1	TagnlUGTa#S37763800	trC4J0D3C4J0D3MAIZE	-	-	-	HJKAX1S01AIHBG,HJKAX1S01B645S,HJKAX1S01CB492	HJKAX1S01CB492	HJKAX1S01B645S	HJKAX1S01CB492,HJKAX1S01CGWQF,HJKAX1S01DH3MN	HJKAX1S01CGWQF
	Bradi4g01670	Os12t0615300,Os12t0615100	-	-	trC0P4E2C0P4E2MAIZE	-	-	-	HJKAX1S01D8AF1,HJKAX1S01DQU9E,HJKAX1S01ETS1C	HJKAX1S01D8AF1,HJKAX1S01DQU9E	-	-	HJKAX1S01ETS1C
	Bradi4g01680	Os12t0615000,Os12t0615300	Sb08g021540.1,Sb08g021600.1	-	trQ4U3Z6Q4U3Z6WHEAT	-	-	-	HJKAX1S01A1BGE,HJKAX1S01A5YEV,HJKAX1S01AXIJH,HJKAX1S01BQ8HA,HJKAX1S01BVDAV,HJKAX1S01CGAA3,HJKAX1S01CHZ8O,HJKAX1S01D38QS,HJKAX1S01DEL37,HJKAX1S01DHVZB,HJKAX1S01DXN9V	HJKAX1S01A1BGE,HJKAX1S01AXIJH,HJKAX1S01BQ8HA,HJKAX1S01CGAA3,HJKAX1S01DEL37,HJKAX1S01DHVZB,HJKAX1S01DXN9V	HJKAX1S01AXIJH,HJKAX1S01BQ8HA,HJKAX1S01CGAA3,HJKAX1S01D38QS,HJKAX1S01DHVZB,HJKAX1S01DXN9V	-	HJKAX1S01A5YEV
	Bradi4g01710	Os12t0614000	-	-	trB4FUQ2B4FUQ2MAIZE	-	-	-	HJKAX1S01AES5T	HJKAX1S01AES5T	-	-	HJKAX1S01AES5T
5DS1-0.63-0.67	Bradi4g01717	Os08t0130900,Os12t0613850	Sb01g004630.1	TagnlUGTa#S52542053	trB4F8Y2B4F8Y2MAIZE,trB6SVW0B6SVW0MAIZE	BE498794	C-5DS1-0.67*	-	HJKAX1S01DS1CD,HJKAX1S01ASLJ3,HJKAX1S01DQ5R5	HJKAX1S01DS1CD,HJKAX1S01ASLJ3,HJKAX1S01DQ5R5	HJKAX1S01DS1CD	HJKAX1S01DS1CD,HJKAX1S01ASLJ3,HJKAX1S01DQ5R5,HJKAX1S01A5EPU,HJKAX1S01AU919,HJKAX1S01B1F7J,HJKAX1S01B8XT7,HJKAX1S01BJPNW,HJKAX1S01BOWH8,HJKAX1S01CH6LH,HJKAX1S01CSWI5,HJKAX1S01D4SLY,HJKAX1S01EI8JD	HJKAX1S01DS1CD,HJKAX1S01ASLJ3,HJKAX1S01DQ5R5,HJKAX1S01A5EPU,HJKAX1S01B8XT7,HJKAX1S01CH6LH,HJKAX1S01D4SLY
	Bradi4g01730	Os12t0613700	Sb08g021460.1	HvgnlUGHv#S58586480,TagnlUGTa#S37820880	trD9HNT6D9HNT6MAIZE,trC4JBX1C4JBX1MAIZE,trB8A0C3B8A0C3MAIZE	-	-	-	HJKAX1S01B1WES,HJKAX1S01BAF4Y,HJKAX1S01C9U0K,HJKAX1S01DSD1S	HJKAX1S01B1WES,HJKAX1S01BAF4Y,HJKAX1S01C9U0K	HJKAX1S01B1WES	HJKAX1S01B1WES,HJKAX1S01BAF4Y,HJKAX1S01C9U0K,HJKAX1S01DSD1S	HJKAX1S01B1WES,HJKAX1S01BAF4Y,HJKAX1S01C9U0K,HJKAX1S01DSD1S
	Bradi4g01747	Os12t0613600	-	HvgnlUGHv#S58593322	trC4J1J2C4J1J2MAIZE	-	-	-	HJKAX1S01CMNLW	HJKAX1S01CMNLW	-	HJKAX1S01CMNLW	HJKAX1S01CMNLW
	Bradi4g01770	Os12t0613300	Sb01g013670.1	TagnlUGTa#S52546643	trC0HIA3C0HIA3MAIZE	BF292081	5DS1-0.63-0.67	-	HJKAX1S01CM5UO	HJKAX1S01CM5UO	HJKAX1S01CM5UO	HJKAX1S01CM5UO,HJKAX1S01A6TTC,HJKAX1S01BAWD9,HJKAX1S01DDQ53	HJKAX1S01CM5UO
	Bradi4g01780	Os12t0613250	Sb01g013680.1	HvgnlUGHv#S58579589,TagnlUGTa#S17985870	trC0P413C0P413MAIZE	-	-	-	HJKAX1S01ASI9T,HJKAX1S01D3413	HJKAX1S01ASI9T,HJKAX1S01D3413	HJKAX1S01D3413	HJKAX1S01ASI9T,HJKAX1S01D3413	HJKAX1S01ASI9T,HJKAX1S01D3413
	Bradi4g01790	Os12t0613200	Sb08g002530.1	TagnlUGTa#S58838689,TagnlUGTa#S58867705	-	-	-	-	HJKAX1S01A0EOC,HJKAX1S01AED55,HJKAX1S01C2TLD,HJKAX1S01CH3EZ,HJKAX1S01CRI4C,HJKAX1S01CRKTY,HJKAX1S01CX21Y,HJKAX1S01CXDQ1,HJKAX1S01CYFIA,HJKAX1S01D0G7W,HJKAX1S01D1RRN,HJKAX1S01DT923,HJKAX1S01DXV1J,HJKAX1S01EBZDY,HJKAX1S01ELU9T,HJKAX1S01EWUBH	HJKAX1S01C2TLD,HJKAX1S01CH3EZ,HJKAX1S01CX21Y,HJKAX1S01CXDQ1,HJKAX1S01D0G7W,HJKAX1S01D1RRN,HJKAX1S01DT923,HJKAX1S01DXV1J,HJKAX1S01ELU9T	HJKAX1S01A0EOC,HJKAX1S01C2TLD,HJKAX1S01CX21Y,HJKAX1S01CXDQ1,HJKAX1S01D0G7W,HJKAX1S01DT923,HJKAX1S01ELU9T	HJKAX1S01A0EOC,HJKAX1S01AED55,HJKAX1S01CX21Y,HJKAX1S01CXDQ1,HJKAX1S01CYFIA,HJKAX1S01D0G7W,HJKAX1S01EBZDY,HJKAX1S01ELU9T	-
	Bradi4g01800	Os01t0209800	-	-	trB6SWZ5B6SWZ5MAIZE	-	-	-	HJKAX1S01D33KR,HJKAX1S01DZUDV	HJKAX1S01D33KR,HJKAX1S01DZUDV	-	-	HJKAX1S01D33KR,HJKAX1S01DZUDV
	Bradi4g01810	Os03t0625900	Sb01g013700.1	TagnlUGTa#S58859176,HvgnlUGHv#S58586348	trB4FW85B4FW85MAIZE,trB6TJR4B6TJR4MAIZE,trB6TJR4B6TJR4MAIZE,trB4FW85B4FW85MAIZE	-	-	-	HJKAX1S01DNN5Z,HJKAX1S01EETC0,HJKAX1S01EX6WU	HJKAX1S01DNN5Z,HJKAX1S01EETC0,HJKAX1S01EX6WU,HJKAX1S01AO5K1,HJKAX1S01AWHAD	HJKAX1S01DNN5Z,HJKAX1S01EETC0,HJKAX1S01EX6WU,HJKAX1S01AH02Y,HJKAX1S01AO5K1,HJKAX1S01AWHAD,HJKAX1S01CPU1J,HJKAX1S01EHPHM,HJKAX1S01EVWJR	HJKAX1S01DNN5Z,HJKAX1S01EX6WU,HJKAX1S01AH02Y,HJKAX1S01AO5K1,HJKAX1S01AVVZA,HJKAX1S01AWHAD,HJKAX1S01BO8ST,HJKAX1S01C85S9,HJKAX1S01CPU1J,HJKAX1S01CYLML,HJKAX1S01EHPHM,HJKAX1S01EVWJR	HJKAX1S01DNN5Z,HJKAX1S01EETC0,HJKAX1S01EX6WU,HJKAX1S01AO5K1,HJKAX1S01C85S9,HJKAX1S01CPU1J,HJKAX1S01EHPHM,HJKAX1S01EVWJR
	Bradi4g01820	Os12t0613000	Sb08g021370.1	TagnlUGTa#S52544720,HvgnlUGHv#S58594671	trC0PBU5C0PBU5MAIZE	-	-	-	HJKAX1S01BREO3,HJKAX1S01D1JN4,HJKAX1S01D4TLP,HJKAX1S01D83O4,HJKAX1S01DO78I,HJKAX1S01EPOUD	HJKAX1S01D1JN4,HJKAX1S01DO78I	HJKAX1S01D1JN4	HJKAX1S01D1JN4,HJKAX1S01D4TLP,HJKAX1S01D83O4,HJKAX1S01DO78I,HJKAX1S01EPOUD,HJKAX1S01AVTNE,HJKAX1S01EZ4QM	HJKAX1S01D1JN4,HJKAX1S01DO78I,HJKAX1S01EPOUD
	Bradi4g01830	Os06t0124300	-	-	trB6SY07B6SY07MAIZE	-	-	-	HJKAX1S01E2UR9	HJKAX1S01E2UR9	-	-	HJKAX1S01E2UR9
	Bradi4g01870	-	Sb08g006910.1	-	-	-	-	-	HJKAX1S01C6VDE	-	HJKAX1S01C6VDE	-	-
	Bradi4g01887	Os12t0612700	Sb08g021350.1	TagnlUGTa#S52543234	trF1DK26F1DK26MAIZE,trB7ZZR1B7ZZR1MAIZE,trF1DK26F1DK26MAIZE,trB4G1Z6B4G1Z6MAIZE,trC0PEZ8C0PEZ8MAIZE	-	-	-	HJKAX1S01AOV9Z,HJKAX1S01CWH45,HJKAX1S01ERPGM,HJKAX1S01EZ0YC	HJKAX1S01ERPGM,HJKAX1S01EZ0YC	HJKAX1S01ERPGM	HJKAX1S01AOV9Z,HJKAX1S01CWH45,HJKAX1S01ERPGM,HJKAX1S01EZ0YC,HJKAX1S01ARAVD,HJKAX1S01AU14U,HJKAX1S01AYYS7,HJKAX1S01B4CUZ,HJKAX1S01BFUTQ,HJKAX1S01BHO8C,HJKAX1S01BJ4YZ,HJKAX1S01BV16U,HJKAX1S01CMIEB,HJKAX1S01DN8VP,HJKAX1S01DQSF0,HJKAX1S01ED7WF,HJKAX1S01EN8XX,HJKAX1S01EYSSI	HJKAX1S01AOV9Z,HJKAX1S01EZ0YC,HJKAX1S01ARAVD,HJKAX1S01BV16U,HJKAX1S01CMIEB,HJKAX1S01DN8VP
	Bradi4g01900	Os12t0612500	Sb08g021340.1	HvgnlUGHv#S58590331	-	-	-	-	HJKAX1S01AGAFY,HJKAX1S01CDX3D,HJKAX1S01D1E12	HJKAX1S01AGAFY,HJKAX1S01CDX3D,HJKAX1S01D1E12	HJKAX1S01AGAFY,HJKAX1S01BOFKB	HJKAX1S01AGAFY,HJKAX1S01CDX3D,HJKAX1S01D1E12,HJKAX1S01BOFKB,HJKAX1S01CB5H9,HJKAX1S01DT9WN	-
	Bradi4g01910	Os12t0612400	Sb08g021330.1	TagnlUGTa#S52544181	trQ7X9J6Q7X9J6WHEAT	BE591275_GPI:C:739811	5DS1-0.63-0.67	-	HJKAX1S01EMILZ,HJKAX1S01B6N8I	HJKAX1S01EMILZ,HJKAX1S01B6N8I,HJKAX1S01EJ63H	HJKAX1S01EMILZ,HJKAX1S01B6N8I,HJKAX1S01BW5VS,HJKAX1S01EK99Y,HJKAX1S01EJ63H	HJKAX1S01B6N8I,HJKAX1S01BW5VS,HJKAX1S01EK99Y,HJKAX1S01EJ63H,HJKAX1S01CZC9Z,HJKAX1S01EDAFS,HJKAX1S01B2PDK	HJKAX1S01B6N8I
	Bradi4g01930	Os12t0612300	Sb08g021320.1	TagnlUGTa#S58853311	trB4FH34B4FH34MAIZE	-	-	-	HJKAX1S01ALQ4L,HJKAX1S01CQ90A,HJKAX1S01CXNN3,HJKAX1S01D46JB,HJKAX1S01D4PV8,HJKAX1S01DEBQO	HJKAX1S01ALQ4L,HJKAX1S01CXNN3,HJKAX1S01D46JB,HJKAX1S01D4PV8,HJKAX1S01DEBQO,HJKAX1S01D0963,HJKAX1S01ERHYA	HJKAX1S01CQ90A,HJKAX1S01AY9CS,HJKAX1S01ERHYA	HJKAX1S01ALQ4L,HJKAX1S01CXNN3,HJKAX1S01D4PV8,HJKAX1S01AY9CS,HJKAX1S01D0963,HJKAX1S01ERHYA	HJKAX1S01D4PV8
	Bradi4g01940	Os12t0612100	Sb08g021310.3	TagnlUGTa#S58897208	-	-	-	-	HJKAX1S01BE1PS,HJKAX1S01BFILD,HJKAX1S01DVLML	HJKAX1S01BE1PS,HJKAX1S01BFILD,HJKAX1S01DVLML	HJKAX1S01BE1PS,HJKAX1S01BFILD	HJKAX1S01BE1PS,HJKAX1S01BFILD,HJKAX1S01DVLML,HJKAX1S01A3NC7,HJKAX1S01AHU9U,HJKAX1S01APBR5,HJKAX1S01AWYRK,HJKAX1S01AYSRB,HJKAX1S01B8H9B,HJKAX1S01BSR7W,HJKAX1S01BUJV4,HJKAX1S01CQHCX,HJKAX1S01D0SDM,HJKAX1S01D2AZI,HJKAX1S01DE1RJ,HJKAX1S01EWQYF	-
	Bradi4g01980	Os12t0611900	Sb08g021190.1	TagnlUGTa#S58857108,HvgnlUGHv#S58578643	trC4J217C4J217MAIZE	BF483342	5DS1-0.63-0.67	-	HJKAX1S01BGYC8,HJKAX1S01CN9LD	HJKAX1S01BGYC8,HJKAX1S01CN9LD,HJKAX1S01DQ5WC	HJKAX1S01BGYC8	HJKAX1S01BGYC8,HJKAX1S01CN9LD,HJKAX1S01A1XB4,HJKAX1S01BGIR4,HJKAX1S01BVW4R,HJKAX1S01DOKM5,HJKAX1S01AEJTT,HJKAX1S01CNT0S,HJKAX1S01DQ5WC	HJKAX1S01BGYC8,HJKAX1S01DOKM5,HJKAX1S01AEJTT,HJKAX1S01DQ5WC
	Bradi4g02000	Os12t0611200	Sb08g021180.1	TagnlUGTa#S58901597	trC0P7U9C0P7U9MAIZE,trB6SV06B6SV06MAIZE	-	-	-	HJKAX1S01D42QX,HJKAX1S01EQID5,HJKAX1S01ER7MX	HJKAX1S01D42QX,HJKAX1S01ER7MX	HJKAX1S01D42QX	HJKAX1S01EQID5,HJKAX1S01ER7MX,HJKAX1S01AP19M,HJKAX1S01B5AJW,HJKAX1S01B8J1U,HJKAX1S01B9II9,HJKAX1S01BTGAL,HJKAX1S01D29ED,HJKAX1S01DOMDF,HJKAX1S01EYMN5	HJKAX1S01D42QX,HJKAX1S01EQID5,HJKAX1S01ER7MX,HJKAX1S01B9II9
	Bradi4g02020	Os02t0639100	Sb08g021156.1	TagnlUGTa#S58888026	trB6TXW5B6TXW5MAIZE,trB4FY44B4FY44MAIZE	-	-	-	HJKAX1S01C26H7,HJKAX1S01EXT80	HJKAX1S01EXT80	HJKAX1S01EXT80	HJKAX1S01C26H7,HJKAX1S01C47PZ,HJKAX1S01CEN8N,HJKAX1S01D3VAF,HJKAX1S01DST0O	HJKAX1S01C26H7,HJKAX1S01EXT80
	Bradi4g02030	Os12t0615800	Sb08g021110.1	HvgnlUGHv#S58596936	trB4FJL8B4FJL8MAIZE	-	-	-	HJKAX1S01BC28Z,HJKAX1S01D5M6Q	HJKAX1S01BC28Z,HJKAX1S01D5M6Q	HJKAX1S01BC28Z,HJKAX1S01D5M6Q,HJKAX1S01B9MRJ,HJKAX1S01BHH5I,HJKAX1S01BSPBV	HJKAX1S01D5M6Q,HJKAX1S01A0DHH,HJKAX1S01B9MRJ,HJKAX1S01BHH5I,HJKAX1S01BSPBV,HJKAX1S01CME3X	HJKAX1S01BC28Z,HJKAX1S01D5M6Q,HJKAX1S01B9MRJ,HJKAX1S01BHH5I,HJKAX1S01BSPBV,HJKAX1S01CME3X
	Bradi4g02040	Os12t0611000	Sb01g013820.1	TagnlUGTa#S58899663	trQ7XYB8Q7XYB8WHEAT	-	-	-	HJKAX1S01A6JIM,HJKAX1S01D4VZK	HJKAX1S01A6JIM	HJKAX1S01A6JIM	HJKAX1S01A6JIM,HJKAX1S01DAV3R,HJKAX1S01ENMGN	HJKAX1S01A6JIM
	Bradi4g02060	Os12t0610600	Sb05g008290.1,Sb08g021080.1	TagnlUGTa#S58853181	trD9HQD7D9HQD7WHEAT,trB6TDG6B6TDG6MAIZE,trC0PB43C0PB43MAIZE	-	-	-	HJKAX1S01ATHT9,HJKAX1S01B888M,HJKAX1S01CAGQ1,HJKAX1S01DGA0V,HJKAX1S01EC7QM,HJKAX1S01EFRLF	HJKAX1S01ATHT9,HJKAX1S01DGA0V,HJKAX1S01EC7QM,HJKAX1S01EFRLF	HJKAX1S01ATHT9,HJKAX1S01EC7QM	HJKAX1S01B888M,HJKAX1S01CAGQ1,HJKAX1S01DGA0V,HJKAX1S01EC7QM,HJKAX1S01EFRLF,HJKAX1S01AE3P8,HJKAX1S01AJGR2,HJKAX1S01AX9JO,HJKAX1S01B3EX4,HJKAX1S01BGK3I,HJKAX1S01CSWN2,HJKAX1S01CVCWY,HJKAX1S01D3179,HJKAX1S01D8ZWT,HJKAX1S01DPN8E	HJKAX1S01DGA0V,HJKAX1S01EFRLF,HJKAX1S01AX9JO,HJKAX1S01BGK3I,HJKAX1S01D8ZWT
	Bradi4g02070	Os12t0610500	Sb08g021070.1	HvgnlUGHv#S58581813,TagnlUGTa#S32604473,TagnlUGTa#S32550713,HvgnlUGHv#S58590953	trC0HED2C0HED2MAIZE,trB4FJ60B4FJ60MAIZE	-	-	-	HJKAX1S01AHVHY,HJKAX1S01AIW6I,HJKAX1S01B5PZZ,HJKAX1S01BKZAC,HJKAX1S01CGVLJ,HJKAX1S01CNGXM,HJKAX1S01DGSFL,HJKAX1S01EE12I	HJKAX1S01AHVHY,HJKAX1S01AIW6I,HJKAX1S01CGVLJ,HJKAX1S01EE12I	HJKAX1S01AHVHY,HJKAX1S01AIW6I,HJKAX1S01B5PZZ,HJKAX1S01EE12I	HJKAX1S01AHVHY,HJKAX1S01AIW6I,HJKAX1S01B5PZZ,HJKAX1S01CNGXM,HJKAX1S01EE12I,HJKAX1S01EVELS	HJKAX1S01AHVHY,HJKAX1S01AIW6I,HJKAX1S01B5PZZ,HJKAX1S01EE12I
	Bradi4g02080	-	Sb08g021010.1	HvgnlUGHv#S58587480	trB4G247B4G247MAIZE	-	-	-	HJKAX1S01D9JJP	-	HJKAX1S01D9JJP	HJKAX1S01D9JJP	HJKAX1S01D9JJP
	Bradi4g02100	Os12t0609800	Sb08g020980.1	HvgnlUGHv#S58580826,TagnlUGTa#S58860386	trC0PCE2C0PCE2MAIZE	BF484701	C-5DS1-0.67*	-	HJKAX1S01CN1DV,HJKAX1S01A1718,HJKAX1S01AH2PU,HJKAX1S01AMU4E,HJKAX1S01BF549,HJKAX1S01C3HXP,HJKAX1S01CK6DM,HJKAX1S01DGYZQ,HJKAX1S01DOFP4,HJKAX1S01DT849,HJKAX1S01ETJ88,HJKAX1S01EW9ZG	HJKAX1S01CN1DV,HJKAX1S01A1718,HJKAX1S01AH2PU,HJKAX1S01AMU4E,HJKAX1S01C3HXP,HJKAX1S01CK6DM,HJKAX1S01DGYZQ,HJKAX1S01DOFP4,HJKAX1S01DT849,HJKAX1S01ETJ88,HJKAX1S01AFD8O	HJKAX1S01CN1DV,HJKAX1S01A1718,HJKAX1S01AH2PU,HJKAX1S01AMU4E,HJKAX1S01CK6DM,HJKAX1S01DOFP4,HJKAX1S01DT849,HJKAX1S01ETJ88,HJKAX1S01EW9ZG,HJKAX1S01DN08V	HJKAX1S01CN1DV,HJKAX1S01A1718,HJKAX1S01AH2PU,HJKAX1S01AMU4E,HJKAX1S01BF549,HJKAX1S01C3HXP,HJKAX1S01CK6DM,HJKAX1S01DGYZQ,HJKAX1S01DOFP4,HJKAX1S01DT849,HJKAX1S01ETJ88,HJKAX1S01EW9ZG,HJKAX1S01A85GG,HJKAX1S01AFD8O,HJKAX1S01AKD82,HJKAX1S01BMHOD,HJKAX1S01D3GS2,HJKAX1S01D5818,HJKAX1S01DN08V	HJKAX1S01AMU4E,HJKAX1S01BF549,HJKAX1S01DT849,HJKAX1S01ETJ88,HJKAX1S01EW9ZG,HJKAX1S01AFD8O
	Bradi4g02117	-	-	ZmgnlUGZm#S46906131,HvgnlUGHv#S12841748	trB4FW77B4FW77MAIZE	-	-	-	HJKAX1S01AIQLX,HJKAX1S01BPD5H	-	-	HJKAX1S01AIQLX,HJKAX1S01BPD5H	HJKAX1S01AIQLX,HJKAX1S01BPD5H
	Bradi4g02130	Os05t0511400,Os12t0290100	-	TagnlUGTa#S58856200,HvgnlUGHv#S58592659	trC0HGU8C0HGU8MAIZE,trC0HGU8C0HGU8MAIZE,trQ6L6R6Q6L6R6WHEAT	-	-	-	HJKAX1S01B3NHK,HJKAX1S01D0TCI,HJKAX1S01D1DJH,HJKAX1S01EV2GY	HJKAX1S01B3NHK,HJKAX1S01D0TCI,HJKAX1S01EV2GY	-	HJKAX1S01B3NHK,HJKAX1S01D0TCI,HJKAX1S01D1DJH,HJKAX1S01AKS4X,HJKAX1S01ALMNB,HJKAX1S01CGT3N,HJKAX1S01CNF2U,HJKAX1S01COSFN,HJKAX1S01DBZA2,HJKAX1S01E39OC	HJKAX1S01B3NHK,HJKAX1S01D0TCI,HJKAX1S01D1DJH,HJKAX1S01EV2GY,HJKAX1S01CGT3N,HJKAX1S01CNF2U,HJKAX1S01E39OC
	Bradi4g02160	Os12t0609500	Sb08g020890.1	HvgnlUGHv#S58589100,TagnlUGTa#S13021419	trB6TKV5B6TKV5MAIZE	-	-	-	HJKAX1S01AVY3D,HJKAX1S01B01GA,HJKAX1S01CXLT6,HJKAX1S01DCODW,HJKAX1S01DLPKW,HJKAX1S01DS0T7,HJKAX1S01ERZC5,HJKAX1S01EYB3Z	HJKAX1S01AVY3D,HJKAX1S01B01GA,HJKAX1S01CXLT6,HJKAX1S01DLPKW,HJKAX1S01DS0T7,HJKAX1S01ERZC5,HJKAX1S01EYB3Z	HJKAX1S01AVY3D,HJKAX1S01DS0T7,HJKAX1S01EYB3Z,HJKAX1S01BGVIL	HJKAX1S01AVY3D,HJKAX1S01DCODW,HJKAX1S01DS0T7,HJKAX1S01EYB3Z,HJKAX1S01BEWMU,HJKAX1S01BGVIL,HJKAX1S01DTQBF	HJKAX1S01AVY3D,HJKAX1S01DCODW,HJKAX1S01DS0T7,HJKAX1S01EYB3Z,HJKAX1S01BGVIL
	Bradi4g02220	-	-	-	trC0P5G5C0P5G5MAIZE	-	-	-	HJKAX1S01A6DR0	-	-	-	HJKAX1S01A6DR0
	Bradi4g02230	-	-	-	-	-	-	-	HJKAX1S01DZHCN	-	-	-	-
	Bradi4g02240	Os12t0608500	-	-	trC0P5G5C0P5G5MAIZE,trB7ZYV3B7ZYV3MAIZE,trC0HE75C0HE75MAIZE	-	-	-	HJKAX1S01A7R9C,HJKAX1S01B5K1N,HJKAX1S01BGZIN,HJKAX1S01BKNI6	HJKAX1S01A7R9C	-	-	HJKAX1S01B5K1N,HJKAX1S01BGZIN,HJKAX1S01BKNI6
	Bradi4g02260	Os04t0606800	Sb06g027850.1	TagnlUGTa#S58889351	trB6SLW7B6SLW7MAIZE,trB4FDL3B4FDL3MAIZE,trB6SLW7B6SLW7MAIZE	-	-	-	HJKAX1S01A928T,HJKAX1S01AGZHO,HJKAX1S01B16EL,HJKAX1S01D1GRI	HJKAX1S01A928T,HJKAX1S01B16EL,HJKAX1S01D1GRI,HJKAX1S01DZLC8	HJKAX1S01A928T,HJKAX1S01B16EL,HJKAX1S01D1GRI,HJKAX1S01DE7AY,HJKAX1S01DZLC8	HJKAX1S01A928T,HJKAX1S01AGZHO,HJKAX1S01B16EL,HJKAX1S01AETXX,HJKAX1S01AJ41V,HJKAX1S01COZVC,HJKAX1S01DE7AY,HJKAX1S01DTBBD,HJKAX1S01DVL57,HJKAX1S01DZLC8	HJKAX1S01A928T,HJKAX1S01B16EL,HJKAX1S01D1GRI,HJKAX1S01AETXX,HJKAX1S01DE7AY,HJKAX1S01DZLC8
	Bradi4g02267	Os12t0608600	-	TagnlUGTa#S24623069	trB6SU81B6SU81MAIZE	BE423829	5DS1-0.63-0.67	-	HJKAX1S01EPE2Q,HJKAX1S01BO6KD,HJKAX1S01C88O4,HJKAX1S01CEJP5	HJKAX1S01BO6KD,HJKAX1S01CEJP5	-	HJKAX1S01CEJP5	HJKAX1S01CEJP5
	Bradi4g02317	Os07t0569800	-	TagnlUGTa#S58894610,HvgnlUGHv#S58591877	trQ45QG0Q45QG0WHEAT,trC0PB87C0PB87MAIZE,trC0P5G5C0P5G5MAIZE	-	-	-	HJKAX1S01AZKR6,HJKAX1S01CZ7IO,HJKAX1S01DU8AR,HJKAX1S01DYGFU	HJKAX1S01DU8AR	-	HJKAX1S01AZKR6,HJKAX1S01DYGFU	HJKAX1S01CZ7IO,HJKAX1S01DU8AR,HJKAX1S01DYGFU
	Bradi4g02327	Os12t0608900	-	HvgnlUGHv#S58591877	trC0PB87C0PB87MAIZE	-	-	-	HJKAX1S01AP5Y0,HJKAX1S01ATXWC	HJKAX1S01AP5Y0	-	HJKAX1S01ATXWC	HJKAX1S01AP5Y0
	Bradi4g02350	Os12t0607000	Sb08g020830.1	TagnlUGTa#S17888666,TagnlUGTa#S17889906	trB8A042B8A042MAIZE,trB6TYG7B6TYG7MAIZE	-	-	-	HJKAX1S01C795A,HJKAX1S01CXKWI,HJKAX1S01EMIYL	HJKAX1S01C795A,HJKAX1S01CXKWI,HJKAX1S01EMIYL	HJKAX1S01CXKWI	HJKAX1S01C795A,HJKAX1S01CXKWI,HJKAX1S01EMIYL	HJKAX1S01C795A,HJKAX1S01CXKWI,HJKAX1S01EMIYL
	Bradi4g02360	Os01t0738100	-	TagnlUGTa#S58863710	-	-	-	-	HJKAX1S01C2SFW	HJKAX1S01C2SFW	-	HJKAX1S01C2SFW	-
	Bradi4g02380	Os12t0605800	Sb08g020810.1	TagnlUGTa#S52542140	trB6SKB7B6SKB7MAIZE	-	-	-	HJKAX1S01A18X0,HJKAX1S01B8QWS,HJKAX1S01CM5VY,HJKAX1S01CZH98,HJKAX1S01D3G4E,HJKAX1S01D8NSB,HJKAX1S01DDQUS,HJKAX1S01E0090	HJKAX1S01A18X0,HJKAX1S01B8QWS,HJKAX1S01CM5VY,HJKAX1S01CZH98,HJKAX1S01D3G4E,HJKAX1S01D8NSB,HJKAX1S01DDQUS,HJKAX1S01E0090,HJKAX1S01CJQ9B	HJKAX1S01A18X0,HJKAX1S01B8QWS,HJKAX1S01CM5VY,HJKAX1S01CZH98,HJKAX1S01D3G4E,HJKAX1S01D8NSB,HJKAX1S01DDQUS,HJKAX1S01E0090,HJKAX1S01EF06D	HJKAX1S01A18X0,HJKAX1S01B8QWS,HJKAX1S01CM5VY,HJKAX1S01CZH98,HJKAX1S01D3G4E,HJKAX1S01D8NSB,HJKAX1S01DDQUS,HJKAX1S01E0090,HJKAX1S01A3NV7,HJKAX1S01CJQ9B,HJKAX1S01EF06D,HJKAX1S01EF458	HJKAX1S01A18X0,HJKAX1S01B8QWS,HJKAX1S01CM5VY,HJKAX1S01CZH98,HJKAX1S01D3G4E,HJKAX1S01D8NSB,HJKAX1S01DDQUS,HJKAX1S01E0090,HJKAX1S01EF06D
	Bradi4g02390	Os12t0605500	Sb08g020800.1	TagnlUGTa#S32684778,TagnlUGTa#S52545434	trB4FJN7B4FJN7MAIZE,trC4IYH1C4IYH1MAIZE	-	-	-	HJKAX1S01AOGSV,HJKAX1S01BO7XJ,HJKAX1S01BXK3C,HJKAX1S01D72PG,HJKAX1S01DVWN6	HJKAX1S01AOGSV,HJKAX1S01BO7XJ,HJKAX1S01D72PG,HJKAX1S01DVWN6,HJKAX1S01B3CBQ	HJKAX1S01AOGSV,HJKAX1S01BO7XJ,HJKAX1S01BXK3C,HJKAX1S01DVWN6,HJKAX1S01B3CBQ,HJKAX1S01B4BWO,HJKAX1S01BS25X	HJKAX1S01AOGSV,HJKAX1S01BO7XJ,HJKAX1S01BXK3C,HJKAX1S01D72PG,HJKAX1S01DVWN6,HJKAX1S01B3CBQ,HJKAX1S01B4BWO,HJKAX1S01BS25X	HJKAX1S01AOGSV,HJKAX1S01BXK3C,HJKAX1S01D72PG,HJKAX1S01B3CBQ,HJKAX1S01B4BWO,HJKAX1S01BS25X
	Bradi4g02400	Os12t0605400	Sb06g033510.1	TagnlUGTa#S17893051	trB6SK03B6SK03MAIZE,trB7ZZQ0B7ZZQ0MAIZE,trB6SK03B6SK03MAIZE	-	-	-	HJKAX1S01B0AE5,HJKAX1S01CDF4P,HJKAX1S01CYAP5	HJKAX1S01B0AE5,HJKAX1S01CDF4P,HJKAX1S01CYAP5	HJKAX1S01CY2N3	HJKAX1S01B0AE5,HJKAX1S01CDF4P,HJKAX1S01CYAP5,HJKAX1S01AIFOY,HJKAX1S01BXMWH,HJKAX1S01CJUNV,HJKAX1S01CY2N3,HJKAX1S01EICLD	HJKAX1S01CDF4P,HJKAX1S01CYAP5,HJKAX1S01BXMWH,HJKAX1S01CJUNV
	Bradi4g02410	Os12t0605300	Sb08g020790.1	TagnlUGTa#S32666319,HvgnlUGHv#S58592830	trB6TRQ5B6TRQ5MAIZE,trB4FU61B4FU61MAIZE	-	-	-	HJKAX1S01BLMNT,HJKAX1S01C95CH,HJKAX1S01CDQAV,HJKAX1S01CJ13C	HJKAX1S01BLMNT,HJKAX1S01CJ13C	HJKAX1S01BLMNT,HJKAX1S01CDQAV	HJKAX1S01BLMNT,HJKAX1S01C95CH,HJKAX1S01CDQAV,HJKAX1S01CJ13C,HJKAX1S01DWIG6	HJKAX1S01BLMNT,HJKAX1S01CDQAV,HJKAX1S01CJ13C
	Bradi4g02420	Os03t0637900	-	ZmgnlUGZm#S46913033,HvgnlUGHv#S58585147,TagnlUGTa#S37829687	trB4FS07B4FS07MAIZE	-	-	-	HJKAX1S01A2WNX,HJKAX1S01CP7S2,HJKAX1S01CXUSM,HJKAX1S01DITJ6	HJKAX1S01A2WNX	-	HJKAX1S01A2WNX,HJKAX1S01CP7S2,HJKAX1S01CXUSM,HJKAX1S01DITJ6,HJKAX1S01EOC3O	HJKAX1S01A2WNX,HJKAX1S01DITJ6,HJKAX1S01EOC3O
	Bradi4g02430	Os12t0604800	Sb08g020760.1	TagnlUGTa#S58860810,HvgnlUGHv#S58579843	trB4FAH3B4FAH3MAIZE,trB6UHD5B6UHD5MAIZE	-	-	-	HJKAX1S01B2EVR,HJKAX1S01CB4X2,HJKAX1S01CHN82,HJKAX1S01CW137,HJKAX1S01D4O3A,HJKAX1S01DE6CC,HJKAX1S01DQKWG,HJKAX1S01DTJZO,HJKAX1S01E3LPY	HJKAX1S01B2EVR,HJKAX1S01CB4X2,HJKAX1S01CHN82,HJKAX1S01CW137,HJKAX1S01D4O3A,HJKAX1S01DE6CC,HJKAX1S01DQKWG,HJKAX1S01DTJZO	HJKAX1S01B2EVR,HJKAX1S01CB4X2,HJKAX1S01CHN82,HJKAX1S01CW137,HJKAX1S01D4O3A,HJKAX1S01DE6CC,HJKAX1S01DQKWG,HJKAX1S01DTJZO,HJKAX1S01C7OHD,HJKAX1S01CYYZS	HJKAX1S01B2EVR,HJKAX1S01CB4X2,HJKAX1S01CHN82,HJKAX1S01D4O3A,HJKAX1S01DE6CC,HJKAX1S01DQKWG,HJKAX1S01DTJZO,HJKAX1S01E3LPY,HJKAX1S01AJ3SS,HJKAX1S01AZM87,HJKAX1S01C7OHD,HJKAX1S01CYYZS	HJKAX1S01B2EVR,HJKAX1S01CB4X2,HJKAX1S01CHN82,HJKAX1S01D4O3A,HJKAX1S01DE6CC,HJKAX1S01DQKWG,HJKAX1S01DTJZO,HJKAX1S01E3LPY,HJKAX1S01C7OHD,HJKAX1S01CYYZS
	Bradi4g02440	Os12t0604700	-	TagnlUGTa#S52543171	trC0P380C0P380MAIZE	BF484212	5DS1-0.63-0.67	-	HJKAX1S01ARGW3,HJKAX1S01CCSRX,HJKAX1S01CMHWM,HJKAX1S01BZXU6,HJKAX1S01D6JZO	HJKAX1S01ARGW3,HJKAX1S01CCSRX,HJKAX1S01CMHWM,HJKAX1S01D6JZO	-	HJKAX1S01ARGW3,HJKAX1S01CCSRX,HJKAX1S01CMHWM,HJKAX1S01BZXU6,HJKAX1S01D6JZO,HJKAX1S01ASVIY,HJKAX1S01E5TV1,HJKAX1S01EN3ZU	HJKAX1S01BZXU6,HJKAX1S01E5TV1
	Bradi4g02450	Os12t0604600	Sb08g020740.1,Sb0616s002020.1	HvgnlUGHv#S58578161,TagnlUGTa#S32599565	trQ6Q625Q6Q625WHEAT,trB6U4D9B6U4D9MAIZE	-	-	-	HJKAX1S01A9DQW,HJKAX1S01AGCXF,HJKAX1S01AMP3Y,HJKAX1S01AXEV4,HJKAX1S01B0PJ8,HJKAX1S01BE6SA,HJKAX1S01BEFSP,HJKAX1S01BEOMY,HJKAX1S01CCH58,HJKAX1S01CPE5C,HJKAX1S01DHB7Z,HJKAX1S01EA9LU,HJKAX1S01ED1BY,HJKAX1S01EM0M8	HJKAX1S01A9DQW,HJKAX1S01AGCXF,HJKAX1S01AMP3Y,HJKAX1S01B0PJ8,HJKAX1S01BE6SA,HJKAX1S01BEOMY,HJKAX1S01CPE5C,HJKAX1S01EA9LU,HJKAX1S01ED1BY,HJKAX1S01EM0M8	HJKAX1S01A9DQW,HJKAX1S01AMP3Y,HJKAX1S01B0PJ8,HJKAX1S01BEFSP,HJKAX1S01BEOMY,HJKAX1S01EA9LU,HJKAX1S01ED1BY,HJKAX1S01EM0M8	HJKAX1S01A9DQW,HJKAX1S01AGCXF,HJKAX1S01AMP3Y,HJKAX1S01AXEV4,HJKAX1S01B0PJ8,HJKAX1S01BE6SA,HJKAX1S01BEFSP,HJKAX1S01BEOMY,HJKAX1S01CCH58,HJKAX1S01CPE5C,HJKAX1S01DHB7Z,HJKAX1S01EA9LU,HJKAX1S01ED1BY,HJKAX1S01EM0M8	HJKAX1S01A9DQW,HJKAX1S01AXEV4,HJKAX1S01BEOMY
	Bradi4g02480	-	-	TagnlUGTa#S13120000,TagnlUGTa#S26028893	trC4JBJ3C4JBJ3MAIZE,trB6TV65B6TV65MAIZE	-	-	-	HJKAX1S01BPK5J,HJKAX1S01CD1UL	-	-	HJKAX1S01BPK5J,HJKAX1S01CD1UL,HJKAX1S01DUW2F	HJKAX1S01BPK5J,HJKAX1S01CD1UL
	Bradi4g02535	-	Sb05g018980.1	-	-	-	-	-	HJKAX1S01BAS0I	-	HJKAX1S01BAS0I	-	-
	Bradi4g02552	-	-	-	trQ84KC4Q84KC4HORVU	-	-	-	HJKAX1S01AOFCL,HJKAX1S01AV91N,HJKAX1S01BGT3L,HJKAX1S01E189Q	-	-	-	HJKAX1S01AOFCL
	Bradi4g02570	-	Sb07g008890.1	TagnlUGTa#S58909995	trB6T069B6T069MAIZE	-	-	-	HJKAX1S01BEK0O,HJKAX1S01BID9U,HJKAX1S01BV159,HJKAX1S01D3I4N,HJKAX1S01DUPKE,HJKAX1S01DV8QJ,HJKAX1S01EKSZT	-	HJKAX1S01D3I4N	HJKAX1S01BEK0O,HJKAX1S01BV159,HJKAX1S01D3I4N,HJKAX1S01DUPKE,HJKAX1S01DV8QJ,HJKAX1S01EKSZT,HJKAX1S01BXIFT,HJKAX1S01D1R5D,HJKAX1S01DZ98T,HJKAX1S01E2QWZ,HJKAX1S01EQC7W	HJKAX1S01D1R5D
	Bradi4g02580	Os12t0601400	-	HvgnlUGHv#S39524278	trB4FD48B4FD48MAIZE	-	-	-	HJKAX1S01BTRE0	HJKAX1S01BTRE0	-	HJKAX1S01BTRE0,HJKAX1S01DXSX8	HJKAX1S01BTRE0
	Bradi4g02587	Os12t0607100	Sb02g036590.1	TagnlUGTa#S52544928,HvgnlUGHv#S58590239	trB6TNU0B6TNU0MAIZE	-	-	-	HJKAX1S01A70M6,HJKAX1S01AHI3G,HJKAX1S01CU99D	HJKAX1S01AHI3G,HJKAX1S01CU99D	HJKAX1S01AHI3G,HJKAX1S01CU99D	HJKAX1S01A70M6,HJKAX1S01AHI3G,HJKAX1S01CU99D,HJKAX1S01AY52S,HJKAX1S01BK01S,HJKAX1S01EFQCA	HJKAX1S01AHI3G,HJKAX1S01CU99D,HJKAX1S01AY52S
	Bradi4g02600	Os12t0601300	Sb03g003940.2	TagnlUGTa#S52542137	trB4G1U0B4G1U0MAIZE	BE444720	5DS1-0.63-0.67	-	HJKAX1S01B56SN,HJKAX1S01CFBEE,HJKAX1S01DJTP6,HJKAX1S01AI7SW	HJKAX1S01B56SN,HJKAX1S01CFBEE	HJKAX1S01DJTP6	HJKAX1S01B56SN,HJKAX1S01DJTP6,HJKAX1S01AI7SW,HJKAX1S01EJGJP,HJKAX1S01C6YXR,HJKAX1S01D0X62,HJKAX1S01DNUEK,HJKAX1S01BCVKW,HJKAX1S01BIQIM	HJKAX1S01B56SN,HJKAX1S01DNUEK
	Bradi4g02607	Os12t0601200	Sb08g020570.1	TagnlUGTa#S58901401	trB6TCV6B6TCV6MAIZE	-	-	-	HJKAX1S01A3CH9,HJKAX1S01AR1KC	HJKAX1S01AR1KC,HJKAX1S01CH51F	HJKAX1S01A3CH9	HJKAX1S01A3CH9,HJKAX1S01AR1KC,HJKAX1S01A4A4X,HJKAX1S01B673P,HJKAX1S01B6P2S,HJKAX1S01BJ8L8,HJKAX1S01C4B9R,HJKAX1S01CG0ZK,HJKAX1S01CH51F,HJKAX1S01CI1B0,HJKAX1S01D5N46,HJKAX1S01D8U0U,HJKAX1S01DS7KF	HJKAX1S01AR1KC,HJKAX1S01C4B9R,HJKAX1S01CG0ZK,HJKAX1S01D8U0U,HJKAX1S01DS7KF
	Bradi4g02620	Os12t0601000,Os03t0633400	Sb01g014150.1	TagnlUGTa#S58901401,TagnlUGTa#S37816660,HvgnlUGHv#S12539719	-	BE405614	5DS1-0.63-0.67	-	HJKAX1S01E06N4,HJKAX1S01A9D7T,HJKAX1S01BUEXD,HJKAX1S01CIPNH,HJKAX1S01CUQB7,HJKAX1S01D0QH7,HJKAX1S01EXTM6	HJKAX1S01A9D7T,HJKAX1S01BUEXD,HJKAX1S01CIPNH,HJKAX1S01CUQB7,HJKAX1S01D0QH7,HJKAX1S01EXTM6	HJKAX1S01A9D7T	HJKAX1S01E06N4,HJKAX1S01A9D7T,HJKAX1S01BUEXD,HJKAX1S01CUQB7,HJKAX1S01D0QH7,HJKAX1S01EXTM6	-
	Bradi4g02625	-	-	-	-	-	-	-	HJKAX1S01D5Q8W	-	-	-	-
	Bradi4g02640	Os12t0600400	-	TagnlUGTa#S52546993,HvgnlUGHv#S39524534	trQ69G22Q69G22WHEAT	-	-	-	HJKAX1S01C3VI3,HJKAX1S01CL34E,HJKAX1S01CM4CF,HJKAX1S01CTE1L,HJKAX1S01D292D	HJKAX1S01C3VI3,HJKAX1S01CL34E,HJKAX1S01CM4CF,HJKAX1S01CTE1L,HJKAX1S01D292D	-	HJKAX1S01CM4CF,HJKAX1S01D292D,HJKAX1S01ALA3I,HJKAX1S01D6A73	HJKAX1S01C3VI3,HJKAX1S01CM4CF,HJKAX1S01D292D
	Bradi4g02647	Os12t0600200	Sb08g020500.1	TagnlUGTa#S52543920	trC0P3Y2C0P3Y2MAIZE	-	-	-	HJKAX1S01ECNMC	HJKAX1S01ECNMC	HJKAX1S01ECNMC,HJKAX1S01DFWUT	HJKAX1S01ECNMC,HJKAX1S01B5O46,HJKAX1S01B84W7,HJKAX1S01BYEA8,HJKAX1S01CB2C0,HJKAX1S01DFWUT,HJKAX1S01DHA3W	HJKAX1S01ECNMC
	Bradi4g02660	Os12t0600100	Sb08g020450.1	TagnlUGTa#S52547040	-	-	-	-	HJKAX1S01AG8SM,HJKAX1S01ARTOR,HJKAX1S01BX7EW,HJKAX1S01C5I8K,HJKAX1S01CF4ZT,HJKAX1S01DGE0Y,HJKAX1S01EVXOU	HJKAX1S01BX7EW,HJKAX1S01C5I8K,HJKAX1S01EVXOU	HJKAX1S01EVXOU	HJKAX1S01ARTOR,HJKAX1S01CH36W,HJKAX1S01CLD5Z,HJKAX1S01DR8KM,HJKAX1S01E374E	-
	Bradi4g02680	Os12t0597700	Sb08g020270.1	TagnlUGTa#S26029128	trB4F9J0B4F9J0MAIZE,trB3GAU6B3GAU6WHEAT	-	-	-	HJKAX1S01AGJ1H,HJKAX1S01CL93Z,HJKAX1S01EF599	HJKAX1S01AGJ1H,HJKAX1S01CL93Z	HJKAX1S01CL93Z	HJKAX1S01AGJ1H,HJKAX1S01EF599,HJKAX1S01A97MV,HJKAX1S01BC5IH,HJKAX1S01CEZK0,HJKAX1S01CI587	HJKAX1S01AGJ1H,HJKAX1S01EF599
	Bradi4g02690	Os03t0627500	Sb01g014200.1	TagnlUGTa#S52546187	trB8A170B8A170MAIZE,trC0P3W2C0P3W2MAIZE	-	-	-	HJKAX1S01B8BXX,HJKAX1S01C3WNF	HJKAX1S01B8BXX,HJKAX1S01AW9AM	HJKAX1S01B8BXX,HJKAX1S01CV3BC,HJKAX1S01DY81J	HJKAX1S01C3WNF,HJKAX1S01AW9AM,HJKAX1S01CV3BC,HJKAX1S01DGW6T,HJKAX1S01DY81J	HJKAX1S01AW9AM,HJKAX1S01CV3BC,HJKAX1S01DY81J
	Bradi4g02700	Os12t0597500	Sb08g020250.1	TagnlUGTa#S58860720,HvgnlUGHv#S58586698	trC0P5R8C0P5R8MAIZE,trO48607O48607HORVU,trB7ZWU3B7ZWU3MAIZE,trC0P5R8C0P5R8MAIZE,trB7ZWU3B7ZWU3MAIZE	-	-	-	HJKAX1S01B3DV7,HJKAX1S01BVPTX,HJKAX1S01C7QV4,HJKAX1S01CIKO2,HJKAX1S01CV9WG,HJKAX1S01DTIA7,HJKAX1S01DUZ0Q,HJKAX1S01E2UZ7,HJKAX1S01EL17F	HJKAX1S01C7QV4,HJKAX1S01CIKO2,HJKAX1S01CV9WG,HJKAX1S01DTIA7,HJKAX1S01DUZ0Q,HJKAX1S01E2UZ7,HJKAX1S01EL17F	HJKAX1S01BVPTX,HJKAX1S01C7QV4,HJKAX1S01CIKO2,HJKAX1S01DTIA7,HJKAX1S01DUZ0Q,HJKAX1S01E2UZ7,HJKAX1S01EL17F,HJKAX1S01A146U,HJKAX1S01EKPZ0	HJKAX1S01B3DV7,HJKAX1S01BVPTX,HJKAX1S01C7QV4,HJKAX1S01CIKO2,HJKAX1S01CV9WG,HJKAX1S01DTIA7,HJKAX1S01DUZ0Q,HJKAX1S01E2UZ7,HJKAX1S01EL17F,HJKAX1S01A146U,HJKAX1S01APIOW,HJKAX1S01D8BDA,HJKAX1S01EKPZ0	HJKAX1S01C7QV4,HJKAX1S01CIKO2,HJKAX1S01CV9WG,HJKAX1S01DTIA7,HJKAX1S01DUZ0Q,HJKAX1S01E2UZ7,HJKAX1S01A146U,HJKAX1S01EKPZ0
	Bradi4g02710	Os12t0606100,Os02t0523300	Sb02g039030.3	TagnlUGTa#S37780067,HvgnlUGHv#S12500595	trB4FF49B4FF49MAIZE	-	-	-	HJKAX1S01A4NID,HJKAX1S01A9HS7,HJKAX1S01AWL3H,HJKAX1S01AY6DK,HJKAX1S01B14TK,HJKAX1S01BO50D,HJKAX1S01BUROH,HJKAX1S01C44NJ,HJKAX1S01C6X8Z,HJKAX1S01CW9MN,HJKAX1S01DLAHW,HJKAX1S01E2CDS,HJKAX1S01ECXVO,HJKAX1S01EGJEF	HJKAX1S01A4NID,HJKAX1S01AY6DK,HJKAX1S01B14TK,HJKAX1S01BUROH,HJKAX1S01C44NJ,HJKAX1S01CW9MN,HJKAX1S01DLAHW,HJKAX1S01E2CDS	HJKAX1S01A4NID,HJKAX1S01C6X8Z	HJKAX1S01A9HS7,HJKAX1S01AWL3H,HJKAX1S01BUROH,HJKAX1S01C44NJ,HJKAX1S01CW9MN,HJKAX1S01DLAHW,HJKAX1S01A2UTD,HJKAX1S01A76O2,HJKAX1S01BW2O4,HJKAX1S01CU814,HJKAX1S01D1KH0	HJKAX1S01A9HS7,HJKAX1S01BO50D,HJKAX1S01BUROH,HJKAX1S01C44NJ,HJKAX1S01DLAHW,HJKAX1S01A76O2
	Bradi4g02725	Os12t0597200	Sb08g020210.1	TagnlUGTa#S58885989,HvgnlUGHv#S58601128,TagnlUGTa#S58852109	trC4J9L7C4J9L7MAIZE	-	-	-	HJKAX1S01ANWZP,HJKAX1S01B8O6M,HJKAX1S01BDD6J,HJKAX1S01BHN61,HJKAX1S01BMFIR,HJKAX1S01BNMI7,HJKAX1S01D911Z,HJKAX1S01DYQFK,HJKAX1S01EA481,HJKAX1S01EP5W4	HJKAX1S01B8O6M,HJKAX1S01BDD6J,HJKAX1S01BNMI7,HJKAX1S01D911Z,HJKAX1S01EA481	HJKAX1S01BHN61,HJKAX1S01BNMI7,HJKAX1S01D911Z,HJKAX1S01EA481	HJKAX1S01ANWZP,HJKAX1S01B8O6M,HJKAX1S01BDD6J,HJKAX1S01BHN61,HJKAX1S01BNMI7,HJKAX1S01D911Z,HJKAX1S01EA481,HJKAX1S01EP5W4	HJKAX1S01EA481
	Bradi4g02747	Os12t0596900	Sb08g020180.1	TagnlUGTa#S58883423	trC0PJE3C0PJE3MAIZE	-	-	-	HJKAX1S01AVGUW,HJKAX1S01BI9DP,HJKAX1S01BOI0V,HJKAX1S01EX9U6	HJKAX1S01AVGUW,HJKAX1S01BI9DP,HJKAX1S01BOI0V,HJKAX1S01EX9U6	HJKAX1S01AVGUW,HJKAX1S01BI9DP,HJKAX1S01BOI0V	HJKAX1S01AVGUW,HJKAX1S01BI9DP,HJKAX1S01BOI0V,HJKAX1S01C8FVL	HJKAX1S01BI9DP,HJKAX1S01BOI0V,HJKAX1S01EX9U6
	Bradi4g02760	Os12t0596800,Os03t0626600	Sb01g014220.1	TagnlUGTa#S17977789,TagnlUGTa#S16239191,TagnlUGTa#S52544640	trB6SVV3B6SVV3MAIZE,trB6SPK3B6SPK3MAIZE	-	-	-	HJKAX1S01AVNGR,HJKAX1S01B0SDX,HJKAX1S01B4U2B,HJKAX1S01BFLBQ,HJKAX1S01BN8HK,HJKAX1S01C0D6A,HJKAX1S01CAZ04,HJKAX1S01EYG8R	HJKAX1S01AVNGR,HJKAX1S01B4U2B,HJKAX1S01BFLBQ,HJKAX1S01BN8HK,HJKAX1S01C0D6A,HJKAX1S01CAZ04,HJKAX1S01A33RJ	HJKAX1S01CAZ04	HJKAX1S01B0SDX,HJKAX1S01B4U2B,HJKAX1S01BFLBQ,HJKAX1S01BN8HK,HJKAX1S01C0D6A,HJKAX1S01CAZ04,HJKAX1S01A33RJ	HJKAX1S01AVNGR,HJKAX1S01B4U2B,HJKAX1S01BFLBQ,HJKAX1S01BN8HK,HJKAX1S01CAZ04,HJKAX1S01EYG8R
	Bradi4g02767	Os12t0596600	-	TagnlUGTa#S58859105,HvgnlUGHv#S58590851	trC4JBS2C4JBS2MAIZE	-	-	-	HJKAX1S01A8G7B,HJKAX1S01BRN76,HJKAX1S01DTOJH	HJKAX1S01A8G7B,HJKAX1S01DTOJH	-	HJKAX1S01A8G7B,HJKAX1S01BRN76,HJKAX1S01DTOJH	HJKAX1S01A8G7B,HJKAX1S01DTOJH
	Bradi4g02780	-	Sb09g006416.1	-	-	-	-	-	HJKAX1S01AHANA	-	HJKAX1S01AHANA	-	-
	Bradi4g02786	Os04t0113000,Os03t0669900	Sb01g012410.1,Sb03g033621.1	-	trC0HF29C0HF29MAIZE	-	-	-	HJKAX1S01AD30M,HJKAX1S01BJ9NQ,HJKAX1S01BXIS3,HJKAX1S01CE4FL,HJKAX1S01CHS03,HJKAX1S01E1Q7N	HJKAX1S01AD30M,HJKAX1S01BXIS3	HJKAX1S01BJ9NQ,HJKAX1S01CE4FL,HJKAX1S01E1Q7N	-	HJKAX1S01AD30M
	Bradi4g02810	Os10t0493800	Sb08g020060.1,Sb08g020140.1	TagnlUGTa#S58856706	trB6U4P8B6U4P8MAIZE,trB4FDS9B4FDS9MAIZE	-	-	-	HJKAX1S01ALKS7,HJKAX1S01B3V8V,HJKAX1S01CWY9F,HJKAX1S01DM3F7,HJKAX1S01E0KGU	HJKAX1S01ALKS7,HJKAX1S01B3V8V,HJKAX1S01CWY9F,HJKAX1S01DM3F7,HJKAX1S01E0KGU	HJKAX1S01ALKS7,HJKAX1S01B3V8V,HJKAX1S01CWY9F,HJKAX1S01DM3F7,HJKAX1S01E0KGU	HJKAX1S01ALKS7,HJKAX1S01B3V8V,HJKAX1S01CWY9F,HJKAX1S01DM3F7,HJKAX1S01E0KGU,HJKAX1S01AEXN8,HJKAX1S01DW1QU,HJKAX1S01DW5JP,HJKAX1S01EEPHX	HJKAX1S01CWY9F,HJKAX1S01DM3F7,HJKAX1S01E0KGU
	Bradi4g02825	-	Sb08g018410.1	TagnlUGTa#S58848494	-	-	-	-	HJKAX1S01CSIXK	-	HJKAX1S01CSIXK	HJKAX1S01CSIXK,HJKAX1S01BFHW3	-
	Bradi4g02830	-	Sb08g020130.1	ZmgnlUGZm#S27174928,HvgnlUGHv#S23837300	trB6TST7B6TST7MAIZE	-	-	-	HJKAX1S01A6VLE,HJKAX1S01D7DE5	-	HJKAX1S01A6VLE	HJKAX1S01A6VLE,HJKAX1S01D7DE5	HJKAX1S01D7DE5
C-5DS1-0.63	Bradi4g02840	-	Sb08g020120.1	HvgnlUGHv#S58587219	trC0PJS2C0PJS2MAIZE	BE470750	C-5DS1-0.63	-	HJKAX1S01B5J0S	-	HJKAX1S01CBS7W,HJKAX1S01AL5J6,HJKAX1S01B2QUD,HJKAX1S01EN43P	HJKAX1S01B5J0S,HJKAX1S01CBS7W,HJKAX1S01AL5J6,HJKAX1S01B2QUD,HJKAX1S01EN43P	HJKAX1S01CBS7W,HJKAX1S01AL5J6,HJKAX1S01B2QUD
	Bradi4g02850	Os12t0595800	Sb01g042280.1	HvgnlUGHv#S58586774	trB6SRN3B6SRN3MAIZE	-	-	-	HJKAX1S01AEIG3,HJKAX1S01BPW1Q	HJKAX1S01AEIG3,HJKAX1S01BPW1Q	HJKAX1S01BPW1Q	HJKAX1S01BPW1Q,HJKAX1S01ATD2M,HJKAX1S01CENOP,HJKAX1S01DQ6MA,HJKAX1S01EGJOB	HJKAX1S01AEIG3
	Bradi4g02876	-	-	-	-	-	-	-	HJKAX1S01BCXU9	-	-	-	-
	Bradi4g02882	Os12t0595000	Sb08g020055.1	TagnlUGTa#S52543039	trB6TZ47B6TZ47MAIZE	-	-	-	HJKAX1S01ARE2T	HJKAX1S01ARE2T,HJKAX1S01DAQEN	HJKAX1S01ARE2T,HJKAX1S01BP0IV,HJKAX1S01ELQPP	HJKAX1S01ARE2T,HJKAX1S01ATEFN,HJKAX1S01BP0IV,HJKAX1S01CCUXC,HJKAX1S01CO4TG,HJKAX1S01DAQEN,HJKAX1S01ELQPP,HJKAX1S01ESMEY	HJKAX1S01ARE2T,HJKAX1S01BP0IV,HJKAX1S01DAQEN,HJKAX1S01ELQPP
	Bradi4g02900	Os12t0594300	Sb01g000310.1,Sb08g020040.1	TagnlUGTa#S26028872,TagnlUGTa#S58852209,HvgnlUGHv#S12611239	trQ5XTZ4Q5XTZ4MAIZE	-	-	-	HJKAX1S01AWTJS,HJKAX1S01BP3EI,HJKAX1S01C5DLU,HJKAX1S01CM3L0,HJKAX1S01DDU1T,HJKAX1S01DFN9P	HJKAX1S01AWTJS,HJKAX1S01C5DLU,HJKAX1S01CM3L0,HJKAX1S01DDU1T,HJKAX1S01DFN9P	HJKAX1S01CM3L0,HJKAX1S01DDU1T	HJKAX1S01AWTJS,HJKAX1S01C5DLU,HJKAX1S01DDU1T,HJKAX1S01DFN9P	HJKAX1S01AWTJS,HJKAX1S01DFN9P
	Bradi4g02910	Os12t0594200,Os12t0594201	Sb08g020025.1	TagnlUGTa#S58883400,TagnlUGTa#S12921327	-	-	-	-	HJKAX1S01A29A6,HJKAX1S01AT22P,HJKAX1S01AVBEY,HJKAX1S01B6K3R,HJKAX1S01BEUH5,HJKAX1S01BEYCH,HJKAX1S01BHJA9,HJKAX1S01BKB74,HJKAX1S01BN02L,HJKAX1S01BP67S,HJKAX1S01BP6Q1,HJKAX1S01BQKGI,HJKAX1S01BRX2T,HJKAX1S01BXB0Y,HJKAX1S01BZK61,HJKAX1S01C1FAA,HJKAX1S01C2UKV,HJKAX1S01C8GMB,HJKAX1S01C993U,HJKAX1S01CAP9J,HJKAX1S01CBYN9,HJKAX1S01CHEMA,HJKAX1S01CI26X,HJKAX1S01CVWFK,HJKAX1S01D0W63,HJKAX1S01D1A91,HJKAX1S01…	HJKAX1S01AT22P,HJKAX1S01EL4ZP,HJKAX1S01EOLMS	HJKAX1S01A29A6,HJKAX1S01AT22P,HJKAX1S01AVBEY,HJKAX1S01BHJA9,HJKAX1S01BKB74,HJKAX1S01BN02L,HJKAX1S01BP67S,HJKAX1S01BP6Q1,HJKAX1S01BQKGI,HJKAX1S01BRX2T,HJKAX1S01C1FAA,HJKAX1S01C993U,HJKAX1S01CVWFK,HJKAX1S01DJVM0,HJKAX1S01DK1Q5,HJKAX1S01DR8VG,HJKAX1S01DS4MW,HJKAX1S01DWSS0,HJKAX1S01DZAG4,HJKAX1S01EBCI8,HJKAX1S01EJHKZ,HJKAX1S01EMU0E,HJKAX1S01EOLMS,HJKAX1S01ESAQ4,HJKAX1S01ETO8A,HJKAX1S01EVSLX,HJKAX1S01…	HJKAX1S01BP67S,HJKAX1S01BP6Q1,HJKAX1S01CVWFK,HJKAX1S01D1A91,HJKAX1S01EOLMS,HJKAX1S01D28TB,HJKAX1S01D7CYR,HJKAX1S01EB8HG	-
	Bradi4g02930	Os12t0593000	Sb08g019970.1	TagnlUGTa#S52546514	-	-	-	-	HJKAX1S01AVFQ3,HJKAX1S01BPJDT,HJKAX1S01CY6Q4,HJKAX1S01D4C9M,HJKAX1S01DWZH1	HJKAX1S01AVFQ3,HJKAX1S01CY6Q4,HJKAX1S01D4C9M,HJKAX1S01CD17J	HJKAX1S01AVFQ3,HJKAX1S01BPJDT,HJKAX1S01CY6Q4,HJKAX1S01CD17J,HJKAX1S01CVEWZ	HJKAX1S01AVFQ3,HJKAX1S01CY6Q4,HJKAX1S01D4C9M,HJKAX1S01DWZH1,HJKAX1S01A8FEH,HJKAX1S01AGMJ6,HJKAX1S01CD17J,HJKAX1S01CVEWZ	-
	Bradi4g02940	-	-	TagnlUGTa#S17882869	-	-	-	-	HJKAX1S01CDGLE	-	-	HJKAX1S01CDGLE,HJKAX1S01DCXBX	-
	Bradi4g02950	Os12t0592300	Sb08g019900.1,Sb08g019930.1	HvgnlUGHv#S41565922	trB7ZZQ1B7ZZQ1MAIZE	-	-	-	HJKAX1S01A20G9,HJKAX1S01AGX8T,HJKAX1S01BA7PY,HJKAX1S01BLC0F,HJKAX1S01BVSUQ,HJKAX1S01CAB5B,HJKAX1S01CPFV3,HJKAX1S01EAD3R,HJKAX1S01EC3K2	HJKAX1S01AGX8T,HJKAX1S01BA7PY	HJKAX1S01EAD3R,HJKAX1S01EC3K2	HJKAX1S01EC3K2,HJKAX1S01BVHJF,HJKAX1S01CAP5B,HJKAX1S01D3CMZ,HJKAX1S01DQZ2W	HJKAX1S01CPFV3,HJKAX1S01D3CMZ
	Bradi4g02980	Os12t0590900	-	ZmgnlUGZm#S50710200	trC0PEE9C0PEE9MAIZE	-	-	-	HJKAX1S01CYXXZ	HJKAX1S01CYXXZ	-	HJKAX1S01CYXXZ	HJKAX1S01CYXXZ
	Bradi4g02990	Os12t0592300	Sb08g019887.1,Sb08g019900.1,Sb08g019880.1	HvgnlUGHv#S58579042,HvgnlUGHv#S58585846,TagnlUGTa#S58847891	trB6T3X9B6T3X9MAIZE	-	-	-	HJKAX1S01A7HH2,HJKAX1S01ATKNG,HJKAX1S01AVFP0,HJKAX1S01B3RXU,HJKAX1S01CAW6S,HJKAX1S01CM6EW,HJKAX1S01CP1Q7,HJKAX1S01DA2UT,HJKAX1S01EC9J7	HJKAX1S01CM6EW	HJKAX1S01ATKNG,HJKAX1S01AVFP0,HJKAX1S01B3RXU,HJKAX1S01CM6EW,HJKAX1S01B0YAO,HJKAX1S01B6UG4	HJKAX1S01B3RXU,HJKAX1S01CAW6S,HJKAX1S01CP1Q7,HJKAX1S01EC9J7,HJKAX1S01B0YAO,HJKAX1S01B6UG4,HJKAX1S01CVHD5,HJKAX1S01DO5G2	HJKAX1S01CM6EW,HJKAX1S01B0YAO,HJKAX1S01B6UG4
	Bradi4g03000	Os12t0591500,Os03t0621650	Sb01g014500.1,Sb08g019900.1,Sb01g014370.1	HvgnlUGHv#S58585846	-	-	-	-	HJKAX1S01AQ044,HJKAX1S01AZY9X,HJKAX1S01B50AT,HJKAX1S01BSM8S,HJKAX1S01C2C26,HJKAX1S01DGQEI,HJKAX1S01DQ8IF,HJKAX1S01DT5BD,HJKAX1S01DUEKS,HJKAX1S01DVJX1,HJKAX1S01E4OJ3,HJKAX1S01EC7ZO,HJKAX1S01EUF7D	HJKAX1S01AQ044,HJKAX1S01DT5BD	HJKAX1S01B50AT,HJKAX1S01C2C26,HJKAX1S01DVJX1	HJKAX1S01AQ044,HJKAX1S01AZY9X,HJKAX1S01B50AT,HJKAX1S01BSM8S,HJKAX1S01DT5BD,HJKAX1S01A7M2J,HJKAX1S01A89TF,HJKAX1S01BCB0F,HJKAX1S01BI0UU,HJKAX1S01BKCD6,HJKAX1S01BNYC3,HJKAX1S01BSFQV,HJKAX1S01CRK3X,HJKAX1S01CW7P1,HJKAX1S01ERGFH	-
	Bradi4g03005	Os08t0373000	-	HvgnlUGHv#S48843195	trO48978O48978HORVU,trQ6WWJ4Q6WWJ4HORVU	-	-	-	HJKAX1S01CQ23G,HJKAX1S01DD1PW	HJKAX1S01CQ23G	-	HJKAX1S01DD1PW,HJKAX1S01DAHBX,HJKAX1S01EFCJC	HJKAX1S01CQ23G,HJKAX1S01EFCJC
	Bradi4g03040	-	-	HvgnlUGHv#S58579323	-	-	-	-	HJKAX1S01C62YM,HJKAX1S01CCEK0,HJKAX1S01D0LZO,HJKAX1S01DA6JJ,HJKAX1S01DPHEL,HJKAX1S01ETS3O	-	-	HJKAX1S01ETS3O	-
	Bradi4g03050	Os12t0590500,Os07t0638000	Sb08g019820.1,Sb08g019810.1,Sb08g019800.1	HvgnlUGHv#S58598865,TagnlUGTa#S58854393,TagnlUGTa#S58844726	-	-	-	-	HJKAX1S01A1W30,HJKAX1S01A6GDV,HJKAX1S01A8VDV,HJKAX1S01A8VP6,HJKAX1S01A94N9,HJKAX1S01AE3TC,HJKAX1S01AFMFX,HJKAX1S01AMUXV,HJKAX1S01B9NG2,HJKAX1S01BW5M7,HJKAX1S01C1I46,HJKAX1S01C6XN7,HJKAX1S01CAYIR,HJKAX1S01CHDNI,HJKAX1S01CVMKF,HJKAX1S01D05KU,HJKAX1S01D2LL0,HJKAX1S01DBM47,HJKAX1S01DMSTF,HJKAX1S01DPZUD,HJKAX1S01DRH1D,HJKAX1S01DTKR3,HJKAX1S01DWO4P,HJKAX1S01EAYXL,HJKAX1S01EEBU1,HJKAX1S01EGOZW,HJKAX1S01…	HJKAX1S01A1W30,HJKAX1S01A6GDV,HJKAX1S01A8VDV,HJKAX1S01A8VP6,HJKAX1S01A94N9,HJKAX1S01AE3TC,HJKAX1S01AFMFX,HJKAX1S01AMUXV,HJKAX1S01B9NG2,HJKAX1S01C1I46,HJKAX1S01C6XN7,HJKAX1S01CAYIR,HJKAX1S01CHDNI,HJKAX1S01CVMKF,HJKAX1S01D05KU,HJKAX1S01D2LL0,HJKAX1S01DBM47,HJKAX1S01DMSTF,HJKAX1S01DPZUD,HJKAX1S01DRH1D,HJKAX1S01DTKR3,HJKAX1S01DWO4P,HJKAX1S01EAYXL,HJKAX1S01EEBU1,HJKAX1S01EGRNQ	HJKAX1S01A8VDV,HJKAX1S01A94N9,HJKAX1S01D2LL0,HJKAX1S01DBM47,HJKAX1S01DMSTF,HJKAX1S01EAYXL	HJKAX1S01A1W30,HJKAX1S01A6GDV,HJKAX1S01CAYIR,HJKAX1S01DMSTF,HJKAX1S01DRH1D,HJKAX1S01DWO4P	-
	Bradi4g03060	Os07t0484800,Os12t0592400	Sb08g019790.1	TagnlUGTa#S18009268,HvgnlUGHv#S12558801	spQ43199APT1WHEAT	-	-	-	HJKAX1S01AP8OI,HJKAX1S01BDDYD,HJKAX1S01C0R2D,HJKAX1S01D8AYP	HJKAX1S01AP8OI,HJKAX1S01BDDYD	HJKAX1S01AP8OI	HJKAX1S01AP8OI,HJKAX1S01BDDYD,HJKAX1S01C0R2D,HJKAX1S01D8AYP	HJKAX1S01AP8OI,HJKAX1S01BDDYD,HJKAX1S01C0R2D,HJKAX1S01D8AYP
	Bradi4g03070	-	-	-	-	-	-	-	HJKAX1S01CDOE1	-	-	-	-
	Bradi4g03080	-	Sb02g008940.1	-	-	-	-	-	HJKAX1S01BNDRM,HJKAX1S01C9OL1,HJKAX1S01D00KJ,HJKAX1S01DHV43,HJKAX1S01E1ED7	-	HJKAX1S01D00KJ	-	-
	Bradi4g03086	-	-	-	-	-	-	-	HJKAX1S01CIFVF	-	-	-	-
	Bradi4g03090	-	Sb02g009115.1,Sb10g005320.1,Sb02g009190.1	-	-	-	-	-	HJKAX1S01A5EVF,HJKAX1S01A5U2F,HJKAX1S01AIZZV,HJKAX1S01ARKZO,HJKAX1S01AZCA6,HJKAX1S01B7DOA,HJKAX1S01C4UZZ,HJKAX1S01CEMIB,HJKAX1S01D7XT8,HJKAX1S01DAZH3,HJKAX1S01DE2OF,HJKAX1S01DJPI7,HJKAX1S01DNGTV,HJKAX1S01EVV7V	-	HJKAX1S01A5U2F,HJKAX1S01ARKZO,HJKAX1S01CEMIB,HJKAX1S01DAZH3,HJKAX1S01DJPI7	-	-
	Bradi4g03107	Os07t0285200,Os07t0285900,Os02t0297900	Sb02g008410.1	HvgnlUGHv#S58592721	trC0PDA5C0PDA5MAIZE	-	-	-	HJKAX1S01A3UGJ,HJKAX1S01A46LW,HJKAX1S01A740F,HJKAX1S01ARMCU,HJKAX1S01ATYEH,HJKAX1S01BCF2P,HJKAX1S01BQVIR,HJKAX1S01C0VJ2,HJKAX1S01CO2X4,HJKAX1S01D0SU0,HJKAX1S01DCG1G,HJKAX1S01DD9NS,HJKAX1S01DM2VS,HJKAX1S01DT7MP,HJKAX1S01EK8UF,HJKAX1S01EVFTK	HJKAX1S01A3UGJ,HJKAX1S01A46LW,HJKAX1S01BCF2P,HJKAX1S01CO2X4,HJKAX1S01DCG1G,HJKAX1S01DM2VS	HJKAX1S01ERKW4	HJKAX1S01ARMCU,HJKAX1S01AEACR,HJKAX1S01B85ZC,HJKAX1S01BI3NB,HJKAX1S01ERKW4,HJKAX1S01ESQ3H	HJKAX1S01A46LW,HJKAX1S01CO2X4,HJKAX1S01DT7MP
	Bradi4g03114	Os12t0588900	Sb08g019770.1	HvgnlUGHv#S58592740,TagnlUGTa#S37766990	trB6TIF0B6TIF0MAIZE,trB7ZWV4B7ZWV4MAIZE	-	-	-	HJKAX1S01AHIFS,HJKAX1S01AXKB5,HJKAX1S01ECL6D	HJKAX1S01AHIFS,HJKAX1S01AXKB5,HJKAX1S01ECL6D	HJKAX1S01AHIFS,HJKAX1S01ECL6D,HJKAX1S01EKVL4	HJKAX1S01AHIFS,HJKAX1S01AXKB5,HJKAX1S01A6QJO,HJKAX1S01BXUNU,HJKAX1S01C3VTZ,HJKAX1S01EKVL4	HJKAX1S01AHIFS,HJKAX1S01ECL6D,HJKAX1S01EKVL4
	Bradi4g03130	Os12t0586600	Sb01g014620.1	TagnlUGTa#S58896698,HvgnlUGHv#S58587536,TagnlUGTa#S12942846	trQ94IN1Q94IN1HORVU,trC0HFW0C0HFW0MAIZE	BE404894	C-5DS1-0.63	-	HJKAX1S01DP0DN,HJKAX1S01ERATH,HJKAX1S01ARH7S,HJKAX1S01BFK66,HJKAX1S01BT39N,HJKAX1S01CN2Q3	HJKAX1S01DP0DN,HJKAX1S01ARH7S,HJKAX1S01BT39N,HJKAX1S01CN2Q3	HJKAX1S01ERATH,HJKAX1S01A1WYP	HJKAX1S01DP0DN,HJKAX1S01ERATH,HJKAX1S01ARH7S,HJKAX1S01BFK66,HJKAX1S01BT39N,HJKAX1S01CN2Q3,HJKAX1S01A1WYP,HJKAX1S01BMUKE,HJKAX1S01D20OU	HJKAX1S01DP0DN,HJKAX1S01ERATH,HJKAX1S01ARH7S,HJKAX1S01BFK66,HJKAX1S01BT39N,HJKAX1S01A1WYP
	Bradi4g03150	Os03t0240900	Sb08g019730.1	HvgnlUGHv#S58592778	trC4J2B2C4J2B2MAIZE,trB6SVB4B6SVB4MAIZE	-	-	-	HJKAX1S01ADP05,HJKAX1S01COQD4,HJKAX1S01DK1LR,HJKAX1S01E3H80,HJKAX1S01EAMJP,HJKAX1S01EJCDW,HJKAX1S01EKSSA	HJKAX1S01COQD4,HJKAX1S01DK1LR,HJKAX1S01E3H80,HJKAX1S01EJCDW,HJKAX1S01EKSSA	HJKAX1S01ADP05,HJKAX1S01COQD4,HJKAX1S01DK1LR,HJKAX1S01EAMJP,HJKAX1S01EJCDW,HJKAX1S01EKSSA,HJKAX1S01AGKBB,HJKAX1S01AJOX0,HJKAX1S01AK1AS,HJKAX1S01AUHEH,HJKAX1S01B3AD4,HJKAX1S01BLLEA,HJKAX1S01BVVA1,HJKAX1S01BW4M3,HJKAX1S01CAFZ0,HJKAX1S01D0ZML,HJKAX1S01DW06X	HJKAX1S01DK1LR,HJKAX1S01E3H80,HJKAX1S01EKSSA,HJKAX1S01A2B0Z,HJKAX1S01AGKBB,HJKAX1S01AHCH3,HJKAX1S01AJOX0,HJKAX1S01AK1AS,HJKAX1S01AUHEH,HJKAX1S01B3AD4,HJKAX1S01B9RF6,HJKAX1S01BLLEA,HJKAX1S01BVVA1,HJKAX1S01BW4M3,HJKAX1S01CAFZ0,HJKAX1S01CNCQ6,HJKAX1S01D0ZML,HJKAX1S01DPNEY,HJKAX1S01DW06X	HJKAX1S01ADP05,HJKAX1S01COQD4,HJKAX1S01DK1LR,HJKAX1S01E3H80,HJKAX1S01EAMJP,HJKAX1S01EJCDW,HJKAX1S01EKSSA,HJKAX1S01AGKBB,HJKAX1S01AJOX0,HJKAX1S01AK1AS,HJKAX1S01AUHEH,HJKAX1S01B3AD4,HJKAX1S01BLLEA,HJKAX1S01BVVA1,HJKAX1S01CAFZ0,HJKAX1S01D0ZML,HJKAX1S01DW06X
	Bradi4g03160	Os12t0586300	-	HvgnlUGHv#S58588425	trG9DRB4G9DRB4WHEAT	-	-	-	HJKAX1S01A9Q5E,HJKAX1S01BU3R4	HJKAX1S01A9Q5E	-	HJKAX1S01A9Q5E,HJKAX1S01BU3R4,HJKAX1S01BEVE5,HJKAX1S01C2YJ7,HJKAX1S01CB5V0,HJKAX1S01CCEY0	HJKAX1S01BU3R4,HJKAX1S01BEVE5,HJKAX1S01CCEY0
	Bradi4g03170	-	-	-	-	-	-	-	HJKAX1S01D1I82	-	-	-	-
	Bradi4g03180	Os07t0180300	-	-	-	-	-	-	HJKAX1S01DFI75	HJKAX1S01DFI75	-	-	-
	Bradi4g03215	Os07t0277500	-	HvgnlUGHv#S58592721,HvgnlUGHv#S58594755	-	-	-	-	HJKAX1S01AFX6F,HJKAX1S01AVIUE,HJKAX1S01DAM1L,HJKAX1S01DMLB7	HJKAX1S01DMLB7	-	HJKAX1S01AVIUE,HJKAX1S01DMLB7	-
	Bradi4g03220	Os12t0586100	-	TagnlUGTa#S58893656	trB4FQ40B4FQ40MAIZE,trB4FAU6B4FAU6MAIZE	-	-	-	HJKAX1S01BVREN	HJKAX1S01BVREN	-	HJKAX1S01BVREN,HJKAX1S01CH5JE,HJKAX1S01CHHN3,HJKAX1S01COEE1	HJKAX1S01BVREN,HJKAX1S01CH5JE
	Bradi4g03240	Os10t0143200	-	TagnlUGTa#S58890226	-	-	-	-	HJKAX1S01ATWDA	HJKAX1S01ATWDA	-	HJKAX1S01ATWDA	-
	Bradi4g03302	-	Sb01g004566.1	TagnlUGTa#S52543866	-	-	-	-	HJKAX1S01EYLB1	-	HJKAX1S01EYLB1	HJKAX1S01EYLB1	-
	Bradi4g03360	Os12t0582800	Sb08g019525.1	TagnlUGTa#S52543675	-	-	-	-	HJKAX1S01AIOL3,HJKAX1S01B2HPO,HJKAX1S01B8TOG,HJKAX1S01DXJXN	HJKAX1S01B2HPO,HJKAX1S01B8TOG	HJKAX1S01B8TOG,HJKAX1S01ADUDK,HJKAX1S01BK6GC,HJKAX1S01EF612	HJKAX1S01B2HPO,HJKAX1S01B8TOG,HJKAX1S01ADUDK,HJKAX1S01APXXS,HJKAX1S01BK6GC,HJKAX1S01D2W6N,HJKAX1S01DB7D3,HJKAX1S01EC10K,HJKAX1S01EF612,HJKAX1S01EVK0E	-
	Bradi4g03370	-	-	-	trC0PFP0C0PFP0MAIZE	-	-	-	HJKAX1S01DJ0FA	-	-	-	HJKAX1S01DJ0FA
	Bradi4g03380	Os12t0583000	Sb08g019540.1	TagnlUGTa#S52546659,HvgnlUGHv#S41551824	trC0PPJ1C0PPJ1MAIZE,trB4G1K5B4G1K5MAIZE,trC0PI05C0PI05MAIZE,trB6SM36B6SM36MAIZE,trC0PI05C0PI05MAIZE	-	-	-	HJKAX1S01AIPVI,HJKAX1S01BCIVY,HJKAX1S01BV58F,HJKAX1S01DZQT1	HJKAX1S01AIPVI,HJKAX1S01DZQT1	HJKAX1S01BV58F,HJKAX1S01DZQT1,HJKAX1S01AG7JZ,HJKAX1S01C10P9	HJKAX1S01AIPVI,HJKAX1S01BCIVY,HJKAX1S01BV58F,HJKAX1S01DZQT1,HJKAX1S01A5I4U,HJKAX1S01AG7JZ,HJKAX1S01BC5C1,HJKAX1S01BNK45,HJKAX1S01C10P9,HJKAX1S01EFNBJ	HJKAX1S01AIPVI,HJKAX1S01BCIVY,HJKAX1S01DZQT1,HJKAX1S01C10P9,HJKAX1S01EFNBJ
	Bradi4g03420	Os12t0583900	Sb03g035190.1	TagnlUGTa#S52544660	trB7ZWX4B7ZWX4MAIZE,trB6U234B6U234MAIZE,trB6U820B6U820MAIZE,trB7ZWX4B7ZWX4MAIZE	BF485220	C-5DS1-0.63	-	HJKAX1S01DLS8Q,HJKAX1S01A6QSO,HJKAX1S01B5MQJ,HJKAX1S01BZ5SL,HJKAX1S01CMST8,HJKAX1S01ELNMO	HJKAX1S01A6QSO,HJKAX1S01B5MQJ,HJKAX1S01BZ5SL,HJKAX1S01CMST8,HJKAX1S01ELNMO	HJKAX1S01DCBQT	HJKAX1S01DLS8Q,HJKAX1S01A6QSO,HJKAX1S01BZ5SL,HJKAX1S01CMST8,HJKAX1S01A18J4,HJKAX1S01D7ECV,HJKAX1S01DCBQT,HJKAX1S01DDWWN,HJKAX1S01A5A3O,HJKAX1S01CJCBV,HJKAX1S01CN2CU,HJKAX1S01CPNOF,HJKAX1S01EKCZI,HJKAX1S01ELFUP,HJKAX1S01ENNX8	HJKAX1S01DLS8Q,HJKAX1S01D7ECV,HJKAX1S01DCBQT,HJKAX1S01A5A3O
	Bradi4g03450	-	-	HvgnlUGHv#S58594782	-	-	-	-	HJKAX1S01BDBGF	-	-	HJKAX1S01BDBGF	-
	Bradi4g03460	Os12t0581900	-	TagnlUGTa#S52545047	-	-	-	-	HJKAX1S01BQ1ZA	HJKAX1S01BQ1ZA	-	HJKAX1S01BQ1ZA,HJKAX1S01A1A8U,HJKAX1S01BHEUD,HJKAX1S01BIMIH,HJKAX1S01CRYJN,HJKAX1S01DE88C,HJKAX1S01DQYEX,HJKAX1S01E1LJZ	-
	Bradi4g03470	Os03t0607600	-	TagnlUGTa#S17973355	trB6SKE9B6SKE9MAIZE,trB6TXG2B6TXG2MAIZE	-	-	-	HJKAX1S01ATEW9,HJKAX1S01ETOT9,HJKAX1S01EX3AK	HJKAX1S01ATEW9,HJKAX1S01ETOT9	-	HJKAX1S01ATEW9,HJKAX1S01ETOT9,HJKAX1S01EX3AK,HJKAX1S01ES9G8	HJKAX1S01ATEW9,HJKAX1S01ETOT9,HJKAX1S01EX3AK
	Bradi4g03477	Os12t0581700	Sb01g014860.1	TagnlUGTa#S58899330	trB4FRH2B4FRH2MAIZE	-	-	-	HJKAX1S01A369I,HJKAX1S01BP79S,HJKAX1S01DGWQ3,HJKAX1S01DVEAV	HJKAX1S01BP79S,HJKAX1S01DVEAV,HJKAX1S01DZYZ9	HJKAX1S01BP79S,HJKAX1S01DVEAV,HJKAX1S01DZYZ9	HJKAX1S01A369I,HJKAX1S01DGWQ3,HJKAX1S01AFK2W,HJKAX1S01CIH9G,HJKAX1S01D2CGI,HJKAX1S01DZYZ9	HJKAX1S01BP79S,HJKAX1S01DVEAV,HJKAX1S01DZYZ9
	Bradi4g03520	Os12t0580900	Sb01g007340.1,Sb01g043430.1	HvgnlUGHv#S18405693	trB4F936B4F936MAIZE	-	-	-	HJKAX1S01A5L4N,HJKAX1S01AUSO3,HJKAX1S01BC5G8,HJKAX1S01BMVH7,HJKAX1S01CPQKG,HJKAX1S01ELNG6	HJKAX1S01A5L4N,HJKAX1S01AUSO3,HJKAX1S01BC5G8,HJKAX1S01CPQKG,HJKAX1S01ELNG6	HJKAX1S01A5L4N,HJKAX1S01AUSO3,HJKAX1S01BC5G8,HJKAX1S01CPQKG	HJKAX1S01BMVH7	HJKAX1S01A5L4N,HJKAX1S01BC5G8,HJKAX1S01BMVH7,HJKAX1S01ELNG6
	Bradi4g03530	Os12t0580700	Sb08g019370.1	HvgnlUGHv#S58585503	trB6SSY9B6SSY9MAIZE	-	-	-	HJKAX1S01DEABW	HJKAX1S01DEABW	HJKAX1S01DEABW	HJKAX1S01DEABW,HJKAX1S01A3DH4,HJKAX1S01AOMDU,HJKAX1S01B6WJF,HJKAX1S01CGI6L,HJKAX1S01CWONZ,HJKAX1S01DEG2W,HJKAX1S01EC7GL,HJKAX1S01EPGY5	HJKAX1S01DEABW
	Bradi4g03590	Os12t0580500	Sb08g019340.1	TagnlUGTa#S52541738	trB4FXH1B4FXH1MAIZE	-	-	-	HJKAX1S01ASZ5M,HJKAX1S01BP59D	HJKAX1S01BP59D	HJKAX1S01BP59D	HJKAX1S01ASZ5M,HJKAX1S01BP59D	HJKAX1S01BP59D
	Bradi4g03630	Os11t0106800	-	HvgnlUGHv#S39527830	-	-	-	-	HJKAX1S01AW21J,HJKAX1S01CB3K3,HJKAX1S01DQMVJ,HJKAX1S01EK4DZ	HJKAX1S01DN1TQ	-	HJKAX1S01AW21J,HJKAX1S01CB3K3,HJKAX1S01DQMVJ,HJKAX1S01EK4DZ,HJKAX1S01A9ZYK,HJKAX1S01ALAJB,HJKAX1S01B0HHB,HJKAX1S01BSTDJ,HJKAX1S01C0H3L,HJKAX1S01CFRBV,HJKAX1S01DBJHI,HJKAX1S01DIF8L,HJKAX1S01DN1TQ,HJKAX1S01DQ9OL,HJKAX1S01E4LW4,HJKAX1S01EFORK,HJKAX1S01EH2ZZ,HJKAX1S01ET8JG,HJKAX1S01EXJI0	-
	Bradi4g03670	Os12t0578500	Sb08g019260.1	ZmgnlUGZm#S11469594,HvgnlUGHv#S58581851,TagnlUGTa#S58867561	trB7ZXA9B7ZXA9MAIZE	BF202632_GPI:C:728036	C-5DS1-0.63	-	HJKAX1S01BCH7A,HJKAX1S01BGKQ5,HJKAX1S01DIBLR,HJKAX1S01DOH9J	HJKAX1S01BCH7A,HJKAX1S01BGKQ5,HJKAX1S01DIBLR,HJKAX1S01DOH9J	HJKAX1S01DIBLR,HJKAX1S01DOH9J	HJKAX1S01BCH7A,HJKAX1S01BGKQ5,HJKAX1S01DIBLR,HJKAX1S01DOH9J	HJKAX1S01BGKQ5,HJKAX1S01DIBLR,HJKAX1S01DOH9J
	Bradi4g03680	Os12t0578400	Sb01g043180.1	TagnlUGTa#S58902075	trQ70YJ3Q70YJ3HORVU	-	-	-	HJKAX1S01B3APK,HJKAX1S01C0XVX,HJKAX1S01EFQMG,HJKAX1S01ENW61,HJKAX1S01EQ3M7	HJKAX1S01B3APK,HJKAX1S01C0XVX,HJKAX1S01EFQMG,HJKAX1S01ENW61,HJKAX1S01EQ3M7	HJKAX1S01EQ3M7	HJKAX1S01B3APK,HJKAX1S01C0XVX,HJKAX1S01EFQMG,HJKAX1S01ENW61,HJKAX1S01EQ3M7,HJKAX1S01AFZC8,HJKAX1S01ANOSJ,HJKAX1S01BJSNF,HJKAX1S01BOUSC,HJKAX1S01C5LY4,HJKAX1S01CPN2R,HJKAX1S01DHP5W,HJKAX1S01DRJUA,HJKAX1S01DUK7C,HJKAX1S01EAE84,HJKAX1S01EB5IC,HJKAX1S01EX33D	HJKAX1S01B3APK,HJKAX1S01C0XVX,HJKAX1S01EFQMG,HJKAX1S01ENW61,HJKAX1S01EQ3M7,HJKAX1S01AFZC8,HJKAX1S01BJSNF,HJKAX1S01DHP5W,HJKAX1S01DRJUA,HJKAX1S01DUK7C
	Bradi4g03690	Os02t0294600	-	TagnlUGTa#S58893667,HvgnlUGHv#S39525089	trB4FI58B4FI58MAIZE,trC0HFA8C0HFA8MAIZE	-	-	-	HJKAX1S01BDGYA,HJKAX1S01C7O67,HJKAX1S01D5UVY,HJKAX1S01EDEBI	HJKAX1S01BDGYA,HJKAX1S01D5UVY	-	HJKAX1S01BDGYA,HJKAX1S01C7O67,HJKAX1S01D5UVY,HJKAX1S01EDEBI,HJKAX1S01A6PWN,HJKAX1S01AN2N0,HJKAX1S01BCI8W,HJKAX1S01BERFQ,HJKAX1S01DEKDL,HJKAX1S01ESNL7	HJKAX1S01BDGYA,HJKAX1S01C7O67,HJKAX1S01EDEBI,HJKAX1S01A6PWN,HJKAX1S01DEKDL
	Bradi4g03700	Os05t0439300	Sb07g025280.1	HvgnlUGHv#S58581120,TagnlUGTa#S58849210	trB4FJV8B4FJV8MAIZE	-	-	-	HJKAX1S01D2D3E,HJKAX1S01DY03M,HJKAX1S01EVVQ1	HJKAX1S01DY03M	HJKAX1S01D2D3E,HJKAX1S01EVVQ1	HJKAX1S01DY03M,HJKAX1S01EVVQ1,HJKAX1S01BM17F,HJKAX1S01EQAEX	HJKAX1S01D2D3E,HJKAX1S01DY03M,HJKAX1S01EVVQ1,HJKAX1S01EQAEX
	Bradi4g03720	Os04t0245000,Os08t0280200	Sb02g038276.1	-	-	-	-	-	HJKAX1S01A0IWX,HJKAX1S01AS18F,HJKAX1S01AXG90,HJKAX1S01BPOV5,HJKAX1S01D06ZT,HJKAX1S01DDLQC,HJKAX1S01DE3AV,HJKAX1S01DJSTL	HJKAX1S01A0IWX,HJKAX1S01DJSTL	HJKAX1S01DJSTL	-	-
	Bradi4g03737	Os12t0577100	Sb08g019140.1,Sb08g019135.1	HvgnlUGHv#S39526819,TagnlUGTa#S58863545,TagnlUGTa#S32507391	trB4FAJ8B4FAJ8MAIZE,trB4FXF7B4FXF7MAIZE	-	-	-	HJKAX1S01A6DGD,HJKAX1S01A90PT,HJKAX1S01BA440,HJKAX1S01BBJMT,HJKAX1S01BUS5I,HJKAX1S01BXSD8,HJKAX1S01CBIZR,HJKAX1S01CLSHV,HJKAX1S01DFKKH,HJKAX1S01DMKUI,HJKAX1S01DQ2H0,HJKAX1S01E2Q37,HJKAX1S01EHGJ2,HJKAX1S01EUNQW	HJKAX1S01BXSD8,HJKAX1S01DMKUI,HJKAX1S01E2Q37,HJKAX1S01EUNQW	HJKAX1S01A90PT,HJKAX1S01BA440,HJKAX1S01BXSD8,HJKAX1S01DMKUI,HJKAX1S01EUNQW,HJKAX1S01D83WE	HJKAX1S01BA440,HJKAX1S01BBJMT,HJKAX1S01BXSD8,HJKAX1S01CBIZR,HJKAX1S01CLSHV,HJKAX1S01DFKKH,HJKAX1S01DMKUI,HJKAX1S01DQ2H0,HJKAX1S01EHGJ2,HJKAX1S01EUNQW,HJKAX1S01BA5M8,HJKAX1S01D83WE,HJKAX1S01ELD8G,HJKAX1S01EP0WE	HJKAX1S01BA440,HJKAX1S01BXSD8,HJKAX1S01DFKKH,HJKAX1S01DMKUI,HJKAX1S01EUNQW,HJKAX1S01D83WE
5DS1-0.63-0.67	Bradi4g03750	Os12t0576900	Sb08g019120.1,Sb01g032250.1	TagnlUGTa#S52546002,TagnlUGTa#S52546818	trA8QM12A8QM12MAIZE,trC0PCE8C0PCE8MAIZE	BE497093_GPI:C:744654	5DS1-0.63-0.67	-	HJKAX1S01AUG8G,HJKAX1S01CPY3X,HJKAX1S01DYU1G,HJKAX1S01A5OTO,HJKAX1S01AUOJ5,HJKAX1S01BCLUY,HJKAX1S01BEB4Z,HJKAX1S01BKRZE,HJKAX1S01BQHOU,HJKAX1S01DYM6Z,HJKAX1S01EO8BE	HJKAX1S01AUG8G,HJKAX1S01CPY3X,HJKAX1S01DYU1G,HJKAX1S01AUOJ5,HJKAX1S01BCLUY,HJKAX1S01BEB4Z,HJKAX1S01BQHOU,HJKAX1S01DYM6Z	HJKAX1S01CPY3X,HJKAX1S01AUOJ5	HJKAX1S01AUG8G,HJKAX1S01CPY3X,HJKAX1S01DYU1G,HJKAX1S01A5OTO,HJKAX1S01AUOJ5,HJKAX1S01BEB4Z,HJKAX1S01BKRZE,HJKAX1S01BQHOU,HJKAX1S01DYM6Z,HJKAX1S01EO8BE	HJKAX1S01AUG8G,HJKAX1S01CPY3X,HJKAX1S01DYU1G,HJKAX1S01AUOJ5,HJKAX1S01BCLUY,HJKAX1S01BEB4Z,HJKAX1S01BKRZE,HJKAX1S01BQHOU,HJKAX1S01DYM6Z,HJKAX1S01EO8BE
	Bradi4g03767	-	-	-	-	-	-	-	HJKAX1S01C4F9I	-	-	-	-
	Bradi4g03777	Os12t0576600,Os12t0576700	Sb02g033400.1	TagnlUGTa#S58910063	trB6U857B6U857MAIZE,trB4FLL4B4FLL4MAIZE	-	-	-	HJKAX1S01ASAB6,HJKAX1S01C4O25,HJKAX1S01CBKNU,HJKAX1S01CLN3P,HJKAX1S01D4LGC,HJKAX1S01DOYS9,HJKAX1S01EHUX9	HJKAX1S01CLN3P,HJKAX1S01D4LGC,HJKAX1S01DOYS9,HJKAX1S01EHUX9	HJKAX1S01CBKNU,HJKAX1S01CLN3P	HJKAX1S01C4O25,HJKAX1S01CBKNU,HJKAX1S01CLN3P,HJKAX1S01DOYS9,HJKAX1S01EHUX9,HJKAX1S01A4YLS	HJKAX1S01C4O25,HJKAX1S01CBKNU,HJKAX1S01CLN3P,HJKAX1S01DOYS9,HJKAX1S01EHUX9,HJKAX1S01A4YLS
	Bradi4g03787	Os12t0576700,Os12t0576600	-	-	trB6U857B6U857MAIZE	-	-	-	HJKAX1S01EYDVI,HJKAX1S01EZ5AJ	HJKAX1S01EYDVI,HJKAX1S01EZ5AJ	-	-	HJKAX1S01EZ5AJ
	Bradi4g03800	Os12t0576300	Sb08g019100.1	ZmgnlUGZm#S48295869	trB6SVT0B6SVT0MAIZE	-	-	-	HJKAX1S01AUJI2	HJKAX1S01AUJI2	HJKAX1S01AUJI2,HJKAX1S01CINAK	HJKAX1S01AUJI2,HJKAX1S01CINAK	HJKAX1S01CINAK
	Bradi4g03827	Os12t0574900	Sb08g019070.1	TagnlUGTa#S17880521,HvgnlUGHv#S16060233,ZmgnlUGZm#S48295862	trB6SVT7B6SVT7MAIZE,trB4FX02B4FX02MAIZE	-	-	-	HJKAX1S01AMDEA,HJKAX1S01BBM1D,HJKAX1S01BR8PJ,HJKAX1S01BUY5G,HJKAX1S01C2BHH,HJKAX1S01CQR4D,HJKAX1S01DOWCP,HJKAX1S01EA0JP	HJKAX1S01EA0JP	HJKAX1S01BBM1D,HJKAX1S01CQR4D	HJKAX1S01BBM1D,HJKAX1S01BUY5G,HJKAX1S01C2BHH,HJKAX1S01CQR4D,HJKAX1S01DOWCP,HJKAX1S01BC3XO,HJKAX1S01CXF4I	HJKAX1S01AMDEA,HJKAX1S01BBM1D,HJKAX1S01BR8PJ,HJKAX1S01C2BHH,HJKAX1S01CQR4D,HJKAX1S01DOWCP
	Bradi4g03847	Os12t0574000	Sb08g019030.1	HvgnlUGHv#S58586165	trB4FPE7B4FPE7MAIZE,trB4FNQ1B4FNQ1MAIZE,trB6SV26B6SV26MAIZE	-	-	-	HJKAX1S01ALFCG,HJKAX1S01BIXSB,HJKAX1S01C7QQX,HJKAX1S01DZTRS	HJKAX1S01BIXSB,HJKAX1S01C7QQX,HJKAX1S01DZTRS	HJKAX1S01C7QQX	HJKAX1S01ALFCG,HJKAX1S01BIXSB,HJKAX1S01C7QQX,HJKAX1S01A7H9D,HJKAX1S01CH3OU,HJKAX1S01D2M5K,HJKAX1S01DCQ1Y,HJKAX1S01DJD3K,HJKAX1S01DSIAE,HJKAX1S01DTG04,HJKAX1S01EB0V2,HJKAX1S01EELZD,HJKAX1S01EG26X,HJKAX1S01ENQ44,HJKAX1S01ESCZX	HJKAX1S01BIXSB,HJKAX1S01D2M5K,HJKAX1S01DCQ1Y
	Bradi4g03867	Os12t0573200	-	HvgnlUGHv#S58578793	trB6U6Z6B6U6Z6MAIZE,trB4FKC4B4FKC4MAIZE	-	-	-	HJKAX1S01DS68H	HJKAX1S01DS68H	-	HJKAX1S01DS68H,HJKAX1S01E0XWV	HJKAX1S01DS68H,HJKAX1S01E0XWV
	Bradi4g03890	Os12t0572800,Os12t0587100	Sb08g018890.1	HvgnlUGHv#S16059357,HvgnlUGHv#S58578652	-	-	-	-	HJKAX1S01A1HS6,HJKAX1S01A98B3,HJKAX1S01BPNQZ,HJKAX1S01CMA3R,HJKAX1S01EEZWJ	HJKAX1S01A1HS6,HJKAX1S01CMA3R,HJKAX1S01EEZWJ	HJKAX1S01BPNQZ,HJKAX1S01EEZWJ	HJKAX1S01A1HS6,HJKAX1S01BPNQZ,HJKAX1S01CMA3R,HJKAX1S01AFQZP,HJKAX1S01AJVXN,HJKAX1S01BEMBX,HJKAX1S01DS9GW,HJKAX1S01DTDB7,HJKAX1S01DTYIW,HJKAX1S01EGOJ5,HJKAX1S01EO1JV	-
	Bradi4g03940	-	-	TagnlUGTa#S58856276	trC0PJE2C0PJE2MAIZE	-	-	-	HJKAX1S01BR0J4	-	-	HJKAX1S01BR0J4,HJKAX1S01DWDXC	HJKAX1S01BR0J4
	Bradi4g04030	Os12t0566800,Os12t0566900	Sb08g018540.1	HvgnlUGHv#S58599104	trC4J2S2C4J2S2MAIZE,trB4FQW4B4FQW4MAIZE	-	-	-	HJKAX1S01B3WQV,HJKAX1S01BSRC5,HJKAX1S01DWP6M	HJKAX1S01BSRC5,HJKAX1S01DWP6M	HJKAX1S01B3WQV,HJKAX1S01BSRC5,HJKAX1S01DWP6M	HJKAX1S01B3WQV,HJKAX1S01BSRC5,HJKAX1S01AU9DJ,HJKAX1S01EGTUU	HJKAX1S01B3WQV,HJKAX1S01BSRC5,HJKAX1S01DWP6M
	Bradi4g04040	-	Sb08g018560.1	TagnlUGTa#S52546274	trB4F833B4F833MAIZE,trB4FQ56B4FQ56MAIZE	-	-	-	HJKAX1S01A0056,HJKAX1S01CFQ7M,HJKAX1S01CUDQQ,HJKAX1S01DF3EA,HJKAX1S01DOWQ9,HJKAX1S01ET2LL,HJKAX1S01EZ1J3	-	HJKAX1S01CFQ7M,HJKAX1S01CUDQQ,HJKAX1S01DOWQ9	HJKAX1S01A0056,HJKAX1S01CUDQQ,HJKAX1S01DF3EA,HJKAX1S01DOWQ9,HJKAX1S01AHMIE,HJKAX1S01AIVKR,HJKAX1S01AQ648,HJKAX1S01C6TH3,HJKAX1S01C91KK,HJKAX1S01D0U5S,HJKAX1S01D2QOK,HJKAX1S01D43Z7,HJKAX1S01D6UVW,HJKAX1S01ES9DE,HJKAX1S01EZV5R	HJKAX1S01A0056,HJKAX1S01CUDQQ,HJKAX1S01DF3EA,HJKAX1S01DOWQ9,HJKAX1S01AHMIE,HJKAX1S01C91KK,HJKAX1S01D43Z7
	Bradi4g04060	Os05t0525501	-	HvgnlUGHv#S58581983	-	-	-	-	HJKAX1S01AQOQW	HJKAX1S01AQOQW	-	HJKAX1S01AQOQW	-
	Bradi4g04070	Os12t0567500	Sb08g018610.1	HvgnlUGHv#S58581983	trB6SUY4B6SUY4MAIZE	-	-	-	HJKAX1S01CVG9X	HJKAX1S01CVG9X,HJKAX1S01BDDIT	HJKAX1S01CVG9X	HJKAX1S01CVG9X,HJKAX1S01AP2OP,HJKAX1S01B7HGH,HJKAX1S01BDDIT,HJKAX1S01CAJEA,HJKAX1S01CIN1Y,HJKAX1S01D5ZHN,HJKAX1S01DX6G1	HJKAX1S01B7HGH
	Bradi4g04077	Os12t0567500	-	HvgnlUGHv#S58581983,HvgnlUGHv#S58582821	trB4FWM1B4FWM1MAIZE	-	-	-	HJKAX1S01BR8ZN,HJKAX1S01EBSCN	HJKAX1S01BR8ZN,HJKAX1S01EBSCN	-	HJKAX1S01BR8ZN,HJKAX1S01EBSCN	HJKAX1S01BR8ZN
	Bradi4g04120	Os12t0567700	-	ZmgnlUGZm#S46909110	trB6TIQ9B6TIQ9MAIZE	-	-	-	HJKAX1S01BXKVN	HJKAX1S01BXKVN	-	HJKAX1S01BXKVN	HJKAX1S01BXKVN
	Bradi4g04130	Os12t0567500	Sb08g018610.1	-	-	-	-	-	HJKAX1S01C5KDQ	HJKAX1S01C5KDQ	HJKAX1S01C5KDQ	-	-
	Bradi4g04150	-	-	TagnlUGTa#S52545051	-	-	-	-	HJKAX1S01C2SKH	-	-	HJKAX1S01C2SKH	-
	Bradi4g04160	Os12t0569300	-	TagnlUGTa#S52545051	trB4FRE4B4FRE4MAIZE	-	-	-	HJKAX1S01AI7LD,HJKAX1S01B1LFP	HJKAX1S01B1LFP	-	HJKAX1S01AI7LD	HJKAX1S01B1LFP
	Bradi4g04170	-	Sb08g018680.1	ZmgnlUGZm#S48299782	trB6U579B6U579MAIZE	-	-	-	HJKAX1S01ELWB9	-	HJKAX1S01ELWB9	HJKAX1S01ELWB9	HJKAX1S01ELWB9
	Bradi4g04180	-	-	HvgnlUGHv#S58596785	trB6U579B6U579MAIZE	-	-	-	HJKAX1S01AMG3A	-	-	HJKAX1S01AMG3A,HJKAX1S01B32XD	HJKAX1S01AMG3A
	Bradi4g04200	-	-	HvgnlUGHv#S58591622	-	-	-	-	HJKAX1S01BF1KJ	-	-	HJKAX1S01BF1KJ	-
	Bradi4g04220	Os01t0840100	-	TagnlUGTa#S58906970	trB7ZZ42B7ZZ42MAIZE	-	-	-	HJKAX1S01AN2KI	HJKAX1S01AN2KI	-	HJKAX1S01AN2KI,HJKAX1S01A9WAM,HJKAX1S01CZLST,HJKAX1S01DA3X3	HJKAX1S01AN2KI,HJKAX1S01A9WAM,HJKAX1S01CZLST,HJKAX1S01DA3X3
	Bradi4g04260	Os02t0726300	-	HvgnlUGHv#S58592552	trB4FYD9B4FYD9MAIZE	-	-	-	HJKAX1S01D5DTS	HJKAX1S01CYB8V	-	HJKAX1S01D5DTS,HJKAX1S01CJUJW,HJKAX1S01CYB8V,HJKAX1S01DVVTU,HJKAX1S01EI26D	HJKAX1S01CYB8V
	Bradi4g04270	-	-	-	-	-	-	-	HJKAX1S01EXYES	-	-	-	-
	Bradi4g04280	Os12t0570500	Sb08g018810.1	HvgnlUGHv#S58580129	-	-	-	-	HJKAX1S01A1BOC,HJKAX1S01AR8ID,HJKAX1S01BDW5M,HJKAX1S01DPOGU	HJKAX1S01AR8ID,HJKAX1S01BDW5M,HJKAX1S01BESDL	HJKAX1S01AR8ID,HJKAX1S01DPOGU,HJKAX1S01B3KI5,HJKAX1S01BESDL,HJKAX1S01BFURM,HJKAX1S01DB6G4,HJKAX1S01DJSEW	HJKAX1S01AR8ID,HJKAX1S01BDW5M,HJKAX1S01DPOGU,HJKAX1S01B3KI5,HJKAX1S01BESDL,HJKAX1S01BFURM,HJKAX1S01CE43D,HJKAX1S01CPD10,HJKAX1S01DB6G4,HJKAX1S01DJSEW	-
C-5DS1-0.63	Bradi4g04290	Os12t0571200	-	TagnlUGTa#S26025103	trB6U5W6B6U5W6MAIZE,trB6UEG5B6UEG5MAIZE	BE636795	C-5DS1-0.63	-	HJKAX1S01CMYH3,HJKAX1S01D312L,HJKAX1S01D4904,HJKAX1S01DZ16S	HJKAX1S01CMYH3,HJKAX1S01D312L,HJKAX1S01D4904,HJKAX1S01DZ16S	-	HJKAX1S01CMYH3,HJKAX1S01D312L,HJKAX1S01D4904,HJKAX1S01DZ16S,HJKAX1S01A8CQB,HJKAX1S01APH26,HJKAX1S01DHJPQ	HJKAX1S01CMYH3,HJKAX1S01D312L,HJKAX1S01D4904,HJKAX1S01DHJPQ
	Bradi4g04300	Os12t0571300	Sb08g018830.1	HvgnlUGHv#S15198012	trB6TKB0B6TKB0MAIZE	-	-	-	HJKAX1S01AFQCP,HJKAX1S01ASP54	HJKAX1S01ASP54	HJKAX1S01ASP54,HJKAX1S01DBM2F	HJKAX1S01AFQCP,HJKAX1S01ASP54,HJKAX1S01C1SU7,HJKAX1S01DBM2F,HJKAX1S01DLAMB,HJKAX1S01E02XM	HJKAX1S01ASP54,HJKAX1S01DBM2F
	Bradi4g04310	Os12t0567000	Sb08g018540.1	-	trB4FQW4B4FQW4MAIZE	-	-	-	HJKAX1S01A2CVA,HJKAX1S01DIWDT	HJKAX1S01A2CVA	HJKAX1S01A2CVA,HJKAX1S01DIWDT	-	HJKAX1S01A2CVA
	Bradi4g04327	-	-	TagnlUGTa#S52541734	-	-	-	-	HJKAX1S01DU8K9	-	-	HJKAX1S01DU8K9,HJKAX1S01AD5TG,HJKAX1S01B6M25,HJKAX1S01CH3E6,HJKAX1S01DJIMZ,HJKAX1S01EJQJ1	-
	Bradi4g04360	Os12t0566500	Sb08g018493.1	HvgnlUGHv#S58587988,TagnlUGTa#S32533787,TagnlUGTa#S32731933	trC4J9D0C4J9D0MAIZE	-	-	-	HJKAX1S01A5D1K,HJKAX1S01AIDMA,HJKAX1S01AJECE,HJKAX1S01BGOOJ,HJKAX1S01BT0OV,HJKAX1S01C60VA,HJKAX1S01CJG9Y,HJKAX1S01DGT0U,HJKAX1S01DSVWD	HJKAX1S01C60VA,HJKAX1S01DSVWD	HJKAX1S01C60VA,HJKAX1S01CJG9Y,HJKAX1S01DGT0U,HJKAX1S01AETG7,HJKAX1S01APK2E,HJKAX1S01APY4E,HJKAX1S01B2T5N,HJKAX1S01CGAY8	HJKAX1S01A5D1K,HJKAX1S01AIDMA,HJKAX1S01AJECE,HJKAX1S01BT0OV,HJKAX1S01C60VA,HJKAX1S01CJG9Y,HJKAX1S01DGT0U,HJKAX1S01DSVWD,HJKAX1S01A998Y,HJKAX1S01AETG7,HJKAX1S01ALX77,HJKAX1S01APK2E,HJKAX1S01APY4E,HJKAX1S01B0YLJ,HJKAX1S01B2G6X,HJKAX1S01B2T5N,HJKAX1S01B64V4,HJKAX1S01B954K,HJKAX1S01BI6JQ,HJKAX1S01BZZNE,HJKAX1S01BZZZI,HJKAX1S01CF1IH,HJKAX1S01CGAY8,HJKAX1S01CKCDS,HJKAX1S01CMMB2,HJKAX1S01CNYOC,HJKAX1S01…	HJKAX1S01DSVWD,HJKAX1S01B0YLJ,HJKAX1S01BI6JQ,HJKAX1S01BZZNE,HJKAX1S01CNYOC,HJKAX1S01EACEH
	Bradi4g04390	Os12t0566300,Os11t0693800	-	HvgnlUGHv#S58591316,TagnlUGTa#S58903936,TagnlUGTa#S58903937	trB6TD54B6TD54MAIZE,trB4FXW5B4FXW5MAIZE	-	-	-	HJKAX1S01AU2R5,HJKAX1S01AX1DO,HJKAX1S01B8UOO,HJKAX1S01BQ6DT,HJKAX1S01C3XOH,HJKAX1S01CNO9V,HJKAX1S01D5VR9,HJKAX1S01DHU8D,HJKAX1S01E2T3U,HJKAX1S01EEZBC	HJKAX1S01AU2R5,HJKAX1S01AX1DO,HJKAX1S01B8UOO,HJKAX1S01BQ6DT,HJKAX1S01CNO9V,HJKAX1S01DHU8D,HJKAX1S01EEZBC	-	HJKAX1S01AU2R5,HJKAX1S01AX1DO,HJKAX1S01B8UOO,HJKAX1S01BQ6DT,HJKAX1S01C3XOH,HJKAX1S01CNO9V,HJKAX1S01D5VR9,HJKAX1S01E2T3U,HJKAX1S01EEZBC,HJKAX1S01ATVZZ,HJKAX1S01BC5LK,HJKAX1S01E0F4Q	HJKAX1S01AU2R5,HJKAX1S01AX1DO,HJKAX1S01B8UOO,HJKAX1S01BQ6DT,HJKAX1S01CNO9V,HJKAX1S01D5VR9,HJKAX1S01DHU8D
	Bradi4g04400	-	Sb08g018470.1	TagnlUGTa#S58853393	-	-	-	-	HJKAX1S01B2W25,HJKAX1S01B4RKI,HJKAX1S01BT7F0,HJKAX1S01CYMY4,HJKAX1S01D2RJQ,HJKAX1S01D52UZ,HJKAX1S01DUPZM	-	HJKAX1S01B2W25	HJKAX1S01B2W25,HJKAX1S01B4RKI,HJKAX1S01BT7F0,HJKAX1S01D2RJQ,HJKAX1S01DUPZM,HJKAX1S01ARKGC,HJKAX1S01BBUJQ,HJKAX1S01BRWLN,HJKAX1S01CVDJZ,HJKAX1S01D9P87,HJKAX1S01DJZFF,HJKAX1S01DO7MZ	-
	Bradi4g04407	Os12t0566100	-	TagnlUGTa#S17982357	trB4FNE4B4FNE4MAIZE	-	-	-	HJKAX1S01B72B6	HJKAX1S01B72B6	-	HJKAX1S01B72B6,HJKAX1S01BOONN	HJKAX1S01B72B6
	Bradi4g04420	Os12t0566000	-	TagnlUGTa#S52544662,HvgnlUGHv#S58579900	trC0HFY5C0HFY5MAIZE,trB6U4C0B6U4C0MAIZE,trB6U4C0B6U4C0MAIZE,trC0HFY5C0HFY5MAIZE	-	-	-	HJKAX1S01A9WKP,HJKAX1S01AHTYI,HJKAX1S01B21Q2,HJKAX1S01BBYNW,HJKAX1S01BDXF0,HJKAX1S01C5S0K,HJKAX1S01CWZ2U,HJKAX1S01DXC8A,HJKAX1S01EALL9	HJKAX1S01A9WKP,HJKAX1S01AHTYI,HJKAX1S01B21Q2,HJKAX1S01BDXF0,HJKAX1S01C5S0K,HJKAX1S01CWZ2U,HJKAX1S01DXC8A,HJKAX1S01EALL9	-	HJKAX1S01A9WKP,HJKAX1S01AHTYI,HJKAX1S01B21Q2,HJKAX1S01BBYNW,HJKAX1S01BDXF0,HJKAX1S01C5S0K,HJKAX1S01DXC8A,HJKAX1S01EALL9,HJKAX1S01AS2X3,HJKAX1S01ASTUL,HJKAX1S01B193I,HJKAX1S01B3Z28,HJKAX1S01B9P0T,HJKAX1S01CNQ0Y,HJKAX1S01CP1KX,HJKAX1S01D1Z3X,HJKAX1S01DDI92,HJKAX1S01DNT21	HJKAX1S01A9WKP,HJKAX1S01AHTYI,HJKAX1S01B21Q2,HJKAX1S01BBYNW,HJKAX1S01BDXF0,HJKAX1S01C5S0K,HJKAX1S01CWZ2U,HJKAX1S01DXC8A,HJKAX1S01EALL9,HJKAX1S01B193I,HJKAX1S01B9P0T,HJKAX1S01CP1KX,HJKAX1S01D1Z3X
	Bradi4g04440	Os12t0565300	-	HvgnlUGHv#S58582580	trB6U2D5B6U2D5MAIZE	-	-	-	HJKAX1S01BAHDB	HJKAX1S01BAHDB	-	HJKAX1S01BAHDB,HJKAX1S01B0R2B,HJKAX1S01B49GB,HJKAX1S01DTLDJ	HJKAX1S01BAHDB,HJKAX1S01B49GB,HJKAX1S01DTLDJ
	Bradi4g04460	Os12t0562300	Sb08g018230.1	TagnlUGTa#S52544966	-	-	-	-	HJKAX1S01A9CQS,HJKAX1S01AOCH6,HJKAX1S01B1HO9,HJKAX1S01B7CB8,HJKAX1S01DKA6E	HJKAX1S01A9CQS,HJKAX1S01AOCH6,HJKAX1S01B1HO9,HJKAX1S01B7CB8,HJKAX1S01BEME5,HJKAX1S01DE021	HJKAX1S01A9CQS,HJKAX1S01AOCH6,HJKAX1S01B1HO9,HJKAX1S01B7CB8,HJKAX1S01DKA6E,HJKAX1S01BEME5,HJKAX1S01BFCDK,HJKAX1S01C665H,HJKAX1S01CP8L8,HJKAX1S01DE021,HJKAX1S01EHJNE	HJKAX1S01A9CQS,HJKAX1S01AOCH6,HJKAX1S01B1HO9,HJKAX1S01B7CB8,HJKAX1S01DKA6E,HJKAX1S01B4QUB,HJKAX1S01BEME5,HJKAX1S01BFCDK,HJKAX1S01BHJFP,HJKAX1S01BWSO6,HJKAX1S01C665H,HJKAX1S01CP8L8,HJKAX1S01DE021,HJKAX1S01DVR4W,HJKAX1S01EHJNE	-
	Bradi4g04470	Os12t0562500,Os12t0562600,Os06t0232100,Os04t0686650,Os03t0160100	Sb08g018240.1	HvgnlUGHv#S58600403,TagnlUGTa#S58891521,TagnlUGTa#S17985993,SofgnlUGSof#S17397803	trC4J107C4J107MAIZE	BE490408	C-5DS1-0.63	-	HJKAX1S01B6UZK,HJKAX1S01BHONX,HJKAX1S01CCDHQ,HJKAX1S01A7OJD,HJKAX1S01AS5Y4,HJKAX1S01BHTUD,HJKAX1S01C3QQB,HJKAX1S01CEUDG,HJKAX1S01COQSK,HJKAX1S01CVI8T,HJKAX1S01D0XF4,HJKAX1S01D4CUN,HJKAX1S01E4H0T,HJKAX1S01ECB9T	HJKAX1S01AS5Y4,HJKAX1S01BHTUD,HJKAX1S01C3QQB,HJKAX1S01CEUDG,HJKAX1S01COQSK,HJKAX1S01CVI8T,HJKAX1S01D0XF4,HJKAX1S01D4CUN,HJKAX1S01E4H0T,HJKAX1S01ECB9T	HJKAX1S01BHONX,HJKAX1S01A7OJD,HJKAX1S01AS5Y4,HJKAX1S01E4H0T,HJKAX1S01CGHGD	HJKAX1S01B6UZK,HJKAX1S01BHONX,HJKAX1S01A7OJD,HJKAX1S01AS5Y4,HJKAX1S01BHTUD,HJKAX1S01C3QQB,HJKAX1S01CEUDG,HJKAX1S01COQSK,HJKAX1S01D4CUN,HJKAX1S01E4H0T,HJKAX1S01A0WHV,HJKAX1S01A1I9V,HJKAX1S01BVPOO,HJKAX1S01BZSJU,HJKAX1S01CGHGD,HJKAX1S01ECIM2,HJKAX1S01ECN4J	HJKAX1S01A7OJD,HJKAX1S01AS5Y4,HJKAX1S01C3QQB,HJKAX1S01CEUDG,HJKAX1S01COQSK,HJKAX1S01CVI8T,HJKAX1S01D0XF4,HJKAX1S01D4CUN,HJKAX1S01E4H0T,HJKAX1S01CGHGD
	Bradi4g04500	-	-	TagnlUGTa#S16266580	-	-	-	-	HJKAX1S01BJIJG	-	-	HJKAX1S01BJIJG,HJKAX1S01A6I3N,HJKAX1S01AELIP,HJKAX1S01ALJGS,HJKAX1S01B65T2,HJKAX1S01BF9WR,HJKAX1S01BW1H5,HJKAX1S01CHHY2,HJKAX1S01CUQDL,HJKAX1S01D25PG,HJKAX1S01D8PX7,HJKAX1S01DORJ3,HJKAX1S01DQR1L,HJKAX1S01E009K,HJKAX1S01ECGDB	-
	Bradi4g04540	Os12t0562900	Sb08g018270.1	TagnlUGTa#S17984525	trB6TDI0B6TDI0MAIZE,trB6TKE7B6TKE7MAIZE	-	-	-	HJKAX1S01AONRA,HJKAX1S01AP8ZA,HJKAX1S01DYCOK	HJKAX1S01AONRA,HJKAX1S01AP8ZA,HJKAX1S01DYCOK,HJKAX1S01DJIEE	HJKAX1S01AONRA,HJKAX1S01DYCOK,HJKAX1S01DJIEE	HJKAX1S01AONRA,HJKAX1S01DJIEE	HJKAX1S01AONRA,HJKAX1S01DYCOK,HJKAX1S01DJIEE
	Bradi4g04560	-	Sb08g018320.1	TagnlUGTa#S58891001,HvgnlUGHv#S58598796	trB6TSU1B6TSU1MAIZE,trB4FS20B4FS20MAIZE	-	-	-	HJKAX1S01DQFRA,HJKAX1S01E2WE1,HJKAX1S01ETS1W	-	HJKAX1S01DQFRA,HJKAX1S01E2WE1,HJKAX1S01CBUUH	HJKAX1S01DQFRA,HJKAX1S01ETS1W,HJKAX1S01BC1IQ,HJKAX1S01CBUUH,HJKAX1S01DH41C	HJKAX1S01DQFRA,HJKAX1S01CBUUH
	Bradi4g04567	Os12t0563400	Sb08g018330.1	HvgnlUGHv#S58579942	trC0HEJ3C0HEJ3MAIZE,trC0HDX9C0HDX9MAIZE,trC0HEJ3C0HEJ3MAIZE	-	-	-	HJKAX1S01AI9HH,HJKAX1S01BAWMR,HJKAX1S01DQWL7	HJKAX1S01DQWL7	HJKAX1S01DQWL7,HJKAX1S01ASL57,HJKAX1S01B0SP2,HJKAX1S01EHZ83	HJKAX1S01AI9HH,HJKAX1S01BAWMR,HJKAX1S01ASL57,HJKAX1S01B0SP2,HJKAX1S01D0II2,HJKAX1S01D2Z32,HJKAX1S01EHZ83	HJKAX1S01AI9HH,HJKAX1S01DQWL7,HJKAX1S01ASL57,HJKAX1S01B0SP2,HJKAX1S01EHZ83
	Bradi4g04580	Os12t0563500	Sb08g018340.1	TagnlUGTa#S52543604	-	-	-	-	HJKAX1S01A1RCC,HJKAX1S01AJAQV,HJKAX1S01AO0AV,HJKAX1S01BTOCJ,HJKAX1S01C0VNS,HJKAX1S01EADGJ	HJKAX1S01A1RCC,HJKAX1S01AJAQV,HJKAX1S01AO0AV,HJKAX1S01BTOCJ,HJKAX1S01C0VNS,HJKAX1S01BOEIK	HJKAX1S01A1RCC,HJKAX1S01AJAQV,HJKAX1S01EADGJ,HJKAX1S01C252M,HJKAX1S01DLG2O,HJKAX1S01E289Z,HJKAX1S01EKROW	HJKAX1S01A1RCC,HJKAX1S01AJAQV,HJKAX1S01BTOCJ,HJKAX1S01C0VNS,HJKAX1S01BA95F,HJKAX1S01BOEIK,HJKAX1S01C252M,HJKAX1S01C5DHV,HJKAX1S01CFSM8,HJKAX1S01D6GWX,HJKAX1S01DLG2O,HJKAX1S01DMUOS,HJKAX1S01E289Z,HJKAX1S01EKROW,HJKAX1S01EQOWJ,HJKAX1S01ESZGU	-
	Bradi4g04590	Os12t0563600	-	ZmgnlUGZm#S35719898	-	-	-	-	HJKAX1S01DB1DB	HJKAX1S01DB1DB	-	HJKAX1S01DB1DB,HJKAX1S01E402U	-
	Bradi4g04627	-	-	HvgnlUGHv#S58589729	trC0PN75C0PN75MAIZE	-	-	-	HJKAX1S01BGM23	-	-	HJKAX1S01BGM23,HJKAX1S01ALWOU,HJKAX1S01BPW2R	HJKAX1S01BGM23
	Bradi4g04640	Os07t0275100,Os12t0564400	Sb08g018390.1	TagnlUGTa#S58895933,TagnlUGTa#S18006109	trB6SS34B6SS34MAIZE,trB8A2C8B8A2C8MAIZE	-	-	-	HJKAX1S01AQETB,HJKAX1S01CB0HP,HJKAX1S01CIT8L	HJKAX1S01AQETB,HJKAX1S01CB0HP,HJKAX1S01CIT8L	HJKAX1S01AQETB,HJKAX1S01CB0HP,HJKAX1S01CIT8L	HJKAX1S01AQETB,HJKAX1S01CB0HP,HJKAX1S01CIT8L	HJKAX1S01AQETB,HJKAX1S01CB0HP,HJKAX1S01CIT8L
	Bradi4g04650	Os12t0564600	Sb08g018400.1	TagnlUGTa#S58895933	-	-	-	-	HJKAX1S01A03O3,HJKAX1S01A1H52,HJKAX1S01A3LKL,HJKAX1S01AI13O,HJKAX1S01AKLWM,HJKAX1S01AS23L,HJKAX1S01B8B7Z,HJKAX1S01BA1VC,HJKAX1S01BCUBR,HJKAX1S01BFI4E,HJKAX1S01BJX1T,HJKAX1S01BSZI4,HJKAX1S01C1742,HJKAX1S01CYAU1,HJKAX1S01D0Q65,HJKAX1S01DB5TX,HJKAX1S01DHH99,HJKAX1S01DIWAD,HJKAX1S01DRPDD,HJKAX1S01EE108,HJKAX1S01EH6YI,HJKAX1S01EHL4R,HJKAX1S01EIIO0,HJKAX1S01EUZ3X	HJKAX1S01A03O3,HJKAX1S01A1H52,HJKAX1S01A3LKL,HJKAX1S01AKLWM,HJKAX1S01AS23L,HJKAX1S01B8B7Z,HJKAX1S01BA1VC,HJKAX1S01BCUBR,HJKAX1S01BFI4E,HJKAX1S01BJX1T,HJKAX1S01BSZI4,HJKAX1S01C1742,HJKAX1S01CYAU1,HJKAX1S01D0Q65,HJKAX1S01DB5TX,HJKAX1S01DHH99,HJKAX1S01DRPDD,HJKAX1S01EE108,HJKAX1S01EH6YI,HJKAX1S01EHL4R,HJKAX1S01EUZ3X,HJKAX1S01A4PVO,HJKAX1S01E327U	HJKAX1S01A03O3,HJKAX1S01A3LKL,HJKAX1S01AI13O,HJKAX1S01AS23L,HJKAX1S01B8B7Z,HJKAX1S01BCUBR,HJKAX1S01BFI4E,HJKAX1S01BSZI4,HJKAX1S01C1742,HJKAX1S01CYAU1,HJKAX1S01D0Q65,HJKAX1S01DHH99,HJKAX1S01DIWAD,HJKAX1S01DRPDD,HJKAX1S01EE108,HJKAX1S01EH6YI,HJKAX1S01EHL4R,HJKAX1S01EUZ3X,HJKAX1S01A4PVO,HJKAX1S01AFRCO,HJKAX1S01ANTQD,HJKAX1S01AWKDH,HJKAX1S01B4N47,HJKAX1S01BPW1F,HJKAX1S01CKJ3Z,HJKAX1S01CYX53,HJKAX1S01…	HJKAX1S01A03O3,HJKAX1S01A1H52,HJKAX1S01A3LKL,HJKAX1S01AI13O,HJKAX1S01AS23L,HJKAX1S01B8B7Z,HJKAX1S01BFI4E,HJKAX1S01BSZI4,HJKAX1S01C1742,HJKAX1S01CYAU1,HJKAX1S01D0Q65,HJKAX1S01DHH99,HJKAX1S01DIWAD,HJKAX1S01DRPDD,HJKAX1S01EE108,HJKAX1S01EH6YI,HJKAX1S01EHL4R,HJKAX1S01EIIO0,HJKAX1S01EUZ3X,HJKAX1S01A1R1M,HJKAX1S01A4PVO,HJKAX1S01AFRCO,HJKAX1S01ANTQD,HJKAX1S01AWKDH,HJKAX1S01B4N47,HJKAX1S01B8822,HJKAX1S01…	-
	Bradi4g04655	Os12t0564800	-	TagnlUGTa#S58895111	-	-	-	-	HJKAX1S01CQNCV,HJKAX1S01CVPIL	HJKAX1S01CQNCV	-	HJKAX1S01CQNCV	-
	Bradi4g04657	Os12t0564800,Os11t0258500	-	-	-	-	-	-	HJKAX1S01C5NQY,HJKAX1S01DTMWB	HJKAX1S01C5NQY,HJKAX1S01DTMWB	-	-	-
	Bradi4g04662	Os12t0565100,Os12t0564866,Os12t0565200	Sb08g018420.1	TagnlUGTa#S58886639	trQ9AR12Q9AR12HORVU,trC0HGU4C0HGU4MAIZE	-	-	-	HJKAX1S01AQOPC,HJKAX1S01AYBKT,HJKAX1S01AZ15N,HJKAX1S01BH7N2,HJKAX1S01BRV42,HJKAX1S01C3BWZ,HJKAX1S01D7G0K,HJKAX1S01DGZYI,HJKAX1S01DKUOW,HJKAX1S01E5K9Z	HJKAX1S01AQOPC,HJKAX1S01AZ15N,HJKAX1S01BH7N2,HJKAX1S01BRV42,HJKAX1S01D7G0K,HJKAX1S01DGZYI,HJKAX1S01DKUOW	HJKAX1S01DKUOW	HJKAX1S01AZ15N,HJKAX1S01A35IL,HJKAX1S01A9GXV,HJKAX1S01AMIDQ,HJKAX1S01BEE8G,HJKAX1S01BHGEV,HJKAX1S01BR5WE,HJKAX1S01C0N9M,HJKAX1S01C2KKM,HJKAX1S01C8GZ8,HJKAX1S01CA52R,HJKAX1S01CC9P7,HJKAX1S01CD0YP,HJKAX1S01CF0UD,HJKAX1S01CNUR2,HJKAX1S01D8USM,HJKAX1S01DREFO,HJKAX1S01DZNU0,HJKAX1S01EIZLJ	HJKAX1S01C8GZ8,HJKAX1S01CC9P7,HJKAX1S01DZNU0
	Bradi4g04670	Os12t0562100	Sb08g018220.1	TagnlUGTa#S52543990,HvgnlUGHv#S58592377	trC0HIU1C0HIU1MAIZE	BE606945	C-5DS1-0.63	-	HJKAX1S01DS69M,HJKAX1S01A6584,HJKAX1S01A8D02,HJKAX1S01AD3KM,HJKAX1S01AU10L,HJKAX1S01BI08C,HJKAX1S01DLQDO	HJKAX1S01DS69M,HJKAX1S01A6584,HJKAX1S01A8D02,HJKAX1S01AD3KM,HJKAX1S01AU10L,HJKAX1S01BI08C,HJKAX1S01DLQDO,HJKAX1S01AHLWS,HJKAX1S01C21ZF,HJKAX1S01DE3MO	HJKAX1S01DS69M,HJKAX1S01A6584,HJKAX1S01A8D02,HJKAX1S01AU10L,HJKAX1S01BI08C,HJKAX1S01DLQDO,HJKAX1S01AHLWS,HJKAX1S01C21ZF,HJKAX1S01DE3MO,HJKAX1S01CXBMG	HJKAX1S01DS69M,HJKAX1S01A6584,HJKAX1S01A8D02,HJKAX1S01AD3KM,HJKAX1S01AU10L,HJKAX1S01BI08C,HJKAX1S01DLQDO,HJKAX1S01AHLWS,HJKAX1S01C21ZF,HJKAX1S01CNSB9,HJKAX1S01DE3MO,HJKAX1S01AXJX2,HJKAX1S01BH3ZR,HJKAX1S01BHLS7,HJKAX1S01BSNYT,HJKAX1S01C1W7V,HJKAX1S01C2LOF,HJKAX1S01C4BO4,HJKAX1S01C6PAM,HJKAX1S01CF7RX,HJKAX1S01CMPDT,HJKAX1S01CNMPP,HJKAX1S01CXBMG,HJKAX1S01DOF78,HJKAX1S01E3P0B,HJKAX1S01ED741	HJKAX1S01A8D02,HJKAX1S01AU10L,HJKAX1S01AXJX2,HJKAX1S01C2LOF,HJKAX1S01CF7RX
	Bradi4g04680	Os12t0561500	Sb08g018210.1	ZmgnlUGZm#S48281324	-	-	-	-	HJKAX1S01CCHNG	HJKAX1S01CCHNG	HJKAX1S01CCHNG,HJKAX1S01A3O2S,HJKAX1S01EEP0S	HJKAX1S01CCHNG,HJKAX1S01A3O2S,HJKAX1S01EEP0S	-
	Bradi4g04700	Os12t0561200	Sb08g018200.1	HvgnlUGHv#S58581699,TagnlUGTa#S58867386	trC4JBR0C4JBR0MAIZE	-	-	-	HJKAX1S01ALFVN,HJKAX1S01AO9CT,HJKAX1S01BF7T0,HJKAX1S01BLWOD,HJKAX1S01C4ZK5,HJKAX1S01C7HMY,HJKAX1S01DROVS,HJKAX1S01DTOQ9	HJKAX1S01BLWOD,HJKAX1S01C4ZK5,HJKAX1S01C7HMY,HJKAX1S01DTOQ9	HJKAX1S01BLWOD,HJKAX1S01C4ZK5,HJKAX1S01DTOQ9	HJKAX1S01ALFVN,HJKAX1S01AO9CT,HJKAX1S01BF7T0,HJKAX1S01BLWOD,HJKAX1S01C4ZK5,HJKAX1S01C7HMY,HJKAX1S01DROVS,HJKAX1S01DTOQ9,HJKAX1S01A2XYF,HJKAX1S01C4ALG,HJKAX1S01DJJFN	HJKAX1S01BLWOD,HJKAX1S01C4ZK5,HJKAX1S01DTOQ9
	Bradi4g04730	Os12t0560700	Sb08g018160.1	HvgnlUGHv#S58582812,TagnlUGTa#S58869052,SofgnlUGSof#S17470840	trB8A2G6B8A2G6MAIZE,trB6U139B6U139MAIZE,trC0PHT4C0PHT4MAIZE,trB4FK98B4FK98MAIZE,trC0HFI8C0HFI8MAIZE	BE498768	C-5DS1-0.63	-	HJKAX1S01B4CBS,HJKAX1S01B5HH5,HJKAX1S01BGYXY,HJKAX1S01C1I7L,HJKAX1S01CLX4P,HJKAX1S01EKVCT,HJKAX1S01DXWYF,HJKAX1S01EGI49,HJKAX1S01EK5XH,HJKAX1S01EPOQ4	HJKAX1S01B4CBS,HJKAX1S01B5HH5,HJKAX1S01BGYXY,HJKAX1S01CLX4P,HJKAX1S01EKVCT,HJKAX1S01DXWYF,HJKAX1S01EGI49,HJKAX1S01EK5XH,HJKAX1S01EPOQ4	HJKAX1S01B4CBS,HJKAX1S01BGYXY,HJKAX1S01CLX4P,HJKAX1S01EKVCT,HJKAX1S01DXWYF,HJKAX1S01EGI49,HJKAX1S01EK5XH,HJKAX1S01EPOQ4	HJKAX1S01B4CBS,HJKAX1S01B5HH5,HJKAX1S01BGYXY,HJKAX1S01C1I7L,HJKAX1S01CLX4P,HJKAX1S01EKVCT,HJKAX1S01EGI49,HJKAX1S01EK5XH,HJKAX1S01EPOQ4	HJKAX1S01B4CBS,HJKAX1S01B5HH5,HJKAX1S01BGYXY,HJKAX1S01C1I7L,HJKAX1S01CLX4P,HJKAX1S01EKVCT,HJKAX1S01DXWYF,HJKAX1S01EGI49,HJKAX1S01EK5XH,HJKAX1S01EPOQ4
	Bradi4g04740	-	-	-	-	-	-	-	HJKAX1S01A859V	-	-	-	-
	Bradi4g04780	-	-	-	-	-	-	-	HJKAX1S01C3NQ4,HJKAX1S01CS1B5,HJKAX1S01EM9EZ	-	-	-	-
	Bradi4g04800	Os12t0560600	Sb02g037450.1	TagnlUGTa#S52542917,HvgnlUGHv#S58587272	trB4FD00B4FD00MAIZE,trB6TH32B6TH32MAIZE,trB6SGH8B6SGH8MAIZE	-	-	-	HJKAX1S01A86TE,HJKAX1S01C2OOT,HJKAX1S01C4R2N,HJKAX1S01D2904	HJKAX1S01A86TE,HJKAX1S01C4R2N,HJKAX1S01D2904,HJKAX1S01ALWPD,HJKAX1S01BEY0P	HJKAX1S01C2OOT,HJKAX1S01B35X3	HJKAX1S01A86TE,HJKAX1S01C2OOT,HJKAX1S01C4R2N,HJKAX1S01D2904,HJKAX1S01ALWPD,HJKAX1S01B35X3,HJKAX1S01B6Q0Z,HJKAX1S01BEY0P	HJKAX1S01C2OOT,HJKAX1S01C4R2N,HJKAX1S01D2904,HJKAX1S01ALWPD,HJKAX1S01B35X3,HJKAX1S01BEY0P
	Bradi4g04810	Os12t0560500	Sb08g018120.1	ZmgnlUGZm#S50704281,HvgnlUGHv#S58598961	trC0P334C0P334MAIZE,trB4FPL3B4FPL3MAIZE,trC0HH79C0HH79MAIZE	-	-	-	HJKAX1S01B5US7,HJKAX1S01CI88D,HJKAX1S01CIY61	HJKAX1S01B5US7,HJKAX1S01CI88D,HJKAX1S01CIY61	HJKAX1S01B5US7,HJKAX1S01CI88D,HJKAX1S01DUGOI	HJKAX1S01B5US7,HJKAX1S01CI88D,HJKAX1S01DUGOI	HJKAX1S01B5US7,HJKAX1S01CI88D,HJKAX1S01CIY61,HJKAX1S01DUGOI
	Bradi4g04820	Os12t0560400	-	HvgnlUGHv#S58600254	trB4FHU6B4FHU6MAIZE,trB6TRW3B6TRW3MAIZE	BF473658	C-5DS1-0.63	-	HJKAX1S01A3RZM,HJKAX1S01CGY35,HJKAX1S01CH5AS	HJKAX1S01A3RZM,HJKAX1S01CGY35	-	HJKAX1S01A3RZM,HJKAX1S01CGY35,HJKAX1S01CH5AS,HJKAX1S01B7UAE	HJKAX1S01A3RZM,HJKAX1S01CGY35,HJKAX1S01CH5AS
	Bradi4g04830	Os12t0560300	Sb03g009760.1	HvgnlUGHv#S12500425,TagnlUGTa#S16195397	trB4FPT6B4FPT6MAIZE,trB2ZGG7B2ZGG7WHEAT	-	-	-	HJKAX1S01BNO04,HJKAX1S01D6MZB	HJKAX1S01BNO04	HJKAX1S01BNO04	HJKAX1S01BNO04,HJKAX1S01D6MZB	HJKAX1S01BNO04,HJKAX1S01D6MZB
	Bradi4g04840	Os12t0557800	-	TagnlUGTa#S58855146	-	-	-	-	HJKAX1S01B869L,HJKAX1S01DHE09,HJKAX1S01EDL81	HJKAX1S01EDL81	-	HJKAX1S01DHE09,HJKAX1S01EDL81,HJKAX1S01ATVBB,HJKAX1S01BCAFM,HJKAX1S01BKS84,HJKAX1S01CGLIX,HJKAX1S01CXHCJ,HJKAX1S01DUSNF	-
	Bradi4g04850	Os12t0557400	Sb08g017880.1	TagnlUGTa#S26025117	trB6UDZ6B6UDZ6MAIZE,trB6SIX9B6SIX9MAIZE,trC0P6B1C0P6B1MAIZE,trB6UDZ6B6UDZ6MAIZE	-	-	-	HJKAX1S01AUQSQ,HJKAX1S01EBCUI	HJKAX1S01AUQSQ	HJKAX1S01D23WO	HJKAX1S01EBCUI,HJKAX1S01A9H5F,HJKAX1S01AQ565,HJKAX1S01D23WO,HJKAX1S01DRKGG,HJKAX1S01E3FLS	HJKAX1S01AUQSQ,HJKAX1S01EBCUI,HJKAX1S01A9H5F,HJKAX1S01AQ565,HJKAX1S01DRKGG,HJKAX1S01E3FLS
	Bradi4g04870	Os12t0556600	Sb08g017830.1	TagnlUGTa#S58861049	trB6SHC1B6SHC1MAIZE	-	-	-	HJKAX1S01BB4OZ,HJKAX1S01CKCMM,HJKAX1S01DP9VT,HJKAX1S01EEFIM	HJKAX1S01BB4OZ,HJKAX1S01CKCMM,HJKAX1S01DP9VT	HJKAX1S01BB4OZ,HJKAX1S01CKCMM,HJKAX1S01DP9VT	HJKAX1S01DP9VT,HJKAX1S01A5CSE,HJKAX1S01A87JP,HJKAX1S01ADV1P,HJKAX1S01ALH1O,HJKAX1S01AOE62,HJKAX1S01B14OH,HJKAX1S01B8N9R,HJKAX1S01BEKIK,HJKAX1S01BWDL0,HJKAX1S01CT1UO,HJKAX1S01DM1MA	HJKAX1S01EEFIM,HJKAX1S01A5CSE,HJKAX1S01B8N9R
	Bradi4g04880	Os12t0556300	Sb08g017780.1	TagnlUGTa#S58855492,HvgnlUGHv#S23828841,HvgnlUGHv#S58596969	-	-	-	-	HJKAX1S01A92VI,HJKAX1S01A9N2X,HJKAX1S01APRKD,HJKAX1S01AWLK8,HJKAX1S01BD87P,HJKAX1S01BFYOP,HJKAX1S01BZ2V8,HJKAX1S01D053G,HJKAX1S01DMBP1,HJKAX1S01ENTCO	HJKAX1S01A92VI,HJKAX1S01A9N2X,HJKAX1S01APRKD,HJKAX1S01AWLK8,HJKAX1S01BZ2V8,HJKAX1S01D053G,HJKAX1S01DMBP1,HJKAX1S01ENTCO	HJKAX1S01APRKD,HJKAX1S01BD87P,HJKAX1S01BFYOP,HJKAX1S01DMBP1,HJKAX1S01ENTCO	HJKAX1S01A92VI,HJKAX1S01A9N2X,HJKAX1S01APRKD,HJKAX1S01AWLK8,HJKAX1S01BD87P,HJKAX1S01BFYOP,HJKAX1S01BZ2V8,HJKAX1S01D053G,HJKAX1S01ENTCO,HJKAX1S01ALYFR,HJKAX1S01AY3J9,HJKAX1S01B8AIF,HJKAX1S01D7EOL,HJKAX1S01DMFM6	-
	Bradi4g04910	-	-	-	trQ6JAE0Q6JAE0MAIZE	-	-	-	HJKAX1S01BKOY5,HJKAX1S01DYM33,HJKAX1S01E31H0	-	-	-	HJKAX1S01DYM33
	Bradi4g04917	Os12t0556300	Sb08g017780.1	HvgnlUGHv#S58597654,HvgnlUGHv#S58596969	trB6U170B6U170MAIZE	-	-	-	HJKAX1S01AEHM7,HJKAX1S01B551M,HJKAX1S01BFECB,HJKAX1S01BJFL1,HJKAX1S01EZRIJ	HJKAX1S01BJFL1	HJKAX1S01AEHM7	HJKAX1S01AEHM7,HJKAX1S01B551M,HJKAX1S01BFECB,HJKAX1S01BJFL1,HJKAX1S01EZRIJ,HJKAX1S01B1C1I,HJKAX1S01BWZQ5,HJKAX1S01C06IU,HJKAX1S01C1JH3,HJKAX1S01CBBE9,HJKAX1S01CDQL8,HJKAX1S01DS9B8,HJKAX1S01EX0Q1	HJKAX1S01C1JH3
	Bradi4g05010	Os12t0556200	-	TagnlUGTa#S58856745,HvgnlUGHv#S39523652	-	-	-	-	HJKAX1S01ARS1N,HJKAX1S01AYRBJ,HJKAX1S01BT2I7,HJKAX1S01C2T5Z,HJKAX1S01EK8AT	HJKAX1S01AYRBJ,HJKAX1S01BT2I7,HJKAX1S01C2T5Z,HJKAX1S01DTEIF	-	HJKAX1S01ARS1N,HJKAX1S01AYRBJ,HJKAX1S01BT2I7,HJKAX1S01C2T5Z,HJKAX1S01AH6FK,HJKAX1S01AJIUF,HJKAX1S01C3JCX,HJKAX1S01CIXYD,HJKAX1S01DBS4U,HJKAX1S01DTEIF,HJKAX1S01EITK6	-
	Bradi4g05020	Os12t0556100	-	HvgnlUGHv#S58581988	-	-	-	-	HJKAX1S01BADKM,HJKAX1S01C0BHU,HJKAX1S01DAKW0	HJKAX1S01BADKM,HJKAX1S01C0BHU	-	HJKAX1S01BADKM,HJKAX1S01DAKW0,HJKAX1S01A2QD6,HJKAX1S01AICXW,HJKAX1S01B770D,HJKAX1S01C39J5,HJKAX1S01CT7H5,HJKAX1S01D3FMQ,HJKAX1S01DKVBR,HJKAX1S01DW4RV,HJKAX1S01EJE1W	-
	Bradi4g05027	Os05t0176100	-	HvgnlUGHv#S58594241	trB1P2T3B1P2T3HORVU,trB4FEV2B4FEV2MAIZE	-	-	-	HJKAX1S01AT3FX	HJKAX1S01A1FSC	-	HJKAX1S01AT3FX,HJKAX1S01A1FSC,HJKAX1S01APGX8,HJKAX1S01D2OO8	HJKAX1S01A1FSC,HJKAX1S01APGX8
	Bradi4g05050	Os11t0658800,Os12t0554800	Sb05g025980.1	HvgnlUGHv#S39523278	trB6T9E6B6T9E6MAIZE	-	-	-	HJKAX1S01A4QA9,HJKAX1S01ARCTG,HJKAX1S01ESHSN	HJKAX1S01A4QA9,HJKAX1S01ARCTG,HJKAX1S01ESHSN	HJKAX1S01AFIDG,HJKAX1S01ASOP3,HJKAX1S01EJWQN	HJKAX1S01ARCTG,HJKAX1S01ESHSN,HJKAX1S01A300C,HJKAX1S01AFIDG,HJKAX1S01ASOP3,HJKAX1S01C30OF,HJKAX1S01CHZRF,HJKAX1S01D17EJ,HJKAX1S01DA19P,HJKAX1S01EJWQN	HJKAX1S01ESHSN,HJKAX1S01A300C,HJKAX1S01AFIDG,HJKAX1S01ASOP3,HJKAX1S01DA19P,HJKAX1S01EJWQN
	Bradi4g05100	Os12t0554500	Sb08g017740.1	-	trB6SYD9B6SYD9MAIZE	-	-	-	HJKAX1S01A9KY8,HJKAX1S01CGSHQ,HJKAX1S01ERU6A	HJKAX1S01A9KY8,HJKAX1S01CGSHQ,HJKAX1S01ERU6A	HJKAX1S01A9KY8	-	HJKAX1S01A9KY8,HJKAX1S01CGSHQ,HJKAX1S01ERU6A
	Bradi4g05110	Os12t0554400	Sb08g017700.1	HvgnlUGHv#S39525043	trC0P2Y3C0P2Y3MAIZE,trB4FN40B4FN40MAIZE,trB4FN40B4FN40MAIZE,trC0P2Y3C0P2Y3MAIZE	-	-	-	HJKAX1S01B4DOQ,HJKAX1S01B6A1K,HJKAX1S01BES6E,HJKAX1S01BPGNX,HJKAX1S01C2WOG,HJKAX1S01C3CLO,HJKAX1S01CO2SZ,HJKAX1S01EBIGC,HJKAX1S01EWD89,HJKAX1S01EY09A	HJKAX1S01B4DOQ,HJKAX1S01B6A1K,HJKAX1S01BES6E,HJKAX1S01BPGNX,HJKAX1S01C2WOG,HJKAX1S01C3CLO,HJKAX1S01CO2SZ,HJKAX1S01EBIGC,HJKAX1S01EWD89,HJKAX1S01EY09A	HJKAX1S01B6A1K,HJKAX1S01BES6E,HJKAX1S01C2WOG,HJKAX1S01C3CLO,HJKAX1S01CO2SZ,HJKAX1S01EBIGC,HJKAX1S01EWD89,HJKAX1S01EY09A,HJKAX1S01AIZDK,HJKAX1S01C7771,HJKAX1S01DH16L,HJKAX1S01EW66H	HJKAX1S01B4DOQ,HJKAX1S01B6A1K,HJKAX1S01BES6E,HJKAX1S01BPGNX,HJKAX1S01C3CLO,HJKAX1S01CO2SZ,HJKAX1S01EWD89,HJKAX1S01EY09A,HJKAX1S01A6WHO,HJKAX1S01A76SH,HJKAX1S01A97QI,HJKAX1S01A9Q5X,HJKAX1S01AFR50,HJKAX1S01AIZDK,HJKAX1S01AKEBT,HJKAX1S01AP94I,HJKAX1S01AROX8,HJKAX1S01AV5GF,HJKAX1S01AWT8P,HJKAX1S01AXO7R,HJKAX1S01AY7SJ,HJKAX1S01AYURV,HJKAX1S01AZ8X3,HJKAX1S01B52PV,HJKAX1S01B7RA3,HJKAX1S01B9H9S,HJKAX1S01…	HJKAX1S01B6A1K,HJKAX1S01BPGNX,HJKAX1S01C2WOG,HJKAX1S01CO2SZ,HJKAX1S01EWD89,HJKAX1S01A9Q5X,HJKAX1S01AROX8,HJKAX1S01AY7SJ,HJKAX1S01BCWXS,HJKAX1S01CIVWZ,HJKAX1S01CLL3R,HJKAX1S01DAKYW,HJKAX1S01DH16L,HJKAX1S01EW66H
	Bradi4g05130	Os12t0516800	Sb07g022420.1	HvgnlUGHv#S58580793	trB4FAW0B4FAW0MAIZE	-	-	-	HJKAX1S01CPYJP	HJKAX1S01CRFLE	HJKAX1S01BZ52G	HJKAX1S01CPYJP,HJKAX1S01APYJU,HJKAX1S01AU4E2,HJKAX1S01BZ52G,HJKAX1S01C3BTB,HJKAX1S01CQ5UL,HJKAX1S01CRFLE,HJKAX1S01EK9UQ	HJKAX1S01BZ52G,HJKAX1S01CRFLE
	Bradi4g05157	Os12t0552700	Sb08g017670.1	HvgnlUGHv#S58592292,TagnlUGTa#S17888154	trC0HEW4C0HEW4MAIZE,trC0P2L5C0P2L5MAIZE	-	-	-	HJKAX1S01A6Y7M,HJKAX1S01BA6LS,HJKAX1S01BL5SE,HJKAX1S01DVMQX,HJKAX1S01E4RF7,HJKAX1S01EI1GL	HJKAX1S01A6Y7M,HJKAX1S01DVMQX,HJKAX1S01E4RF7	HJKAX1S01BA6LS,HJKAX1S01BL5SE,HJKAX1S01EI1GL	HJKAX1S01A6Y7M,HJKAX1S01BA6LS,HJKAX1S01DVMQX,HJKAX1S01E4RF7,HJKAX1S01EI1GL,HJKAX1S01A9QBW,HJKAX1S01BIE8C,HJKAX1S01BXNY6,HJKAX1S01CENA0,HJKAX1S01D1PRA,HJKAX1S01DPWTF	HJKAX1S01A6Y7M,HJKAX1S01BL5SE,HJKAX1S01DVMQX,HJKAX1S01E4RF7,HJKAX1S01EI1GL,HJKAX1S01BXNY6,HJKAX1S01D1PRA
	Bradi4g05210	Os12t0552500	Sb08g017660.1	TagnlUGTa#S52542156	-	-	-	-	HJKAX1S01CEHL9,HJKAX1S01DZW9G	HJKAX1S01CEHL9,HJKAX1S01DZW9G	HJKAX1S01CEHL9,HJKAX1S01DZW9G	HJKAX1S01CEHL9	-
	Bradi4g05270	-	Sb08g017620.1	-	-	-	-	-	HJKAX1S01BU9MJ	-	HJKAX1S01BU9MJ	-	-
	Bradi4g05280	-	Sb06g015580.1	HvgnlUGHv#S58600748	-	-	-	-	HJKAX1S01C9KYZ,HJKAX1S01CJIUW,HJKAX1S01CQSVL	-	HJKAX1S01A7VJ0	HJKAX1S01CQSVL,HJKAX1S01A7VJ0,HJKAX1S01APRRE,HJKAX1S01BAZ6L,HJKAX1S01BVAFX,HJKAX1S01BYQD8,HJKAX1S01C5H22,HJKAX1S01CIMOJ,HJKAX1S01CVK7V,HJKAX1S01D7FWZ,HJKAX1S01EBGAC,HJKAX1S01EFFT5,HJKAX1S01EHSC0,HJKAX1S01EW34U	-
	Bradi4g05290	-	-	-	-	-	-	-	HJKAX1S01DIYAJ	-	-	-	-
	Bradi4g05300	Os12t0548300	-	TagnlUGTa#S18012651	trC4P9N2C4P9N2MAIZE,trB4G0R1B4G0R1MAIZE,trB6TLW2B6TLW2MAIZE	-	-	-	HJKAX1S01BTR2M,HJKAX1S01DOLU4,HJKAX1S01DQY31,HJKAX1S01E1RM9	HJKAX1S01BTR2M,HJKAX1S01DOLU4,HJKAX1S01DQY31	-	HJKAX1S01BTR2M,HJKAX1S01DOLU4,HJKAX1S01E1RM9	HJKAX1S01BTR2M,HJKAX1S01DOLU4,HJKAX1S01DQY31
	Bradi4g05310	Os12t0548200	Sb03g013900.1,Sb08g017590.1	TagnlUGTa#S12961618,TagnlUGTa#S58883762,HvgnlUGHv#S58580910	trB6SWL8B6SWL8MAIZE	-	-	-	HJKAX1S01A01NR,HJKAX1S01AL3KX,HJKAX1S01DP7Q5	HJKAX1S01A01NR,HJKAX1S01AL3KX,HJKAX1S01DP7Q5	HJKAX1S01AL3KX,HJKAX1S01DP7Q5	HJKAX1S01A01NR,HJKAX1S01AL3KX,HJKAX1S01DP7Q5,HJKAX1S01A390B,HJKAX1S01B46BL,HJKAX1S01DS3VE	HJKAX1S01A01NR,HJKAX1S01AL3KX
	Bradi4g05360	Os12t0547600	Sb08g017560.1	HvgnlUGHv#S18408756,TagnlUGTa#S58884618	-	-	-	-	HJKAX1S01AXQLL,HJKAX1S01CA1CU,HJKAX1S01CKGYK,HJKAX1S01CUHC7	HJKAX1S01CUHC7	HJKAX1S01CUHC7	HJKAX1S01AXQLL,HJKAX1S01CA1CU,HJKAX1S01CKGYK	-
	Bradi4g05370	Os12t0547500	Sb08g017550.1,Sb05g026290.1	HvgnlUGHv#S12529310	trB4FI66B4FI66MAIZE,trC0P361C0P361MAIZE	-	-	-	HJKAX1S01A56L0,HJKAX1S01A6XMY,HJKAX1S01AEWGA,HJKAX1S01BL1PC,HJKAX1S01BUVVP,HJKAX1S01C77SJ,HJKAX1S01C7JK7,HJKAX1S01D368S,HJKAX1S01DIR3V,HJKAX1S01DS2FM,HJKAX1S01DVXAI,HJKAX1S01E01JU,HJKAX1S01E2N80,HJKAX1S01E4L46,HJKAX1S01ETA5A,HJKAX1S01ETWR5,HJKAX1S01EY4PZ	HJKAX1S01BL1PC,HJKAX1S01C77SJ,HJKAX1S01C7JK7,HJKAX1S01E4L46	HJKAX1S01A6XMY,HJKAX1S01AEWGA,HJKAX1S01BL1PC,HJKAX1S01E2N80	HJKAX1S01A6XMY,HJKAX1S01AEWGA,HJKAX1S01BL1PC,HJKAX1S01C77SJ,HJKAX1S01E01JU,HJKAX1S01A7MCG,HJKAX1S01BLL22,HJKAX1S01BQ4MX,HJKAX1S01CF43N,HJKAX1S01D4AVF,HJKAX1S01EE8AR	HJKAX1S01BL1PC,HJKAX1S01C77SJ,HJKAX1S01E01JU,HJKAX1S01BLL22,HJKAX1S01D4AVF
	Bradi4g05400	Os01t0373500	-	-	-	-	-	-	HJKAX1S01CKVY0	HJKAX1S01CKVY0	-	-	-
	Bradi4g05500	-	-	PvrgnlUGPvr#S49377685	-	-	-	-	HJKAX1S01B7JSC	-	-	HJKAX1S01B7JSC	-
	Bradi4g05510	-	Sb08g017260.1	HvgnlUGHv#S39522909	trB6TB09B6TB09MAIZE	-	-	-	HJKAX1S01C7IS5,HJKAX1S01E31TD	-	HJKAX1S01C7IS5,HJKAX1S01E31TD	HJKAX1S01C7IS5	HJKAX1S01C7IS5
	Bradi4g05540	Os12t0541300	-	HvgnlUGHv#S58580706	trC6F010C6F010MAIZE	-	-	-	HJKAX1S01AKBUV,HJKAX1S01AMNHF	HJKAX1S01AKBUV	-	HJKAX1S01AKBUV	HJKAX1S01AKBUV
	Bradi4g05550	Os10t0170300	Sb03g009620.1	TagnlUGTa#S58853158	-	-	-	-	HJKAX1S01AZ4JJ,HJKAX1S01B2TM2,HJKAX1S01C5B1Q,HJKAX1S01CTYQG,HJKAX1S01DVBYV,HJKAX1S01E2NRC,HJKAX1S01EJLH6,HJKAX1S01EKAC4,HJKAX1S01EKDIT,HJKAX1S01ERJWE	HJKAX1S01AZ4JJ,HJKAX1S01B2TM2,HJKAX1S01C5B1Q,HJKAX1S01CTYQG,HJKAX1S01DVBYV,HJKAX1S01E2NRC,HJKAX1S01EJLH6,HJKAX1S01ERJWE	HJKAX1S01AZ4JJ,HJKAX1S01C5B1Q,HJKAX1S01E2NRC,HJKAX1S01EJLH6,HJKAX1S01EKDIT,HJKAX1S01ERJWE	HJKAX1S01B2TM2,HJKAX1S01CTYQG,HJKAX1S01EJLH6,HJKAX1S01AFWDV	-
	Bradi4g05560	Os12t0541000	-	HvgnlUGHv#S58589560	trC0HDT0C0HDT0MAIZE	-	-	-	HJKAX1S01AKJFP,HJKAX1S01CMOXI	HJKAX1S01AKJFP,HJKAX1S01CMOXI	-	HJKAX1S01AKJFP,HJKAX1S01CMOXI	HJKAX1S01AKJFP,HJKAX1S01CMOXI
	Bradi4g05570	Os12t0540900	Sb08g017220.1	TagnlUGTa#S52546330	trB6T773B6T773MAIZE	-	-	-	HJKAX1S01A4V4G,HJKAX1S01CQJD8,HJKAX1S01ESTOW	HJKAX1S01A4V4G,HJKAX1S01CQJD8,HJKAX1S01ESTOW	HJKAX1S01A4V4G,HJKAX1S01CQJD8,HJKAX1S01ESTOW,HJKAX1S01C6GFQ	HJKAX1S01A4V4G,HJKAX1S01CQJD8,HJKAX1S01ESTOW,HJKAX1S01A8E6J,HJKAX1S01AJJ9I,HJKAX1S01B7PE4,HJKAX1S01C0F8J,HJKAX1S01C6GFQ,HJKAX1S01CN04F,HJKAX1S01CRIGL,HJKAX1S01DENCR,HJKAX1S01DIDMS,HJKAX1S01DMKW6,HJKAX1S01EIKOA,HJKAX1S01ELUVP,HJKAX1S01EPYOC	HJKAX1S01A4V4G,HJKAX1S01CQJD8,HJKAX1S01ESTOW,HJKAX1S01C6GFQ,HJKAX1S01EPYOC
	Bradi4g05580	Os12t0540800	Sb08g017210.1	HvgnlUGHv#S58578411	trB4FN74B4FN74MAIZE,trB4FP27B4FP27MAIZE	-	-	-	HJKAX1S01ADTKX,HJKAX1S01B7CQ1,HJKAX1S01BODMT,HJKAX1S01C4MHZ,HJKAX1S01C7ED5,HJKAX1S01EAQ8L,HJKAX1S01EP0T2	HJKAX1S01ADTKX,HJKAX1S01B7CQ1,HJKAX1S01BODMT,HJKAX1S01C7ED5,HJKAX1S01EAQ8L	HJKAX1S01ADTKX,HJKAX1S01BODMT	HJKAX1S01ADTKX,HJKAX1S01B7CQ1,HJKAX1S01BODMT,HJKAX1S01C7ED5,HJKAX1S01EP0T2,HJKAX1S01B8KMC,HJKAX1S01BBQVG,HJKAX1S01BGCCM,HJKAX1S01CG18P,HJKAX1S01CLRME,HJKAX1S01CTADD,HJKAX1S01CXQW9,HJKAX1S01DDC2Y,HJKAX1S01DGIX9,HJKAX1S01DHICY,HJKAX1S01DLX71,HJKAX1S01ESLG3	HJKAX1S01ADTKX,HJKAX1S01B7CQ1,HJKAX1S01BODMT,HJKAX1S01C4MHZ,HJKAX1S01EP0T2,HJKAX1S01ESLG3
	Bradi4g05590	Os12t0540700	Sb08g017200.1	TagnlUGTa#S17989589	-	-	-	-	HJKAX1S01BJTGJ,HJKAX1S01BMV52,HJKAX1S01DMRCR,HJKAX1S01EYPXD	HJKAX1S01DMRCR,HJKAX1S01EYPXD	HJKAX1S01BJTGJ,HJKAX1S01DMRCR,HJKAX1S01EYPXD	HJKAX1S01DMRCR,HJKAX1S01EYPXD	-
	Bradi4g05600	Os12t0538900	Sb08g017190.1	TagnlUGTa#S58882485,HvgnlUGHv#S58581319	trB4FWX1B4FWX1MAIZE	-	-	-	HJKAX1S01B2PR8,HJKAX1S01C5CLD,HJKAX1S01CHYBI,HJKAX1S01CIEB1,HJKAX1S01D46SZ,HJKAX1S01DG3DQ,HJKAX1S01DGSFU,HJKAX1S01EACSM	HJKAX1S01B2PR8,HJKAX1S01C5CLD,HJKAX1S01CHYBI,HJKAX1S01CIEB1,HJKAX1S01D46SZ,HJKAX1S01DG3DQ,HJKAX1S01DGSFU,HJKAX1S01EACSM,HJKAX1S01BL7FA,HJKAX1S01COXFA,HJKAX1S01DHS1R	HJKAX1S01B2PR8,HJKAX1S01C5CLD,HJKAX1S01CHYBI,HJKAX1S01CIEB1,HJKAX1S01D46SZ,HJKAX1S01DG3DQ,HJKAX1S01DGSFU,HJKAX1S01EACSM,HJKAX1S01A97OE,HJKAX1S01AD2LT,HJKAX1S01B4X32,HJKAX1S01BXT7X,HJKAX1S01COXFA,HJKAX1S01DHS1R,HJKAX1S01DVOH1,HJKAX1S01ERW22	HJKAX1S01B2PR8,HJKAX1S01C5CLD,HJKAX1S01CHYBI,HJKAX1S01DG3DQ,HJKAX1S01DGSFU,HJKAX1S01A97OE,HJKAX1S01AD2LT,HJKAX1S01B4X32,HJKAX1S01BL7FA,HJKAX1S01BXT7X,HJKAX1S01COXFA,HJKAX1S01DHS1R,HJKAX1S01DVOH1,HJKAX1S01ERW22	HJKAX1S01CIEB1,HJKAX1S01EACSM
	Bradi4g05610	Os12t0538800,Os11t0657000	Sb05g025915.1	HvgnlUGHv#S58581823	trB8A0C5B8A0C5MAIZE,trB7ZYL1B7ZYL1MAIZE	-	-	-	HJKAX1S01A7HZ9,HJKAX1S01A9IU7,HJKAX1S01C2EW7,HJKAX1S01DDJ4H,HJKAX1S01DFD81,HJKAX1S01DGUFJ,HJKAX1S01ENC26,HJKAX1S01EXDLS	HJKAX1S01A7HZ9,HJKAX1S01C2EW7,HJKAX1S01DDJ4H,HJKAX1S01DFD81,HJKAX1S01DGUFJ,HJKAX1S01ENC26,HJKAX1S01EXDLS,HJKAX1S01AOSZE	HJKAX1S01C2EW7,HJKAX1S01DGUFJ	HJKAX1S01A7HZ9,HJKAX1S01DDJ4H,HJKAX1S01DFD81,HJKAX1S01EXDLS,HJKAX1S01AOSZE,HJKAX1S01B7L2B,HJKAX1S01CX9WT,HJKAX1S01CZBGY,HJKAX1S01D3A3M,HJKAX1S01DINWQ,HJKAX1S01EDQSI,HJKAX1S01EZW9P	HJKAX1S01A7HZ9,HJKAX1S01C2EW7,HJKAX1S01DFD81,HJKAX1S01DGUFJ,HJKAX1S01ENC26,HJKAX1S01EXDLS,HJKAX1S01AOSZE,HJKAX1S01DINWQ
	Bradi4g05620	Os12t0538700	-	HvgnlUGHv#S58593306,TagnlUGTa#S22387997	trB6SLL3B6SLL3MAIZE	-	-	-	HJKAX1S01A4JA8,HJKAX1S01BLLOU,HJKAX1S01C4XLI,HJKAX1S01CE37B,HJKAX1S01DBJIL	HJKAX1S01A4JA8,HJKAX1S01C4XLI,HJKAX1S01CE37B,HJKAX1S01DBJIL	-	HJKAX1S01BLLOU,HJKAX1S01C4XLI,HJKAX1S01CE37B,HJKAX1S01DBJIL,HJKAX1S01DXTGF	HJKAX1S01DXTGF
	Bradi4g05630	Os12t0538600	-	-	-	-	-	-	HJKAX1S01D6651,HJKAX1S01EF8FS	HJKAX1S01D6651,HJKAX1S01EF8FS	-	-	-
	Bradi4g05660	Os01t0368900,Os12t0538600	-	HvgnlUGHv#S58578017,HvgnlUGHv#S58593306	trB6SLL3B6SLL3MAIZE	-	-	-	HJKAX1S01B2A3S,HJKAX1S01C84DQ,HJKAX1S01CQUX0	HJKAX1S01B2A3S,HJKAX1S01C84DQ,HJKAX1S01CQUX0	-	HJKAX1S01B2A3S,HJKAX1S01C84DQ	HJKAX1S01C84DQ,HJKAX1S01CQUX0
	Bradi4g05680	-	Sb01g043010.1	-	trQ4LB15Q4LB15HORVU	-	-	-	HJKAX1S01D6VXF	-	HJKAX1S01D6VXF	-	HJKAX1S01D6VXF
	Bradi4g05690	Os12t0538500	Sb08g017080.1	TagnlUGTa#S52546899,TagnlUGTa#S52543084	trC4J5T4C4J5T4MAIZE,trQ8LJR1Q8LJR1MAIZE,trB4FSR7B4FSR7MAIZE	-	-	-	HJKAX1S01B7WWF,HJKAX1S01CI5SN,HJKAX1S01EW1M9	HJKAX1S01EW1M9,HJKAX1S01AGS8R	HJKAX1S01EW1M9	HJKAX1S01B7WWF,HJKAX1S01CI5SN,HJKAX1S01AGS8R,HJKAX1S01ALK5G,HJKAX1S01AYBB9,HJKAX1S01CKBDP,HJKAX1S01DIOMR,HJKAX1S01DP052,HJKAX1S01EAPFO,HJKAX1S01ELE3I	HJKAX1S01B7WWF,HJKAX1S01CI5SN,HJKAX1S01EW1M9,HJKAX1S01AGS8R
	Bradi4g05710	Os12t0538300	Sb01g044460.1	TagnlUGTa#S52543134	trC0PN54C0PN54MAIZE,trB4FYB9B4FYB9MAIZE	-	-	-	HJKAX1S01AO4ZX,HJKAX1S01CEV4S,HJKAX1S01DEC9G,HJKAX1S01DFQZR,HJKAX1S01EPQ1S	HJKAX1S01AO4ZX,HJKAX1S01CEV4S,HJKAX1S01DEC9G,HJKAX1S01DFQZR,HJKAX1S01EPQ1S,HJKAX1S01EQ1WG	HJKAX1S01AO4ZX,HJKAX1S01DEC9G,HJKAX1S01DFQZR,HJKAX1S01EPQ1S	HJKAX1S01AO4ZX,HJKAX1S01CEV4S,HJKAX1S01DEC9G,HJKAX1S01DFQZR,HJKAX1S01EPQ1S,HJKAX1S01AW5PP,HJKAX1S01B94PH,HJKAX1S01BABKV,HJKAX1S01BXUIG,HJKAX1S01D83PR,HJKAX1S01DFPK6,HJKAX1S01DPAHG,HJKAX1S01ELYQF,HJKAX1S01EQ1WG,HJKAX1S01EQYWT	HJKAX1S01CEV4S,HJKAX1S01EPQ1S,HJKAX1S01AW5PP,HJKAX1S01BXUIG
	Bradi4g05720	-	-	TagnlUGTa#S52542019	-	-	-	-	HJKAX1S01D3CPD,HJKAX1S01EHUJ2,HJKAX1S01EL9F4	-	-	HJKAX1S01D3CPD,HJKAX1S01EL9F4,HJKAX1S01AQR8M,HJKAX1S01D56H3,HJKAX1S01DDESN,HJKAX1S01DNSVQ	-
	Bradi4g05817	-	-	TagnlUGTa#S52543733	trB6TMF5B6TMF5MAIZE	-	-	-	HJKAX1S01A9H4M,HJKAX1S01AGP70,HJKAX1S01AXD5P,HJKAX1S01BO8B4,HJKAX1S01EW01Q	-	-	HJKAX1S01AGP70,HJKAX1S01AXD5P,HJKAX1S01BO8B4,HJKAX1S01B45VD,HJKAX1S01BWVXA,HJKAX1S01CHHE9,HJKAX1S01D90M5,HJKAX1S01D9JNH,HJKAX1S01DA1PN,HJKAX1S01ELMSJ	HJKAX1S01EW01Q
	Bradi4g05830	-	Sb08g017020.1	TagnlUGTa#S58866552	-	-	-	-	HJKAX1S01AZZA4,HJKAX1S01C3QWG,HJKAX1S01D40E8,HJKAX1S01D8K5Z	-	HJKAX1S01AZZA4,HJKAX1S01C3QWG,HJKAX1S01D8K5Z,HJKAX1S01AZZBM,HJKAX1S01DK9QA,HJKAX1S01E4XVE	HJKAX1S01AZZA4,HJKAX1S01D40E8,HJKAX1S01D8K5Z,HJKAX1S01AZZBM,HJKAX1S01BJS09,HJKAX1S01BVP6M,HJKAX1S01DK9QA,HJKAX1S01E4XVE	-
	Bradi4g05840	Os12t0535900	Sb08g017010.1	HvgnlUGHv#S58586702	trB7ZX72B7ZX72MAIZE,trD2DMM9D2DMM9MAIZE	-	-	-	HJKAX1S01A88ZI,HJKAX1S01CJAA3,HJKAX1S01CLJ01,HJKAX1S01CVHDD	HJKAX1S01A88ZI,HJKAX1S01CJAA3,HJKAX1S01CLJ01,HJKAX1S01CVHDD	HJKAX1S01A88ZI,HJKAX1S01CJAA3,HJKAX1S01CVHDD	HJKAX1S01A88ZI,HJKAX1S01CJAA3,HJKAX1S01CLJ01,HJKAX1S01CVHDD	HJKAX1S01A88ZI,HJKAX1S01CJAA3,HJKAX1S01CVHDD
	Bradi4g05860	-	-	HvgnlUGHv#S58594788	spP02902ACP1HORVU	BE443334	C-5DS1-0.63	-	HJKAX1S01AFYCW,HJKAX1S01BAQH7,HJKAX1S01CMLU5	-	-	HJKAX1S01AFYCW,HJKAX1S01CMLU5,HJKAX1S01AHPE0,HJKAX1S01ALAI7,HJKAX1S01ARWIE,HJKAX1S01AU85M,HJKAX1S01BAHM8,HJKAX1S01BBBUJ,HJKAX1S01BT4OR,HJKAX1S01DK3ZP,HJKAX1S01DM061,HJKAX1S01B1R4M,HJKAX1S01DO6LL	HJKAX1S01BAQH7,HJKAX1S01BBBUJ
	Bradi4g05880	-	-	-	-	-	-	-	HJKAX1S01B6BBK,HJKAX1S01D56LR	-	-	-	-
	Bradi4g05890	Os12t0534100	Sb08g016990.1	TagnlUGTa#S37929428	trB6T2G6B6T2G6MAIZE	-	-	-	HJKAX1S01EO1ET	HJKAX1S01EO1ET	HJKAX1S01EO1ET,HJKAX1S01CN6FU,HJKAX1S01EYVDO	HJKAX1S01EO1ET,HJKAX1S01CN6FU,HJKAX1S01EYVDO	HJKAX1S01EO1ET,HJKAX1S01CN6FU,HJKAX1S01EYVDO
	Bradi4g05897	Os01t0375200	-	HvgnlUGHv#S58591553	trB4FAK2B4FAK2MAIZE,trB6TSW1B6TSW1MAIZE,trB4FH30B4FH30MAIZE	-	-	-	HJKAX1S01BH1RR,HJKAX1S01DGBSQ	HJKAX1S01DGBSQ	-	HJKAX1S01BH1RR,HJKAX1S01DGBSQ,HJKAX1S01A0CPZ	HJKAX1S01BH1RR,HJKAX1S01DGBSQ,HJKAX1S01A0CPZ
	Bradi4g05910	-	Sb04g036130.1	HvgnlUGHv#S39526176	-	-	-	-	HJKAX1S01BHX5T,HJKAX1S01D8MUU	-	HJKAX1S01D8MUU,HJKAX1S01C7P5O	HJKAX1S01D8MUU,HJKAX1S01C7P5O	-
	Bradi4g05917	Os12t0533800	Sb08g016960.1	HvgnlUGHv#S58600607	trB4G1G8B4G1G8MAIZE,trB4FFM7B4FFM7MAIZE,trC0P4P8C0P4P8MAIZE	-	-	-	HJKAX1S01AET0X	HJKAX1S01AET0X	HJKAX1S01AET0X	HJKAX1S01AET0X,HJKAX1S01AI6GS,HJKAX1S01BRSH2,HJKAX1S01DW95R,HJKAX1S01EXGXF	HJKAX1S01AET0X,HJKAX1S01AI6GS,HJKAX1S01DW95R
	Bradi4g05930	Os12t0533700	Sb03g033850.2	TagnlUGTa#S58904035	trB8A2I9B8A2I9MAIZE,trB6TK31B6TK31MAIZE,trC0HGW3C0HGW3MAIZE	-	-	-	HJKAX1S01C7PZL,HJKAX1S01CARFI	HJKAX1S01C7PZL,HJKAX1S01CARFI	HJKAX1S01C7PZL,HJKAX1S01CARFI,HJKAX1S01EWO1Q	HJKAX1S01C7PZL,HJKAX1S01CARFI,HJKAX1S01BJ5IQ,HJKAX1S01CTXK3,HJKAX1S01CYKJE,HJKAX1S01E47UH,HJKAX1S01EWO1Q	HJKAX1S01C7PZL,HJKAX1S01CARFI,HJKAX1S01CTXK3,HJKAX1S01E47UH,HJKAX1S01EWO1Q
	Bradi4g05940	Os06t0168500	Sb08g016910.1	TagnlUGTa#S58902776,HvgnlUGHv#S39523237	trC0PMU3C0PMU3MAIZE	-	-	-	HJKAX1S01B00DK,HJKAX1S01BH0U8,HJKAX1S01CGHPP,HJKAX1S01CLG7C,HJKAX1S01CPPGT,HJKAX1S01CS7JG,HJKAX1S01DWJDA	HJKAX1S01BH0U8,HJKAX1S01CLG7C,HJKAX1S01CPPGT,HJKAX1S01DWJDA	HJKAX1S01B00DK,HJKAX1S01CLG7C,HJKAX1S01CPPGT,HJKAX1S01DWJDA,HJKAX1S01AZRAP	HJKAX1S01B00DK,HJKAX1S01CPPGT,HJKAX1S01AZRAP,HJKAX1S01BHV71,HJKAX1S01BLI6F,HJKAX1S01BOAHQ,HJKAX1S01BXFH3,HJKAX1S01D20OA	HJKAX1S01B00DK,HJKAX1S01CPPGT,HJKAX1S01DWJDA,HJKAX1S01AZRAP
	Bradi4g05950	Os12t0533500,Os05t0145400	Sb08g016860.1	TagnlUGTa#S40978331	trA8BCW8A8BCW8WHEAT	-	-	-	HJKAX1S01A7R6F,HJKAX1S01BCYDE,HJKAX1S01BR9P2,HJKAX1S01BYFXT,HJKAX1S01C5WLI,HJKAX1S01CA65S,HJKAX1S01CM82D,HJKAX1S01D3M6P,HJKAX1S01EJ2E6,HJKAX1S01EMGG9,HJKAX1S01EOI0R	HJKAX1S01BCYDE,HJKAX1S01BR9P2,HJKAX1S01BYFXT,HJKAX1S01CM82D,HJKAX1S01D3M6P,HJKAX1S01EJ2E6,HJKAX1S01EMGG9,HJKAX1S01EOI0R,HJKAX1S01CXT3Z	HJKAX1S01BR9P2,HJKAX1S01BYFXT,HJKAX1S01C5WLI,HJKAX1S01D3M6P,HJKAX1S01EMGG9,HJKAX1S01A93UQ,HJKAX1S01ASPAQ,HJKAX1S01CA34T,HJKAX1S01CXT3Z	HJKAX1S01A7R6F,HJKAX1S01BCYDE,HJKAX1S01BR9P2,HJKAX1S01BYFXT,HJKAX1S01C5WLI,HJKAX1S01CM82D,HJKAX1S01D3M6P,HJKAX1S01EJ2E6,HJKAX1S01EMGG9,HJKAX1S01EOI0R,HJKAX1S01A93UQ,HJKAX1S01ASPAQ,HJKAX1S01C7UML,HJKAX1S01CA34T,HJKAX1S01CXT3Z,HJKAX1S01ERJVM	HJKAX1S01A7R6F,HJKAX1S01BCYDE,HJKAX1S01BR9P2,HJKAX1S01C5WLI,HJKAX1S01CA65S,HJKAX1S01CM82D,HJKAX1S01D3M6P,HJKAX1S01EJ2E6,HJKAX1S01EMGG9,HJKAX1S01EOI0R,HJKAX1S01A93UQ,HJKAX1S01ASPAQ,HJKAX1S01C7UML,HJKAX1S01CA34T,HJKAX1S01CXT3Z
	Bradi4g05960	Os12t0533400	-	TagnlUGTa#S17989301,HvgnlUGHv#S41556422	trB6TXT7B6TXT7MAIZE,trC0PMX7C0PMX7MAIZE	-	-	-	HJKAX1S01B2T2B,HJKAX1S01C1JP9,HJKAX1S01C7EG2,HJKAX1S01CZFHJ,HJKAX1S01D8IEF,HJKAX1S01DC69V,HJKAX1S01DGYXH,HJKAX1S01EEUPZ	HJKAX1S01B2T2B,HJKAX1S01C1JP9,HJKAX1S01C7EG2,HJKAX1S01CZFHJ,HJKAX1S01D8IEF	-	HJKAX1S01B2T2B,HJKAX1S01C1JP9,HJKAX1S01C7EG2,HJKAX1S01CZFHJ,HJKAX1S01D8IEF,HJKAX1S01EEUPZ	HJKAX1S01CZFHJ,HJKAX1S01D8IEF,HJKAX1S01DGYXH,HJKAX1S01EEUPZ
	Bradi4g05980	Os12t0530100	Sb08g016840.1	HvgnlUGHv#S58583820,ZmgnlUGZm#S50711266	trC0PBB3C0PBB3MAIZE,trB4F7T9B4F7T9MAIZE	-	-	-	HJKAX1S01B76DI,HJKAX1S01CS3VZ,HJKAX1S01ELKH2	HJKAX1S01B76DI,HJKAX1S01CS3VZ,HJKAX1S01ELKH2	HJKAX1S01B76DI,HJKAX1S01ELKH2	HJKAX1S01B76DI,HJKAX1S01CS3VZ,HJKAX1S01ELKH2,HJKAX1S01AZ5S5	HJKAX1S01B76DI,HJKAX1S01CS3VZ,HJKAX1S01ELKH2
	Bradi4g06000	Os12t0600100,Os12t0599900	Sb08g020450.1	TagnlUGTa#S58891185,TagnlUGTa#S52547040,TagnlUGTa#S58856143	trB4FG08B4FG08MAIZE	-	-	-	HJKAX1S01A1152,HJKAX1S01BOBPR,HJKAX1S01BXXPZ,HJKAX1S01CTSE3,HJKAX1S01DBYEP,HJKAX1S01E2WL4,HJKAX1S01E5K6P	HJKAX1S01BOBPR,HJKAX1S01BXXPZ,HJKAX1S01E2WL4	HJKAX1S01E2WL4	HJKAX1S01A1152,HJKAX1S01BOBPR,HJKAX1S01BXXPZ,HJKAX1S01CTSE3,HJKAX1S01E2WL4	HJKAX1S01BXXPZ,HJKAX1S01CTSE3
	Bradi4g06017	Os12t0529900	Sb08g016770.1	TagnlUGTa#S58887909,HvgnlUGHv#S58591065	-	-	-	-	HJKAX1S01CZI8X,HJKAX1S01D31DN,HJKAX1S01EFIPO,HJKAX1S01ELYQZ	HJKAX1S01CZI8X,HJKAX1S01D31DN,HJKAX1S01ELYQZ,HJKAX1S01A910R	HJKAX1S01CZI8X,HJKAX1S01ELYQZ,HJKAX1S01A910R,HJKAX1S01DT8HX	HJKAX1S01CZI8X,HJKAX1S01D31DN,HJKAX1S01EFIPO,HJKAX1S01A910R,HJKAX1S01CHCCN,HJKAX1S01DT8HX	-
	Bradi4g06087	Os12t0528400,Os11t0642800	Sb05g025630.1	TagnlUGTa#S16526200,HvgnlUGHv#S58597526	trQ7X9G0Q7X9G0WHEAT,trQ2PZ33Q2PZ33HORVU	-	-	-	HJKAX1S01AFR9V,HJKAX1S01BLNL2,HJKAX1S01EWBBH	HJKAX1S01AFR9V,HJKAX1S01EWBBH	HJKAX1S01AFR9V	HJKAX1S01AFR9V,HJKAX1S01BLNL2,HJKAX1S01EWBBH	HJKAX1S01AFR9V,HJKAX1S01BLNL2
	Bradi4g06100	-	Sb08g016740.1	TagnlUGTa#S58858871,HvgnlUGHv#S58589605	trB6SS12B6SS12MAIZE,trB6SS12B6SS12MAIZE,trC4IZU7C4IZU7MAIZE	-	-	-	HJKAX1S01BL05Q,HJKAX1S01CPAVY,HJKAX1S01DPBDV,HJKAX1S01EQGHK	-	HJKAX1S01BL05Q,HJKAX1S01CPAVY,HJKAX1S01EQGHK,HJKAX1S01C651D,HJKAX1S01CFIOX,HJKAX1S01EVYMG	HJKAX1S01BL05Q,HJKAX1S01CPAVY,HJKAX1S01DPBDV,HJKAX1S01EQGHK,HJKAX1S01B02CP,HJKAX1S01C651D,HJKAX1S01CFIOX,HJKAX1S01CN5DV,HJKAX1S01D044D,HJKAX1S01D2ZEV,HJKAX1S01DQ4UH,HJKAX1S01ESS6O,HJKAX1S01EVYMG	HJKAX1S01BL05Q,HJKAX1S01CPAVY,HJKAX1S01EQGHK,HJKAX1S01C651D,HJKAX1S01CFIOX,HJKAX1S01EVYMG
	Bradi4g06110	-	Sb08g016730.1	HvgnlUGHv#S58585406	trC0PF49C0PF49MAIZE	-	-	-	HJKAX1S01BDNFS	-	HJKAX1S01AW748	HJKAX1S01BDNFS,HJKAX1S01ADOC8,HJKAX1S01AW748,HJKAX1S01BMPTJ	HJKAX1S01BDNFS,HJKAX1S01AW748
	Bradi4g06117	Os12t0528000	Sb08g016720.1	TagnlUGTa#S32550238,TagnlUGTa#S32624401	trB4FJE9B4FJE9MAIZE,trB6SWQ9B6SWQ9MAIZE	-	-	-	HJKAX1S01A8HRF,HJKAX1S01A9KHJ,HJKAX1S01AF7A5,HJKAX1S01DN91A	HJKAX1S01DN91A	HJKAX1S01A8HRF	HJKAX1S01A8HRF,HJKAX1S01A9KHJ,HJKAX1S01AF7A5,HJKAX1S01DN91A,HJKAX1S01B34XF,HJKAX1S01B9VXJ,HJKAX1S01BUMG4,HJKAX1S01CJL1G,HJKAX1S01CO5LQ	HJKAX1S01AF7A5,HJKAX1S01DN91A
	Bradi4g06130	Os12t0527900	Sb08g016710.1	HvgnlUGHv#S58592557	trB6U4G1B6U4G1MAIZE	-	-	-	HJKAX1S01CTCNF	HJKAX1S01CTCNF	HJKAX1S01CTCNF,HJKAX1S01C6CAG,HJKAX1S01D9PJP	HJKAX1S01CTCNF,HJKAX1S01C39XR,HJKAX1S01C6CAG,HJKAX1S01D9PJP	HJKAX1S01CTCNF,HJKAX1S01C39XR,HJKAX1S01C6CAG,HJKAX1S01D9PJP
	Bradi4g06137	Os12t0527800	Sb08g016700.1	TagnlUGTa#S58858783	-	-	-	-	HJKAX1S01A5H3Y,HJKAX1S01AHU5E,HJKAX1S01DZW8J,HJKAX1S01E07ID,HJKAX1S01EU59R	HJKAX1S01A5H3Y,HJKAX1S01AHU5E,HJKAX1S01DZW8J,HJKAX1S01E07ID,HJKAX1S01ES3W9	HJKAX1S01E07ID,HJKAX1S01BU335,HJKAX1S01ES3W9	HJKAX1S01A5H3Y,HJKAX1S01AHU5E,HJKAX1S01DZW8J,HJKAX1S01E07ID,HJKAX1S01EU59R,HJKAX1S01BF735,HJKAX1S01BO3AY,HJKAX1S01BSKE3,HJKAX1S01BU335,HJKAX1S01DP89G,HJKAX1S01ES3W9	-
	Bradi4g06180	Os01t0730100	-	-	-	-	-	-	HJKAX1S01BBZPV,HJKAX1S01BYCN5	HJKAX1S01BBZPV	-	-	-
	Bradi4g06190	Os02t0798800	-	TagnlUGTa#S58891336	-	-	-	-	HJKAX1S01EVKXG	HJKAX1S01EVKXG	-	HJKAX1S01EVKXG	-
	Bradi4g06220	Os01t0296000,Os02t0553000	Sb03g012040.1	HvgnlUGHv#S58593211	-	-	-	-	HJKAX1S01B122C,HJKAX1S01EG4PZ	HJKAX1S01B122C,HJKAX1S01EG4PZ	HJKAX1S01EG4PZ	HJKAX1S01B122C	-
	Bradi4g06237	Os04t0370500	Sb09g003640.1	-	-	-	-	-	HJKAX1S01BGH6O,HJKAX1S01BMMQY	HJKAX1S01BMMQY	HJKAX1S01BMMQY	-	-
	Bradi4g06257	Os04t0370600	-	TagnlUGTa#S58891336	-	-	-	-	HJKAX1S01CIFWA	HJKAX1S01CIFWA	-	HJKAX1S01CIFWA,HJKAX1S01CDGMS,HJKAX1S01EFQDK	-
	Bradi4g06280	Os12t0515600	-	TagnlUGTa#S58842912	trC0PFP5C0PFP5MAIZE,trC4J8Y0C4J8Y0MAIZE,trB6TS05B6TS05MAIZE	-	-	-	HJKAX1S01A9RL5,HJKAX1S01AMPYV,HJKAX1S01AQA2I,HJKAX1S01CBNV4,HJKAX1S01EU3FO	HJKAX1S01A9RL5,HJKAX1S01AMPYV,HJKAX1S01AQA2I,HJKAX1S01CBNV4,HJKAX1S01EU3FO	-	HJKAX1S01AMPYV,HJKAX1S01AQA2I,HJKAX1S01CBNV4	HJKAX1S01AMPYV,HJKAX1S01AQA2I,HJKAX1S01CBNV4,HJKAX1S01EU3FO
	Bradi4g06300	Os12t0515400	Sb08g016630.1	TagnlUGTa#S52543587	trC4JBI8C4JBI8MAIZE	-	-	-	HJKAX1S01AQCXN,HJKAX1S01COA45,HJKAX1S01EZAX8	HJKAX1S01AQCXN,HJKAX1S01EZAX8	HJKAX1S01AQCXN,HJKAX1S01EZAX8,HJKAX1S01CJWEL	HJKAX1S01AQCXN,HJKAX1S01COA45,HJKAX1S01EZAX8,HJKAX1S01C5K3E,HJKAX1S01CJWEL,HJKAX1S01CP891,HJKAX1S01DLSEI	HJKAX1S01AQCXN,HJKAX1S01COA45,HJKAX1S01CJWEL
	Bradi4g06310	Os05t0558900	Sb09g003950.1	TagnlUGTa#S58900681,HvgnlUGHv#S58582659,HvgnlUGHv#S58587825	trB6SHI1B6SHI1MAIZE	-	-	-	HJKAX1S01A6ZYU,HJKAX1S01AGKL2,HJKAX1S01AH3RE,HJKAX1S01AJCVM,HJKAX1S01BQ440,HJKAX1S01BVNM2,HJKAX1S01CGVGU,HJKAX1S01CREL0,HJKAX1S01D13LQ,HJKAX1S01D4H6V,HJKAX1S01DQJCZ,HJKAX1S01EILEX	HJKAX1S01AGKL2,HJKAX1S01AJCVM,HJKAX1S01BQ440,HJKAX1S01CGVGU,HJKAX1S01CREL0,HJKAX1S01D13LQ,HJKAX1S01EILEX	HJKAX1S01AH3RE,HJKAX1S01BQ440,HJKAX1S01BVNM2,HJKAX1S01CGVGU,HJKAX1S01D13LQ,HJKAX1S01EILEX	HJKAX1S01A6ZYU,HJKAX1S01AGKL2,HJKAX1S01AJCVM,HJKAX1S01BVNM2,HJKAX1S01CGVGU,HJKAX1S01CREL0,HJKAX1S01D13LQ,HJKAX1S01DQJCZ,HJKAX1S01EILEX,HJKAX1S01B5ED8	HJKAX1S01A6ZYU,HJKAX1S01AH3RE,HJKAX1S01BQ440,HJKAX1S01BVNM2,HJKAX1S01CGVGU,HJKAX1S01D13LQ,HJKAX1S01EILEX
	Bradi4g06317	Os12t0515300	Sb08g016620.1	HvgnlUGHv#S21989921	trG3M8E6G3M8E6MAIZE	-	-	-	HJKAX1S01AVWL0	HJKAX1S01AVWL0	HJKAX1S01AVWL0	HJKAX1S01AVWL0,HJKAX1S01AYV6J,HJKAX1S01B3UVB,HJKAX1S01DPCGZ,HJKAX1S01DY71G,HJKAX1S01EAD0U	HJKAX1S01AVWL0,HJKAX1S01DY71G
	Bradi4g06330	Os11t0637800	Sb05g025420.1	TagnlUGTa#S58900091,HvgnlUGHv#S39527208	trB6T575B6T575MAIZE,trQ7X9L2Q7X9L2WHEAT	BE500291	C-5DS1-0.63	-	HJKAX1S01ARIOW,HJKAX1S01DFEFA,HJKAX1S01BIE33,HJKAX1S01ETZEL	HJKAX1S01ARIOW,HJKAX1S01DFEFA,HJKAX1S01ETZEL	HJKAX1S01ARIOW	HJKAX1S01ARIOW,HJKAX1S01DFEFA,HJKAX1S01BIE33,HJKAX1S01ETZEL,HJKAX1S01DUL0H,HJKAX1S01EK354	HJKAX1S01ARIOW,HJKAX1S01DFEFA,HJKAX1S01ETZEL
	Bradi4g06340	Os12t0514900	Sb08g016580.1	TagnlUGTa#S58867686,HvgnlUGHv#S58598855	trB6SIC7B6SIC7MAIZE	-	-	-	HJKAX1S01A6Y6R,HJKAX1S01B43O1,HJKAX1S01C871O	HJKAX1S01A6Y6R,HJKAX1S01B43O1,HJKAX1S01C871O,HJKAX1S01DSI8Z	HJKAX1S01A6Y6R,HJKAX1S01C871O,HJKAX1S01DSI8Z	HJKAX1S01A6Y6R,HJKAX1S01B43O1,HJKAX1S01C871O,HJKAX1S01DSI8Z	HJKAX1S01A6Y6R,HJKAX1S01C871O,HJKAX1S01DSI8Z
	Bradi4g06350	Os12t0514600	Sb05g025400.1,Sb08g016570.1	HvgnlUGHv#S12559399,TagnlUGTa#S26026820	trB6SRK6B6SRK6MAIZE	-	-	-	HJKAX1S01A7YQ8,HJKAX1S01DO8VD,HJKAX1S01ELQ2S	HJKAX1S01A7YQ8,HJKAX1S01DO8VD,HJKAX1S01ELQ2S	HJKAX1S01DO8VD,HJKAX1S01ELQ2S	HJKAX1S01A7YQ8,HJKAX1S01DO8VD,HJKAX1S01ELQ2S,HJKAX1S01COKC4,HJKAX1S01EV5NO	HJKAX1S01DO8VD,HJKAX1S01ELQ2S
	Bradi4g06370	Os12t0514500	Sb08g016560.1	TagnlUGTa#S52547038	trC0PDG3C0PDG3MAIZE	-	-	-	HJKAX1S01AT38K,HJKAX1S01BSDRV,HJKAX1S01BYJV6,HJKAX1S01CC4IW,HJKAX1S01CQA3C,HJKAX1S01CTCV0,HJKAX1S01D70DF,HJKAX1S01DKOLW,HJKAX1S01DKUI7,HJKAX1S01DM534,HJKAX1S01DZX98	HJKAX1S01AT38K,HJKAX1S01BSDRV,HJKAX1S01BYJV6,HJKAX1S01CC4IW,HJKAX1S01CQA3C,HJKAX1S01CTCV0,HJKAX1S01D70DF,HJKAX1S01DKOLW,HJKAX1S01DKUI7,HJKAX1S01DM534,HJKAX1S01DZX98	HJKAX1S01AT38K,HJKAX1S01BYJV6,HJKAX1S01CC4IW,HJKAX1S01CTCV0,HJKAX1S01D70DF,HJKAX1S01DKUI7,HJKAX1S01DZX98	HJKAX1S01AT38K,HJKAX1S01BSDRV,HJKAX1S01BYJV6,HJKAX1S01CC4IW,HJKAX1S01CQA3C,HJKAX1S01D70DF,HJKAX1S01DKOLW,HJKAX1S01DM534,HJKAX1S01DZX98	HJKAX1S01AT38K,HJKAX1S01BYJV6,HJKAX1S01CC4IW,HJKAX1S01CTCV0,HJKAX1S01DZX98
	Bradi4g06380	Os04t0636700	Sb06g030070.1	HvgnlUGHv#S58589186	trB6SY48B6SY48MAIZE	-	-	-	HJKAX1S01BN2NQ,HJKAX1S01ED05C	HJKAX1S01BN2NQ,HJKAX1S01ED05C,HJKAX1S01DYSJD	HJKAX1S01BN2NQ,HJKAX1S01ED05C,HJKAX1S01A91XM,HJKAX1S01AFGD9,HJKAX1S01CXOHS,HJKAX1S01DYLHS	HJKAX1S01BN2NQ,HJKAX1S01ED05C,HJKAX1S01A91XM,HJKAX1S01AFGD9,HJKAX1S01B4HMD,HJKAX1S01CW89A,HJKAX1S01CXOHS,HJKAX1S01DEVXA,HJKAX1S01DGKEJ,HJKAX1S01DYLHS,HJKAX1S01DYSJD,HJKAX1S01EDCV3,HJKAX1S01EPUOD,HJKAX1S01ESUR8	HJKAX1S01BN2NQ,HJKAX1S01ED05C,HJKAX1S01A91XM,HJKAX1S01AFGD9,HJKAX1S01DYLHS,HJKAX1S01EPUOD
	Bradi4g06400	-	-	HvgnlUGHv#S58578302	-	-	-	-	HJKAX1S01DPJH5	-	-	HJKAX1S01DPJH5,HJKAX1S01CXW61	-
	Bradi4g06410	Os12t0514000	-	HvgnlUGHv#S58586557	trB6TI70B6TI70MAIZE	-	-	-	HJKAX1S01C18VP	HJKAX1S01C18VP	-	HJKAX1S01C18VP,HJKAX1S01AQJUC,HJKAX1S01BYX26,HJKAX1S01C4AHB,HJKAX1S01EJFKJ	HJKAX1S01C18VP,HJKAX1S01AQJUC,HJKAX1S01EJFKJ
	Bradi4g06434	Os12t0511300	-	TagnlUGTa#S58894753	trC0P2Z6C0P2Z6MAIZE	BE444644	C-5DS1-0.63	-	HJKAX1S01CPXMH,HJKAX1S01DZZN7,HJKAX1S01A75OR,HJKAX1S01BY2ZH,HJKAX1S01DRJAS	HJKAX1S01CPXMH,HJKAX1S01DZZN7,HJKAX1S01BY2ZH,HJKAX1S01DRJAS	-	HJKAX1S01CPXMH,HJKAX1S01DZZN7,HJKAX1S01DRJAS,HJKAX1S01A2O9J,HJKAX1S01A4L21,HJKAX1S01CAUMW,HJKAX1S01DDMC2	HJKAX1S01CPXMH,HJKAX1S01DZZN7,HJKAX1S01A75OR,HJKAX1S01BY2ZH,HJKAX1S01DRJAS
	Bradi4g06460	Os04t0378575	Sb04g020480.1	-	trQ84KC9Q84KC9HORVU	-	-	-	HJKAX1S01D0Y3K	HJKAX1S01D0Y3K	HJKAX1S01D0Y3K	-	HJKAX1S01D0Y3K
	Bradi4g06470	Os12t0209901	-	-	-	-	-	-	HJKAX1S01CE7KR	HJKAX1S01CE7KR	-	-	-
	Bradi4g06485	-	Sb01g042200.1	PvrgnlUGPvr#S49347205	trC4JBC0C4JBC0MAIZE,trB4F9N0B4F9N0MAIZE	-	-	-	HJKAX1S01B6MC5	-	HJKAX1S01EC836	HJKAX1S01B6MC5,HJKAX1S01BZP7T,HJKAX1S01D0VZ3,HJKAX1S01EC836	HJKAX1S01B6MC5,HJKAX1S01BZP7T,HJKAX1S01D0VZ3
	Bradi4g06500	Os12t0511000	Sb08g016460.1	TagnlUGTa#S52543043	trB4FBP9B4FBP9MAIZE,trB4FF87B4FF87MAIZE	-	-	-	HJKAX1S01DI2G7,HJKAX1S01DXLN2,HJKAX1S01ER25D	HJKAX1S01DI2G7,HJKAX1S01DXLN2,HJKAX1S01ER25D	HJKAX1S01DI2G7,HJKAX1S01DXLN2,HJKAX1S01ER25D	HJKAX1S01DI2G7,HJKAX1S01DXLN2,HJKAX1S01ER25D,HJKAX1S01AG9VC,HJKAX1S01E43UW,HJKAX1S01ECJPL	HJKAX1S01DI2G7,HJKAX1S01DXLN2,HJKAX1S01ER25D
	Bradi4g06510	Os06t0237300	-	-	trB6TAQ0B6TAQ0MAIZE	-	-	-	HJKAX1S01AZ86Y	HJKAX1S01AZ86Y	-	-	HJKAX1S01AZ86Y
	Bradi4g06520	-	-	TagnlUGTa#S16262691	trB6TSX3B6TSX3MAIZE	-	-	-	HJKAX1S01A9N2V	-	-	HJKAX1S01A9N2V,HJKAX1S01BR49H,HJKAX1S01D233L,HJKAX1S01DFOJ2,HJKAX1S01DP077	HJKAX1S01D233L
	Bradi4g06630	Os12t0508266	Sb08g016307.1	TagnlUGTa#S58912642,TagnlUGTa#S32738702	trB4FWF5B4FWF5MAIZE	-	-	-	HJKAX1S01AQDA4,HJKAX1S01B1QRK	HJKAX1S01AQDA4,HJKAX1S01B1QRK	HJKAX1S01AQDA4,HJKAX1S01B1QRK	HJKAX1S01AQDA4,HJKAX1S01B1QRK,HJKAX1S01AM93H,HJKAX1S01ANH8S,HJKAX1S01AT96X,HJKAX1S01AXQQG,HJKAX1S01B0OSQ,HJKAX1S01B2WAU,HJKAX1S01B3CLO,HJKAX1S01B8J2K,HJKAX1S01BAM9Y,HJKAX1S01BD99A,HJKAX1S01BFBCP,HJKAX1S01BKXG3,HJKAX1S01BPJL9,HJKAX1S01CVPST,HJKAX1S01D3MS1,HJKAX1S01D4MTZ,HJKAX1S01DA9AK,HJKAX1S01EQFCG,HJKAX1S01EQI8H	HJKAX1S01AQDA4,HJKAX1S01B1QRK
	Bradi4g06640	Os11t0634200	-	TagnlUGTa#S58855071	trB4FYT6B4FYT6MAIZE,trB6SQ64B6SQ64MAIZE	-	-	-	HJKAX1S01D5AJK	HJKAX1S01D5AJK	-	HJKAX1S01D5AJK,HJKAX1S01A6N5Z,HJKAX1S01AUNVI,HJKAX1S01C0F6P,HJKAX1S01C0R70,HJKAX1S01CGUUK,HJKAX1S01DCN8J,HJKAX1S01DHN4P,HJKAX1S01EF6B4,HJKAX1S01EJHKJ,HJKAX1S01EQHAM	HJKAX1S01C0F6P,HJKAX1S01C0R70,HJKAX1S01CGUUK,HJKAX1S01EF6B4
	Bradi4g06650	Os12t0508100	Sb08g016300.1	TagnlUGTa#S58882398	trB4FYT6B4FYT6MAIZE	-	-	-	HJKAX1S01AD2D0,HJKAX1S01ARXUF	HJKAX1S01AD2D0	HJKAX1S01AD2D0,HJKAX1S01DF0HP	HJKAX1S01AD2D0,HJKAX1S01AFN1R,HJKAX1S01ARI54,HJKAX1S01BZHRL,HJKAX1S01CMPJ6,HJKAX1S01D6V32,HJKAX1S01DDT3V,HJKAX1S01DF0HP,HJKAX1S01DF774,HJKAX1S01DGNM2,HJKAX1S01DN89H,HJKAX1S01EGW8I	HJKAX1S01AD2D0,HJKAX1S01DF0HP
	Bradi4g06665	Os12t0507600	Sb08g016270.1	-	trB4FJR6B4FJR6MAIZE	-	-	-	HJKAX1S01BL2JD,HJKAX1S01BXCW4,HJKAX1S01EJEG2	HJKAX1S01BL2JD,HJKAX1S01BXCW4,HJKAX1S01EJEG2	HJKAX1S01BL2JD,HJKAX1S01BXCW4,HJKAX1S01EJEG2	-	HJKAX1S01BXCW4,HJKAX1S01EJEG2
	Bradi4g06670	Os03t0761000,Os12t0507500	-	ZmgnlUGZm#S35719192	trB6T2N1B6T2N1MAIZE	-	-	-	HJKAX1S01BXDJ9,HJKAX1S01EFB0R	HJKAX1S01BXDJ9,HJKAX1S01EFB0R,HJKAX1S01BY1IK	-	HJKAX1S01BXDJ9,HJKAX1S01EFB0R,HJKAX1S01AOS9W,HJKAX1S01APJR1,HJKAX1S01BY1IK,HJKAX1S01BZ5IP,HJKAX1S01C4JUV,HJKAX1S01CJVJ3,HJKAX1S01CQHGT,HJKAX1S01DEYH5,HJKAX1S01EABVZ,HJKAX1S01EVE82,HJKAX1S01EZKW3	HJKAX1S01EFB0R,HJKAX1S01BY1IK,HJKAX1S01CQHGT
	Bradi4g06680	Os12t0507400	Sb08g016250.1	TagnlUGTa#S22382366	-	-	-	-	HJKAX1S01D55HE,HJKAX1S01DDPP1	HJKAX1S01D55HE,HJKAX1S01DDPP1	HJKAX1S01D55HE	HJKAX1S01DDPP1	-
	Bradi4g06690	Os12t0507300	Sb08g016240.1	TagnlUGTa#S58859181	trB4FAQ8B4FAQ8MAIZE,trB7ZZ27B7ZZ27MAIZE	-	-	-	HJKAX1S01BLR42,HJKAX1S01CY9YZ,HJKAX1S01D4Q17	HJKAX1S01BLR42	HJKAX1S01BLR42	HJKAX1S01BLR42,HJKAX1S01AG1FC,HJKAX1S01B76O9,HJKAX1S01BFBK7,HJKAX1S01C99IG,HJKAX1S01D4MO7,HJKAX1S01EVTVY	HJKAX1S01BLR42,HJKAX1S01CY9YZ,HJKAX1S01D4Q17,HJKAX1S01D4MO7
	Bradi4g06700	Os03t0211400	-	TagnlUGTa#S22387661,HvgnlUGHv#S58585827,HvgnlUGHv#S58582186	trC0P510C0P510MAIZE	-	-	-	HJKAX1S01AEAS4,HJKAX1S01BPD74,HJKAX1S01C1BD2,HJKAX1S01ESLEC	HJKAX1S01BPD74	-	HJKAX1S01AEAS4,HJKAX1S01BPD74,HJKAX1S01C1BD2	HJKAX1S01BPD74
	Bradi4g06740	Os12t0502800,Os12t0503000	Sb08g015630.2	HvgnlUGHv#S58580115,HvgnlUGHv#S58590262,TagnlUGTa#S58902933	trB6U6B9B6U6B9MAIZE,trB4G103B4G103MAIZE	-	-	-	HJKAX1S01C0Y1X,HJKAX1S01DJMIE,HJKAX1S01DSB19	HJKAX1S01DJMIE,HJKAX1S01DSB19	HJKAX1S01DJMIE,HJKAX1S01DSB19	HJKAX1S01C0Y1X,HJKAX1S01DJMIE,HJKAX1S01DSB19,HJKAX1S01BIQR7,HJKAX1S01BVDH1,HJKAX1S01BZJMK,HJKAX1S01DSS1X	HJKAX1S01C0Y1X,HJKAX1S01DJMIE,HJKAX1S01DSB19,HJKAX1S01BIQR7
	Bradi4g06750	Os12t0502800,Os12t0503300	Sb08g015630.2	TagnlUGTa#S58902933,HvgnlUGHv#S58580115,HvgnlUGHv#S58578837	trC4JBT5C4JBT5MAIZE,trB6U6B9B6U6B9MAIZE,trB4G103B4G103MAIZE,trB4FQC0B4FQC0MAIZE,trC0PCP1C0PCP1MAIZE	-	-	-	HJKAX1S01A0D34,HJKAX1S01A6VAA,HJKAX1S01AF1XS,HJKAX1S01AIAX3,HJKAX1S01B6RXS,HJKAX1S01B99EQ,HJKAX1S01BHU59,HJKAX1S01BPLN0,HJKAX1S01BU1IA,HJKAX1S01BYGKR,HJKAX1S01C38HM,HJKAX1S01C44IR,HJKAX1S01C6QO0,HJKAX1S01CDANA,HJKAX1S01CDG0T,HJKAX1S01CKL71,HJKAX1S01D0ZIB,HJKAX1S01D9W11,HJKAX1S01DDRSP,HJKAX1S01DRBB0,HJKAX1S01EWD9L	HJKAX1S01A0D34,HJKAX1S01A6VAA,HJKAX1S01AF1XS,HJKAX1S01AIAX3,HJKAX1S01B6RXS,HJKAX1S01B99EQ,HJKAX1S01BHU59,HJKAX1S01BPLN0,HJKAX1S01BU1IA,HJKAX1S01BYGKR,HJKAX1S01C38HM,HJKAX1S01C6QO0,HJKAX1S01CDANA,HJKAX1S01CDG0T,HJKAX1S01CKL71,HJKAX1S01D0ZIB,HJKAX1S01D9W11,HJKAX1S01DDRSP,HJKAX1S01DRBB0	HJKAX1S01A0D34,HJKAX1S01A6VAA,HJKAX1S01AIAX3,HJKAX1S01B6RXS,HJKAX1S01BU1IA,HJKAX1S01BYGKR,HJKAX1S01C38HM,HJKAX1S01C6QO0,HJKAX1S01CDANA,HJKAX1S01CKL71,HJKAX1S01D0ZIB,HJKAX1S01D9W11,HJKAX1S01CM2XX	HJKAX1S01A0D34,HJKAX1S01A6VAA,HJKAX1S01B6RXS,HJKAX1S01BU1IA,HJKAX1S01BYGKR,HJKAX1S01CDANA,HJKAX1S01CKL71,HJKAX1S01D9W11,HJKAX1S01DRBB0,HJKAX1S01A53DC,HJKAX1S01A7DEF,HJKAX1S01B2P6A,HJKAX1S01B78L1,HJKAX1S01CM2XX,HJKAX1S01CV2X2,HJKAX1S01DQCON,HJKAX1S01EBGDO	HJKAX1S01A0D34,HJKAX1S01A6VAA,HJKAX1S01AF1XS,HJKAX1S01AIAX3,HJKAX1S01B6RXS,HJKAX1S01B99EQ,HJKAX1S01BHU59,HJKAX1S01BU1IA,HJKAX1S01BYGKR,HJKAX1S01C38HM,HJKAX1S01C44IR,HJKAX1S01C6QO0,HJKAX1S01CDANA,HJKAX1S01CDG0T,HJKAX1S01CKL71,HJKAX1S01D0ZIB,HJKAX1S01D9W11,HJKAX1S01DDRSP,HJKAX1S01EWD9L,HJKAX1S01CM2XX
	Bradi4g06757	Os12t0503000	Sb08g015630.2	-	trB6U6B9B6U6B9MAIZE	-	-	-	HJKAX1S01AVMV5,HJKAX1S01C1NIJ	HJKAX1S01C1NIJ	HJKAX1S01AVMV5	-	HJKAX1S01AVMV5,HJKAX1S01C1NIJ
	Bradi4g06827	Os12t0502300	Sb08g019410.1	TagnlUGTa#S32628497,TagnlUGTa#S58857955	trB6TZG1B6TZG1MAIZE	-	-	-	HJKAX1S01A99K7,HJKAX1S01AKAVO,HJKAX1S01AN0XJ,HJKAX1S01BEVVC,HJKAX1S01BYND1,HJKAX1S01C2ZSL,HJKAX1S01CPWSZ,HJKAX1S01DV89Q	HJKAX1S01AKAVO,HJKAX1S01BEVVC,HJKAX1S01C2ZSL,HJKAX1S01CPWSZ,HJKAX1S01DV89Q	HJKAX1S01DV89Q	HJKAX1S01A99K7,HJKAX1S01AN0XJ,HJKAX1S01BEVVC,HJKAX1S01BYND1,HJKAX1S01C2ZSL,HJKAX1S01CPWSZ,HJKAX1S01DV89Q,HJKAX1S01AK4X3,HJKAX1S01B8463,HJKAX1S01CH6D9,HJKAX1S01DA5HT,HJKAX1S01DEO8J	HJKAX1S01AKAVO,HJKAX1S01BEVVC,HJKAX1S01C2ZSL,HJKAX1S01CPWSZ,HJKAX1S01DV89Q
	Bradi4g06850	Os12t0502100	Sb08g015570.1	TagnlUGTa#S32706084	trC0P9D4C0P9D4MAIZE	-	-	-	HJKAX1S01BCUVF,HJKAX1S01DA8PE	HJKAX1S01BCUVF,HJKAX1S01DA8PE	HJKAX1S01BCUVF,HJKAX1S01DA8PE	HJKAX1S01BCUVF,HJKAX1S01DA8PE,HJKAX1S01AHXF3,HJKAX1S01BWDOZ	HJKAX1S01BCUVF,HJKAX1S01DA8PE
	Bradi4g06950	Os12t0498800	-	TagnlUGTa#S52542566	-	-	-	-	HJKAX1S01EPP09	HJKAX1S01EPP09,HJKAX1S01BDHW2	-	HJKAX1S01EPP09,HJKAX1S01A25QP,HJKAX1S01AEPGW,HJKAX1S01BDHW2,HJKAX1S01BHFJV,HJKAX1S01C1B9D,HJKAX1S01EL72E,HJKAX1S01EOWS7,HJKAX1S01EQCO4	-
	Bradi4g06980	Os12t0498500	Sb08g015440.1	TagnlUGTa#S18010302,TagnlUGTa#S58848095	-	-	-	-	HJKAX1S01A0QE2,HJKAX1S01BZU5C,HJKAX1S01D2MRX	HJKAX1S01BZU5C,HJKAX1S01D2MRX	HJKAX1S01D2MRX	HJKAX1S01A0QE2,HJKAX1S01BZU5C,HJKAX1S01B56KN,HJKAX1S01BAAM2,HJKAX1S01D5X60,HJKAX1S01D9RK1,HJKAX1S01EIP07,HJKAX1S01ELTXN	-
	Bradi4g06987	Os12t0498400	Sb08g015430.1	TagnlUGTa#S58890000	trQ45RS0Q45RS0HORVU	-	-	-	HJKAX1S01D0I1W	HJKAX1S01D0I1W	HJKAX1S01D0I1W,HJKAX1S01BUIL2,HJKAX1S01E59P9	HJKAX1S01D0I1W,HJKAX1S01B0V92,HJKAX1S01BUIL2,HJKAX1S01CGFYA,HJKAX1S01DYHNF,HJKAX1S01E59P9,HJKAX1S01EXGH9	HJKAX1S01D0I1W,HJKAX1S01BUIL2,HJKAX1S01E59P9
	Bradi4g07000	Os12t0498300	-	TagnlUGTa#S16058184	trB6TM28B6TM28MAIZE	-	-	-	HJKAX1S01A7E0H	HJKAX1S01A7E0H	-	HJKAX1S01A7E0H,HJKAX1S01ARMHJ,HJKAX1S01BFT7R	HJKAX1S01A7E0H
	Bradi4g07027	-	Sb07g001420.1	-	trC4J2M9C4J2M9MAIZE	-	-	-	HJKAX1S01A6AR8	-	HJKAX1S01A6AR8	-	HJKAX1S01A6AR8
	Bradi4g07090	-	-	-	trB6UHZ8B6UHZ8MAIZE	-	-	-	HJKAX1S01D05K2	-	-	-	HJKAX1S01D05K2
	Bradi4g07100	Os12t0493900	Sb08g015290.1	TagnlUGTa#S58898833,ZmgnlUGZm#S48287372	trB6TK32B6TK32MAIZE	-	-	-	HJKAX1S01DQXSZ,HJKAX1S01E1ANQ,HJKAX1S01E1BK0	HJKAX1S01DQXSZ,HJKAX1S01E1BK0	HJKAX1S01DQXSZ,HJKAX1S01E1ANQ,HJKAX1S01E1BK0	HJKAX1S01DQXSZ,HJKAX1S01E1ANQ	HJKAX1S01DQXSZ,HJKAX1S01E1BK0
	Bradi4g07120	Os03t0379650	-	PvrgnlUGPvr#S49501209,ZmgnlUGZm#S48290145	trB6T8L0B6T8L0MAIZE,trB6T7B2B6T7B2MAIZE	-	-	-	HJKAX1S01APM0J,HJKAX1S01CJUFI,HJKAX1S01CYBBT	HJKAX1S01BMN6E	-	HJKAX1S01APM0J,HJKAX1S01CJUFI,HJKAX1S01CYBBT,HJKAX1S01BMN6E,HJKAX1S01ENOKA	HJKAX1S01APM0J,HJKAX1S01CJUFI,HJKAX1S01CYBBT,HJKAX1S01BMN6E,HJKAX1S01ENOKA
	Bradi4g07167	Os12t0489100,Os07t0163800,Os12t0489200,Os11t0573000	Sb08g015020.1	TagnlUGTa#S58906807,HvgnlUGHv#S58595762	trC0PEZ4C0PEZ4MAIZE,trB4FHY8B4FHY8MAIZE	-	-	-	HJKAX1S01A4MV4,HJKAX1S01AKCTE,HJKAX1S01AZ7G1,HJKAX1S01B3X79,HJKAX1S01BJVAB,HJKAX1S01C3D4K,HJKAX1S01DDAJX,HJKAX1S01DII0K,HJKAX1S01E3E1T,HJKAX1S01EASBS,HJKAX1S01ECRSO,HJKAX1S01EI98Z,HJKAX1S01EN7OG,HJKAX1S01ETXRX	HJKAX1S01A4MV4,HJKAX1S01B3X79,HJKAX1S01BJVAB,HJKAX1S01C3D4K,HJKAX1S01DDAJX,HJKAX1S01DII0K,HJKAX1S01EASBS,HJKAX1S01ETXRX	HJKAX1S01DDAJX	HJKAX1S01A4MV4,HJKAX1S01AKCTE,HJKAX1S01AZ7G1,HJKAX1S01B3X79,HJKAX1S01BJVAB,HJKAX1S01C3D4K,HJKAX1S01DDAJX,HJKAX1S01E3E1T,HJKAX1S01EASBS,HJKAX1S01ECRSO,HJKAX1S01EI98Z,HJKAX1S01EN7OG,HJKAX1S01ETXRX	HJKAX1S01B3X79,HJKAX1S01DDAJX,HJKAX1S01DII0K,HJKAX1S01ECRSO,HJKAX1S01EI98Z
	Bradi4g07280	-	-	-	trB2KTA8B2KTA8WHEAT	-	-	-	HJKAX1S01CS3Y0	-	-	-	HJKAX1S01CS3Y0
	Bradi4g07290	Os12t0485600	Sb06g025310.1	TagnlUGTa#S52543840	trC0HIX8C0HIX8MAIZE	-	-	-	HJKAX1S01A2V8L,HJKAX1S01AR9CK	HJKAX1S01A2V8L,HJKAX1S01AR9CK,HJKAX1S01CY9B4	HJKAX1S01AR9CK	HJKAX1S01A2V8L,HJKAX1S01AR9CK,HJKAX1S01A7EB8,HJKAX1S01AP760,HJKAX1S01B2AXG,HJKAX1S01B5UJO,HJKAX1S01CY9B4,HJKAX1S01DMMB6,HJKAX1S01EROA5	HJKAX1S01A2V8L,HJKAX1S01AR9CK,HJKAX1S01B2AXG,HJKAX1S01B5UJO,HJKAX1S01CY9B4,HJKAX1S01EROA5
	Bradi4g07350	Os12t0482700	Sb08g014630.1	TagnlUGTa#S58864308	trQ1PBI1Q1PBI1HORVU	-	-	-	HJKAX1S01DEWHO	HJKAX1S01DEWHO	HJKAX1S01DEWHO	HJKAX1S01DEWHO	HJKAX1S01DEWHO
	Bradi4g07420	Os06t0233400	-	TagnlUGTa#S52546310	trB6TM27B6TM27MAIZE	-	-	-	HJKAX1S01A7WE6,HJKAX1S01CO823,HJKAX1S01ENP7C	HJKAX1S01A7WE6,HJKAX1S01CO823	-	HJKAX1S01A7WE6,HJKAX1S01CO823,HJKAX1S01ENP7C	HJKAX1S01ENP7C
	Bradi4g07430	Os12t0480200	Sb08g014350.1	HvgnlUGHv#S58594703	trA7VL53A7VL53WHEAT,trC0PGP3C0PGP3MAIZE	-	-	-	HJKAX1S01BRF2J,HJKAX1S01D3HL3,HJKAX1S01EH1Y3	HJKAX1S01D3HL3,HJKAX1S01EH1Y3	HJKAX1S01D3HL3	HJKAX1S01BRF2J,HJKAX1S01D3HL3,HJKAX1S01EH1Y3,HJKAX1S01A6FRH,HJKAX1S01A796B	HJKAX1S01EH1Y3,HJKAX1S01A6FRH
	Bradi4g07450	Os11t0528400,Os12t0479900	Sb08g014340.1,Sb05g019790.1	TagnlUGTa#S58854482,HvgnlUGHv#S39525672	trB6UEG7B6UEG7MAIZE,trB6SGC0B6SGC0MAIZE,trC0PNP7C0PNP7MAIZE,trB4FFF5B4FFF5MAIZE	-	-	-	HJKAX1S01BA33Q,HJKAX1S01BTJ4H,HJKAX1S01BX003,HJKAX1S01C1TEE,HJKAX1S01C72EA,HJKAX1S01C8M6Z,HJKAX1S01CBBUO,HJKAX1S01CFJOX,HJKAX1S01CGN2C,HJKAX1S01DLWYL,HJKAX1S01DXPRF,HJKAX1S01EQWQP,HJKAX1S01ESMVA,HJKAX1S01EXZ6R	HJKAX1S01BA33Q,HJKAX1S01BX003,HJKAX1S01C1TEE,HJKAX1S01C72EA,HJKAX1S01C8M6Z,HJKAX1S01CBBUO,HJKAX1S01CFJOX,HJKAX1S01CGN2C,HJKAX1S01DLWYL,HJKAX1S01DXPRF,HJKAX1S01EQWQP,HJKAX1S01ESMVA,HJKAX1S01EXZ6R	HJKAX1S01BTJ4H,HJKAX1S01DLWYL	HJKAX1S01BA33Q,HJKAX1S01BX003,HJKAX1S01C1TEE,HJKAX1S01C72EA,HJKAX1S01C8M6Z,HJKAX1S01CBBUO,HJKAX1S01CFJOX,HJKAX1S01DLWYL,HJKAX1S01EQWQP,HJKAX1S01ESMVA,HJKAX1S01EXZ6R	HJKAX1S01BA33Q,HJKAX1S01BTJ4H,HJKAX1S01C72EA,HJKAX1S01C8M6Z,HJKAX1S01CBBUO,HJKAX1S01CFJOX,HJKAX1S01CGN2C,HJKAX1S01DLWYL,HJKAX1S01DXPRF,HJKAX1S01ESMVA,HJKAX1S01EXZ6R
	Bradi4g07610	Os12t0468600	Sb0011s011830.1,Sb0011s011820.1	TagnlUGTa#S52541890	trB4FX06B4FX06MAIZE,trC4IY98C4IY98MAIZE,trB6TJL6B6TJL6MAIZE,trB4FX06B4FX06MAIZE,trB6TJL6B6TJL6MAIZE	-	-	-	HJKAX1S01CZNHY,HJKAX1S01DNKBL,HJKAX1S01DPBZW,HJKAX1S01E2QOJ,HJKAX1S01E5EAW,HJKAX1S01EG37I	HJKAX1S01DNKBL,HJKAX1S01DPBZW,HJKAX1S01E2QOJ,HJKAX1S01E5EAW,HJKAX1S01EG37I,HJKAX1S01ELZ67	HJKAX1S01DNKBL,HJKAX1S01DPBZW,HJKAX1S01E2QOJ,HJKAX1S01E5EAW,HJKAX1S01CGYNW	HJKAX1S01DNKBL,HJKAX1S01DPBZW,HJKAX1S01E5EAW,HJKAX1S01EG37I,HJKAX1S01ALO7Y,HJKAX1S01BA0V1,HJKAX1S01C58WH,HJKAX1S01CGYNW,HJKAX1S01CXNQT,HJKAX1S01DF38I,HJKAX1S01ELZ67,HJKAX1S01EOZX4	HJKAX1S01DNKBL,HJKAX1S01DPBZW,HJKAX1S01E2QOJ,HJKAX1S01E5EAW,HJKAX1S01EG37I,HJKAX1S01ALO7Y,HJKAX1S01C58WH,HJKAX1S01CGYNW,HJKAX1S01DF38I,HJKAX1S01ELZ67
	Bradi4g07620	Os05t0401300	Sb09g019730.1	-	-	-	-	-	HJKAX1S01CPLPH	HJKAX1S01CPLPH	HJKAX1S01CPLPH	-	-
	Bradi4g07630	Os12t0465700	Sb08g013180.1	TagnlUGTa#S52546148	trB6T607B6T607MAIZE	-	-	-	HJKAX1S01E3AYF	HJKAX1S01E3AYF	HJKAX1S01E3AYF,HJKAX1S01A3S2U,HJKAX1S01C5T15	HJKAX1S01E3AYF,HJKAX1S01A3S2U,HJKAX1S01C5T15,HJKAX1S01C70EX,HJKAX1S01CSXGQ	HJKAX1S01E3AYF,HJKAX1S01A3S2U,HJKAX1S01C5T15
	Bradi4g07707	Os06t0233400	Sb04g028220.1	TagnlUGTa#S52546310	trB6TM27B6TM27MAIZE	-	-	-	HJKAX1S01CW3IJ,HJKAX1S01EG742,HJKAX1S01ETO3H	HJKAX1S01CW3IJ,HJKAX1S01EG742,HJKAX1S01ETO3H,HJKAX1S01DOCX0	HJKAX1S01ETO3H	HJKAX1S01CW3IJ,HJKAX1S01EG742,HJKAX1S01ETO3H,HJKAX1S01B372X,HJKAX1S01BJH17,HJKAX1S01DOCX0,HJKAX1S01EVF0I	HJKAX1S01CW3IJ,HJKAX1S01EG742,HJKAX1S01ETO3H
	Bradi4g07717	-	Sb10g000310.1	-	-	-	-	-	HJKAX1S01DWGLP	-	HJKAX1S01DWGLP	-	-
	Bradi4g07760	-	-	HvgnlUGHv#S58582196	trB4FQR9B4FQR9MAIZE	-	-	-	HJKAX1S01A4MGO,HJKAX1S01AX7JJ,HJKAX1S01BGWK9,HJKAX1S01BHHNL,HJKAX1S01BJUY7,HJKAX1S01C1XYH,HJKAX1S01CINI7,HJKAX1S01CMDLN,HJKAX1S01DNUJA,HJKAX1S01EX69A	-	-	HJKAX1S01A4MGO,HJKAX1S01AX7JJ,HJKAX1S01BGWK9,HJKAX1S01BJUY7,HJKAX1S01C1XYH,HJKAX1S01CINI7,HJKAX1S01CMDLN,HJKAX1S01DNUJA,HJKAX1S01EX69A,HJKAX1S01ADZOT,HJKAX1S01AL3VZ,HJKAX1S01B3GFV,HJKAX1S01BE75H,HJKAX1S01BH878,HJKAX1S01BXXRP,HJKAX1S01CPFO2,HJKAX1S01DR77R,HJKAX1S01DZB8G,HJKAX1S01EBNWY,HJKAX1S01EDND8,HJKAX1S01EF22V,HJKAX1S01EGJ3O,HJKAX1S01EMVT5,HJKAX1S01EN9RI,HJKAX1S01EQFRT,HJKAX1S01EW15I	HJKAX1S01DNUJA,HJKAX1S01BH878
	Bradi4g07810	Os12t0446900	Sb05g016730.1	TagnlUGTa#S52545508	spO81395DRTSMAIZE	-	-	-	HJKAX1S01ENQB3	HJKAX1S01ENQB3	HJKAX1S01ENQB3	HJKAX1S01ENQB3	HJKAX1S01ENQB3
	Bradi4g07861	Os06t0130000,Os12t0443800,Os01t0141300	Sb08g012570.1	TagnlUGTa#S52541003	trB4FW71B4FW71MAIZE,trC4JAW1C4JAW1MAIZE	-	-	-	HJKAX1S01B1Z4F,HJKAX1S01B5VCT,HJKAX1S01CKP5W,HJKAX1S01CYSG1,HJKAX1S01EYWXU	HJKAX1S01B1Z4F,HJKAX1S01B5VCT,HJKAX1S01CKP5W,HJKAX1S01CYSG1,HJKAX1S01EYWXU	HJKAX1S01B1Z4F,HJKAX1S01B5VCT,HJKAX1S01CKP5W,HJKAX1S01EQEFN	HJKAX1S01B1Z4F,HJKAX1S01B5VCT,HJKAX1S01CYSG1,HJKAX1S01EYWXU,HJKAX1S01A00KM,HJKAX1S01A9714,HJKAX1S01BG5X6,HJKAX1S01BQ9LX,HJKAX1S01BZSPU,HJKAX1S01CYHGW,HJKAX1S01D8FDX,HJKAX1S01DG8NI,HJKAX1S01EF2HU,HJKAX1S01EOY3Y,HJKAX1S01EQEFN	HJKAX1S01B1Z4F,HJKAX1S01B5VCT,HJKAX1S01CKP5W,HJKAX1S01EYWXU,HJKAX1S01DG8NI,HJKAX1S01EQEFN
	Bradi4g07902	-	-	-	-	-	-	-	HJKAX1S01AEP8Y	-	-	-	-
	Bradi4g07910	Os12t0438300	Sb08g017310.1	TagnlUGTa#S58901120	-	-	-	-	HJKAX1S01E008R	HJKAX1S01E008R	HJKAX1S01E008R	HJKAX1S01E008R	-
	Bradi4g07920	Os04t0436100,Os01t0882000	Sb09g018230.1	-	trB4FUJ7B4FUJ7MAIZE	-	-	-	HJKAX1S01AWVJ8,HJKAX1S01C3SP4,HJKAX1S01C96ZZ,HJKAX1S01DALOR,HJKAX1S01EODPX,HJKAX1S01ERH09	HJKAX1S01AWVJ8,HJKAX1S01C96ZZ,HJKAX1S01EODPX	HJKAX1S01C3SP4,HJKAX1S01C96ZZ	-	HJKAX1S01AWVJ8,HJKAX1S01C3SP4,HJKAX1S01C96ZZ,HJKAX1S01EODPX
	Bradi4g07950	-	Sb10g001107.1	TagnlUGTa#S58887319	-	-	-	-	HJKAX1S01B06VA	-	HJKAX1S01B06VA	HJKAX1S01B06VA	-
	Bradi4g07970	Os11t0482100,Os12t0430000	Sb05g016000.1	TagnlUGTa#S58856205,TagnlUGTa#S13042815	trC0P861C0P861MAIZE	-	-	-	HJKAX1S01A2PQO,HJKAX1S01AGROH,HJKAX1S01BD76B,HJKAX1S01BN8Q8,HJKAX1S01CC7DY,HJKAX1S01DDPND,HJKAX1S01DI1J3,HJKAX1S01DIHDY,HJKAX1S01DO305,HJKAX1S01EBEPB	HJKAX1S01A2PQO,HJKAX1S01AGROH,HJKAX1S01BD76B,HJKAX1S01CC7DY,HJKAX1S01DDPND,HJKAX1S01DIHDY,HJKAX1S01EBEPB,HJKAX1S01AYJWI	HJKAX1S01AGROH,HJKAX1S01BD76B,HJKAX1S01DDPND,HJKAX1S01DI1J3,HJKAX1S01DIHDY,HJKAX1S01DO305,HJKAX1S01EBEPB	HJKAX1S01AGROH,HJKAX1S01BD76B,HJKAX1S01BN8Q8,HJKAX1S01DIHDY,HJKAX1S01DO305,HJKAX1S01EBEPB,HJKAX1S01AYJWI,HJKAX1S01DI2DO,HJKAX1S01DIG7H	HJKAX1S01AGROH,HJKAX1S01DDPND,HJKAX1S01DI1J3,HJKAX1S01DIHDY,HJKAX1S01DO305,HJKAX1S01EBEPB
	Bradi4g07997	Os12t0428600	Sb08g012560.1	TagnlUGTa#S58883774,TagnlUGTa#S58854387,TagnlUGTa#S58868768,TagnlUGTa#S58893184	trC0PN06C0PN06MAIZE	-	-	-	HJKAX1S01AW9QN,HJKAX1S01B3UBU,HJKAX1S01BBH3R,HJKAX1S01BFJWQ,HJKAX1S01BSG1H,HJKAX1S01C1B46,HJKAX1S01C9FI4,HJKAX1S01CMQVW,HJKAX1S01CN9ZL,HJKAX1S01CP7II,HJKAX1S01DMO3L,HJKAX1S01DMYPV,HJKAX1S01DWJUD,HJKAX1S01E34UL,HJKAX1S01ERB4L	HJKAX1S01CN9ZL	HJKAX1S01AW9QN,HJKAX1S01B3UBU,HJKAX1S01BBH3R,HJKAX1S01BFJWQ,HJKAX1S01BSG1H,HJKAX1S01C1B46,HJKAX1S01CMQVW,HJKAX1S01CP7II,HJKAX1S01DMO3L,HJKAX1S01DWJUD,HJKAX1S01E34UL,HJKAX1S01ERB4L,HJKAX1S01AN9B8,HJKAX1S01ATX39,HJKAX1S01C2S8J,HJKAX1S01C3379,HJKAX1S01CSJ6P,HJKAX1S01DPHIW,HJKAX1S01EPPA4	HJKAX1S01AW9QN,HJKAX1S01B3UBU,HJKAX1S01BBH3R,HJKAX1S01BFJWQ,HJKAX1S01BSG1H,HJKAX1S01C1B46,HJKAX1S01C9FI4,HJKAX1S01CMQVW,HJKAX1S01CP7II,HJKAX1S01DMO3L,HJKAX1S01DMYPV,HJKAX1S01DWJUD,HJKAX1S01E34UL,HJKAX1S01ERB4L,HJKAX1S01AN9B8,HJKAX1S01ATX39,HJKAX1S01C2S8J,HJKAX1S01C3379,HJKAX1S01CSJ6P,HJKAX1S01DPHIW,HJKAX1S01EEQ0E,HJKAX1S01EPPA4	HJKAX1S01CN9ZL
5DS1-0.63-0.67	Bradi4g08030	Os12t0420200	Sb08g005500.1	HvgnlUGHv#S58579472	trB4FEH8B4FEH8MAIZE	BE496903	5DS1-0.63-0.67	-	HJKAX1S01E47SB	HJKAX1S01E47SB	HJKAX1S01E47SB,HJKAX1S01A040Z	HJKAX1S01E47SB,HJKAX1S01DIMRH,HJKAX1S01A040Z,HJKAX1S01BSQH5,HJKAX1S01C0WFD,HJKAX1S01D56HC,HJKAX1S01DH84C,HJKAX1S01DSKNR,HJKAX1S01E5AKA,HJKAX1S01EC7VP	HJKAX1S01E47SB,HJKAX1S01A040Z
	Bradi4g08060	Os12t0405200	Sb08g014610.2	TagnlUGTa#S22379618	spB4FHU1ZCISMAIZE	-	-	-	HJKAX1S01EXCVX	HJKAX1S01EXCVX	HJKAX1S01EXCVX,HJKAX1S01B7Q0X	HJKAX1S01EXCVX,HJKAX1S01B7Q0X	HJKAX1S01EXCVX,HJKAX1S01B7Q0X
	Bradi4g08080	Os12t0407500	Sb02g000980.1	TagnlUGTa#S58892020	trC0HIQ9C0HIQ9MAIZE,trC0HIQ9C0HIQ9MAIZE,trC0PIE3C0PIE3MAIZE	-	-	-	HJKAX1S01AFIYR,HJKAX1S01CQS2Z,HJKAX1S01DPE42,HJKAX1S01DZP1W,HJKAX1S01EHPW3,HJKAX1S01EY8Q6	HJKAX1S01CQS2Z	HJKAX1S01AFIYR,HJKAX1S01CQS2Z,HJKAX1S01EY8Q6,HJKAX1S01AP9ZM,HJKAX1S01CRDAZ	HJKAX1S01AFIYR,HJKAX1S01CQS2Z,HJKAX1S01DPE42,HJKAX1S01DZP1W,HJKAX1S01EHPW3,HJKAX1S01EY8Q6,HJKAX1S01A3AMZ,HJKAX1S01A4MPY,HJKAX1S01AFH5A,HJKAX1S01AM26D,HJKAX1S01AP9ZM,HJKAX1S01ATZVG,HJKAX1S01AW1OW,HJKAX1S01B2SO3,HJKAX1S01BDHYN,HJKAX1S01BKNF3,HJKAX1S01BQUDA,HJKAX1S01BXUJV,HJKAX1S01CIULM,HJKAX1S01CJ8UL,HJKAX1S01CMU40,HJKAX1S01CQVNM,HJKAX1S01CQYKM,HJKAX1S01CRDAZ,HJKAX1S01CTF5R,HJKAX1S01CVY9Q,HJKAX1S01…	HJKAX1S01DZP1W,HJKAX1S01EHPW3,HJKAX1S01AM26D,HJKAX1S01CRDAZ,HJKAX1S01CVY9Q
	Bradi4g08110	Os08t0230500	Sb08g006900.1	TagnlUGTa#S58883784	trC0HH08C0HH08MAIZE	-	-	-	HJKAX1S01BYO1P,HJKAX1S01DNXD7	HJKAX1S01DNXD7,HJKAX1S01EJ1YM	HJKAX1S01DNXD7,HJKAX1S01EJ1YM	HJKAX1S01BYO1P,HJKAX1S01DNXD7,HJKAX1S01A5VLZ,HJKAX1S01AESES,HJKAX1S01AGPCF,HJKAX1S01AX78L,HJKAX1S01B9T83,HJKAX1S01BGDB6,HJKAX1S01BWRDC,HJKAX1S01C7ZM9,HJKAX1S01CC5OF,HJKAX1S01CF9S3,HJKAX1S01CPWNY,HJKAX1S01D7K62,HJKAX1S01DJ6AT,HJKAX1S01DLJME,HJKAX1S01EJ1YM,HJKAX1S01EJOEX	HJKAX1S01BYO1P,HJKAX1S01DNXD7,HJKAX1S01AGPCF,HJKAX1S01B9T83,HJKAX1S01C7ZM9,HJKAX1S01CC5OF,HJKAX1S01CF9S3,HJKAX1S01DJ6AT,HJKAX1S01EJ1YM,HJKAX1S01EJOEX
	Bradi4g08120	Os01t0507300	Sb02g035910.1	HvgnlUGHv#S58593527,TagnlUGTa#S22379376	trB8A1V2B8A1V2MAIZE,trB8A1V2B8A1V2MAIZE,trB4FN83B4FN83MAIZE	-	-	-	HJKAX1S01BN0H2,HJKAX1S01CP6IL,HJKAX1S01CQL5S,HJKAX1S01DG8AT,HJKAX1S01DHC84	HJKAX1S01CP6IL,HJKAX1S01CQL5S,HJKAX1S01DG8AT	HJKAX1S01CP6IL,HJKAX1S01CQL5S,HJKAX1S01DG8AT,HJKAX1S01DHC84,HJKAX1S01DWX5A	HJKAX1S01BN0H2,HJKAX1S01CP6IL,HJKAX1S01CQL5S,HJKAX1S01DG8AT,HJKAX1S01DHC84,HJKAX1S01AHXCR,HJKAX1S01CZ4EZ,HJKAX1S01DWX5A	HJKAX1S01CQL5S,HJKAX1S01DG8AT,HJKAX1S01DHC84,HJKAX1S01AHXCR,HJKAX1S01DWX5A
	Bradi4g08140	-	Sb08g010820.1	TagnlUGTa#S58885002	trB4FKW5B4FKW5MAIZE,trB6T6Q1B6T6Q1MAIZE	-	-	-	HJKAX1S01BQYVS	-	HJKAX1S01BQYVS	HJKAX1S01BQYVS,HJKAX1S01AMUG8,HJKAX1S01AWKCA,HJKAX1S01B3MBU,HJKAX1S01CJCHA,HJKAX1S01COLZW,HJKAX1S01CWBDX,HJKAX1S01EIE5X	HJKAX1S01BQYVS,HJKAX1S01EIE5X
	Bradi4g39020	Os12t0290150	Sb08g010620.1	HvgnlUGHv#S58595475,TagnlUGTa#S58883476	-	-	-	-	HJKAX1S01BDR53,HJKAX1S01BPYUO,HJKAX1S01BYDZT,HJKAX1S01BZBSN,HJKAX1S01CIQ5F,HJKAX1S01CPQOR,HJKAX1S01CPSBX,HJKAX1S01DM0U3,HJKAX1S01ENRN8	HJKAX1S01BDR53,HJKAX1S01BPYUO,HJKAX1S01BYDZT,HJKAX1S01BZBSN,HJKAX1S01CIQ5F,HJKAX1S01CPQOR,HJKAX1S01CPSBX,HJKAX1S01DM0U3,HJKAX1S01ENRN8,HJKAX1S01CZEFA	HJKAX1S01BDR53,HJKAX1S01BPYUO,HJKAX1S01BYDZT,HJKAX1S01BZBSN,HJKAX1S01CPQOR,HJKAX1S01CPSBX,HJKAX1S01DM0U3,HJKAX1S01ENRN8,HJKAX1S01AHPS0	HJKAX1S01BDR53,HJKAX1S01BPYUO,HJKAX1S01BZBSN,HJKAX1S01CIQ5F,HJKAX1S01CPQOR,HJKAX1S01CPSBX,HJKAX1S01ENRN8,HJKAX1S01AHPS0,HJKAX1S01B7DH6,HJKAX1S01CZEFA,HJKAX1S01D08LT,HJKAX1S01DJAX7,HJKAX1S01DYB3Q	-
	Bradi4g39040	Os12t0288400	Sb0011s003320.1	TagnlUGTa#S52542468	trB6TK33B6TK33MAIZE	-	-	-	HJKAX1S01D1O1N,HJKAX1S01EBI7Z	HJKAX1S01D1O1N,HJKAX1S01EBI7Z	HJKAX1S01AMU2F	HJKAX1S01D1O1N,HJKAX1S01EBI7Z,HJKAX1S01A6G2A,HJKAX1S01AMU2F,HJKAX1S01AXAPD,HJKAX1S01BJISW,HJKAX1S01C8SSM,HJKAX1S01CZB4G,HJKAX1S01DVURK,HJKAX1S01EZQRP	HJKAX1S01D1O1N,HJKAX1S01EBI7Z
	Bradi4g39060	Os12t0285600	Sb08g011100.1	TagnlUGTa#S58860824,TagnlUGTa#S58883465	trC0PG99C0PG99MAIZE	-	-	-	HJKAX1S01ADUN4,HJKAX1S01AYP97,HJKAX1S01BB51G,HJKAX1S01C0P6U,HJKAX1S01DIEVA,HJKAX1S01DN0NU,HJKAX1S01DRZK1,HJKAX1S01EKLT5	HJKAX1S01ADUN4,HJKAX1S01AYP97,HJKAX1S01BB51G,HJKAX1S01C0P6U,HJKAX1S01DIEVA,HJKAX1S01DN0NU,HJKAX1S01EKLT5	HJKAX1S01ADUN4	HJKAX1S01ADUN4,HJKAX1S01AYP97,HJKAX1S01BB51G,HJKAX1S01C0P6U,HJKAX1S01DN0NU,HJKAX1S01EKLT5	HJKAX1S01ADUN4,HJKAX1S01AYP97,HJKAX1S01BB51G,HJKAX1S01C0P6U,HJKAX1S01DN0NU,HJKAX1S01DRZK1,HJKAX1S01EKLT5
	Bradi4g39080	Os12t0284000	Sb04g024990.1	HvgnlUGHv#S58581638	-	-	-	-	HJKAX1S01AICN7,HJKAX1S01CCP4R,HJKAX1S01CL708,HJKAX1S01CO3HX,HJKAX1S01E5953,HJKAX1S01EX6D9	HJKAX1S01AICN7,HJKAX1S01CCP4R,HJKAX1S01CL708,HJKAX1S01CO3HX,HJKAX1S01E5953,HJKAX1S01EX6D9,HJKAX1S01DRILU	HJKAX1S01CL708	HJKAX1S01CCP4R,HJKAX1S01CL708,HJKAX1S01CO3HX,HJKAX1S01E5953,HJKAX1S01EX6D9,HJKAX1S01AO8W7,HJKAX1S01B5195,HJKAX1S01DQ5QS,HJKAX1S01DRILU	-
	Bradi4g39110	Os12t0283800	Sb08g011730.1	TagnlUGTa#S52546173,HvgnlUGHv#S39524253	trB4FD37B4FD37MAIZE,trB6TXF9B6TXF9MAIZE	-	-	-	HJKAX1S01AGKQW,HJKAX1S01BOZZA,HJKAX1S01BSE1G,HJKAX1S01C7W7Z,HJKAX1S01D8YKX,HJKAX1S01EFZH2,HJKAX1S01EHSVX	HJKAX1S01AGKQW,HJKAX1S01BPGFH,HJKAX1S01BTGXN	HJKAX1S01AGKQW,HJKAX1S01C7W7Z,HJKAX1S01D8YKX,HJKAX1S01EFZH2,HJKAX1S01BPGFH,HJKAX1S01BTGXN	HJKAX1S01AGKQW,HJKAX1S01BOZZA,HJKAX1S01C7W7Z,HJKAX1S01ANIHS,HJKAX1S01AZ4C1,HJKAX1S01BPGFH,HJKAX1S01BTGXN,HJKAX1S01C6GGZ,HJKAX1S01CE83S,HJKAX1S01CLMSR,HJKAX1S01D9I7T	HJKAX1S01AGKQW,HJKAX1S01BSE1G,HJKAX1S01C7W7Z,HJKAX1S01EHSVX,HJKAX1S01BPGFH,HJKAX1S01BTGXN
	Bradi4g39130	Os12t0279100	Sb0011s007590.1,Sb0011s007570.1	TagnlUGTa#S58855703,TagnlUGTa#S58913058	trC0PDV9C0PDV9MAIZE,spQ9XPS9RPOC2WHEAT	-	-	-	HJKAX1S01A353Y,HJKAX1S01AMRNL,HJKAX1S01AU0J9,HJKAX1S01B64GU,HJKAX1S01CQB2T,HJKAX1S01CSZSY,HJKAX1S01DIAAP	HJKAX1S01A353Y,HJKAX1S01AMRNL,HJKAX1S01AU0J9,HJKAX1S01CQB2T,HJKAX1S01CSZSY,HJKAX1S01DIAAP	HJKAX1S01A353Y,HJKAX1S01CSZSY	HJKAX1S01B64GU,HJKAX1S01DIAAP,HJKAX1S01B5Z8T,HJKAX1S01B6PAO,HJKAX1S01BXZO7,HJKAX1S01DJ8XS,HJKAX1S01ECBX6,HJKAX1S01EP4W0	HJKAX1S01AU0J9,HJKAX1S01DIAAP
	Bradi4g39137	Os12t0278800	Sb08g012360.1	TagnlUGTa#S52542959	trC0PJ31C0PJ31MAIZE,trB4FQ46B4FQ46MAIZE	-	-	-	HJKAX1S01B45J4,HJKAX1S01CKPWS,HJKAX1S01CZTRC	HJKAX1S01CKPWS,HJKAX1S01CZTRC	HJKAX1S01CKPWS,HJKAX1S01ANPI7,HJKAX1S01BXOVV	HJKAX1S01B45J4,HJKAX1S01CKPWS,HJKAX1S01CZTRC,HJKAX1S01ANPI7,HJKAX1S01BXOVV,HJKAX1S01CR3XJ,HJKAX1S01DVWSY,HJKAX1S01E3KDN	HJKAX1S01CKPWS,HJKAX1S01CZTRC,HJKAX1S01BXOVV
C-5DS1-0.63	Bradi4g39167	Os12t0277400	Sb08g010420.1,Sb04g038540.1	TagnlUGTa#S52543045,HvgnlUGHv#S58594369	trC4JBY4C4JBY4MAIZE	BE604729	C-5DS1-0.63	-	HJKAX1S01AWJPC,HJKAX1S01C3D2P,HJKAX1S01CLM52,HJKAX1S01DQ71Z,HJKAX1S01BLFOD,HJKAX1S01C2KW0,HJKAX1S01DTOB1	HJKAX1S01DQ71Z,HJKAX1S01BLFOD,HJKAX1S01C2KW0,HJKAX1S01DTOB1	HJKAX1S01C3D2P,HJKAX1S01CLM52,HJKAX1S01BLFOD,HJKAX1S01DTOB1	HJKAX1S01AWJPC,HJKAX1S01C3D2P,HJKAX1S01CLM52,HJKAX1S01DQ71Z,HJKAX1S01BLFOD,HJKAX1S01C2KW0,HJKAX1S01DTOB1	HJKAX1S01DQ71Z,HJKAX1S01BLFOD,HJKAX1S01C2KW0
	Bradi4g39174	-	-	-	-	-	-	-	HJKAX1S01ALLIR	-	-	-	-
	Bradi4g39210	Os12t0271600	Sb0011s005460.1	TagnlUGTa#S58856704	trC4J1T9C4J1T9MAIZE	-	-	-	HJKAX1S01DQ5XQ	HJKAX1S01DQ5XQ,HJKAX1S01AMYQF	HJKAX1S01DQ5XQ,HJKAX1S01AMYQF,HJKAX1S01CBJ5K,HJKAX1S01D7K5D	HJKAX1S01DQ5XQ,HJKAX1S01AMYQF,HJKAX1S01CBJ5K,HJKAX1S01D7K5D	HJKAX1S01AMYQF,HJKAX1S01CBJ5K,HJKAX1S01D7K5D
	Bradi4g39220	-	-	TagnlUGTa#S37755546	trB4G1X4B4G1X4MAIZE	-	-	-	HJKAX1S01AUDBP	-	-	HJKAX1S01AUDBP	HJKAX1S01AUDBP
	Bradi4g39270	Os01t0106300	-	ZmgnlUGZm#S35720010	trB5M699B5M699HORVU	-	-	-	HJKAX1S01CPCCQ	HJKAX1S01CPCCQ	-	HJKAX1S01CPCCQ	HJKAX1S01CPCCQ
	Bradi4g39310	Os12t0528400	-	-	trQ2PZ33Q2PZ33HORVU	-	-	-	HJKAX1S01A7SYZ	HJKAX1S01A7SYZ	-	-	HJKAX1S01A7SYZ
	Bradi4g39420	Os01t0975800	Sb09g029120.1	-	trB6TW43B6TW43MAIZE	-	-	-	HJKAX1S01BISLC	HJKAX1S01BISLC	HJKAX1S01BISLC	-	HJKAX1S01BISLC
	Bradi4g39430	Os02t0329300	Sb04g014390.1	TagnlUGTa#S17984597	trB6U8V0B6U8V0MAIZE	-	-	-	HJKAX1S01CUCBK,HJKAX1S01DRUEU,HJKAX1S01EHWNI	HJKAX1S01CUCBK	HJKAX1S01CUCBK,HJKAX1S01DRUEU,HJKAX1S01EHWNI	HJKAX1S01EHWNI	HJKAX1S01CUCBK
	Bradi4g39460	-	-	-	-	-	-	-	HJKAX1S01CEZNG	-	-	-	-
	Bradi4g39470	Os12t0244100,Os05t0303000	Sb01g011310.1	TagnlUGTa#S52540999	trC7ENF7C7ENF7WHEAT,trC4J6X8C4J6X8MAIZE,trH6UG34H6UG34WHEAT,trQ9SEW1Q9SEW1WHEAT	-	-	-	HJKAX1S01B70B2,HJKAX1S01B7JEV,HJKAX1S01BITF9,HJKAX1S01CDZWJ,HJKAX1S01CMZVO,HJKAX1S01DTG3F	HJKAX1S01B70B2,HJKAX1S01B7JEV,HJKAX1S01BITF9,HJKAX1S01CDZWJ,HJKAX1S01CMZVO,HJKAX1S01ECDSF	HJKAX1S01B70B2,HJKAX1S01BITF9	HJKAX1S01B70B2,HJKAX1S01B7JEV,HJKAX1S01BITF9,HJKAX1S01CMZVO,HJKAX1S01DTG3F,HJKAX1S01AFF8E,HJKAX1S01AVQQX,HJKAX1S01BV72Y,HJKAX1S01BWDI1,HJKAX1S01C1IT9,HJKAX1S01C9TXX,HJKAX1S01CCDZ6,HJKAX1S01ECDSF,HJKAX1S01ERJU1,HJKAX1S01EYFIO	HJKAX1S01B70B2,HJKAX1S01B7JEV,HJKAX1S01BITF9,HJKAX1S01CDZWJ,HJKAX1S01CMZVO,HJKAX1S01DTG3F,HJKAX1S01C1IT9,HJKAX1S01ECDSF
	Bradi4g39550	Os12t0238100	Sb08g008650.1	TagnlUGTa#S58893445	trC4J0Z1C4J0Z1MAIZE	BE404490	C-5DS1-0.63	-	HJKAX1S01C0VXL,HJKAX1S01D0VJS,HJKAX1S01D2EF8	HJKAX1S01C0VXL,HJKAX1S01D2EF8	HJKAX1S01C0VXL,HJKAX1S01D2EF8,HJKAX1S01DE693	HJKAX1S01C0VXL,HJKAX1S01D0VJS,HJKAX1S01D2EF8,HJKAX1S01BEZHP,HJKAX1S01DE693,HJKAX1S01A0VG0	HJKAX1S01D2EF8
	Bradi4g39580	Os12t0236900	Sb03g029140.1	TagnlUGTa#S58890961,TagnlUGTa#S58866506	trB4FF07B4FF07MAIZE	BE471016	C-5DS1-0.63	-	HJKAX1S01A777G,HJKAX1S01B5OP6,HJKAX1S01BXPEO,HJKAX1S01CH0I5,HJKAX1S01DQCJ7,HJKAX1S01E0FW9	HJKAX1S01A777G,HJKAX1S01B5OP6,HJKAX1S01BXPEO,HJKAX1S01CH0I5,HJKAX1S01DQCJ7,HJKAX1S01E0FW9,HJKAX1S01AYT8J,HJKAX1S01DGY1H	HJKAX1S01A777G,HJKAX1S01B5OP6,HJKAX1S01BXPEO,HJKAX1S01CH0I5,HJKAX1S01DQCJ7,HJKAX1S01E0FW9,HJKAX1S01A82GH,HJKAX1S01AYT8J,HJKAX1S01DGY1H	HJKAX1S01A777G,HJKAX1S01B5OP6,HJKAX1S01BXPEO,HJKAX1S01CH0I5,HJKAX1S01DQCJ7,HJKAX1S01CQ4RD,HJKAX1S01A82GH,HJKAX1S01AYT8J,HJKAX1S01DGXXL,HJKAX1S01DGY1H	HJKAX1S01A777G,HJKAX1S01BXPEO,HJKAX1S01DQCJ7,HJKAX1S01DGY1H
	Bradi4g39600	Os12t0236400,Os11t0312220	Sb03g029120.1	TagnlUGTa#S58869239	trC4J9Q0C4J9Q0MAIZE,trC4J093C4J093MAIZE,trC0PM74C0PM74MAIZE	BE403618	C-5DS1-0.63	-	HJKAX1S01AJ8L1,HJKAX1S01C01HO,HJKAX1S01ATNZU,HJKAX1S01C6XPU	HJKAX1S01C01HO,HJKAX1S01C6XPU,HJKAX1S01A1JA2	HJKAX1S01AJ8L1,HJKAX1S01C01HO	HJKAX1S01AJ8L1,HJKAX1S01C01HO,HJKAX1S01A1JA2,HJKAX1S01ARJJ2,HJKAX1S01C7PW5	HJKAX1S01AJ8L1,HJKAX1S01C01HO,HJKAX1S01C6XPU
	Bradi4g39610	Os12t0236100	-	HvgnlUGHv#S58586138	trC0P4Z8C0P4Z8MAIZE	-	-	-	HJKAX1S01BY0PG,HJKAX1S01D83BO,HJKAX1S01DZ8KH,HJKAX1S01EA6WG	HJKAX1S01BY0PG,HJKAX1S01D83BO,HJKAX1S01DZ8KH,HJKAX1S01EA6WG	-	HJKAX1S01DZ8KH,HJKAX1S01EA6WG,HJKAX1S01A5FCO,HJKAX1S01AJBYI,HJKAX1S01AMSVO,HJKAX1S01B938X,HJKAX1S01BAPHC,HJKAX1S01BPF8X,HJKAX1S01BVFJP,HJKAX1S01C2DUT,HJKAX1S01COLA3,HJKAX1S01DGU90,HJKAX1S01DN5GA,HJKAX1S01DQMJ2,HJKAX1S01DW4Q5,HJKAX1S01E4T9H,HJKAX1S01EFXYO,HJKAX1S01EJMHL,HJKAX1S01EZOX4	HJKAX1S01DZ8KH
	Bradi4g39780	Os04t0491500	Sb06g021020.1	-	-	-	-	-	HJKAX1S01DZ7XI	HJKAX1S01DZ7XI	HJKAX1S01DZ7XI	-	-
	Bradi4g39800	Os12t0230200	-	-	trC4J779C4J779MAIZE	-	-	-	HJKAX1S01AGQFL,HJKAX1S01AQBZY	HJKAX1S01AGQFL,HJKAX1S01AQBZY	-	-	HJKAX1S01AQBZY
	Bradi4g39870	Os12t0230200	-	TagnlUGTa#S43837848,HvgnlUGHv#S58599507	trB2KTA1B2KTA1WHEAT,trB2KTB2B2KTB2WHEAT,trB2KTA8B2KTA8WHEAT,trB6SXT4B6SXT4MAIZE	-	-	-	HJKAX1S01AGGLB,HJKAX1S01B2JNK,HJKAX1S01BUMHN,HJKAX1S01C6LJP,HJKAX1S01CFZYF,HJKAX1S01CLWZZ	HJKAX1S01AGGLB,HJKAX1S01B2JNK,HJKAX1S01C6LJP,HJKAX1S01CFZYF,HJKAX1S01CLWZZ	-	HJKAX1S01AGGLB,HJKAX1S01BUMHN,HJKAX1S01C6LJP,HJKAX1S01CFZYF,HJKAX1S01CLWZZ	HJKAX1S01AGGLB,HJKAX1S01B2JNK,HJKAX1S01BUMHN,HJKAX1S01C6LJP,HJKAX1S01CFZYF,HJKAX1S01CLWZZ
	Bradi4g39880	Os12t0230100	Sb06g014590.1	TagnlUGTa#S58905933	trC0PFV4C0PFV4MAIZE,trC0HH28C0HH28MAIZE,trC0PFV4C0PFV4MAIZE,trC4J9D9C4J9D9MAIZE	BE606654	C-5DS1-0.63	-	HJKAX1S01EK8NE,HJKAX1S01A2W7Y,HJKAX1S01BA92I,HJKAX1S01CCTPW,HJKAX1S01CKY7X,HJKAX1S01CNLU4,HJKAX1S01D0PFC,HJKAX1S01DJNI4,HJKAX1S01EG9TT	HJKAX1S01EK8NE,HJKAX1S01A2W7Y,HJKAX1S01BA92I,HJKAX1S01CCTPW,HJKAX1S01CKY7X,HJKAX1S01CNLU4,HJKAX1S01D0PFC,HJKAX1S01EG9TT	HJKAX1S01EG9TT	HJKAX1S01A2W7Y,HJKAX1S01BA92I,HJKAX1S01CCTPW,HJKAX1S01CKY7X,HJKAX1S01CNLU4,HJKAX1S01D0PFC,HJKAX1S01DJNI4,HJKAX1S01EG9TT,HJKAX1S01AXF7I,HJKAX1S01AGFR6,HJKAX1S01AJV69,HJKAX1S01BFY0A,HJKAX1S01CBOYF,HJKAX1S01CJHEB,HJKAX1S01DCQ7C,HJKAX1S01DSJAY,HJKAX1S01EC5U2,HJKAX1S01ED2V1,HJKAX1S01EJIN3	HJKAX1S01A2W7Y,HJKAX1S01BA92I,HJKAX1S01CCTPW,HJKAX1S01CKY7X,HJKAX1S01D0PFC,HJKAX1S01DJNI4,HJKAX1S01EG9TT,HJKAX1S01AXF7I,HJKAX1S01BFY0A,HJKAX1S01DSJAY,HJKAX1S01EC5U2,HJKAX1S01ED2V1,HJKAX1S01EJIN3
	Bradi4g39980	-	-	-	trB6U8S0B6U8S0MAIZE	-	-	-	HJKAX1S01C1DLU	-	-	-	HJKAX1S01C1DLU
	Bradi4g39987	Os12t0225900	Sb08g007270.1	TagnlUGTa#S52543560	trB6U8S0B6U8S0MAIZE	-	-	-	HJKAX1S01CAVFT	HJKAX1S01CAVFT	HJKAX1S01CAVFT,HJKAX1S01CY6CH	HJKAX1S01CAVFT,HJKAX1S01CY6CH	HJKAX1S01CAVFT,HJKAX1S01CY6CH
	Bradi4g40020	Os12t0225300	Sb08g001435.1	TagnlUGTa#S58857094	-	-	-	-	HJKAX1S01ALU9E,HJKAX1S01B27H9,HJKAX1S01DO7RW,HJKAX1S01ECHZ8	HJKAX1S01ALU9E,HJKAX1S01B27H9,HJKAX1S01ECHZ8	HJKAX1S01ALU9E,HJKAX1S01B27H9,HJKAX1S01ECHZ8,HJKAX1S01B6ZEY,HJKAX1S01BQIZ3	HJKAX1S01ALU9E,HJKAX1S01DO7RW,HJKAX1S01B6ZEY,HJKAX1S01BE8B1,HJKAX1S01BQIZ3	-
5DS1-0.63-0.67	Bradi4g40090	Os12t0576900,Os12t0224000	Sb08g019120.1	TagnlUGTa#S52546002,TagnlUGTa#S52546818	trA8QM12A8QM12MAIZE,trC0PCE8C0PCE8MAIZE	BE497093_GPI:C:744654	5DS1-0.63-0.67	-	HJKAX1S01CWDDE,HJKAX1S01E38HS,HJKAX1S01A1CEV,HJKAX1S01AG4ZE,HJKAX1S01BIMGF,HJKAX1S01BVRJL,HJKAX1S01CK4VQ,HJKAX1S01DAM49,HJKAX1S01DPUDT,HJKAX1S01E1BCQ,HJKAX1S01EPS7C	HJKAX1S01CWDDE,HJKAX1S01BVRJL,HJKAX1S01CK4VQ,HJKAX1S01DPUDT	HJKAX1S01AMIIA	HJKAX1S01E38HS,HJKAX1S01A1CEV,HJKAX1S01AG4ZE,HJKAX1S01BIMGF,HJKAX1S01BVRJL,HJKAX1S01CK4VQ,HJKAX1S01DAM49,HJKAX1S01DPUDT,HJKAX1S01E1BCQ,HJKAX1S01EPS7C,HJKAX1S01ASNMU,HJKAX1S01AYJVJ,HJKAX1S01DY18Y,HJKAX1S01AMYAV,HJKAX1S01AMIIA,HJKAX1S01AO20H,HJKAX1S01BEORY,HJKAX1S01D4EQF	HJKAX1S01CWDDE,HJKAX1S01A1CEV,HJKAX1S01AG4ZE,HJKAX1S01BVRJL,HJKAX1S01DPUDT,HJKAX1S01E1BCQ,HJKAX1S01EPS7C,HJKAX1S01AMIIA,HJKAX1S01AO20H,HJKAX1S01BEORY,HJKAX1S01D4EQF
	Bradi4g40220	-	-	-	-	-	-	-	HJKAX1S01C92W6,HJKAX1S01DJHK7	-	-	-	-
	Bradi4g40260	Os12t0209000	Sb08g006480.1	TagnlUGTa#S58894623	trB6TZC9B6TZC9MAIZE	-	-	-	HJKAX1S01AQ4U0	HJKAX1S01AQ4U0	HJKAX1S01AQ4U0	HJKAX1S01AQ4U0,HJKAX1S01EDWHQ	HJKAX1S01AQ4U0
	Bradi4g40287	Os12t0207300	Sb05g007040.1	TagnlUGTa#S32493793	trC0HEB4C0HEB4MAIZE,spO50016AP2S1MAIZE	-	-	-	HJKAX1S01B6T9Y,HJKAX1S01C7N7S,HJKAX1S01C80E3,HJKAX1S01CHQNU	HJKAX1S01B6T9Y,HJKAX1S01C7N7S,HJKAX1S01C80E3,HJKAX1S01CHQNU,HJKAX1S01CZT8K	HJKAX1S01C80E3	HJKAX1S01B6T9Y,HJKAX1S01C7N7S,HJKAX1S01C80E3,HJKAX1S01CHQNU,HJKAX1S01CZT8K,HJKAX1S01D0FKQ	HJKAX1S01B6T9Y,HJKAX1S01C7N7S,HJKAX1S01C80E3,HJKAX1S01CHQNU,HJKAX1S01D0FKQ
	Bradi4g40300	Os11t0171500,Os12t0169800	-	TagnlUGTa#S52546747,HvgnlUGHv#S41551961	trQ2LDZ1Q2LDZ1WHEAT,trC0HH11C0HH11MAIZE	-	-	-	HJKAX1S01ANBH4,HJKAX1S01B7GIV,HJKAX1S01BBELW,HJKAX1S01BK8WL,HJKAX1S01CLLIR	HJKAX1S01ANBH4,HJKAX1S01BBELW,HJKAX1S01BK8WL,HJKAX1S01CLLIR	-	HJKAX1S01ANBH4,HJKAX1S01B7GIV,HJKAX1S01BBELW,HJKAX1S01BK8WL,HJKAX1S01CLLIR	HJKAX1S01ANBH4,HJKAX1S01BBELW,HJKAX1S01BK8WL,HJKAX1S01CLLIR
	Bradi4g40350	Os12t0207000	-	-	trA9J1W5A9J1W5WHEAT	-	-	-	HJKAX1S01EQGL4	HJKAX1S01EQGL4	-	-	HJKAX1S01EQGL4
	Bradi4g40380	Os02t0296800	Sb04g012200.1	TagnlUGTa#S58903365	trB6TXB2B6TXB2MAIZE,trC4J235C4J235MAIZE	-	-	-	HJKAX1S01AG5ZV,HJKAX1S01D56KO,HJKAX1S01D94BV	HJKAX1S01AG5ZV,HJKAX1S01D56KO	HJKAX1S01AG5ZV,HJKAX1S01D56KO	HJKAX1S01AG5ZV,HJKAX1S01D56KO,HJKAX1S01B7MJQ,HJKAX1S01BFAR7	HJKAX1S01D56KO,HJKAX1S01B7MJQ
	Bradi4g40430	Os02t0559300	-	TagnlUGTa#S12946649	trC0HGS0C0HGS0MAIZE	-	-	-	HJKAX1S01EHIZP	HJKAX1S01EHIZP	-	HJKAX1S01EHIZP,HJKAX1S01DZ8IK	HJKAX1S01EHIZP
	Bradi4g40440	-	Sb08g006380.1	HvgnlUGHv#S39522932,TagnlUGTa#S58852880	trB4FZB1B4FZB1MAIZE	-	-	-	HJKAX1S01BG6AS,HJKAX1S01EACMH,HJKAX1S01EM4GD	-	HJKAX1S01BG6AS,HJKAX1S01EACMH,HJKAX1S01EM4GD,HJKAX1S01A3RY0,HJKAX1S01C6O71	HJKAX1S01BG6AS,HJKAX1S01EACMH,HJKAX1S01A3RY0,HJKAX1S01C6O71	HJKAX1S01BG6AS,HJKAX1S01EM4GD,HJKAX1S01A3RY0,HJKAX1S01C6O71
C-5DS1-0.63	Bradi4g40450	-	-	ZmgnlUGZm#S16807667,TagnlUGTa#S58893496	trB6SY06B6SY06MAIZE	BE405839	C-5DS1-0.63	-	HJKAX1S01A15B0,HJKAX1S01ASVC5,HJKAX1S01B47DU,HJKAX1S01BWMJB,HJKAX1S01E14OT	-	-	HJKAX1S01A15B0,HJKAX1S01ASVC5,HJKAX1S01B47DU,HJKAX1S01BWMJB,HJKAX1S01CWA8B	HJKAX1S01A15B0
	Bradi4g40507	Os12t0197900,Os11t0240900	-	TagnlUGTa#S52547045,TagnlUGTa#S58869237	trC0P4N7C0P4N7MAIZE,trB8A3R5B8A3R5MAIZE	-	-	-	HJKAX1S01A2RG5,HJKAX1S01AXSE2,HJKAX1S01BB4MQ,HJKAX1S01BPTSV,HJKAX1S01CCWVH,HJKAX1S01CD13R,HJKAX1S01DBCND,HJKAX1S01DGSKS,HJKAX1S01DLX88,HJKAX1S01DWBQ5,HJKAX1S01ESXOA	HJKAX1S01AXSE2,HJKAX1S01BB4MQ,HJKAX1S01BPTSV,HJKAX1S01CCWVH,HJKAX1S01DGSKS,HJKAX1S01DWBQ5	-	HJKAX1S01AXSE2,HJKAX1S01BB4MQ,HJKAX1S01BPTSV,HJKAX1S01CCWVH,HJKAX1S01CD13R,HJKAX1S01DGSKS,HJKAX1S01DLX88	HJKAX1S01AXSE2,HJKAX1S01BB4MQ,HJKAX1S01BPTSV,HJKAX1S01CCWVH,HJKAX1S01CD13R,HJKAX1S01DGSKS,HJKAX1S01DWBQ5
	Bradi4g40530	Os12t0197400	Sb08g006190.1	HvgnlUGHv#S58598309	trB7ZY26B7ZY26MAIZE,trB6SWQ4B6SWQ4MAIZE	-	-	-	HJKAX1S01BGWYK,HJKAX1S01CNC23,HJKAX1S01DJOP8	HJKAX1S01CNC23	HJKAX1S01BGWYK,HJKAX1S01CNC23,HJKAX1S01E0CGC	HJKAX1S01BGWYK,HJKAX1S01CNC23,HJKAX1S01BKAI7,HJKAX1S01BOL6P,HJKAX1S01E0CGC,HJKAX1S01EA4PD	HJKAX1S01BGWYK,HJKAX1S01CNC23,HJKAX1S01E0CGC
	Bradi4g40610	Os12t0193100	Sb08g005610.1,Sb08g002980.1	TagnlUGTa#S52544914	trB6TE01B6TE01MAIZE	-	-	-	HJKAX1S01EL74D	HJKAX1S01EL74D,HJKAX1S01BLYY5,HJKAX1S01C6BV5	HJKAX1S01ANN34,HJKAX1S01C6BV5	HJKAX1S01EL74D,HJKAX1S01A1F8W,HJKAX1S01ANN34,HJKAX1S01AOMRI,HJKAX1S01ARZ3E,HJKAX1S01AWOVO,HJKAX1S01AYK2Y,HJKAX1S01BAJ1L,HJKAX1S01BDUYP,HJKAX1S01BFRA7,HJKAX1S01BJP9T,HJKAX1S01BK6MQ,HJKAX1S01BLYY5,HJKAX1S01C4IC0,HJKAX1S01C6BV5,HJKAX1S01CNO9J,HJKAX1S01CTOKQ,HJKAX1S01D29C0,HJKAX1S01DGR0M,HJKAX1S01EEKOU,HJKAX1S01EKCPP,HJKAX1S01ELP06	HJKAX1S01EL74D,HJKAX1S01BJP9T,HJKAX1S01BK6MQ,HJKAX1S01C6BV5
	Bradi4g40740	Os12t0190000	Sb08g005410.1	TagnlUGTa#S52542635	trB6TMF8B6TMF8MAIZE	-	-	-	HJKAX1S01AODWO,HJKAX1S01AQRNW,HJKAX1S01D1UOP	HJKAX1S01AODWO,HJKAX1S01AQRNW,HJKAX1S01D1UOP	HJKAX1S01AODWO,HJKAX1S01AQRNW	HJKAX1S01AODWO,HJKAX1S01A0WLZ,HJKAX1S01BGPTM,HJKAX1S01CCS2U,HJKAX1S01DIVTJ	HJKAX1S01AQRNW,HJKAX1S01CCS2U

## Sheet: 5DLgenomezipper
Deletion Bin	Brachypodium	Oryza	Sorghum	UniGene	UniProt	Marker	Deletion Bin	ITMI position	Reads matching Bdi	Reads metching Osa	Reads matching Sbi	Reads matching UG	Reads matching UP
	Bradi4g40040	Os11t0248200	Sb05g006890,Sb08g007220	TagnlUGTa#S58862201,HvgnlUGHv#S39524765	trB6T390B6T390MAIZE	-	-	-	HJKAX1S02H43PS,HJKAX1S02IGZ29,HRFOW6E01BJ7MU,HRFOW6E01CYLF6,HRFOW6E01D7VGN	HJKAX1S02H43PS,HRFOW6E01BJ7MU	HJKAX1S02H43PS,HJKAX1S02IGZ29,HRFOW6E01BJ7MU,HRFOW6E01D7VGN	HJKAX1S02H43PS,HJKAX1S02IGZ29,HRFOW6E01BJ7MU,HRFOW6E01CYLF6,HRFOW6E01D7VGN,HJKAX1S02FRZ51,HRFOW6E01B1L9C,HRFOW6E01CNCCN,HRFOW6E01EIELX,HRFOW6E01EQ0M5	HJKAX1S02H43PS,HJKAX1S02IGZ29,HRFOW6E01BJ7MU,HRFOW6E01D7VGN
	Bradi4g40057	-	Sb08g007180,Sb08g007170	TagnlUGTa#S52543231	-	-	-	-	HJKAX1S02JX2MP,HRFOW6E02G5RND	-	HJKAX1S02JX2MP,HRFOW6E02G5RND,HJKAX1S02GK2E7	HJKAX1S02JX2MP,HRFOW6E02G5RND,HJKAX1S02F1I4R,HJKAX1S02GJ9UK,HJKAX1S02GK2E7,HJKAX1S02GS8N8,HRFOW6E01AEKOT,HRFOW6E02H4C4M,HRFOW6E02HR5IS,HRFOW6E02IXPLV	-
	Bradi4g40080	-	-	-	trB6T667B6T667MAIZE	-	-	-	HJKAX1S02IHMXZ	-	-	-	HJKAX1S02IHMXZ
	Bradi4g40160	Os04t0308100	Sb05g023820	-	trQ4U400Q4U400WHEAT	-	-	-	HRFOW6E01A334Q	HRFOW6E01A334Q	HRFOW6E01A334Q	-	HRFOW6E01A334Q
	Bradi4g40170	Os12t0210300	Sb08g006690	TagnlUGTa#S58906092	spO04437GSTZWHEAT,trQ9FQC1Q9FQC1MAIZE	-	-	-	HJKAX1S02IVN9I,HRFOW6E01BE1MS,HRFOW6E02I31IS	HJKAX1S02IVN9I	HJKAX1S02IVN9I,HRFOW6E01BE1MS	HRFOW6E01BE1MS,HJKAX1S02F1AZP,HJKAX1S02J1MPR,HRFOW6E01BSG4G,HRFOW6E01BWF09,HRFOW6E01D4HZT,HRFOW6E02HXTYG,HRFOW6E02IDO4G,HRFOW6E02IJLDS	HJKAX1S02IVN9I,HRFOW6E01BE1MS
	Bradi4g40176	Os11t0245100	Sb08g006690	TagnlUGTa#S58866073	spO04437GSTZWHEAT	-	-	-	HRFOW6E01BHR4X	HRFOW6E01BHR4X	HRFOW6E01BHR4X	HRFOW6E01BHR4X,HRFOW6E01EF9H4	HRFOW6E01BHR4X
	Bradi4g40182	-	Sb08g006680	TagnlUGTa#S58847501	trB6U5S1B6U5S1MAIZE	-	-	-	HRFOW6E02GDTAB	-	HRFOW6E02GDTAB	HRFOW6E02GDTAB	HRFOW6E02GDTAB
	Bradi4g40190	-	Sb02g040710	HvgnlUGHv#S39525558	-	-	-	-	HJKAX1S02JTE3U	-	HJKAX1S02JTE3U	HJKAX1S02JTE3U	-
	Bradi4g40280	Os10t0569200	Sb01g028520	HvgnlUGHv#S39526655	trC0P790C0P790MAIZE,trC0P790C0P790MAIZE,trB4FIS8B4FIS8MAIZE	-	-	-	HRFOW6E01ETOU7	HRFOW6E01ETOU7,HJKAX1S02GB8S3,HJKAX1S02GEJE5,HRFOW6E02JPRCW	HRFOW6E01ETOU7,HJKAX1S02GEJE5,HRFOW6E02GHNJW,HRFOW6E02JPRCW	HRFOW6E01ETOU7,HJKAX1S02GB8S3,HJKAX1S02GEJE5,HJKAX1S02HRRDJ,HRFOW6E01A3QRE,HRFOW6E01DQCBW,HRFOW6E02GHNJW,HRFOW6E02JPRCW	HRFOW6E01ETOU7,HJKAX1S02GB8S3,HJKAX1S02GEJE5,HRFOW6E01A3QRE,HRFOW6E02GHNJW,HRFOW6E02JPRCW
	Bradi4g40340	-	-	HvgnlUGHv#S58579022	trC0HDT4C0HDT4MAIZE	-	-	-	HJKAX1S02GL3ZZ	-	-	HJKAX1S02GL3ZZ	HJKAX1S02GL3ZZ
	Bradi4g40371	Os03t0263600	-	-	trB6TVA9B6TVA9MAIZE	-	-	-	HRFOW6E01C3VRG	HRFOW6E01C3VRG	-	-	HRFOW6E01C3VRG
	Bradi4g40517	Os12t0197500	Sb08g006220	TagnlUGTa#S52546006	trQ7XY17Q7XY17WHEAT,trQ7XYE6Q7XYE6WHEAT,trC0PDM8C0PDM8MAIZE,trQ7XYE6Q7XYE6WHEAT	-	-	-	HJKAX1S02IBXUN,HJKAX1S02JPGVO,HJKAX1S02JRU1J,HRFOW6E01A68Y4,HRFOW6E01CMNP1,HRFOW6E02I8OC4	HJKAX1S02JPGVO,HJKAX1S02JRU1J,HRFOW6E01A68Y4,HRFOW6E02I8OC4	HJKAX1S02JPGVO,HJKAX1S02JRU1J,HRFOW6E01A68Y4,HRFOW6E01CMNP1	HJKAX1S02IBXUN,HJKAX1S02JPGVO,HJKAX1S02JRU1J,HRFOW6E01A68Y4,HRFOW6E01CMNP1,HRFOW6E02I8OC4,HJKAX1S02F09I1,HJKAX1S02IW9SQ,HJKAX1S02JGZ1L,HRFOW6E01EIMGN,HRFOW6E02FMT1F,HRFOW6E02GTJDU,HRFOW6E02GTWIB,HRFOW6E02JUKMZ	HJKAX1S02JPGVO,HJKAX1S02JRU1J,HRFOW6E01A68Y4,HRFOW6E01CMNP1,HRFOW6E02I8OC4,HJKAX1S02F09I1,HJKAX1S02JGZ1L,HRFOW6E02FMT1F
	Bradi4g40627	Os04t0206300	-	-	trO04677O04677HORVU	-	-	-	HRFOW6E02GX96V	HRFOW6E02GX96V	-	-	HRFOW6E02GX96V
	Bradi4g40640	Os04t0206300	Sb06g005410	-	trB6TYT3B6TYT3MAIZE	-	-	-	HJKAX1S02G7G3P	HJKAX1S02G7G3P	HJKAX1S02G7G3P	-	HJKAX1S02G7G3P
	Bradi4g40700	-	-	-	-	-	-	-	HRFOW6E01BLT2T	-	-	-	-
	Bradi4g40720	Os12t0190100	Sb08g005420	TagnlUGTa#S58860620	trD8L9H1D8L9H1WHEAT	-	-	-	HJKAX1S02H87FY	HJKAX1S02H87FY	HJKAX1S02H87FY	HJKAX1S02H87FY,HRFOW6E01DXS21	HJKAX1S02H87FY
	Bradi4g40727	-	-	-	trQ6WSR3Q6WSR3WHEAT	-	-	-	HRFOW6E01D43XS	-	-	-	HRFOW6E01D43XS
	Bradi4g40770	Os12t0189500	Sb03g010910,Sb05g009430,Sb08g005370	TagnlUGTa#S58863943,TagnlUGTa#S58855941	trB6U5H9B6U5H9MAIZE,trB6SIA5B6SIA5MAIZE	-	-	-	HJKAX1S02GFJME,HJKAX1S02GLCHB,HJKAX1S02H1GVK,HRFOW6E02HADF6	HRFOW6E02HADF6	HJKAX1S02GLCHB,HJKAX1S02H1GVK,HRFOW6E02HADF6	HJKAX1S02GLCHB,HRFOW6E02HADF6	HJKAX1S02GFJME,HJKAX1S02H1GVK,HRFOW6E02HADF6
C-5DL1-0.60	Bradi4g40860	Os12t0183300,Os12t0183200	Sb08g005200	TagnlUGTa#S58844154,TagnlUGTa#S58865598	trC0PES7C0PES7MAIZE	BE403518	C-5DL1-0.60	-	HJKAX1S02F915F,HJKAX1S02G1Y60,HRFOW6E01EC1JO,HRFOW6E02FP4Y3	HJKAX1S02F915F,HJKAX1S02G1Y60,HRFOW6E01EC1JO	HJKAX1S02F915F,HJKAX1S02G1Y60	HJKAX1S02F915F,HJKAX1S02G1Y60,HRFOW6E01EC1JO,HRFOW6E02FP4Y3	HJKAX1S02F915F,HJKAX1S02G1Y60
	Bradi4g40865	-	Sb01g021850,Sb01g021780	-	trC0PIQ8C0PIQ8MAIZE	-	-	-	HRFOW6E02GFKI0,HRFOW6E02H8RA5	-	HRFOW6E02GFKI0,HRFOW6E02H8RA5	-	HRFOW6E02GFKI0
	Bradi4g40900	-	-	-	-	-	-	-	HJKAX1S02JLY9V	-	-	-	-
	Bradi4g41000	-	Sb08g005050	TagnlUGTa#S52545465,HvgnlUGHv#S58597670	trB8A0M0B8A0M0MAIZE,trB4G1C9B4G1C9MAIZE	-	-	-	HJKAX1S02GZVO0,HRFOW6E01DTDJ4,HRFOW6E02IOXL6	-	HJKAX1S02GZVO0,HRFOW6E01DTDJ4,HRFOW6E02IOXL6	HJKAX1S02GZVO0,HRFOW6E01DTDJ4,HRFOW6E02IOXL6	HJKAX1S02GZVO0,HRFOW6E01DTDJ4,HRFOW6E02IOXL6
	Bradi4g41030	Os01t0882800	-	HvgnlUGHv#S58598882	trB4FNY1B4FNY1MAIZE	-	-	-	HRFOW6E02I9Z73	HRFOW6E02I9Z73	-	HRFOW6E02I9Z73,HRFOW6E01AKX28,HRFOW6E01B7UI8,HRFOW6E01BWVM4	HRFOW6E02I9Z73,HRFOW6E01AKX28,HRFOW6E01B7UI8
	Bradi4g41070	Os08t0162033	Sb03g042670	-	trB6TQ75B6TQ75MAIZE	-	-	-	HJKAX1S02G6KE4,HRFOW6E01AINUS	HJKAX1S02G6KE4,HRFOW6E01AINUS	HRFOW6E01AINUS	-	HJKAX1S02G6KE4,HRFOW6E01AINUS
	Bradi4g41127	Os12t0179800	Sb08g004900	HvgnlUGHv#S58598344,TagnlUGTa#S58884657	-	-	-	-	HJKAX1S02JD0ZI,HRFOW6E01CNK7D,HRFOW6E01E2CYO,HRFOW6E02GE8GW	HJKAX1S02JD0ZI,HRFOW6E01E2CYO,HRFOW6E02GE8GW	HJKAX1S02JD0ZI,HRFOW6E01CNK7D,HRFOW6E01E2CYO,HRFOW6E02GE8GW	HJKAX1S02JD0ZI,HRFOW6E01CNK7D,HRFOW6E01E2CYO,HRFOW6E02GE8GW,HJKAX1S02G5VDD,HRFOW6E01D644K,HRFOW6E02G5QFH,HRFOW6E02IJWXC	-
	Bradi4g41137	Os12t0178700	Sb08g004890	TagnlUGTa#S58863015	trC0PEU8C0PEU8MAIZE	-	-	-	HJKAX1S02FOHF9,HJKAX1S02GKYPF,HJKAX1S02HIR1I,HRFOW6E01ATHVQ,HRFOW6E01CV7UZ,HRFOW6E01DV42A,HRFOW6E01EYS56,HRFOW6E01EZRND,HRFOW6E02G54II,HRFOW6E02GFYZ9,HRFOW6E02I2IYX,HRFOW6E02JGKV5	HJKAX1S02GKYPF,HJKAX1S02HIR1I,HRFOW6E01ATHVQ,HRFOW6E01CV7UZ,HRFOW6E01DV42A,HRFOW6E01EYS56,HRFOW6E02G54II,HRFOW6E02I2IYX,HJKAX1S02IQ7EN	HJKAX1S02FOHF9,HJKAX1S02GKYPF,HJKAX1S02HIR1I,HRFOW6E01ATHVQ,HRFOW6E01CV7UZ,HRFOW6E01DV42A,HRFOW6E01EYS56,HRFOW6E01EZRND,HRFOW6E02G54II,HRFOW6E02I2IYX,HRFOW6E02JGKV5,HJKAX1S02IQ7EN,HRFOW6E01ARYCZ,HRFOW6E02H1XVY	HJKAX1S02FOHF9,HJKAX1S02HIR1I,HRFOW6E01CV7UZ,HRFOW6E01EZRND,HRFOW6E02G54II,HRFOW6E02GFYZ9,HRFOW6E02I2IYX,HRFOW6E02JGKV5,HJKAX1S02GV40Q,HJKAX1S02HQPZH,HJKAX1S02IKPU2,HJKAX1S02IQ7EN,HJKAX1S02JJS12,HRFOW6E01ARYCZ,HRFOW6E01BDNMK,HRFOW6E01BXNTS,HRFOW6E02H1XVY,HRFOW6E02HISHI,HRFOW6E02HN7PT,HRFOW6E02HRYDT,HRFOW6E02HXN5V,HRFOW6E02IPQSM	HJKAX1S02FOHF9,HJKAX1S02GKYPF,HJKAX1S02HIR1I,HRFOW6E01ATHVQ,HRFOW6E01CV7UZ,HRFOW6E01DV42A,HRFOW6E01EYS56,HRFOW6E01EZRND,HRFOW6E02G54II,HRFOW6E02JGKV5,HJKAX1S02GV40Q,HJKAX1S02HQPZH,HJKAX1S02IKPU2,HJKAX1S02IQ7EN,HRFOW6E01ARYCZ,HRFOW6E01BDNMK,HRFOW6E02H1XVY,HRFOW6E02HISHI,HRFOW6E02HN7PT,HRFOW6E02HRYDT,HRFOW6E02IPQSM
	Bradi4g41160	Os03t0802700	Sb01g004730	TagnlUGTa#S58842224,HvgnlUGHv#S58593541	trC4J5I4C4J5I4MAIZE	-	-	-	HJKAX1S02HCP7P,HJKAX1S02HNLMX,HJKAX1S02IK1WA,HRFOW6E01D0IC8,HRFOW6E01DNXTL,HRFOW6E01EYHJZ,HRFOW6E02GNH06,HRFOW6E02H4QCL	HJKAX1S02HCP7P,HJKAX1S02HNLMX,HJKAX1S02IK1WA,HRFOW6E01D0IC8,HRFOW6E01DNXTL,HRFOW6E02GNH06	HJKAX1S02HCP7P,HJKAX1S02IK1WA,HRFOW6E01D0IC8,HRFOW6E01EYHJZ,HRFOW6E02GNH06,HRFOW6E02H4QCL	HJKAX1S02HCP7P,HJKAX1S02IK1WA,HRFOW6E01D0IC8,HRFOW6E01DNXTL,HRFOW6E01EYHJZ,HRFOW6E02H4QCL	HJKAX1S02HCP7P,HJKAX1S02IK1WA,HRFOW6E01D0IC8,HRFOW6E01DNXTL,HRFOW6E01EYHJZ,HRFOW6E02GNH06,HRFOW6E02H4QCL
	Bradi4g41170	-	Sb08g004870	-	trC0P6F6C0P6F6MAIZE	-	-	-	HJKAX1S02H76JQ	-	HJKAX1S02H76JQ	-	HJKAX1S02H76JQ
	Bradi4g41180	-	Sb08g004880	HvgnlUGHv#S39526046	trC0P4K4C0P4K4MAIZE	-	-	-	HRFOW6E02HNBJC	-	HRFOW6E02HNBJC	HRFOW6E02HNBJC	HRFOW6E02HNBJC
	Bradi4g41190	Os12t0178000	Sb08g004840,Sb05g005470	TagnlUGTa#S22388791	trB6UA20B6UA20MAIZE,trB8A0M2B8A0M2MAIZE,trC0P7X2C0P7X2MAIZE,trB6SWD5B6SWD5MAIZE	-	-	-	HJKAX1S02FX1Y3,HJKAX1S02GIK0X,HJKAX1S02JLVNN,HJKAX1S02JO32L,HRFOW6E01CJER6,HRFOW6E02HHF8L	HJKAX1S02FX1Y3,HRFOW6E01CJER6,HRFOW6E02HHF8L	HJKAX1S02FX1Y3,HJKAX1S02GIK0X,HJKAX1S02JLVNN,HJKAX1S02JO32L,HRFOW6E01CJER6,HRFOW6E02HHF8L	HJKAX1S02GIK0X,HJKAX1S02JO32L	HJKAX1S02FX1Y3,HJKAX1S02GIK0X,HJKAX1S02JLVNN,HRFOW6E01CJER6,HRFOW6E02HHF8L
	Bradi4g41210	Os12t0177500	Sb08g004800	-	trC4J028C4J028MAIZE,trB6TY60B6TY60MAIZE	-	-	-	HJKAX1S02F5DJG,HJKAX1S02G3UO6,HRFOW6E02J46R0,HJKAX1S02GSNLW,HRFOW6E01BYPK8	HJKAX1S02G3UO6,HRFOW6E02J46R0	HJKAX1S02F5DJG,HJKAX1S02G3UO6,HRFOW6E01BYPK8	-	HJKAX1S02F5DJG,HJKAX1S02G3UO6,HRFOW6E02J46R0,HJKAX1S02GSNLW,HRFOW6E01BYPK8
	Bradi4g41230	Os11t0183700,Os12t0176700	Sb08g004790	TagnlUGTa#S52543768	trB7ZZN6B7ZZN6MAIZE,trA8R7D4A8R7D4HORVU,trC9DTN0C9DTN0MAIZE,trC0PKZ5C0PKZ5MAIZE	-	-	-	HJKAX1S02GTY6O,HRFOW6E01A5B2I,HRFOW6E01AH44G,HRFOW6E01AN5BB,HRFOW6E01DIFU9,HRFOW6E01DZYTI,HRFOW6E01EV8G8,HRFOW6E02IYY6E	HRFOW6E01AH44G,HRFOW6E01DZYTI,HRFOW6E01EV8G8	HJKAX1S02GTY6O,HRFOW6E01AH44G,HRFOW6E01DIFU9,HRFOW6E01DZYTI,HRFOW6E01EV8G8,HRFOW6E02IYY6E	HJKAX1S02GTY6O,HRFOW6E01A5B2I,HRFOW6E01AH44G,HRFOW6E01AN5BB,HRFOW6E01DIFU9,HRFOW6E01DZYTI,HRFOW6E01EV8G8,HRFOW6E02IYY6E,HJKAX1S02G158G,HRFOW6E01D8P1Y,HRFOW6E02GUMAR	HJKAX1S02GTY6O,HRFOW6E01A5B2I,HRFOW6E01AH44G,HRFOW6E01AN5BB,HRFOW6E01DIFU9,HRFOW6E01DZYTI,HRFOW6E01EV8G8,HRFOW6E02IYY6E,HRFOW6E01D8P1Y
	Bradi4g41240	Os12t0176500	-	TagnlUGTa#S58854607	trB6T4T0B6T4T0MAIZE	-	-	-	HRFOW6E01CXGIL,HRFOW6E01DGWE4	HRFOW6E01CXGIL,HRFOW6E01DGWE4,HJKAX1S02G4EO2	-	HRFOW6E01CXGIL,HJKAX1S02G4EO2,HRFOW6E01C6C3A,HRFOW6E01EEEYB,HRFOW6E02I7C7A	HRFOW6E01CXGIL,HRFOW6E01DGWE4,HJKAX1S02G4EO2
	Bradi4g41250	Os12t0176300	-	TagnlUGTa#S32708828	trB6TTS1B6TTS1MAIZE	-	-	-	HJKAX1S02FTETQ	HJKAX1S02FTETQ	-	HJKAX1S02FTETQ	HJKAX1S02FTETQ
	Bradi4g41270	-	Sb08g004730	TagnlUGTa#S58893681	trB4FC84B4FC84MAIZE,trB6SY54B6SY54MAIZE,trB4FC84B4FC84MAIZE,trB6SY54B6SY54MAIZE,trC4J172C4J172MAIZE,trB6T1Z7B6T1Z7MAIZE	-	-	-	HJKAX1S02HPU5P,HJKAX1S02IT5B6,HRFOW6E01B47T4,HRFOW6E02HFJU5	-	HRFOW6E01B47T4,HRFOW6E02HFJU5	HJKAX1S02HPU5P,HJKAX1S02IT5B6,HRFOW6E01B47T4,HRFOW6E02HFJU5,HJKAX1S02FGCLV,HJKAX1S02FRP2N,HJKAX1S02FYQPM,HJKAX1S02GQ450,HJKAX1S02H2F3Z,HJKAX1S02HPW2Z,HJKAX1S02HZEL5,HJKAX1S02I7MCI,HJKAX1S02IWX71,HJKAX1S02JC9AZ,HJKAX1S02JGZ2S,HJKAX1S02JJ8MU,HJKAX1S02JJI40,HJKAX1S02JMY17,HRFOW6E01A93NF,HRFOW6E01AZVWW,HRFOW6E01B4PCP,HRFOW6E01BXAL1,HRFOW6E01C85BG,HRFOW6E01DCAW1,HRFOW6E01EVXNV,HRFOW6E02GORD6,HRFOW6E02…	HJKAX1S02HPU5P,HJKAX1S02IT5B6,HRFOW6E01B47T4,HRFOW6E02HFJU5,HJKAX1S02FRP2N,HJKAX1S02GQ450,HJKAX1S02HPW2Z,HJKAX1S02HZEL5,HJKAX1S02I7MCI,HJKAX1S02IWX71,HRFOW6E01B4PCP,HRFOW6E01BXAL1,HRFOW6E01C85BG,HRFOW6E01EVXNV,HRFOW6E02H9FQF,HRFOW6E02HIT0I,HRFOW6E02HW3KT,HRFOW6E02IPFBC
	Bradi4g41320	Os11t0179400	Sb08g004670	-	trB6TQI8B6TQI8MAIZE	-	-	-	HRFOW6E02JFHGF	HRFOW6E02JFHGF	HRFOW6E02JFHGF	-	HRFOW6E02JFHGF
	Bradi4g41350	Os08t0382800	-	TagnlUGTa#S58862350	-	-	-	-	HRFOW6E01B09GD	HRFOW6E01B09GD	-	HRFOW6E01B09GD	-
	Bradi4g41377	Os11t0176300,Os12t0174100	Sb08g004650,Sb05g004890	TagnlUGTa#S58911291,TagnlUGTa#S32635153	trB4FFD3B4FFD3MAIZE	BF291333	C-5DL1-0.60	-	HJKAX1S02IEN9X,HRFOW6E01A3DB4,HRFOW6E01AKRQJ,HRFOW6E01EXMRX	HJKAX1S02IEN9X,HRFOW6E01A3DB4	HJKAX1S02IEN9X,HRFOW6E01A3DB4,HRFOW6E01AKRQJ	HRFOW6E01A3DB4,HRFOW6E01AKRQJ,HRFOW6E01EXMRX,HJKAX1S02FMYOL,HJKAX1S02HXQWF,HJKAX1S02I7291,HJKAX1S02JE2J0,HRFOW6E02FS71C,HRFOW6E02HLN5H	HRFOW6E01A3DB4,HRFOW6E01AKRQJ
	Bradi4g41390	-	Sb08g004630	TagnlUGTa#S58856284	-	-	-	-	HJKAX1S02H15FL,HJKAX1S02JC08V,HRFOW6E02GR762	-	HRFOW6E01ENSMO	HJKAX1S02H15FL,HJKAX1S02JC08V,HRFOW6E02GR762,HRFOW6E01B1I9N,HRFOW6E01DX7U5,HRFOW6E01ENSMO,HRFOW6E02GKN76,HRFOW6E02I3PCJ,HRFOW6E02IK90M	-
	Bradi4g41400	Os12t0172500	Sb08g004620,Sb05g004850	TagnlUGTa#S52543168,HvgnlUGHv#S58585060	trB8A3C8B8A3C8MAIZE	-	-	-	HJKAX1S02HIPLD,HJKAX1S02HKEQH,HJKAX1S02JPOOV,HRFOW6E01AS0CO,HRFOW6E01CU9EL,HRFOW6E01DHFXF,HRFOW6E01DRUXH,HRFOW6E01DV62L,HRFOW6E01EMGBF,HRFOW6E02IK1AK,HRFOW6E02IU5Q2	HJKAX1S02HIPLD,HJKAX1S02HKEQH,HJKAX1S02JPOOV,HRFOW6E01AS0CO,HRFOW6E01DHFXF,HRFOW6E01DRUXH,HRFOW6E01EMGBF,HRFOW6E02IK1AK,HRFOW6E02IU5Q2	HJKAX1S02HIPLD,HJKAX1S02HKEQH,HJKAX1S02JPOOV,HRFOW6E01AS0CO,HRFOW6E01CU9EL,HRFOW6E01DHFXF,HRFOW6E01DRUXH,HRFOW6E01DV62L,HRFOW6E01EMGBF,HRFOW6E02IK1AK,HRFOW6E02IU5Q2	HJKAX1S02HIPLD,HJKAX1S02HKEQH,HRFOW6E01AS0CO,HRFOW6E01CU9EL,HRFOW6E01DHFXF,HRFOW6E01DRUXH,HRFOW6E01EMGBF,HRFOW6E02IK1AK	HJKAX1S02HIPLD,HJKAX1S02HKEQH,HJKAX1S02JPOOV,HRFOW6E01AS0CO,HRFOW6E01DHFXF,HRFOW6E01DRUXH,HRFOW6E01EMGBF,HRFOW6E02IK1AK,HRFOW6E02IU5Q2
	Bradi4g41440	Os09t0397400	-	TagnlUGTa#S52543007	trB6U1A6B6U1A6MAIZE	-	-	-	HJKAX1S02G2OA1	HJKAX1S02G2OA1	-	HJKAX1S02G2OA1,HJKAX1S02HBART,HRFOW6E01CDRTA,HRFOW6E02IEGK9,HRFOW6E02JB18D	HJKAX1S02G2OA1,HRFOW6E02IEGK9
	Bradi4g41470	Os12t0171200	Sb08g004570	HvgnlUGHv#S58598414,TagnlUGTa#S58857643	-	-	-	-	HJKAX1S02FILRZ,HJKAX1S02II1HZ,HJKAX1S02JD40T,HRFOW6E01C6DWA,HRFOW6E01E3V03,HRFOW6E01EJVRJ,HRFOW6E02I2CQO,HRFOW6E02JK8CW	HJKAX1S02II1HZ,HRFOW6E01E3V03,HRFOW6E02JK8CW	HJKAX1S02II1HZ,HJKAX1S02JD40T,HRFOW6E01EJVRJ	HJKAX1S02II1HZ,HJKAX1S02JD40T,HRFOW6E01C6DWA,HRFOW6E01E3V03,HRFOW6E01EJVRJ,HRFOW6E01BPE33,HRFOW6E01EOKPI,HRFOW6E02JDWYP	-
	Bradi4g41510	-	-	-	-	-	-	-	HJKAX1S02JPHB0	-	-	-	-
C-5DL1-0.60	Bradi4g41527	Os12t0169400	Sb08g004470,Sb05g004570	TagnlUGTa#S58857630,HvgnlUGHv#S58583158	trB4FIU8B4FIU8MAIZE,trB6SXQ4B6SXQ4MAIZE	BG263803	C-5DL1-0.60	-	HJKAX1S02JMQBE,HRFOW6E01BE8PX,HRFOW6E01EHRWY,HRFOW6E02F1FIL,HRFOW6E02GLDXG,HRFOW6E02JOGTV	HRFOW6E01BE8PX	HRFOW6E01BE8PX,HRFOW6E01EHRWY,HRFOW6E02F1FIL,HRFOW6E02GLDXG,HRFOW6E02JOGTV	HJKAX1S02JMQBE,HRFOW6E01BE8PX,HRFOW6E01EHRWY,HRFOW6E02F1FIL,HRFOW6E02JOGTV,HJKAX1S02FMQDZ,HRFOW6E01DH038,HRFOW6E01DJMWS,HRFOW6E01DNWPF,HRFOW6E02FV41D	HJKAX1S02JMQBE,HRFOW6E01BE8PX,HRFOW6E01EHRWY,HRFOW6E02F1FIL,HRFOW6E02GLDXG,HRFOW6E02JOGTV
	Bradi4g41550	Os12t0169000	Sb08g004400	TagnlUGTa#S58842624,TagnlUGTa#S52546474	trB4FW81B4FW81MAIZE,trC0HGR0C0HGR0MAIZE	-	-	-	HJKAX1S02GEEBC,HRFOW6E02I8I3F	HJKAX1S02GEEBC,HRFOW6E02I8I3F	HJKAX1S02GEEBC,HRFOW6E02I8I3F	HJKAX1S02GEEBC,HRFOW6E02I8I3F	HJKAX1S02GEEBC,HRFOW6E02I8I3F
	Bradi4g41570	Os01t0745700	Sb03g034360	TagnlUGTa#S37789608,HvgnlUGHv#S58593377	trC0HE33C0HE33MAIZE,trC0HGP7C0HGP7MAIZE,trB6TQB9B6TQB9MAIZE	-	-	-	HJKAX1S02FM6LW,HRFOW6E02FQ2YQ,HRFOW6E02GV2NL	HRFOW6E02FQ2YQ	HJKAX1S02FM6LW	HJKAX1S02FM6LW,HRFOW6E02FQ2YQ,HRFOW6E02GV2NL,HJKAX1S02G4L6J,HRFOW6E02GRZ57,HRFOW6E02GWPWZ,HRFOW6E02IZE94	HJKAX1S02FM6LW,HRFOW6E02FQ2YQ,HRFOW6E02GV2NL,HJKAX1S02G4L6J,HRFOW6E02GRZ57
	Bradi4g41580	Os01t0730300	Sb03g033590,Sb01g042380	TagnlUGTa#S52543328,HvgnlUGHv#S58596141	trC0HFR6C0HFR6MAIZE,trC0PDN0C0PDN0MAIZE,trD2KLI5D2KLI5MAIZE	-	-	-	HRFOW6E01EK9MC,HRFOW6E02IJGZN,HRFOW6E02JILDR	HRFOW6E02IJGZN	HRFOW6E01EK9MC,HRFOW6E02IJGZN,HRFOW6E02JILDR	HRFOW6E01EK9MC,HRFOW6E02IJGZN,HRFOW6E02JILDR	HRFOW6E01EK9MC,HRFOW6E02IJGZN,HRFOW6E02JILDR
	Bradi4g41590	-	Sb05g004500	TagnlUGTa#S58888502,TagnlUGTa#S16058503,TagnlUGTa#S58865993	trB6U6S2B6U6S2MAIZE	-	-	-	HJKAX1S02F0TEC,HJKAX1S02F9GGU,HRFOW6E01A0QGZ,HRFOW6E02H77T8,HRFOW6E02I8L15,HRFOW6E02I8NQJ,HRFOW6E02JRMB5	-	HRFOW6E02I8NQJ	HJKAX1S02F0TEC,HJKAX1S02F9GGU,HRFOW6E01A0QGZ,HRFOW6E02H77T8,HRFOW6E02I8L15,HRFOW6E02I8NQJ,HRFOW6E02JRMB5,HRFOW6E01A6219,HRFOW6E01E4A7N	HJKAX1S02F0TEC,HJKAX1S02F9GGU,HRFOW6E02JRMB5,HRFOW6E01E4A7N
	Bradi4g41597	-	-	TagnlUGTa#S52542329	-	-	-	-	HJKAX1S02GTZC7	-	-	HJKAX1S02GTZC7,HJKAX1S02F5LDY,HJKAX1S02HBKIB,HJKAX1S02JA6VB	-
	Bradi4g41610	Os12t0168200	Sb08g004310	TagnlUGTa#S22388396	trB4FVM8B4FVM8MAIZE	-	-	-	HJKAX1S02I7RXA	HJKAX1S02I7RXA	HJKAX1S02I7RXA	HJKAX1S02I7RXA,HJKAX1S02FJI3H,HJKAX1S02GD03I,HJKAX1S02HEI0Q,HJKAX1S02JRJSX,HRFOW6E01CD55Z	HJKAX1S02I7RXA,HJKAX1S02FJI3H,HJKAX1S02JRJSX
	Bradi4g41650	Os12t0168000	Sb08g004240	HvgnlUGHv#S58599050,TagnlUGTa#S22383405	trB6U451B6U451MAIZE	-	-	-	HJKAX1S02G7HIV,HRFOW6E02F5J9Y,HRFOW6E02F68XZ	HRFOW6E02F5J9Y,HRFOW6E02F68XZ	HJKAX1S02G7HIV,HRFOW6E02F5J9Y,HRFOW6E02F68XZ	HJKAX1S02G7HIV,HRFOW6E02F5J9Y,HRFOW6E02F68XZ	HJKAX1S02G7HIV,HRFOW6E02F5J9Y,HRFOW6E02F68XZ
	Bradi4g41717	Os12t0166500	Sb08g004180	TagnlUGTa#S58852482,HvgnlUGHv#S12553543	trB8A3L1B8A3L1MAIZE	-	-	-	HJKAX1S02FV3PZ,HJKAX1S02FVZRI,HJKAX1S02GRQI5,HJKAX1S02GV3ES,HJKAX1S02I4PMU,HJKAX1S02J0RLE,HJKAX1S02J3HNJ,HJKAX1S02JWOHZ,HRFOW6E01ATCLY,HRFOW6E01AY3YJ,HRFOW6E01B604P,HRFOW6E01BIJRP,HRFOW6E01BPBZ7,HRFOW6E01BQYZM,HRFOW6E01BTXJQ,HRFOW6E01BUQSF,HRFOW6E01C3KKO,HRFOW6E01DQ2Q4,HRFOW6E01DTYBY,HRFOW6E01ET7YG,HRFOW6E01EYTVQ,HRFOW6E02FSY44,HRFOW6E02FZO2G,HRFOW6E02H6ENX,HRFOW6E02HRUA8,HRFOW6E02ISMYW,HRFOW6E02…	HRFOW6E01BIJRP,HRFOW6E01BTXJQ,HRFOW6E01ET7YG,HRFOW6E02JB7YA,HRFOW6E02JQMCT,HRFOW6E02JTYIG	HJKAX1S02FV3PZ,HJKAX1S02FVZRI,HJKAX1S02GRQI5,HJKAX1S02I4PMU,HJKAX1S02J3HNJ,HJKAX1S02JWOHZ,HRFOW6E01AY3YJ,HRFOW6E01B604P,HRFOW6E01BUQSF,HRFOW6E01DTYBY,HRFOW6E02FZO2G,HRFOW6E02H6ENX,HRFOW6E02ISMYW,HRFOW6E02JB7YA,HRFOW6E02JQMCT,HRFOW6E02JTYIG,HJKAX1S02GTDGU	HJKAX1S02FV3PZ,HJKAX1S02GV3ES,HJKAX1S02J0RLE,HJKAX1S02J3HNJ,HJKAX1S02JWOHZ,HRFOW6E01ATCLY,HRFOW6E01AY3YJ,HRFOW6E01BIJRP,HRFOW6E01BTXJQ,HRFOW6E01C3KKO,HRFOW6E01DTYBY,HRFOW6E01EYTVQ,HRFOW6E02FSY44,HRFOW6E02HRUA8,HRFOW6E02ISMYW,HRFOW6E02JB7YA,HJKAX1S02GTDGU,HJKAX1S02HVJB6,HJKAX1S02JE3NQ,HRFOW6E01CHH6Z,HRFOW6E01CORQD,HRFOW6E01D3502,HRFOW6E01EUBO5,HRFOW6E02ISX4R	HJKAX1S02FV3PZ,HJKAX1S02JWOHZ,HRFOW6E01DTYBY,HRFOW6E02ISMYW
	Bradi4g41777	Os12t0165000	Sb08g004050	TagnlUGTa#S58869398,HvgnlUGHv#S58580012	-	-	-	-	HJKAX1S02IPR95,HRFOW6E01CHCB7,HRFOW6E01EM9K8,HRFOW6E02GXKRH,HRFOW6E02H29ZY,HJKAX1S02FMEFM,HRFOW6E01DBMR6	HRFOW6E01CHCB7,HRFOW6E01EM9K8,HRFOW6E02GXKRH,HRFOW6E02H29ZY,HJKAX1S02FMEFM,HRFOW6E01DBMR6,HJKAX1S02FQC4C,HRFOW6E01BHT8W,HRFOW6E01ECP1Y,HRFOW6E01EJVXM,HRFOW6E02JRZ16	HRFOW6E01EM9K8,HRFOW6E02GXKRH,HRFOW6E02H29ZY,HJKAX1S02FMEFM,HJKAX1S02FQC4C,HRFOW6E01ECP1Y,HRFOW6E01EJVXM	HJKAX1S02IPR95,HRFOW6E01CHCB7,HRFOW6E02GXKRH,HRFOW6E02H29ZY,HJKAX1S02FMEFM,HRFOW6E01DBMR6,HJKAX1S02FQC4C,HJKAX1S02FUQH5,HJKAX1S02GWJ5Z,HJKAX1S02HE8J5,HRFOW6E01BHT8W,HRFOW6E01ECP1Y,HRFOW6E01EJVXM,HRFOW6E02F33NR,HRFOW6E02GV5PF,HRFOW6E02IKMYE,HRFOW6E02JRZ16	-
	Bradi4g41790	Os12t0164800	Sb08g004040	HvgnlUGHv#S58592917	-	BF200949	C-5DL1-0.60	-	HJKAX1S02G1FV6,HJKAX1S02GUU5H,HJKAX1S02HRIWU,HRFOW6E01C8CL1,HRFOW6E02HXFPV,HRFOW6E02I7AGO	HJKAX1S02G1FV6,HJKAX1S02HRIWU,HRFOW6E01C8CL1,HRFOW6E02HXFPV,HRFOW6E02I7AGO,HRFOW6E02IV3Z5	HJKAX1S02G1FV6,HJKAX1S02GUU5H,HJKAX1S02HRIWU,HRFOW6E02HXFPV,HRFOW6E02I7AGO,HJKAX1S02GVXLM,HRFOW6E02IV3Z5	HJKAX1S02G1FV6,HJKAX1S02GUU5H,HJKAX1S02HRIWU,HRFOW6E01C8CL1,HRFOW6E02HXFPV,HRFOW6E02I7AGO,HJKAX1S02GVXLM,HJKAX1S02JJSXD,HRFOW6E01BXK64,HRFOW6E01DXHVG,HRFOW6E02I7Q07,HRFOW6E02IV3Z5	-
	Bradi4g41810	Os12t0162900	Sb08g004010	HvgnlUGHv#S58584999	trB4FY45B4FY45MAIZE	BF292055	C-5DL1-0.60	-	HJKAX1S02GKDTJ,HJKAX1S02H0760,HJKAX1S02IPG32,HJKAX1S02JAFBQ,HRFOW6E01CE4VV,HRFOW6E01DFIEP,HRFOW6E02G3Q4J,HRFOW6E02H4EPO,HRFOW6E02HZB6O	HJKAX1S02GKDTJ,HJKAX1S02H0760,HRFOW6E01CE4VV,HRFOW6E01DFIEP,HRFOW6E02G3Q4J,HRFOW6E02H4EPO,HRFOW6E02HZB6O	HJKAX1S02GKDTJ,HJKAX1S02H0760,HRFOW6E01CE4VV	HJKAX1S02GKDTJ,HJKAX1S02H0760,HJKAX1S02IPG32,HJKAX1S02JAFBQ,HRFOW6E01CE4VV,HRFOW6E01DFIEP,HRFOW6E02G3Q4J,HRFOW6E02H4EPO,HRFOW6E02HZB6O,HJKAX1S02G1Y8N,HJKAX1S02GKXWX,HJKAX1S02HKMRN,HJKAX1S02HTVRM,HJKAX1S02IBEUS,HJKAX1S02IL898,HJKAX1S02IXC5F,HRFOW6E01A70BN,HRFOW6E01CP7AA,HRFOW6E01DARRQ,HRFOW6E01EHNFC,HRFOW6E01EJT2L,HRFOW6E02F2K4M,HRFOW6E02GF0FB,HRFOW6E02GFXHP,HRFOW6E02GR1MB,HRFOW6E02H5M59,HRFOW6E02…	HRFOW6E01CE4VV
	Bradi4g41820	Os04t0687900,Os12t0163400	-	TagnlUGTa#S32740377,HvgnlUGHv#S58583543	trB6SVW9B6SVW9MAIZE,trB7S827B7S827WHEAT	-	-	-	HJKAX1S02FHS8P,HJKAX1S02HGUEA,HJKAX1S02JNRPZ,HJKAX1S02JW2IX,HRFOW6E01DWOZF,HRFOW6E02FJVU4,HRFOW6E02H5VWB,HRFOW6E02IE6CZ	HRFOW6E01DWOZF,HRFOW6E02FJVU4	-	HJKAX1S02FHS8P,HJKAX1S02HGUEA,HJKAX1S02JNRPZ,HJKAX1S02JW2IX,HRFOW6E01DWOZF,HRFOW6E02FJVU4,HRFOW6E02H5VWB,HRFOW6E02IE6CZ	HJKAX1S02FHS8P,HJKAX1S02HGUEA,HJKAX1S02JW2IX,HRFOW6E01DWOZF,HRFOW6E02FJVU4,HRFOW6E02H5VWB,HRFOW6E02IE6CZ
	Bradi4g41870	Os12t0163800	Sb08g003960,Sb05g003840	TagnlUGTa#S12945322,HvgnlUGHv#S58592110,TagnlUGTa#S58859858	trC0P5F9C0P5F9MAIZE,trB6UD76B6UD76MAIZE	-	-	-	HJKAX1S02GG675,HJKAX1S02HJ5AL,HRFOW6E01BTDNN,HRFOW6E02IA644	HJKAX1S02GG675,HRFOW6E01BTDNN	HJKAX1S02GG675,HJKAX1S02HJ5AL,HRFOW6E01BTDNN,HRFOW6E02IA644	HJKAX1S02GG675,HJKAX1S02HJ5AL,HRFOW6E01BTDNN,HRFOW6E02IA644,HJKAX1S02GXBO0	HJKAX1S02GG675,HJKAX1S02HJ5AL,HRFOW6E01BTDNN,HRFOW6E02IA644
	Bradi4g41890	Os12t0162500	Sb05g003810	-	trC0PBN0C0PBN0MAIZE	-	-	-	HRFOW6E01BQR5D	HRFOW6E01BQR5D	HRFOW6E01BQR5D	-	HRFOW6E01BQR5D
	Bradi4g41920	Os04t0303100	Sb01g013860,Sb07g026780	HvgnlUGHv#S58597836	trB6SV77B6SV77MAIZE,trC0HGI4C0HGI4MAIZE	-	-	-	HJKAX1S02F9IRT,HJKAX1S02ILQRC,HRFOW6E02GI38D	HJKAX1S02ILQRC	HJKAX1S02F9IRT,HJKAX1S02ILQRC	HJKAX1S02F9IRT,HJKAX1S02J2498	HJKAX1S02F9IRT,HJKAX1S02ILQRC,HJKAX1S02J2498
	Bradi4g41940	-	Sb08g003920	TagnlUGTa#S32534733	trC4J8T1C4J8T1MAIZE,trB6TS26B6TS26MAIZE	-	-	-	HRFOW6E01C1DBV,HRFOW6E02I23VA	-	HRFOW6E01C1DBV,HRFOW6E02I23VA	HRFOW6E01C1DBV,HRFOW6E02I23VA	HRFOW6E01C1DBV,HRFOW6E02I23VA
	Bradi4g41950	-	-	-	-	-	-	-	HJKAX1S02J2FFD,HJKAX1S02JOODS,HRFOW6E01CAGWA	-	-	-	-
	Bradi4g41970	Os12t0160400,Os11t0158500	Sb08g003770	TagnlUGTa#S58862708,HvgnlUGHv#S58594059	trB8A2Q5B8A2Q5MAIZE	-	-	-	HJKAX1S02G4JJR,HJKAX1S02HYFUG,HRFOW6E01AK8A0,HRFOW6E01EGDQ6,HRFOW6E02IW617	HJKAX1S02HYFUG,HRFOW6E01EGDQ6,HRFOW6E02IW617	HJKAX1S02G4JJR,HJKAX1S02HYFUG,HRFOW6E01AK8A0,HRFOW6E01EGDQ6,HRFOW6E02IW617	HJKAX1S02G4JJR,HJKAX1S02HYFUG,HRFOW6E01AK8A0,HRFOW6E01EGDQ6,HRFOW6E02IW617,HJKAX1S02G7V1C,HJKAX1S02HOZ30,HRFOW6E02IMZZX	HJKAX1S02G4JJR
	Bradi4g41990	Os11t0157200	Sb08g003720	HvgnlUGHv#S58580536	trB6TFE0B6TFE0MAIZE,trB6TZ58B6TZ58MAIZE,trB4FTJ5B4FTJ5MAIZE	-	-	-	HRFOW6E01DKY5P,HRFOW6E02IFDD1	HRFOW6E01DKY5P	HRFOW6E02IFDD1	HRFOW6E01DKY5P,HRFOW6E02IFDD1,HJKAX1S02I4G1E,HJKAX1S02IU068,HRFOW6E01AW8Y7,HRFOW6E01D83X4,HRFOW6E02F1PLS,HRFOW6E02F67WC	HRFOW6E01DKY5P,HRFOW6E02IFDD1,HJKAX1S02I4G1E,HRFOW6E01AW8Y7,HRFOW6E01D83X4,HRFOW6E02F67WC
	Bradi4g42050	-	Sb08g003670	-	trB6TKM3B6TKM3MAIZE	-	-	-	HJKAX1S02HNQ7W,HJKAX1S02I3FSP,HJKAX1S02JIICG	-	HJKAX1S02I3FSP	-	HJKAX1S02I3FSP,HJKAX1S02JIICG
	Bradi4g42060	-	Sb08g003650	ZmgnlUGZm#S48298972	trB6SQI7B6SQI7MAIZE	-	-	-	HRFOW6E01C7OZK,HRFOW6E01CZT95	-	HRFOW6E01C7OZK	HRFOW6E01C7OZK	HRFOW6E01C7OZK
	Bradi4g42070	Os12t0158600	Sb08g003640	HvgnlUGHv#S58590989	trB4FQU0B4FQU0MAIZE	-	-	-	HRFOW6E02GZGVH,HRFOW6E02HS4OF	HRFOW6E02GZGVH,HRFOW6E02HS4OF	HRFOW6E02GZGVH,HRFOW6E02HS4OF	HRFOW6E02GZGVH,HRFOW6E02HS4OF,HJKAX1S02GQ07C,HJKAX1S02HTWJC,HJKAX1S02IXUYR,HJKAX1S02JJEVE,HRFOW6E01ARW80,HRFOW6E01D2SDE	HRFOW6E02GZGVH,HRFOW6E02HS4OF
	Bradi4g42080	Os12t0158400	-	TagnlUGTa#S52542699	trC0HES3C0HES3MAIZE,trB6TPD7B6TPD7MAIZE	-	-	-	HRFOW6E01A307T,HRFOW6E02GBG6Y	HRFOW6E01A307T,HRFOW6E02GBG6Y	-	HRFOW6E01A307T,HRFOW6E01C0YM0,HRFOW6E01DJXJF,HRFOW6E01DZAMY	HRFOW6E01A307T,HRFOW6E02GBG6Y
	Bradi4g42100	Os12t0157700	Sb08g003600	TagnlUGTa#S17984361	trC0HI40C0HI40MAIZE	-	-	-	HRFOW6E01DM44A	HRFOW6E01DM44A	HRFOW6E01DM44A	HRFOW6E01DM44A	HRFOW6E01DM44A
C-5DL1-0.60	Bradi4g42110	Os12t0157200	Sb08g003590	TagnlUGTa#S58888604,HvgnlUGHv#S58593855	trB8A2J4B8A2J4MAIZE	-	-	-	HRFOW6E01A3PAE,HRFOW6E01DWA5I,HRFOW6E02H6G36,HRFOW6E02HGLAH,HRFOW6E02HS22F,HRFOW6E02IL7TF	HRFOW6E01A3PAE,HRFOW6E01DWA5I,HRFOW6E02H6G36,HRFOW6E02HGLAH,HRFOW6E02HS22F,HRFOW6E01DRSJL	HRFOW6E01A3PAE,HRFOW6E01DWA5I,HRFOW6E02H6G36,HRFOW6E02HGLAH,HRFOW6E02HS22F,HRFOW6E02IL7TF,HRFOW6E01DRSJL	HRFOW6E01A3PAE,HRFOW6E01DWA5I,HRFOW6E02H6G36,HRFOW6E02HGLAH,HRFOW6E02HS22F,HRFOW6E02IL7TF,HJKAX1S02FK3U9,HJKAX1S02GYAJ3,HRFOW6E01C3QEA,HRFOW6E01DRSJL,HRFOW6E02G0WLD,HRFOW6E02IOX28	HRFOW6E01A3PAE,HRFOW6E01DWA5I,HRFOW6E02H6G36,HRFOW6E02HGLAH,HRFOW6E02HS22F,HRFOW6E02IL7TF,HJKAX1S02FK3U9,HRFOW6E01C3QEA,HRFOW6E01DRSJL,HRFOW6E02G0WLD
	Bradi4g42130	Os12t0156400	-	TagnlUGTa#S58852961	trC0P3U0C0P3U0MAIZE,trB6TBF0B6TBF0MAIZE,trB6TBF0B6TBF0MAIZE,trB4FW43B4FW43MAIZE	-	-	-	HRFOW6E01BTBQA,HRFOW6E02FRQOD,HRFOW6E02HO15J	HRFOW6E01BTBQA	-	HRFOW6E01BTBQA,HRFOW6E02FRQOD,HRFOW6E02HO15J,HJKAX1S02FH3U9,HJKAX1S02JL7FP,HRFOW6E01EFZH2,HRFOW6E02F0QOR,HRFOW6E02GLVVF,HRFOW6E02HZQ84,HRFOW6E02IJNL1,HRFOW6E02IPHD2,HRFOW6E02IZ66D	HRFOW6E01BTBQA,HRFOW6E02FRQOD,HRFOW6E02HO15J,HJKAX1S02FH3U9,HRFOW6E02F0QOR,HRFOW6E02HZQ84,HRFOW6E02IJNL1,HRFOW6E02IPHD2
	Bradi4g42150	Os12t0156866	Sb05g003440	TagnlUGTa#S52546029,HvgnlUGHv#S58581701	trB6SWZ5B6SWZ5MAIZE,trC4J3H2C4J3H2MAIZE	-	-	-	HJKAX1S02FO5YJ,HRFOW6E01C1FXJ,HRFOW6E02IPBE5,HRFOW6E02JJZUF	HRFOW6E02JJZUF	HRFOW6E02JJZUF	HJKAX1S02FO5YJ,HRFOW6E01C1FXJ,HRFOW6E02IPBE5,HRFOW6E02JJZUF	HRFOW6E01C1FXJ,HRFOW6E02IPBE5
	Bradi4g42160	-	-	-	-	-	-	-	HRFOW6E01EQ99J	-	-	-	-
	Bradi4g42210	Os11t0153900	-	TagnlUGTa#S50381780	trB6UB68B6UB68MAIZE	-	-	-	HJKAX1S02HIWVW,HRFOW6E01EGIZS,HRFOW6E02HC07M	HJKAX1S02HIWVW,HRFOW6E01EGIZS,HRFOW6E02HC07M	-	HJKAX1S02HIWVW,HRFOW6E01EGIZS,HRFOW6E02HC07M,HJKAX1S02FZSON,HRFOW6E01CQTX9,HRFOW6E02IHDFR	HJKAX1S02HIWVW,HRFOW6E01EGIZS,HRFOW6E02HC07M
	Bradi4g42217	Os12t0155300	Sb03g028750	TagnlUGTa#S58884914	trC0PM67C0PM67MAIZE	-	-	-	HJKAX1S02G5K0E,HJKAX1S02H5PUW,HJKAX1S02HY5T6,HJKAX1S02JORGG	HJKAX1S02J1JWL,HRFOW6E01AOQ6R	HJKAX1S02G5K0E,HJKAX1S02HY5T6,HJKAX1S02JORGG	HJKAX1S02H5PUW,HJKAX1S02HBYH2,HJKAX1S02HFHEG,HJKAX1S02HNQ00,HJKAX1S02IHA1O,HJKAX1S02J1JWL,HRFOW6E01AOQ6R,HRFOW6E01CK9D2,HRFOW6E01CM0JJ,HRFOW6E01CSQ1G,HRFOW6E01DO22D,HRFOW6E01EH4Q8,HRFOW6E02I15CI	HRFOW6E01AOQ6R
	Bradi4g42240	Os11t0153500	Sb05g003300	-	trB6SGL3B6SGL3MAIZE	-	-	-	HRFOW6E02HAL2D	HRFOW6E02HAL2D	HRFOW6E02HAL2D	-	HRFOW6E02HAL2D
	Bradi4g42300	-	Sb04g022640	TagnlUGTa#S52544917	trC4J625C4J625MAIZE	-	-	-	HJKAX1S02HHV3B	-	HJKAX1S02HHV3B	HJKAX1S02HHV3B	HJKAX1S02HHV3B
	Bradi4g42307	Os03t0317100	Sb01g037070	HvgnlUGHv#S58585012	trC0P692C0P692MAIZE,trB6SXY4B6SXY4MAIZE	-	-	-	HJKAX1S02JBPDN	HRFOW6E02HSC8K	HRFOW6E02HSC8K	HJKAX1S02JBPDN,HJKAX1S02JH4KF,HRFOW6E02HSC8K,HRFOW6E02I02SP	HJKAX1S02JH4KF,HRFOW6E02HSC8K,HRFOW6E02I02SP
	Bradi4g42320	Os12t0152700	Sb08g003250	TagnlUGTa#S58883978	trB6TWB2B6TWB2MAIZE,trC0PIQ4C0PIQ4MAIZE	-	-	-	HRFOW6E01BCOMX,HRFOW6E01D1CBR,HRFOW6E01AKYQO,HRFOW6E01EL1LD	HRFOW6E01BCOMX,HRFOW6E01D1CBR,HRFOW6E01AKYQO,HRFOW6E01EL1LD	HRFOW6E01BCOMX,HRFOW6E01D1CBR,HRFOW6E01AKYQO,HRFOW6E01EL1LD	HRFOW6E01BCOMX,HRFOW6E01D1CBR,HRFOW6E01AKYQO,HRFOW6E01EL1LD,HJKAX1S02GOTZP,HRFOW6E01AGUS3,HRFOW6E01EI0WL,HRFOW6E02FU2UP,HRFOW6E02HXWVJ	HRFOW6E01D1CBR,HRFOW6E01AKYQO,HRFOW6E01EL1LD
	Bradi4g42330	-	-	-	-	-	-	-	HRFOW6E01B51SG	-	-	-	-
	Bradi4g42337	Os12t0152100	Sb08g003220	TagnlUGTa#S18007297	trB4FPQ1B4FPQ1MAIZE	-	-	-	HRFOW6E01CJ6CV	HRFOW6E01CJ6CV	HRFOW6E01CJ6CV	HRFOW6E01CJ6CV,HJKAX1S02IJ50Q	HRFOW6E01CJ6CV,HJKAX1S02IJ50Q
	Bradi4g42440	-	-	-	-	-	-	-	HJKAX1S02J23HJ	-	-	-	-
	Bradi4g42470	-	-	-	-	-	-	-	HRFOW6E02FQ9BM	-	-	-	-
	Bradi4g42500	-	Sb08g003190	-	trB6TYK5B6TYK5MAIZE	-	-	-	HRFOW6E01CZ2P7	-	HRFOW6E01CZ2P7	-	HRFOW6E01CZ2P7
	Bradi4g42510	Os11t0574725	-	-	trB4FXI4B4FXI4MAIZE	-	-	-	HRFOW6E01AN2Z2	HRFOW6E01AN2Z2	-	-	HRFOW6E01AN2Z2
	Bradi4g42517	-	-	-	trB4FKP7B4FKP7MAIZE	-	-	-	HJKAX1S02FY2DU	-	-	-	HJKAX1S02FY2DU
	Bradi4g42530	Os11t0151500	-	HvgnlUGHv#S39525961	trB4FQC5B4FQC5MAIZE	-	-	-	HJKAX1S02FPPWG	HJKAX1S02FPPWG	-	HJKAX1S02FPPWG,HRFOW6E01EK3X5,HRFOW6E02FXF40	HJKAX1S02FPPWG
	Bradi4g42560	-	Sb05g003090,Sb08g003100	HvgnlUGHv#S58580415,HvgnlUGHv#S58589965,TagnlUGTa#S52546158	trC0PEB4C0PEB4MAIZE,trB6SL12B6SL12MAIZE	-	-	-	HJKAX1S02JAB1D,HJKAX1S02JKUQH,HRFOW6E01B10K9,HRFOW6E02H7ARI	-	HJKAX1S02JAB1D,HJKAX1S02JKUQH	HJKAX1S02JAB1D,HJKAX1S02JKUQH,HRFOW6E01B10K9,HRFOW6E02H7ARI	HJKAX1S02JAB1D,HRFOW6E01B10K9
	Bradi4g42625	Os11t0150400	Sb08g003040	TagnlUGTa#S17897630	trB6TG66B6TG66MAIZE	-	-	-	HRFOW6E01CDWBC,HRFOW6E01DGCBW	HRFOW6E01CDWBC	HRFOW6E01CDWBC	HRFOW6E01DGCBW,HJKAX1S02IGVWU	HRFOW6E01CDWBC,HRFOW6E01DGCBW
	Bradi4g42640	-	-	-	trC0P9N1C0P9N1MAIZE	-	-	-	HJKAX1S02G32Y8	-	-	-	HJKAX1S02G32Y8
	Bradi4g42740	-	-	-	trB6TPI7B6TPI7MAIZE	-	-	-	HRFOW6E02I1I77	-	-	-	HRFOW6E02I1I77
	Bradi4g42770	Os11t0148800	-	HvgnlUGHv#S39524320	-	-	-	-	HRFOW6E02I60SM	HRFOW6E01A3LM7	-	HRFOW6E02I60SM,HRFOW6E01A3LM7	-
	Bradi4g42780	Os11t0148700	Sb08g002920,Sb05g002930	TagnlUGTa#S58863638	-	-	-	-	HJKAX1S02IEQTW,HRFOW6E01AVVWY,HRFOW6E01C5E7E,HRFOW6E01DSGZH,HRFOW6E01ESJKJ,HRFOW6E02HPSO3	HRFOW6E01C6P51,HRFOW6E01DEA5L,HRFOW6E02FT5WT	HJKAX1S02IEQTW,HRFOW6E01AVVWY,HRFOW6E01DSGZH,HRFOW6E02HPSO3	HRFOW6E01AVVWY,HRFOW6E01C5E7E,HRFOW6E01ESJKJ,HJKAX1S02HTMWI,HJKAX1S02JD80C,HRFOW6E01A03IW,HRFOW6E01AKSKF,HRFOW6E01B4I4C,HRFOW6E01B5V9A,HRFOW6E01BPMY5,HRFOW6E01BZF4A,HRFOW6E01C6P51,HRFOW6E01DAC3L,HRFOW6E01DEA5L,HRFOW6E01DX98J,HRFOW6E02FT5WT	-
	Bradi4g42810	Os12t0145700,Os11t0148500	Sb05g002900,Sb08g002890	TagnlUGTa#S58899496,HvgnlUGHv#S39523337	trB6TBN6B6TBN6MAIZE,trB4F9G8B4F9G8MAIZE	-	-	-	HJKAX1S02FQF4Q,HJKAX1S02GG9TK,HJKAX1S02HKC7L,HJKAX1S02HPGQO,HRFOW6E01AFUPE,HRFOW6E02HX7CW	HJKAX1S02GG9TK,HJKAX1S02HKC7L,HRFOW6E01AFUPE,HRFOW6E01A7T1N	HJKAX1S02HKC7L,HJKAX1S02HPGQO,HRFOW6E01AFUPE,HRFOW6E02HX7CW,HRFOW6E01A7T1N	HJKAX1S02GG9TK,HJKAX1S02HKC7L,HJKAX1S02HPGQO,HRFOW6E01AFUPE,HRFOW6E02HX7CW,HJKAX1S02HN7NX,HJKAX1S02JT9BG,HRFOW6E01A7T1N,HRFOW6E02H2ESX,HRFOW6E02IMPU8	HJKAX1S02FQF4Q,HJKAX1S02GG9TK,HJKAX1S02HKC7L,HJKAX1S02HPGQO,HRFOW6E01AFUPE,HRFOW6E02HX7CW,HRFOW6E01A7T1N,HRFOW6E02IMPU8
C-5DL1-0.60	Bradi4g42817	Os11t0148400	Sb08g002880	TagnlUGTa#S22383528,HvgnlUGHv#S58579999,TagnlUGTa#S58887407	-	-	-	-	HJKAX1S02F63CT,HRFOW6E01APLU1,HRFOW6E01B8F9D,HRFOW6E01CF1CT,HRFOW6E01CIHY7,HRFOW6E01D1XVK,HRFOW6E01DT887,HRFOW6E02IIW53,HRFOW6E02JW5PO,HRFOW6E02JWMU8	HRFOW6E01APLU1,HRFOW6E01B8F9D,HRFOW6E01CF1CT,HRFOW6E01CIHY7,HRFOW6E01D1XVK,HRFOW6E01DT887,HRFOW6E02IIW53,HRFOW6E02JW5PO,HRFOW6E02JWMU8	HRFOW6E01B8F9D,HRFOW6E02JW5PO,HRFOW6E02JWMU8	HJKAX1S02F63CT,HRFOW6E01APLU1,HRFOW6E01CF1CT,HRFOW6E01CIHY7,HRFOW6E01D1XVK,HRFOW6E01DT887,HRFOW6E02IIW53,HRFOW6E02JW5PO,HRFOW6E02JWMU8	-
	Bradi4g42842	Os11t0148300	Sb05g002890	TagnlUGTa#S58901163	trB4FDQ2B4FDQ2MAIZE	-	-	-	HRFOW6E01CRBB6,HRFOW6E02IUEFJ	HRFOW6E01CRBB6,HJKAX1S02GPUWO	HRFOW6E01CRBB6,HRFOW6E02IUEFJ,HJKAX1S02GPUWO	HRFOW6E01CRBB6,HRFOW6E02IUEFJ,HJKAX1S02GPUWO,HRFOW6E01D9G3F,HRFOW6E02HRW67	HRFOW6E01CRBB6,HRFOW6E02IUEFJ,HJKAX1S02GPUWO
	Bradi4g42880	Os11t0148101	Sb01g012910	HvgnlUGHv#S58590095	trB4FQD4B4FQD4MAIZE	-	-	-	HRFOW6E02HT7V0	HRFOW6E02IRGZD	HRFOW6E02HT7V0	HRFOW6E02HT7V0,HRFOW6E02IRGZD	HRFOW6E02HT7V0,HRFOW6E02IRGZD
	Bradi4g42890	Os04t0679400	Sb01g005240,Sb05g002860	TagnlUGTa#S13047551,TagnlUGTa#S17987438	trQ43661Q43661WHEAT,trQ43661Q43661WHEAT,trE0WC53E0WC53WHEAT	-	-	-	HJKAX1S02IB8ZE,HRFOW6E01BR9FZ	HJKAX1S02FG77Y	HJKAX1S02IB8ZE,HRFOW6E01BR9FZ,HJKAX1S02F3EOR,HJKAX1S02FG77Y	HJKAX1S02IB8ZE,HRFOW6E01BR9FZ,HJKAX1S02F3EOR,HJKAX1S02FG77Y	HJKAX1S02IB8ZE,HRFOW6E01BR9FZ,HJKAX1S02F3EOR,HJKAX1S02FG77Y
	Bradi4g42940	Os12t0144000	Sb05g002780	HvgnlUGHv#S12559377	trB4FAC6B4FAC6MAIZE,trB4FWI8B4FWI8MAIZE	-	-	-	HJKAX1S02JKDLN,HJKAX1S02JQO8A,HRFOW6E01BA3PC,HRFOW6E01C2A2M,HRFOW6E02FUS2N,HRFOW6E02HWAKU,HRFOW6E02JP2PF	HJKAX1S02JQO8A,HRFOW6E01BA3PC,HRFOW6E01C2A2M	HJKAX1S02JKDLN,HJKAX1S02JQO8A,HRFOW6E01BA3PC,HRFOW6E01C2A2M,HRFOW6E02FUS2N,HRFOW6E02JP2PF	HJKAX1S02JKDLN,HRFOW6E01C2A2M,HRFOW6E02FUS2N,HRFOW6E02JP2PF,HJKAX1S02IV4I1	HJKAX1S02JKDLN,HJKAX1S02JQO8A,HRFOW6E01BA3PC,HRFOW6E01C2A2M,HRFOW6E02FUS2N,HRFOW6E02JP2PF,HJKAX1S02IV4I1
	Bradi4g42950	Os11t0147000,Os12t0143900	Sb05g002770,Sb08g001010	TagnlUGTa#S58860969,TagnlUGTa#S58906812,HvgnlUGHv#S58579656,TagnlUGTa#S52545646	trB6SWE6B6SWE6MAIZE,trB6SWC4B6SWC4MAIZE	-	-	-	HJKAX1S02GPLSC,HJKAX1S02H1JHC,HJKAX1S02H61PA,HJKAX1S02HUPN6,HJKAX1S02I8EQF,HJKAX1S02ITWSU,HJKAX1S02IWFNB,HJKAX1S02JFJPF,HRFOW6E01AO3CA,HRFOW6E02F9U2W,HRFOW6E02FP73V,HRFOW6E02GBZOP	HJKAX1S02GPLSC,HJKAX1S02H1JHC,HJKAX1S02HUPN6,HJKAX1S02I8EQF,HJKAX1S02ITWSU,HRFOW6E01AO3CA,HRFOW6E02F9U2W,HRFOW6E02FP73V	HJKAX1S02GPLSC,HJKAX1S02H1JHC,HJKAX1S02I8EQF,HJKAX1S02ITWSU,HRFOW6E01AO3CA,HRFOW6E02F9U2W,HRFOW6E02FP73V	HJKAX1S02GPLSC,HJKAX1S02H1JHC,HJKAX1S02HUPN6,HJKAX1S02I8EQF,HJKAX1S02ITWSU,HJKAX1S02IWFNB,HJKAX1S02JFJPF,HRFOW6E02F9U2W,HJKAX1S02GKXPP,HJKAX1S02JSEZG	HJKAX1S02GPLSC,HJKAX1S02H1JHC,HJKAX1S02I8EQF,HJKAX1S02ITWSU,HJKAX1S02JFJPF,HRFOW6E01AO3CA,HRFOW6E02F9U2W,HRFOW6E02FP73V
	Bradi4g42957	Os11t0146800,Os12t0143800	-	TagnlUGTa#S46925412	trB9VR62B9VR62WHEAT,trG5CCL9G5CCL9MAIZE,trB9VR63B9VR63WHEAT	-	-	-	HJKAX1S02FP2EW,HJKAX1S02IBJSQ,HRFOW6E02HNWYE	HJKAX1S02IBJSQ,HRFOW6E02HNWYE	-	HJKAX1S02IBJSQ,HRFOW6E02HNWYE,HJKAX1S02G44AC,HJKAX1S02GTLG7,HRFOW6E01A2SFG,HRFOW6E01CF6KX	HJKAX1S02FP2EW,HJKAX1S02IBJSQ,HRFOW6E02HNWYE
	Bradi4g42980	-	-	TagnlUGTa#S58907533	trA5H8A3A5H8A3HORVU	-	-	-	HRFOW6E02GICML	-	-	HRFOW6E02GICML,HRFOW6E01EHFB1	HRFOW6E02GICML,HRFOW6E01EHFB1
	Bradi4g42987	-	Sb05g002730	HvgnlUGHv#S58588937	trC4J5Y6C4J5Y6MAIZE,trB4FBQ0B4FBQ0MAIZE	-	-	-	HRFOW6E02HK4XP,HRFOW6E02JLOFC	-	HRFOW6E02HK4XP,HRFOW6E02JLOFC	HRFOW6E02HK4XP,HRFOW6E02JLOFC,HJKAX1S02HQA8E,HRFOW6E02IUFGK	HRFOW6E02HK4XP,HRFOW6E02IUFGK
	Bradi4g43050	-	Sb05g002650	TagnlUGTa#S13043734	trQ2MJU2Q2MJU2WHEAT	-	-	-	HRFOW6E01D6YQL	-	HRFOW6E01D6YQL	HRFOW6E01D6YQL	HRFOW6E01D6YQL
	Bradi4g43070	Os11t0143500	Sb05g002630	TagnlUGTa#S16057897,HvgnlUGHv#S58591993	trC4JAA5C4JAA5MAIZE,trC0HFL3C0HFL3MAIZE,trC0HFL3C0HFL3MAIZE,trC4JAA5C4JAA5MAIZE	-	-	-	HJKAX1S02GMJIN,HJKAX1S02GPXDY,HRFOW6E01E5W5J,HRFOW6E02G7GTX	HRFOW6E02G7GTX	HJKAX1S02GMJIN,HJKAX1S02GPXDY,HRFOW6E02G7GTX	HJKAX1S02GMJIN,HJKAX1S02GPXDY,HRFOW6E01E5W5J,HRFOW6E02G7GTX,HJKAX1S02G0B4Q,HJKAX1S02HTCTX,HRFOW6E01AMC6T,HRFOW6E02H1ZE8	HJKAX1S02GMJIN,HJKAX1S02GPXDY,HRFOW6E01E5W5J,HRFOW6E02G7GTX,HJKAX1S02G0B4Q,HJKAX1S02HTCTX,HRFOW6E01AMC6T,HRFOW6E02H1ZE8
	Bradi4g43080	Os11t0143400,Os12t0139500	Sb05g002600	TagnlUGTa#S17987781,HvgnlUGHv#S58595160	trB6TJI5B6TJI5MAIZE,trB4FYH9B4FYH9MAIZE	-	-	-	HJKAX1S02IJIU2,HRFOW6E02FU0F3,HRFOW6E02FUCH9	HJKAX1S02IJIU2,HRFOW6E02FU0F3,HRFOW6E02FUCH9,HJKAX1S02HM2F0	HJKAX1S02IJIU2,HRFOW6E02FU0F3,HRFOW6E02FUCH9	HRFOW6E02FU0F3,HRFOW6E02FUCH9,HJKAX1S02HM2F0,HJKAX1S02I0QJS,HRFOW6E01BRHNE,HRFOW6E02HWVN5	HJKAX1S02IJIU2,HRFOW6E02FU0F3,HRFOW6E02FUCH9,HJKAX1S02HM2F0,HRFOW6E01BRHNE
	Bradi4g43090	-	Sb05g002590	TagnlUGTa#S58898673	trC0PKF4C0PKF4MAIZE	-	-	-	HRFOW6E01D3ZWP	-	HRFOW6E01D3ZWP	HRFOW6E01D3ZWP	HRFOW6E01D3ZWP
	Bradi4g43110	Os12t0139300	Sb05g002580	TagnlUGTa#S52543419	trB6SWP5B6SWP5MAIZE,trC0PDX5C0PDX5MAIZE,trC0PDL3C0PDL3MAIZE,trB6TYK2B6TYK2MAIZE,trC0PDX5C0PDX5MAIZE,trB6SWP5B6SWP5MAIZE	-	-	-	HJKAX1S02HD0II,HJKAX1S02HVMZJ,HJKAX1S02HY7PT,HRFOW6E01AS1NQ,HRFOW6E01CFXDD,HRFOW6E01COC7Z,HRFOW6E01E5XP1,HRFOW6E02G7AG8,HRFOW6E02J45VK	HRFOW6E02G7AG8,HRFOW6E02J45VK,HRFOW6E01BJCWB	HJKAX1S02HD0II,HJKAX1S02HVMZJ,HJKAX1S02HY7PT,HRFOW6E01CFXDD,HRFOW6E01COC7Z,HRFOW6E01E5XP1,HRFOW6E02G7AG8,HRFOW6E02J45VK,HRFOW6E01BJCWB	HJKAX1S02HD0II,HJKAX1S02HVMZJ,HRFOW6E01CFXDD,HRFOW6E01COC7Z,HRFOW6E01E5XP1,HRFOW6E02G7AG8,HRFOW6E02J45VK,HJKAX1S02H03CG,HRFOW6E01AT33V,HRFOW6E01BJCWB,HRFOW6E01BKQVZ,HRFOW6E01C8Q48,HRFOW6E01EZSH7,HRFOW6E02GRK15	HJKAX1S02HD0II,HJKAX1S02HVMZJ,HJKAX1S02HY7PT,HRFOW6E01AS1NQ,HRFOW6E01CFXDD,HRFOW6E02G7AG8,HRFOW6E02J45VK,HRFOW6E01AT33V,HRFOW6E01BJCWB,HRFOW6E01BKQVZ,HRFOW6E02GRK15
	Bradi4g43130	-	Sb05g002540	TagnlUGTa#S52545621,TagnlUGTa#S58848460	trB6SWN1B6SWN1MAIZE,trB6SH97B6SH97MAIZE,trB6SWM0B6SWM0MAIZE	-	-	-	HJKAX1S02HB0NT,HJKAX1S02JW2S7,HRFOW6E01BJOV1,HRFOW6E01BUDQP,HRFOW6E01D820J,HRFOW6E02JA6G1,HRFOW6E02JLZVJ	-	HJKAX1S02HB0NT,HJKAX1S02JW2S7,HRFOW6E01D820J,HRFOW6E02JLZVJ,HRFOW6E02JUDZX	HJKAX1S02JW2S7,HRFOW6E01BJOV1,HRFOW6E01BUDQP,HRFOW6E01D820J,HRFOW6E02JLZVJ,HJKAX1S02FOA71,HJKAX1S02HR021,HRFOW6E01EW0NW,HRFOW6E02HV54T,HRFOW6E02JUDZX	HJKAX1S02HB0NT,HJKAX1S02JW2S7,HRFOW6E01BJOV1,HRFOW6E01BUDQP,HRFOW6E01D820J,HRFOW6E02JA6G1,HRFOW6E02JLZVJ,HRFOW6E01EW0NW,HRFOW6E02HV54T
	Bradi4g43137	Os12t0138800	Sb05g002470	HvgnlUGHv#S58579617,TagnlUGTa#S58887470	trB4FHQ2B4FHQ2MAIZE	-	-	-	HJKAX1S02JDXH2,HJKAX1S02JW00X	HJKAX1S02JDXH2	HJKAX1S02JDXH2	HJKAX1S02JDXH2,HJKAX1S02JW00X,HRFOW6E02G53WN	HJKAX1S02JDXH2
	Bradi4g43150	Os11t0141900	-	TagnlUGTa#S52541034	trB4FQ78B4FQ78MAIZE	-	-	-	HRFOW6E01EZ0XW	HRFOW6E01EZ0XW	-	HRFOW6E01EZ0XW,HJKAX1S02HYEYE,HRFOW6E01AEZQD,HRFOW6E01AXGBY,HRFOW6E01BQ8RV,HRFOW6E01EA4SQ	HJKAX1S02HYEYE,HRFOW6E01BQ8RV
	Bradi4g43220	-	-	TagnlUGTa#S58849818	-	-	-	-	HJKAX1S02GIOFW,HJKAX1S02I18ZT,HJKAX1S02IRKV3,HRFOW6E01B2WKY,HRFOW6E01BQXAA,HRFOW6E02IQATF	-	-	HRFOW6E01BQXAA,HJKAX1S02HS73W	-
	Bradi4g43230	Os11t0141000	Sb07g025686,Sb05g002450	TagnlUGTa#S52546372,HvgnlUGHv#S39523616	trB6T4L7B6T4L7MAIZE,trB4FR84B4FR84MAIZE,trB6T4L7B6T4L7MAIZE,trB4FR84B4FR84MAIZE,trB6TVR5B6TVR5MAIZE	BE496864	C-5DL1-0.60	-	HJKAX1S02HMAVS,HRFOW6E01D1WAY,HRFOW6E01DJ2GF,HRFOW6E02FLOP7,HRFOW6E02HQ6Q4	HRFOW6E02JFMY7	HRFOW6E01D1WAY,HRFOW6E02FLOP7,HRFOW6E02HQ6Q4	HJKAX1S02HMAVS,HRFOW6E01D1WAY,HRFOW6E01DJ2GF,HRFOW6E02FLOP7,HRFOW6E02HQ6Q4,HJKAX1S02GTGC1,HJKAX1S02HS61Q,HJKAX1S02JL9NB,HJKAX1S02JM4OH,HRFOW6E01BJZH5,HRFOW6E01BOCBG,HRFOW6E01BTYCJ,HRFOW6E02IQY9I,HRFOW6E02JFMY7	HJKAX1S02HMAVS,HRFOW6E01D1WAY,HRFOW6E02FLOP7,HRFOW6E02HQ6Q4,HJKAX1S02GTGC1,HRFOW6E02IQY9I,HRFOW6E02JFMY7
	Bradi4g43237	Os12t0137400	Sb05g002440	TagnlUGTa#S26024079	trB6TSH5B6TSH5MAIZE	-	-	-	HJKAX1S02IQQ57	HJKAX1S02IQQ57	HJKAX1S02IQQ57	HJKAX1S02IQQ57,HJKAX1S02HBIMM,HRFOW6E01ESQ0Q,HRFOW6E02IGJP2	HJKAX1S02IQQ57,HJKAX1S02HBIMM,HRFOW6E02IGJP2
	Bradi4g43250	Os11t0140800	Sb05g002430	HvgnlUGHv#S58593871	-	BE605032	C-5DL1-0.60	-	HJKAX1S02F2N6Q	HJKAX1S02F2N6Q	HJKAX1S02F2N6Q	HJKAX1S02F2N6Q,HJKAX1S02J1BRY,HRFOW6E02I6X5E,HRFOW6E02IKM7U	-
	Bradi4g43257	Os11t0140700,Os12t0137200	Sb05g002420	TagnlUGTa#S58897382	-	-	-	-	HJKAX1S02F4UZQ,HJKAX1S02GX32G,HJKAX1S02HPBJF,HJKAX1S02I01UD,HRFOW6E01BX027,HRFOW6E01DCZZ2,HRFOW6E01EMP22,HRFOW6E02IFHNA	HJKAX1S02GX32G,HRFOW6E01BX027,HRFOW6E01DCZZ2,HRFOW6E01EMP22	HJKAX1S02GX32G,HRFOW6E01BX027,HRFOW6E01DCZZ2,HRFOW6E02FZILW	HJKAX1S02GX32G,HJKAX1S02HPBJF,HRFOW6E01BX027,HRFOW6E01DCZZ2,HRFOW6E02IFHNA,HJKAX1S02FOFMN,HJKAX1S02GPNQP,HJKAX1S02IA3MK,HJKAX1S02IRU6X,HRFOW6E01AFDTD,HRFOW6E01CB7YX,HRFOW6E01DYPR1,HRFOW6E01EMENU,HRFOW6E02FZILW,HRFOW6E02HLMDV	-
	Bradi4g43280	Os12t0137200,Os11t0140700	Sb05g002420	TagnlUGTa#S52541634,TagnlUGTa#S58897382	-	-	-	-	HRFOW6E02F34NH,HRFOW6E02GLYKW,HJKAX1S02I6U92,HRFOW6E01BOOUA,HRFOW6E01C6A0D,HRFOW6E02F5LJK,HRFOW6E02F7PAO,HRFOW6E02G96FZ	HRFOW6E01C6A0D,HRFOW6E02F7PAO,HRFOW6E02G96FZ	HRFOW6E01BOOUA,HRFOW6E02F7PAO,HRFOW6E02G96FZ	HRFOW6E02F34NH,HJKAX1S02I6U92,HRFOW6E01BOOUA,HRFOW6E01C6A0D,HRFOW6E02F7PAO,HJKAX1S02HGKAK,HJKAX1S02IC02P,HRFOW6E01B7FZ3,HRFOW6E01CY7JJ,HRFOW6E02JOV7H	-
	Bradi4g43300	Os05t0495600,Os12t0136900	Sb08g001260,Sb05g002380	HvgnlUGHv#S12564109,TagnlUGTa#S52544949	trC0HFW0C0HFW0MAIZE,trQ94IM9Q94IM9HORVU	-	-	-	HRFOW6E01BPARM,HRFOW6E02FQILX,HRFOW6E02FVJ2X	HRFOW6E01BPARM,HRFOW6E02FVJ2X	HRFOW6E01BPARM,HRFOW6E02FQILX,HRFOW6E02FVJ2X	HRFOW6E01BPARM,HRFOW6E02FQILX,HRFOW6E02FVJ2X	HRFOW6E01BPARM,HRFOW6E02FQILX
	Bradi4g43310	Os11t0140100	Sb08g001270	HvgnlUGHv#S58599993	trB6TZZ4B6TZZ4MAIZE	-	-	-	HRFOW6E01CZK8F	HRFOW6E01CZK8F	HRFOW6E01CZK8F	HRFOW6E01CZK8F,HJKAX1S02GI2NR	HRFOW6E01CZK8F
C-5DL1-0.60	Bradi4g43320	-	-	PvrgnlUGPvr#S49277556	trB6TD27B6TD27MAIZE	-	-	-	HRFOW6E01A7MX4	-	-	HRFOW6E01A7MX4	HRFOW6E01A7MX4
	Bradi4g43370	-	Sb05g002230	HvgnlUGHv#S39527821	trC0P3B4C0P3B4MAIZE	-	-	-	HJKAX1S02IJKQY	-	HJKAX1S02IJKQY	HJKAX1S02IJKQY	HJKAX1S02IJKQY
	Bradi4g43390	Os02t0139600	Sb03g001240,Sb04g003180	TagnlUGTa#S52541092,HvgnlUGHv#S58581963,HvgnlUGHv#S39524726,PvrgnlUGPvr#S49605604	trB6TIG4B6TIG4MAIZE,trB7ZX71B7ZX71MAIZE,trB6UHF1B6UHF1MAIZE,trB7ZX71B7ZX71MAIZE,trB6TIG4B6TIG4MAIZE	-	-	-	HJKAX1S02FYRLI,HJKAX1S02GE0NO,HJKAX1S02HRLQC,HJKAX1S02IQOD5,HJKAX1S02ITVJI,HJKAX1S02JWC61,HRFOW6E01BY7SN,HRFOW6E01CM6QC,HRFOW6E01EW5L1,HRFOW6E02F611A,HRFOW6E02F73DC,HRFOW6E02FPXSR,HRFOW6E02H1K9U	HJKAX1S02IQOD5,HJKAX1S02ITVJI	HJKAX1S02GE0NO,HJKAX1S02IQOD5,HJKAX1S02JWC61,HRFOW6E01CM6QC,HRFOW6E01EW5L1,HRFOW6E02F611A,HRFOW6E02F73DC,HRFOW6E02FPXSR,HJKAX1S02J38QU,HRFOW6E02IC8C0	HJKAX1S02FYRLI,HJKAX1S02GE0NO,HJKAX1S02HRLQC,HJKAX1S02IQOD5,HJKAX1S02ITVJI,HJKAX1S02JWC61,HRFOW6E01BY7SN,HRFOW6E01CM6QC,HRFOW6E01EW5L1,HRFOW6E02F611A,HRFOW6E02H1K9U,HJKAX1S02IUY88,HJKAX1S02J38QU,HJKAX1S02J3HT9,HRFOW6E01BI70L,HRFOW6E02F11L6,HRFOW6E02HH5A1,HRFOW6E02HKT9J,HRFOW6E02IC8C0	HJKAX1S02FYRLI,HJKAX1S02GE0NO,HJKAX1S02HRLQC,HJKAX1S02IQOD5,HJKAX1S02ITVJI,HJKAX1S02JWC61,HRFOW6E01BY7SN,HRFOW6E01CM6QC,HRFOW6E02F611A,HRFOW6E02F73DC,HRFOW6E02H1K9U,HJKAX1S02J3HT9,HRFOW6E02HH5A1
	Bradi4g43400	-	Sb08g001380	HvgnlUGHv#S58588542	trQ41793Q41793MAIZE	-	-	-	HJKAX1S02HWO15,HRFOW6E01CDEG6	-	HRFOW6E01CDEG6	HJKAX1S02HWO15	HRFOW6E01CDEG6
	Bradi4g43427	Os11t0137100	-	TagnlUGTa#S58894762,TagnlUGTa#S17975995	trB4FHE2B4FHE2MAIZE	-	-	-	HRFOW6E02G22UY,HRFOW6E02GX5Z8	HRFOW6E02GX5Z8	-	HRFOW6E02G22UY,HRFOW6E02GX5Z8	HRFOW6E02GX5Z8
	Bradi4g43440	-	Sb08g001380,Sb05g002110	HvgnlUGHv#S58588542	trQ41793Q41793MAIZE	-	-	-	HJKAX1S02JGUKR,HRFOW6E01BXQ9S	-	HJKAX1S02JGUKR,HRFOW6E01BXQ9S,HRFOW6E01DWMBH	HRFOW6E01BXQ9S,HJKAX1S02F8BVY,HRFOW6E01A2RAK,HRFOW6E01CLDI2,HRFOW6E01CY413,HRFOW6E01DWMBH,HRFOW6E02HE9N3,HRFOW6E02HGGS0,HRFOW6E02JIU69	HJKAX1S02JGUKR,HRFOW6E01CLDI2
	Bradi4g43490	Os11t0136800	Sb05g002140	TagnlUGTa#S32707203	trB4F7V0B4F7V0MAIZE	-	-	-	HRFOW6E01A8Z9R,HRFOW6E01CADOY	HRFOW6E02G4JYK	HRFOW6E01CADOY,HRFOW6E02G4JYK	HRFOW6E01CADOY,HRFOW6E02G4JYK	HRFOW6E01CADOY,HRFOW6E02G4JYK
	Bradi4g43500	Os11t0137100	Sb02g031250	TagnlUGTa#S58894762	trQ7XYC6Q7XYC6WHEAT,trC0PET6C0PET6MAIZE	-	-	-	HRFOW6E02F8BDC,HRFOW6E02H5SLK,HRFOW6E02HNKV9	HRFOW6E02H5SLK,HRFOW6E02HNKV9	HRFOW6E02HNKV9	HRFOW6E02F8BDC,HRFOW6E02H5SLK,HJKAX1S02H6IB6,HRFOW6E02FYY8V,HRFOW6E02INUW3	HRFOW6E02F8BDC,HRFOW6E02H5SLK,HRFOW6E02HNKV9,HRFOW6E02INUW3
	Bradi4g43510	Os01t0269000	Sb05g002170	TagnlUGTa#S58894044,TagnlUGTa#S58860300	trB6TKJ5B6TKJ5MAIZE,trB6U7B9B6U7B9MAIZE	-	-	-	HJKAX1S02HHTOW,HRFOW6E01DQ67Q,HRFOW6E01EYHBN,HRFOW6E02IEVH3	HRFOW6E01EYHBN	HJKAX1S02HHTOW	HJKAX1S02HHTOW,HRFOW6E01DQ67Q,HRFOW6E01EYHBN,HRFOW6E02IEVH3	HJKAX1S02HHTOW,HRFOW6E01EYHBN
	Bradi4g43517	Os11t0137300,Os12t0134200	Sb05g002190,Sb05g002180	TagnlUGTa#S58845595,HvgnlUGHv#S32742094,TagnlUGTa#S58853153,TagnlUGTa#S58860300	-	-	-	-	HJKAX1S02GCYD1,HJKAX1S02H8FD3,HJKAX1S02HABPM,HJKAX1S02HGHN7,HJKAX1S02HSLMO,HJKAX1S02HV46P,HRFOW6E01ALVQN,HRFOW6E01C98ZX,HRFOW6E01DHYIY,HRFOW6E02GV28R,HRFOW6E02IOR64	HJKAX1S02GCYD1,HJKAX1S02H8FD3,HJKAX1S02HGHN7,HJKAX1S02HSLMO,HJKAX1S02HV46P,HRFOW6E01C98ZX,HRFOW6E01DHYIY,HRFOW6E02GV28R,HRFOW6E02IOR64	HJKAX1S02HGHN7,HJKAX1S02HSLMO,HJKAX1S02HV46P,HRFOW6E01ALVQN,HRFOW6E01C98ZX,HRFOW6E01DHYIY,HRFOW6E02IOR64,HRFOW6E02GCHZ1	HJKAX1S02GCYD1,HJKAX1S02H8FD3,HJKAX1S02HABPM,HJKAX1S02HSLMO,HJKAX1S02HV46P,HRFOW6E01C98ZX,HRFOW6E01DHYIY,HRFOW6E02GCHZ1	-
	Bradi4g43530	-	Sb09g030590	-	-	-	-	-	HRFOW6E02HQL4B	-	HRFOW6E02HQL4B	-	-
	Bradi4g43570	-	-	HvgnlUGHv#S58585139	-	-	-	-	HRFOW6E02GW86N	-	-	HRFOW6E02GW86N,HRFOW6E02G2KN6	-
	Bradi4g43590	-	Sb08g001410	-	trB4G257B4G257MAIZE,trB6TZM4B6TZM4MAIZE	-	-	-	HJKAX1S02GWKT5,HJKAX1S02IR0NF	-	HJKAX1S02IR0NF	-	HJKAX1S02GWKT5,HJKAX1S02IR0NF
	Bradi4g43597	-	-	-	trB6T4W5B6T4W5MAIZE	-	-	-	HRFOW6E01CT62V	-	-	-	HRFOW6E01CT62V
	Bradi4g43610	-	-	TagnlUGTa#S58855217	trB6UA92B6UA92MAIZE,trC0PJV6C0PJV6MAIZE	BE500811	C-5DL1-0.60	-	HJKAX1S02G1XZA	-	-	HJKAX1S02G1XZA,HRFOW6E01A3QFU	HJKAX1S02G1XZA,HRFOW6E01A3QFU
	Bradi4g43620	Os11t0135300	-	-	trC0P341C0P341MAIZE	-	-	-	HRFOW6E02HQRKP,HRFOW6E01DSQTM	HRFOW6E02HQRKP	-	-	HRFOW6E02HQRKP
	Bradi4g43640	Os12t0131100	Sb08g001480	TagnlUGTa#S58904874,PvrgnlUGPvr#S49283464	trC0PGL1C0PGL1MAIZE	-	-	-	HJKAX1S02HLOFT,HJKAX1S02IW3N1,HRFOW6E02HWKBQ	HJKAX1S02IW3N1,HRFOW6E02JWC89	HJKAX1S02HLOFT,HJKAX1S02IW3N1,HRFOW6E02HWKBQ,HRFOW6E02JWC89	HJKAX1S02IW3N1,HRFOW6E02HWKBQ,HRFOW6E01CKFZ5,HRFOW6E02FR9C4,HRFOW6E02JWC89	HJKAX1S02HLOFT,HJKAX1S02IW3N1,HRFOW6E02HWKBQ,HRFOW6E02JWC89
	Bradi4g43650	Os12t0131200,Os11t0133800	Sb08g001470	TagnlUGTa#S58861291,HvgnlUGHv#S58578024	-	-	-	-	HJKAX1S02F6BTE,HJKAX1S02I3YLT,HRFOW6E01CQA1Y	HJKAX1S02F6BTE,HJKAX1S02I3YLT,HRFOW6E01CQA1Y	HJKAX1S02I3YLT,HRFOW6E01CQA1Y	HJKAX1S02F6BTE,HJKAX1S02I3YLT,HRFOW6E01CQA1Y	-
	Bradi4g43660	Os12t0131266,Os11t0133900	Sb08g001460	TagnlUGTa#S12907904	trB6UGW2B6UGW2MAIZE	-	-	-	HJKAX1S02G7JNG,HRFOW6E01DG2YU,HRFOW6E01DHH8B	HJKAX1S02G7JNG,HRFOW6E01DG2YU,HRFOW6E01DHH8B	HJKAX1S02G7JNG,HRFOW6E01DG2YU,HRFOW6E01DHH8B	HJKAX1S02G7JNG,HRFOW6E01DG2YU,HRFOW6E01DHH8B,HRFOW6E01ATXY4	HJKAX1S02G7JNG,HRFOW6E01DG2YU,HRFOW6E01DHH8B
	Bradi4g43670	-	Sb05g001970,Sb05g001960	TagnlUGTa#S58867061	trB4FMC2B4FMC2MAIZE	-	-	-	HJKAX1S02GTT7F,HRFOW6E02JE8B6	-	HJKAX1S02GTT7F,HRFOW6E02JE8B6	HJKAX1S02GTT7F,HJKAX1S02H8980,HRFOW6E01AK4JD,HRFOW6E01C8KX8,HRFOW6E01CD5WD,HRFOW6E01CI4D7,HRFOW6E01CQ04K,HRFOW6E01CQTX6,HRFOW6E01E0HNY,HRFOW6E02I67RK	HJKAX1S02GTT7F
	Bradi4g43680	-	-	HvgnlUGHv#S58600204	trC0HFS0C0HFS0MAIZE	-	-	-	HJKAX1S02GYGHP,HRFOW6E01BHQY5	-	-	HRFOW6E01BHQY5,HRFOW6E01B8DNH,HRFOW6E01C98QU	HJKAX1S02GYGHP,HRFOW6E01B8DNH,HRFOW6E01C98QU
	Bradi4g43690	-	Sb09g008070	HvgnlUGHv#S58582860	trO24571O24571MAIZE	-	-	-	HRFOW6E02IY16J	-	HRFOW6E02IY16J	HRFOW6E02IY16J	HRFOW6E02IY16J
	Bradi4g43700	Os12t0129400	-	TagnlUGTa#S32518412,HvgnlUGHv#S58579616	trC0PG55C0PG55MAIZE	-	-	-	HRFOW6E01BFABF,HRFOW6E02H5OHX,HRFOW6E02IJ6ZK	HRFOW6E01BFABF,HRFOW6E02IJ6ZK	-	HRFOW6E01BFABF,HRFOW6E02H5OHX,HRFOW6E01BIOOQ,HRFOW6E01D68T6,HRFOW6E02JO4L6	HRFOW6E02H5OHX,HRFOW6E02IJ6ZK
	Bradi4g43710	Os04t0274250	Sb05g007100,Sb08g001500	HvgnlUGHv#S12564192,TagnlUGTa#S17985486	trQ9ATV8Q9ATV8HORVU	-	-	-	HJKAX1S02HR396,HJKAX1S02IWJSG	HJKAX1S02HR396	HJKAX1S02HR396,HJKAX1S02IWJSG	HJKAX1S02HR396,HJKAX1S02IWJSG,HJKAX1S02GKHIM,HJKAX1S02IMZGS,HJKAX1S02JQPQJ,HRFOW6E01B8FB3,HRFOW6E02F2YVI,HRFOW6E02HB321,HRFOW6E02HK5NO	HJKAX1S02HR396,HJKAX1S02IWJSG,HJKAX1S02GKHIM,HJKAX1S02IMZGS,HJKAX1S02JQPQJ,HRFOW6E01B8FB3,HRFOW6E02F2YVI,HRFOW6E02HB321,HRFOW6E02HK5NO
	Bradi4g43717	Os12t0128450	-	-	-	-	-	-	HJKAX1S02GCFES	HJKAX1S02GCFES	-	-	-
C-5DL1-0.60	Bradi4g43730	Os12t0154000,Os02t0614500	Sb05g001870	TagnlUGTa#S58905488	trB4FXN8B4FXN8MAIZE,trB4FFL9B4FFL9MAIZE,trB6TS40B6TS40MAIZE,trB4FXN8B4FXN8MAIZE,trC0PCQ1C0PCQ1MAIZE	-	-	-	HJKAX1S02FGOL0,HJKAX1S02FLLN9,HRFOW6E02G0XXV,HRFOW6E02HBA9B	HRFOW6E01DCFMZ,HRFOW6E01EU6M5	HJKAX1S02FGOL0,HRFOW6E02HBA9B,HRFOW6E01CNNXI	HJKAX1S02FGOL0,HJKAX1S02FLLN9,HRFOW6E02G0XXV,HRFOW6E02HBA9B,HJKAX1S02H7V1K,HJKAX1S02HDI8Q,HJKAX1S02ITQ3D,HRFOW6E01CNNXI,HRFOW6E01DCFMZ,HRFOW6E01EU6M5,HRFOW6E02JOFVZ,HRFOW6E02JUEFF	HJKAX1S02FGOL0,HJKAX1S02FLLN9,HRFOW6E02G0XXV,HRFOW6E02HBA9B,HJKAX1S02HDI8Q,HRFOW6E01CNNXI,HRFOW6E01DCFMZ,HRFOW6E01EU6M5
	Bradi4g43750	Os12t0209100	-	TagnlUGTa#S26028044,HvgnlUGHv#S12499412	trB6U7Y5B6U7Y5MAIZE,trB6U0D8B6U0D8MAIZE,trB6TP62B6TP62MAIZE	BE444353	C-5DL1-0.60	-	HJKAX1S02I5TCV,HRFOW6E01EPHON,HRFOW6E02GDKTV	HJKAX1S02I5TCV,HRFOW6E01EPHON,HRFOW6E02GDKTV	-	HJKAX1S02I5TCV,HRFOW6E01EPHON,HRFOW6E02GDKTV,HJKAX1S02GSYGA,HJKAX1S02HJZ66,HRFOW6E02G0WGM,HRFOW6E02GU0T3	HJKAX1S02I5TCV,HRFOW6E01EPHON,HRFOW6E02GDKTV,HJKAX1S02HJZ66
	Bradi4g43760	-	Sb05g001860	HvgnlUGHv#S12610170,TagnlUGTa#S32728109	trC4IYE0C4IYE0MAIZE	-	-	-	HJKAX1S02I390B,HRFOW6E01BAT86,HRFOW6E02F32MV	-	HRFOW6E02F32MV	HRFOW6E01BAT86,HRFOW6E02F32MV,HJKAX1S02IPYS8	HJKAX1S02I390B,HRFOW6E01BAT86,HRFOW6E02F32MV
	Bradi4g43780	Os06t0715000	Sb08g001600	HvgnlUGHv#S58600388	-	-	-	-	HJKAX1S02GMOOG,HJKAX1S02IJEXK	HJKAX1S02GMOOG	HJKAX1S02GMOOG	HJKAX1S02GMOOG,HJKAX1S02IJEXK,HJKAX1S02FJ9Z9	-
	Bradi4g43790	-	-	-	-	-	-	-	HJKAX1S02IBE8H,HRFOW6E01DYUD2	-	-	-	-
	Bradi4g43810	-	Sb08g001620	TagnlUGTa#S12883346	trB4FXP9B4FXP9MAIZE	-	-	-	HJKAX1S02HXBFM	-	HJKAX1S02HXBFM,HRFOW6E01CGX48,HRFOW6E01CH5AO	HJKAX1S02HXBFM,HJKAX1S02H7JV7,HJKAX1S02HSGB9,HJKAX1S02HULB3,HRFOW6E01CGX48,HRFOW6E01CH5AO	HJKAX1S02HXBFM,HJKAX1S02H7JV7,HJKAX1S02HSGB9,HRFOW6E01CGX48,HRFOW6E01CH5AO
	Bradi4g43827	Os11t0130100,Os12t0126800	Sb05g001810,Sb08g001652	HvgnlUGHv#S58583927	trB6UE73B6UE73MAIZE,trC0P4X1C0P4X1MAIZE,trB6UE73B6UE73MAIZE	-	-	-	HJKAX1S02HVO2F,HRFOW6E01BC2LB,HRFOW6E02HX163,HRFOW6E02ILNC4	HJKAX1S02HVO2F,HRFOW6E02HX163,HRFOW6E02ILNC4,HRFOW6E01D08SY	HJKAX1S02HVO2F,HRFOW6E01BC2LB,HRFOW6E02ILNC4	HJKAX1S02HVO2F,HRFOW6E01BC2LB,HRFOW6E02ILNC4,HJKAX1S02FLU8J,HJKAX1S02HB1P8,HJKAX1S02HXP98,HRFOW6E01BZNKP,HRFOW6E01D08SY,HRFOW6E02F287J	HJKAX1S02HVO2F,HRFOW6E01BC2LB,HRFOW6E02ILNC4,HJKAX1S02FLU8J,HRFOW6E01D08SY
	Bradi4g43850	Os05t0489700,Os07t0686100	-	TagnlUGTa#S58890727	trB4Y1E8B4Y1E8WHEAT,trB4Y1E8B4Y1E8WHEAT,trB4Y1E7B4Y1E7WHEAT	-	-	-	HRFOW6E01DB2KY,HRFOW6E02I36AZ	HJKAX1S02FWSTM,HRFOW6E01B6BE9	-	HRFOW6E01DB2KY,HRFOW6E02I36AZ,HJKAX1S02FWSTM,HJKAX1S02GFLX4,HJKAX1S02H1UEX,HJKAX1S02HW9SO,HJKAX1S02JMPUA,HRFOW6E01A2BAB,HRFOW6E01ANU7X,HRFOW6E01B6BE9,HRFOW6E01B9BXB,HRFOW6E01DFT3Y,HRFOW6E02GFFAS,HRFOW6E02HXDP7,HRFOW6E02HYWHM,HRFOW6E02IAGF0,HRFOW6E02IGW8D,HRFOW6E02IUSLO	HRFOW6E01DB2KY,HRFOW6E02I36AZ,HJKAX1S02FWSTM,HJKAX1S02GFLX4,HJKAX1S02H1UEX,HJKAX1S02HW9SO,HRFOW6E01ANU7X,HRFOW6E01B6BE9,HRFOW6E02HXDP7,HRFOW6E02HYWHM,HRFOW6E02IAGF0,HRFOW6E02IGW8D,HRFOW6E02IUSLO
	Bradi4g43870	-	Sb05g001800	-	-	-	-	-	HRFOW6E02HBSCF	-	HRFOW6E02HBSCF	-	-
	Bradi4g43877	Os12t0126300	Sb05g001790	HvgnlUGHv#S39525880	trB4FDS6B4FDS6MAIZE,trB6T5I4B6T5I4MAIZE	-	-	-	HJKAX1S02HTD6Z,HRFOW6E01CFGEQ	HRFOW6E01CFGEQ,HJKAX1S02JQNXJ	HRFOW6E01CFGEQ,HJKAX1S02JQNXJ	HJKAX1S02HTD6Z,HJKAX1S02JA1D0,HJKAX1S02JQNXJ,HRFOW6E02FQSB2,HRFOW6E02H40NL,HRFOW6E02I83HZ	HRFOW6E01CFGEQ,HJKAX1S02JQNXJ
	Bradi4g43900	-	-	-	trB7ZZA6B7ZZA6MAIZE	-	-	-	HJKAX1S02G5G2N	-	-	-	HJKAX1S02G5G2N
	Bradi4g43910	-	Sb03g037760	TagnlUGTa#S58901861	trB4FFK3B4FFK3MAIZE,trC4J8Y5C4J8Y5MAIZE,trB4FFK3B4FFK3MAIZE	BE406996	C-5DL1-0.60	-	HRFOW6E01A94SA	-	HJKAX1S02H0FWR	HRFOW6E01A94SA,HJKAX1S02H0FWR,HJKAX1S02HJXM2,HRFOW6E01CX9FA,HRFOW6E02FK82O,HRFOW6E02J3BS0	HRFOW6E01A94SA,HJKAX1S02H0FWR,HRFOW6E02J3BS0
	Bradi4g43920	Os11t0128800	Sb08g001720	TagnlUGTa#S32428481	trB6T9N8B6T9N8MAIZE	-	-	-	HRFOW6E01AZGKX,HRFOW6E01B9CNI	HRFOW6E01B9CNI,HJKAX1S02HQOIR	HRFOW6E01AZGKX,HRFOW6E01B9CNI	HRFOW6E01AZGKX,HRFOW6E01B9CNI,HJKAX1S02HQOIR,HJKAX1S02IKJL6,HRFOW6E01AIM14,HRFOW6E02J16VV	HRFOW6E01B9CNI,HJKAX1S02HQOIR
	Bradi4g43930	Os11t0128700,Os12t0125300	Sb08g001730,Sb05g001750	TagnlUGTa#S52542744	-	-	-	-	HJKAX1S02G8S81,HJKAX1S02H3NRL,HRFOW6E01AGNXQ,HRFOW6E02FI74H,HRFOW6E02GKYL8,HRFOW6E02HYX30,HRFOW6E02JEXQT,HRFOW6E02JJFPK,HRFOW6E02JO86I	HJKAX1S02H3NRL,HRFOW6E02GKYL8,HRFOW6E02HYX30,HRFOW6E02JEXQT,HRFOW6E02JJFPK,HRFOW6E02JO86I,HJKAX1S02IKL53,HJKAX1S02JN9UP	HJKAX1S02G8S81,HJKAX1S02H3NRL,HRFOW6E02GKYL8,HRFOW6E02JJFPK,HJKAX1S02GTGXN,HJKAX1S02IKL53,HRFOW6E01EPK9V	HJKAX1S02G8S81,HJKAX1S02H3NRL,HRFOW6E01AGNXQ,HRFOW6E02FI74H,HRFOW6E02GKYL8,HRFOW6E02HYX30,HRFOW6E02JEXQT,HRFOW6E02JJFPK,HRFOW6E02JO86I,HJKAX1S02FGYKM,HJKAX1S02FVSH3,HJKAX1S02GTGXN,HJKAX1S02IAT0Q,HJKAX1S02IKL53,HJKAX1S02JN9UP,HRFOW6E01CDVTG,HRFOW6E01DUMJT,HRFOW6E01EPK9V,HRFOW6E02GFNMN,HRFOW6E02JNSPL	-
	Bradi4g43937	Os11t0128500	Sb08g001800	HvgnlUGHv#S58583484	trQ9SQB0Q9SQB0MAIZE,trB6U822B6U822MAIZE	-	-	-	HJKAX1S02GJN9S,HRFOW6E01BSYKF,HRFOW6E02FN008,HRFOW6E02FTVXH	HRFOW6E02FTVXH	HRFOW6E02FN008	HJKAX1S02GJN9S,HRFOW6E01BSYKF,HRFOW6E02FN008,HRFOW6E02FTVXH,HJKAX1S02HD3HU,HJKAX1S02I40IW,HRFOW6E02F63I0	HRFOW6E02FN008,HJKAX1S02I40IW
	Bradi4g43950	Os12t0124700	-	-	trC0PCF3C0PCF3MAIZE	-	-	-	HJKAX1S02IURY0	HJKAX1S02IURY0	-	-	HJKAX1S02IURY0
	Bradi4g43960	-	Sb08g001830	HvgnlUGHv#S12510331	trB6TUP8B6TUP8MAIZE,trB6UFJ5B6UFJ5MAIZE	-	-	-	HJKAX1S02HT4AS,HJKAX1S02JB9B7	-	HJKAX1S02HT4AS	HJKAX1S02HT4AS,HJKAX1S02JB9B7,HJKAX1S02JR8XS	HJKAX1S02HT4AS,HJKAX1S02JB9B7
	Bradi4g43980	-	Sb08g001870	TagnlUGTa#S18005973	trB6SNQ7B6SNQ7MAIZE	-	-	-	HJKAX1S02IEH3J	-	HJKAX1S02IEH3J	HJKAX1S02IEH3J	HJKAX1S02IEH3J
	Bradi4g43990	Os11t0127700,Os12t0123900	Sb05g001600	TagnlUGTa#S58903540	trB6THR0B6THR0MAIZE,trB4G107B4G107MAIZE	-	-	-	HJKAX1S02HA26A,HRFOW6E01DM8VR	HJKAX1S02HA26A,HRFOW6E01DM8VR	HJKAX1S02HA26A,HRFOW6E01DM8VR	HJKAX1S02HA26A,HRFOW6E01DM8VR,HJKAX1S02I2VOJ,HJKAX1S02JMG2V,HRFOW6E02II8TP	HJKAX1S02HA26A,HRFOW6E01DM8VR
	Bradi4g44000	-	-	TagnlUGTa#S24033197	trQ4U0D5Q4U0D5WHEAT	-	-	-	HJKAX1S02JZ3SY	-	-	HJKAX1S02JZ3SY	HJKAX1S02JZ3SY
	Bradi4g44007	-	Sb05g001550	-	-	-	-	-	HJKAX1S02GQGMT	-	HJKAX1S02GQGMT	-	-
	Bradi4g44040	-	-	TagnlUGTa#S52544496	-	-	-	-	HJKAX1S02IWW5J,HRFOW6E01E43M0	-	-	HJKAX1S02IWW5J,HRFOW6E01E43M0	-
	Bradi4g44050	Os04t0347800	Sb10g026800	TagnlUGTa#S58855214	-	-	-	-	HRFOW6E02HXGWY	HRFOW6E02HXGWY	HRFOW6E02HXGWY	HRFOW6E02HXGWY	-
	Bradi4g44070	Os11t0124900	Sb08g002010	HvgnlUGHv#S58581306	trB7ZWT0B7ZWT0MAIZE,trC0HHE7C0HHE7MAIZE,trB7ZWT0B7ZWT0MAIZE,trC0HI13C0HI13MAIZE	-	-	-	HJKAX1S02IF4PC,HRFOW6E01EOID3,HRFOW6E02I9QI9	HRFOW6E02I9QI9	HJKAX1S02IF4PC,HRFOW6E01EOID3,HRFOW6E02I9QI9,HRFOW6E01EG3K5	HJKAX1S02IF4PC,HRFOW6E01EOID3,HRFOW6E01CU83B,HRFOW6E01EG3K5	HJKAX1S02IF4PC,HRFOW6E01EOID3,HRFOW6E02I9QI9,HRFOW6E01CU83B,HRFOW6E01EG3K5
	Bradi4g44077	Os12t0122100	Sb08g002020	TagnlUGTa#S12983194	trC0HJ12C0HJ12MAIZE	-	-	-	HJKAX1S02IBCZJ,HRFOW6E01DLYMD	HJKAX1S02IBCZJ	HJKAX1S02IBCZJ	HJKAX1S02IBCZJ,HRFOW6E01DLYMD	HJKAX1S02IBCZJ
C-5DL1-0.60	Bradi4g44090	Os11t0124300	Sb05g001500	HvgnlUGHv#S58592938	trC0P5W3C0P5W3MAIZE,spQ9FUZ7SCRMAIZE	-	-	-	HRFOW6E02FOY2P	HRFOW6E02FOY2P	HRFOW6E02FOY2P	HRFOW6E02FOY2P,HJKAX1S02GAP5T,HJKAX1S02GZ8SX,HRFOW6E01D4PWR,HRFOW6E02FLD1G,HRFOW6E02GUGER	HRFOW6E02FOY2P,HRFOW6E02GUGER
	Bradi4g44100	-	-	-	-	-	-	-	HJKAX1S02JBLEE	-	-	-	-
	Bradi4g44130	-	Sb05g001470	HvgnlUGHv#S58595389	trC4J056C4J056MAIZE	-	-	-	HRFOW6E02JSGBO	-	HRFOW6E02JSGBO	HRFOW6E02JSGBO,HJKAX1S02HYFUW,HRFOW6E01BTGCO	HRFOW6E02JSGBO,HJKAX1S02HYFUW,HRFOW6E01BTGCO
	Bradi4g44140	-	Sb08g002100	TagnlUGTa#S52545531	trC0PKG9C0PKG9MAIZE,trC0PKX2C0PKX2MAIZE,trB4FT29B4FT29MAIZE,trB4F8X2B4F8X2MAIZE,trC0PKG9C0PKG9MAIZE	BE498305	C-5DL1-0.60	-	HJKAX1S02GS84F,HJKAX1S02I7FQ9,HRFOW6E02J3EKQ	-	HRFOW6E02J3EKQ	HJKAX1S02GS84F,HJKAX1S02I7FQ9,HRFOW6E02J3EKQ,HJKAX1S02HH4FR,HJKAX1S02HJD7I,HJKAX1S02JDI5I,HRFOW6E01DSCVC,HRFOW6E02HYYA9,HRFOW6E02JFSXE	HJKAX1S02GS84F,HJKAX1S02I7FQ9,HRFOW6E02J3EKQ,HJKAX1S02HJD7I,HJKAX1S02JDI5I,HRFOW6E02HYYA9,HRFOW6E02JFSXE
	Bradi4g44190	Os11t0120600,Os12t0120200	Sb08g002160	HvgnlUGHv#S58582904,TagnlUGTa#S22364658	trB4FU92B4FU92MAIZE,trB8A013B8A013MAIZE	-	-	-	HJKAX1S02H99LO,HJKAX1S02IW29I,HRFOW6E01A1MZS	HJKAX1S02H99LO,HJKAX1S02IW29I,HRFOW6E01BD3Y6	HJKAX1S02H99LO,HJKAX1S02IW29I,HRFOW6E01A1MZS	HJKAX1S02H99LO,HJKAX1S02IW29I,HRFOW6E01A1MZS,HRFOW6E01BD3Y6	HJKAX1S02H99LO,HJKAX1S02IW29I,HRFOW6E01A1MZS,HRFOW6E01BD3Y6
	Bradi4g44240	Os01t0897000	Sb08g002240	TagnlUGTa#S52544431	trB6T2B1B6T2B1MAIZE,trB4FPD7B4FPD7MAIZE	-	-	-	HJKAX1S02IY308,HRFOW6E01BH6YD	HJKAX1S02IY308,HRFOW6E01BH6YD	HJKAX1S02IY308,HRFOW6E01BH6YD	HJKAX1S02IY308,HRFOW6E01BH6YD,HJKAX1S02GB68T,HJKAX1S02IQDFK,HJKAX1S02JZ6A7	HJKAX1S02IY308,HRFOW6E01BH6YD
	Bradi4g44260	-	-	-	-	-	-	-	HJKAX1S02FQ08V	-	-	-	-
	Bradi4g44270	Os12t0119000	Sb05g001320	TagnlUGTa#S58886006	-	-	-	-	HJKAX1S02JPNH4,HRFOW6E01DSBSF,HRFOW6E01E0N57	HRFOW6E01DSBSF,HRFOW6E01E0N57	HRFOW6E01E0N57	HJKAX1S02JPNH4,HRFOW6E01E0N57,HJKAX1S02FWFPN,HJKAX1S02HDZOC,HJKAX1S02HPIW1,HRFOW6E02IRPEC,HRFOW6E02JERV3	-
	Bradi4g44277	Os12t0118700	Sb05g001320	TagnlUGTa#S58867909	trB6T9B8B6T9B8MAIZE	-	-	-	HRFOW6E01B9K3I,HRFOW6E01BBTGP,HRFOW6E01CJ844	HRFOW6E01CJ844	HRFOW6E01B9K3I,HRFOW6E01BBTGP,HRFOW6E01CJ844	HRFOW6E01BBTGP,HJKAX1S02G0VQV,HJKAX1S02H20NL	HRFOW6E01BBTGP,HRFOW6E01CJ844,HJKAX1S02G0VQV
	Bradi4g44300	Os11t0119100	Sb09g007920	HvgnlUGHv#S58583383	trC0PK14C0PK14MAIZE	-	-	-	HRFOW6E01CQQ8Z	HRFOW6E01DWKLB	HRFOW6E01CQQ8Z	HRFOW6E01CQQ8Z,HRFOW6E01DWKLB	HRFOW6E01CQQ8Z
	Bradi4g44320	Os11t0118500	Sb08g002310	HvgnlUGHv#S58588603	trC0PP97C0PP97MAIZE,trB4FY35B4FY35MAIZE,trB4FT91B4FT91MAIZE,trB4FT91B4FT91MAIZE,trB4FY35B4FY35MAIZE,trC0PP97C0PP97MAIZE	-	-	-	HJKAX1S02F0CT1,HJKAX1S02ITNHN,HRFOW6E01CWZ2X,HRFOW6E02HHH6D	HRFOW6E01CWZ2X	HJKAX1S02F0CT1,HJKAX1S02ITNHN,HRFOW6E01CWZ2X,HRFOW6E02HHH6D	HJKAX1S02F0CT1,HJKAX1S02ITNHN,HRFOW6E01CWZ2X,HRFOW6E02HHH6D,HJKAX1S02F0639,HJKAX1S02FJFPJ,HJKAX1S02FJWCB,HJKAX1S02HDHK2,HJKAX1S02JDKO0,HJKAX1S02JHJVN,HRFOW6E01BXL36,HRFOW6E01CXWFM,HRFOW6E01EK8T9,HRFOW6E02IZVOK,HRFOW6E02JWLA8	HJKAX1S02F0CT1,HJKAX1S02ITNHN,HRFOW6E01CWZ2X,HJKAX1S02F0639,HJKAX1S02FJWCB,HJKAX1S02HDHK2,HRFOW6E01CXWFM,HRFOW6E01EK8T9,HRFOW6E02IZVOK,HRFOW6E02JWLA8
	Bradi4g44336	Os11t0118200	-	TagnlUGTa#S17887869	-	-	-	-	HRFOW6E01A4WAQ	HRFOW6E01A4WAQ	-	HRFOW6E01A4WAQ	-
	Bradi4g44342	-	-	TagnlUGTa#S17888212	trC0PKA1C0PKA1MAIZE,trB3GBY6B3GBY6WHEAT	-	-	-	HJKAX1S02HIWTW,HRFOW6E01CTNK7	-	-	HJKAX1S02HIWTW,HRFOW6E01CTNK7,HRFOW6E01DDX2O,HRFOW6E01EXKOD	HRFOW6E01CTNK7,HRFOW6E01DDX2O
	Bradi4g44370	-	Sb08g002560	-	-	-	-	-	HRFOW6E02FW2JD	-	HRFOW6E02FW2JD	-	-
	Bradi4g44380	-	Sb05g001160	TagnlUGTa#S17988158,HvgnlUGHv#S58586271	trC0PGT1C0PGT1MAIZE,trC0HDQ2C0HDQ2MAIZE	-	-	-	HJKAX1S02JH5FO,HRFOW6E01AZDOJ,HRFOW6E01D8PA9,HRFOW6E02GYLD9,HRFOW6E02IT361	-	HRFOW6E01AZDOJ,HRFOW6E01D8PA9,HRFOW6E02GYLD9,HRFOW6E02IT361	HJKAX1S02JH5FO,HRFOW6E01AZDOJ,HRFOW6E01D8PA9,HRFOW6E02GYLD9,HJKAX1S02GK4UA	HJKAX1S02JH5FO,HRFOW6E01AZDOJ,HRFOW6E01D8PA9,HRFOW6E02GYLD9,HRFOW6E02IT361,HJKAX1S02GK4UA
	Bradi4g44390	Os11t0116300,Os12t0115700	Sb08g002620	HvgnlUGHv#S12521980,TagnlUGTa#S13146831	trB6SK22B6SK22MAIZE	-	-	-	HJKAX1S02J07T8,HRFOW6E01DIHLF,HJKAX1S02GNB5W	HJKAX1S02J07T8,HRFOW6E01DIHLF,HJKAX1S02GNB5W	HJKAX1S02GNB5W	HJKAX1S02J07T8,HRFOW6E01DIHLF,HJKAX1S02GNB5W,HJKAX1S02HJQ0G	HJKAX1S02J07T8,HRFOW6E01DIHLF,HJKAX1S02GNB5W,HJKAX1S02HJQ0G
	Bradi4g44400	Os12t0115500	Sb08g002660	TagnlUGTa#S58910437	trQ2PCB6Q2PCB6WHEAT	-	-	-	HJKAX1S02ICUV1	HJKAX1S02ICUV1	HJKAX1S02ICUV1	HJKAX1S02ICUV1	HJKAX1S02ICUV1
	Bradi4g44420	Os12t0114200,Os03t0336700	Sb05g001080	HvgnlUGHv#S58579214,TagnlUGTa#S58863033	trC0HIM8C0HIM8MAIZE	-	-	-	HJKAX1S02FRG55,HJKAX1S02GX9U0,HJKAX1S02IKGSY,HRFOW6E01A93YJ,HRFOW6E01CVHWF,HRFOW6E02GNL0M,HRFOW6E02JE5AQ	HJKAX1S02FRG55,HJKAX1S02IKGSY,HRFOW6E01A93YJ	HJKAX1S02FRG55,HJKAX1S02GX9U0,HJKAX1S02IKGSY,HRFOW6E01A93YJ,HRFOW6E01CVHWF	HJKAX1S02FRG55,HJKAX1S02GX9U0,HJKAX1S02IKGSY,HRFOW6E01A93YJ,HRFOW6E01CVHWF,HRFOW6E02GNL0M,HRFOW6E02JE5AQ	HJKAX1S02FRG55,HJKAX1S02GX9U0,HJKAX1S02IKGSY,HRFOW6E01A93YJ,HRFOW6E01CVHWF,HRFOW6E02GNL0M
	Bradi4g44427	Os02t0672800	Sb05g001070	TagnlUGTa#S52542536	trQ84XZ4Q84XZ4WHEAT	-	-	-	HRFOW6E02HAVR1	HRFOW6E02HAVR1	HRFOW6E02HAVR1,HJKAX1S02I0BFJ	HRFOW6E02HAVR1,HJKAX1S02I0BFJ,HJKAX1S02JKFY5,HRFOW6E01BRK86,HRFOW6E01D8J3M,HRFOW6E01E4XKO,HRFOW6E02ILBI8	HRFOW6E02HAVR1,HJKAX1S02I0BFJ,HRFOW6E02ILBI8
	Bradi4g44460	Os05t0332300	Sb05g001050,Sb08g002740	TagnlUGTa#S22379873,TagnlUGTa#S26027852,TagnlUGTa#S15881148	trB1A5P6B1A5P6MAIZE,trB6SXI2B6SXI2MAIZE	BE405060	C-5DL1-0.60	-	HJKAX1S02G1D86,HRFOW6E01DLKIX,HRFOW6E01EYF69,HRFOW6E02JVCWK	HRFOW6E02JVCWK	HJKAX1S02G1D86,HRFOW6E01DLKIX,HRFOW6E01EYF69	HJKAX1S02G1D86,HRFOW6E01EYF69,HRFOW6E02JVCWK	HJKAX1S02G1D86,HRFOW6E01DLKIX,HRFOW6E01EYF69,HRFOW6E02JVCWK
	Bradi4g44480	Os12t0111900	Sb05g001020	TagnlUGTa#S17985976	-	-	-	-	HRFOW6E01CQXJY,HRFOW6E01E43GR	HRFOW6E01CQXJY,HRFOW6E01E43GR,HRFOW6E01EZQOT	HRFOW6E01CQXJY,HRFOW6E01EZQOT	HRFOW6E01CQXJY,HRFOW6E01E43GR,HRFOW6E01EZQOT	-
	Bradi4g44490	Os11t0113100	Sb08g002770	TagnlUGTa#S58884623	trB6U8D4B6U8D4MAIZE	-	-	-	HJKAX1S02ILORA,HRFOW6E01AL2MS	HJKAX1S02ILORA,HRFOW6E01AL2MS	HJKAX1S02ILORA,HRFOW6E01AL2MS,HRFOW6E01EO62B	HRFOW6E01AL2MS,HJKAX1S02FY1NT,HRFOW6E01EO62B	HJKAX1S02ILORA,HRFOW6E01AL2MS,HRFOW6E01EO62B
	Bradi4g44500	-	-	TagnlUGTa#S58894405	trB6TR36B6TR36MAIZE,trC4JAP0C4JAP0MAIZE	BE585743	C-5DL1-0.60	-	HJKAX1S02F7OZI,HRFOW6E01DLCJU	-	-	HJKAX1S02F7OZI	HJKAX1S02F7OZI,HRFOW6E01DLCJU
	Bradi4g44510	Os07t0676900	-	TagnlUGTa#S17889095	trC0PEP6C0PEP6MAIZE	-	-	-	HJKAX1S02IRF7O	HJKAX1S02IRF7O	-	HJKAX1S02IRF7O	HJKAX1S02IRF7O
	Bradi4g44530	Os03t0339300	-	HvgnlUGHv#S58579926	trC0PEP6C0PEP6MAIZE	-	-	-	HRFOW6E02FTSWJ	HRFOW6E02FTSWJ	-	HRFOW6E02FTSWJ,HRFOW6E02GE8PW	HRFOW6E02FTSWJ
C-5DL1-0.60	Bradi4g44540	-	Sb03g031270	TagnlUGTa#S58859908	trC0PGQ9C0PGQ9MAIZE	-	-	-	HJKAX1S02GU0GE,HJKAX1S02I32QQ,HJKAX1S02I4GOD,HRFOW6E01B9W5O,HRFOW6E01C7LVG,HRFOW6E02GKD6R	-	HJKAX1S02I32QQ,HRFOW6E01B9W5O,HRFOW6E01C7LVG	HJKAX1S02GU0GE,HJKAX1S02I32QQ,HJKAX1S02I4GOD,HRFOW6E01B9W5O,HRFOW6E01C7LVG,HRFOW6E02GKD6R,HJKAX1S02GMGOO,HRFOW6E01BNMRW,HRFOW6E02FW6F8,HRFOW6E02G1805,HRFOW6E02HE2KC,HRFOW6E02JT16M	HJKAX1S02GU0GE,HJKAX1S02I32QQ,HJKAX1S02I4GOD,HRFOW6E01B9W5O,HRFOW6E01C7LVG,HRFOW6E02GKD6R
	Bradi4g44550	-	-	-	trQ9FR63Q9FR63WHEAT	-	-	-	HRFOW6E02IOCVC	-	-	-	HRFOW6E02IOCVC
	Bradi4g44560	Os08t0205100	-	-	trO48978O48978HORVU	-	-	-	HJKAX1S02I8JPL	HJKAX1S02I8JPL	-	-	HJKAX1S02I8JPL
	Bradi4g44660	Os11t0110100	Sb05g000870	TagnlUGTa#S17989883,HvgnlUGHv#S58589796	trB4FYA5B4FYA5MAIZE,trB4FSL9B4FSL9MAIZE	-	-	-	HJKAX1S02H87X2,HRFOW6E02H2IYG,HRFOW6E02HDKAN,HRFOW6E02JUWYQ	HRFOW6E02HDKAN,HRFOW6E02JUWYQ	HRFOW6E02HDKAN,HRFOW6E02JUWYQ	HJKAX1S02H87X2,HRFOW6E02H2IYG,HRFOW6E02HDKAN,HRFOW6E02JUWYQ	HJKAX1S02H87X2,HRFOW6E02H2IYG,HRFOW6E02HDKAN,HRFOW6E02JUWYQ
	Bradi4g44667	Os12t0110000,Os11t0109933	Sb08g000910,Sb05g000820	TagnlUGTa#S52541387	trB4FDR5B4FDR5MAIZE	-	-	-	HJKAX1S02GAMQ6,HJKAX1S02I37QK,HJKAX1S02JZ4D5,HRFOW6E01ANR2N,HRFOW6E01B4620,HRFOW6E01EPABG,HRFOW6E02IW9XT,HRFOW6E02HRW6Y	HJKAX1S02GAMQ6,HJKAX1S02I37QK,HJKAX1S02JZ4D5,HRFOW6E01B4620,HRFOW6E01EPABG,HRFOW6E02HRW6Y,HJKAX1S02GUBKF	HJKAX1S02GAMQ6,HJKAX1S02I37QK,HJKAX1S02JZ4D5,HRFOW6E01ANR2N,HRFOW6E02IW9XT,HRFOW6E02FLNAM	HJKAX1S02I37QK,HRFOW6E01ANR2N,HRFOW6E01EPABG,HRFOW6E02HRW6Y,HJKAX1S02FW1PZ,HJKAX1S02GE46D,HJKAX1S02GUBKF,HJKAX1S02HQUFX,HJKAX1S02HWRAI,HJKAX1S02IHUWD,HRFOW6E01C3V6O,HRFOW6E02FLNAM,HRFOW6E02GNBCS,HRFOW6E02H8XUN,HRFOW6E02I5GRM	HJKAX1S02I37QK,HRFOW6E01ANR2N,HJKAX1S02FW1PZ,HRFOW6E02GNBCS
	Bradi4g44680	Os11t0109800	Sb08g000870	HvgnlUGHv#S39524257	trC0PDR8C0PDR8MAIZE	-	-	-	HJKAX1S02FGR2E	HJKAX1S02FGR2E	HJKAX1S02FGR2E	HJKAX1S02FGR2E,HRFOW6E01AFK7K,HRFOW6E01CBMLY,HRFOW6E02HSM28	HJKAX1S02FGR2E
	Bradi4g44707	-	Sb05g000785	TagnlUGTa#S58847755	trQ3LAF9Q3LAF9HORVU	-	-	-	HJKAX1S02GQDVP	-	HJKAX1S02GQDVP	HJKAX1S02GQDVP,HJKAX1S02G9LLN	HJKAX1S02GQDVP
	Bradi4g44720	Os03t0849700	Sb10g002910	-	-	-	-	-	HJKAX1S02GUDTW	HJKAX1S02GUDTW	HJKAX1S02GUDTW	-	-
	Bradi4g44760	-	Sb05g000740	HvgnlUGHv#S58591312	-	-	-	-	HJKAX1S02GJT50	-	HJKAX1S02GJT50	HJKAX1S02GJT50,HJKAX1S02GE6LE,HRFOW6E01AJ94D	-
	Bradi4g44780	Os07t0540366	Sb08g000780	TagnlUGTa#S58865591,TagnlUGTa#S12975218,HvgnlUGHv#S12699292	trC0HFF7C0HFF7MAIZE	-	-	-	HJKAX1S02FO0JU,HJKAX1S02GE128,HJKAX1S02H707P,HJKAX1S02H854R,HJKAX1S02ICPAQ,HJKAX1S02JZWWA,HRFOW6E01B43VP,HRFOW6E01D38K7,HRFOW6E01DGD4U,HRFOW6E02IGVXN	HRFOW6E01B43VP,HRFOW6E02IGVXN	HJKAX1S02FO0JU,HJKAX1S02GE128,HJKAX1S02H707P,HJKAX1S02H854R,HRFOW6E01B43VP,HRFOW6E01DGD4U,HRFOW6E02IGVXN	HJKAX1S02GE128,HJKAX1S02H707P,HJKAX1S02JZWWA,HRFOW6E01B43VP,HRFOW6E01D38K7,HRFOW6E01DGD4U,HRFOW6E02IGVXN	HJKAX1S02H854R
	Bradi4g44790	Os11t0107500	Sb08g000670	TagnlUGTa#S18006263	trB6TSN0B6TSN0MAIZE	BF202268	C-5DL1-0.60	-	HJKAX1S02I28QD,HRFOW6E01AYM3W	HRFOW6E01AYM3W	HJKAX1S02I28QD	HRFOW6E01AYM3W,HJKAX1S02F6KYD,HRFOW6E02JFK20	HJKAX1S02I28QD,HRFOW6E01AYM3W,HJKAX1S02F6KYD
	Bradi4g44797	Os03t0297800	Sb01g038140	HvgnlUGHv#S58589567	trB6SV61B6SV61MAIZE	-	-	-	HRFOW6E02H82ZO	HRFOW6E02H82ZO	HRFOW6E02H82ZO	HRFOW6E02H82ZO,HRFOW6E01ETYXU	HRFOW6E02H82ZO,HRFOW6E01ETYXU
	Bradi4g44810	-	Sb05g000680	HvgnlUGHv#S39523325	trC0P5Q0C0P5Q0MAIZE,trC0P4F2C0P4F2MAIZE,trC0P4F2C0P4F2MAIZE,trQ4VJ26Q4VJ26MAIZE	-	-	-	HJKAX1S02I5FKW,HRFOW6E01DKWZE,HRFOW6E02FZ1V4	-	HJKAX1S02I5FKW,HRFOW6E01DKWZE	HJKAX1S02I5FKW,HRFOW6E01DKWZE,HRFOW6E02FZ1V4,HJKAX1S02GKU8F,HJKAX1S02GZ7HU,HRFOW6E01CRJN9,HRFOW6E02FTY6G	HJKAX1S02I5FKW,HRFOW6E01DKWZE,HRFOW6E02FZ1V4,HRFOW6E01CRJN9,HRFOW6E02FTY6G
	Bradi4g44820	Os03t0367800	Sb08g000760	TagnlUGTa#S13174171,HvgnlUGHv#S12623771	trB6T4Y0B6T4Y0MAIZE	-	-	-	HJKAX1S02FTIG1,HJKAX1S02FW10U	HJKAX1S02FTIG1,HJKAX1S02FW10U	HJKAX1S02FTIG1,HJKAX1S02FW10U	HJKAX1S02FTIG1,HJKAX1S02FW10U	HJKAX1S02FTIG1,HJKAX1S02FW10U
	Bradi4g44826	Os12t0106600	-	TagnlUGTa#S58889019	trB8A177B8A177MAIZE,trC4J5W4C4J5W4MAIZE,trD2CYA6D2CYA6MAIZE	-	-	-	HJKAX1S02FVF29,HJKAX1S02G11QP,HJKAX1S02GOJBN,HJKAX1S02H1S9E,HJKAX1S02JAF6D,HRFOW6E01C6DH3,HRFOW6E01CNNIQ,HRFOW6E02I7IFF	HJKAX1S02G11QP,HRFOW6E01CNNIQ,HRFOW6E02I7IFF	-	HJKAX1S02H1S9E,HJKAX1S02JAF6D,HJKAX1S02GYNIX,HJKAX1S02HCVRD,HRFOW6E01BWEYN,HRFOW6E01DL1CA,HRFOW6E02FGIQZ,HRFOW6E02GUCJ7,HRFOW6E02HKAG4	HJKAX1S02GOJBN,HJKAX1S02H1S9E,HJKAX1S02JAF6D,HRFOW6E01C6DH3,HRFOW6E01CNNIQ,HRFOW6E02I7IFF,HJKAX1S02HCVRD
	Bradi4g44832	Os11t0107450	Sb08g000650	HvgnlUGHv#S58594983	trB6U5F0B6U5F0MAIZE	-	-	-	HRFOW6E02HWJL7	HRFOW6E02HWJL7	HRFOW6E02HWJL7	HRFOW6E02HWJL7	HRFOW6E02HWJL7
	Bradi4g44838	-	-	HvgnlUGHv#S58583165	-	-	-	-	HJKAX1S02H6ES4	-	-	HJKAX1S02H6ES4,HRFOW6E01DKL8V	-
	Bradi4g44844	Os11t0106800	Sb08g000570,Sb05g000540	TagnlUGTa#S22379082	-	-	-	-	HJKAX1S02FSL69,HJKAX1S02G464U,HJKAX1S02HX6VH,HRFOW6E01C5TZP	HJKAX1S02FSL69,HJKAX1S02G464U,HJKAX1S02HX6VH	HJKAX1S02FSL69,HJKAX1S02G464U,HJKAX1S02HX6VH	HJKAX1S02FSL69,HRFOW6E01BPBKZ	-
	Bradi4g44850	-	-	TagnlUGTa#S32564964	-	-	-	-	HJKAX1S02JIQDW	-	-	HJKAX1S02JIQDW,HRFOW6E01AVIGT,HRFOW6E01CSL63,HRFOW6E02F5BQE	-
	Bradi4g44860	-	-	TagnlUGTa#S58857109	trB4FWK1B4FWK1MAIZE,trB4FQY2B4FQY2MAIZE	-	-	-	HRFOW6E01E4UZ0,HRFOW6E02I0D85	-	-	HRFOW6E01E4UZ0,HRFOW6E02I0D85,HJKAX1S02JTIDJ,HRFOW6E01DNE0N,HRFOW6E01DRQ04,HRFOW6E02HRME2,HRFOW6E02IFUSF	HRFOW6E01E4UZ0,HRFOW6E02I0D85,HJKAX1S02JTIDJ,HRFOW6E02HRME2
	Bradi4g44880	-	-	TagnlUGTa#S12922878,TagnlUGTa#S58900697	spP31251UBE12WHEAT	-	-	-	HRFOW6E01A1NPL,HRFOW6E01CE0YX,HRFOW6E02J6CMH	-	-	HRFOW6E01A1NPL,HRFOW6E01CE0YX,HRFOW6E02J6CMH,HJKAX1S02IHBC1,HJKAX1S02JDLW4,HRFOW6E01EVM5E,HRFOW6E02FG1LS,HRFOW6E02FTB4M	HRFOW6E01A1NPL,HRFOW6E01CE0YX,HRFOW6E02J6CMH,HJKAX1S02IHBC1,HRFOW6E02FTB4M
	Bradi4g44890	-	-	TagnlUGTa#S32525422	trC4J6J3C4J6J3MAIZE,trB6SS74B6SS74MAIZE	-	-	-	HJKAX1S02IZCWB,HRFOW6E01BF66P,HRFOW6E02ILE63,HRFOW6E02IRFP8	-	-	HJKAX1S02IZCWB,HRFOW6E01BF66P,HRFOW6E02ILE63,HRFOW6E02IRFP8,HJKAX1S02HV3G2	HJKAX1S02IZCWB,HRFOW6E01BF66P,HRFOW6E02ILE63,HRFOW6E02IRFP8
	Bradi4g44900	-	-	-	-	-	-	-	HRFOW6E02FZOOL	-	-	-	-
	Bradi4g44910	Os01t0515300	Sb01g026810,Sb05g004115	HvgnlUGHv#S39527420	trB7ZZL3B7ZZL3MAIZE,trB6SHH9B6SHH9MAIZE,trI2ALK7I2ALK7WHEAT	-	-	-	HJKAX1S02IE1DR,HRFOW6E01B7UPQ,HRFOW6E02IO92C	HJKAX1S02GFJT3,HJKAX1S02HTW7J,HJKAX1S02JZHL8	HJKAX1S02G1G5K,HJKAX1S02JF8PO,HRFOW6E01BSXZT	HRFOW6E01B7UPQ,HJKAX1S02G1G5K,HJKAX1S02G7KE9,HJKAX1S02G9JZH,HJKAX1S02GFJT3,HJKAX1S02HTW7J,HJKAX1S02JF8PO,HJKAX1S02JVCWT,HJKAX1S02JZHL8,HRFOW6E01A5GFA,HRFOW6E01BSXZT,HRFOW6E01CQMWS,HRFOW6E01EHZXY,HRFOW6E02FH9YX,HRFOW6E02GCDBD,HRFOW6E02GO3FW,HRFOW6E02H4O53,HRFOW6E02IZRPH,HRFOW6E02JA94B	HJKAX1S02G1G5K,HJKAX1S02HTW7J,HJKAX1S02JZHL8
	Bradi4g44930	-	-	TagnlUGTa#S22390838	trC0PJH1C0PJH1MAIZE	-	-	-	HRFOW6E01DA4ON	-	-	HRFOW6E01DA4ON,HJKAX1S02JNMGS,HRFOW6E01AH90E	HRFOW6E01DA4ON
C-5DL1-0.60	Bradi4g44950	Os04t0670700	-	TagnlUGTa#S52541415	trB4FPY1B4FPY1MAIZE,trB6TSG9B6TSG9MAIZE	-	-	-	HJKAX1S02G1BMW,HJKAX1S02H8O4J,HRFOW6E01A0YKU,HRFOW6E01DB9L1	HRFOW6E01DB9L1	-	HJKAX1S02G1BMW,HRFOW6E01A0YKU,HJKAX1S02H8DVF,HRFOW6E01DE2SQ	HJKAX1S02G1BMW,HRFOW6E01A0YKU,HJKAX1S02H8DVF
	Bradi4g44977	Os11t0104866,Os11t0104900,Os12t0104766	Sb05g000450	-	trB4FF84B4FF84MAIZE	-	-	-	HJKAX1S02GJQMI,HJKAX1S02H52EP,HJKAX1S02JFJ8J,HJKAX1S02JKDHI,HRFOW6E01CH4PQ,HRFOW6E02FO1GX,HRFOW6E02HYTRR,HRFOW6E02JBOWE	HJKAX1S02H52EP,HJKAX1S02JFJ8J,HRFOW6E01CH4PQ,HRFOW6E02FO1GX	HJKAX1S02GJQMI	-	HJKAX1S02JFJ8J
	Bradi4g44997	-	Sb08g000470	TagnlUGTa#S52544584	trC0P6K5C0P6K5MAIZE	-	-	-	HRFOW6E01B3PDX	-	HRFOW6E01CXG8G	HRFOW6E01B3PDX,HJKAX1S02JVU7P,HRFOW6E01CXG8G,HRFOW6E02G4E3Z	HRFOW6E01CXG8G,HRFOW6E02G4E3Z
	Bradi4g45010	Os03t0291500	Sb01g038460,Sb05g000440	TagnlUGTa#S16058197,TagnlUGTa#S13058199	trQ5QFC3Q5QFC3WHEAT,trB6SKQ9B6SKQ9MAIZE,trQ5QFC3Q5QFC3WHEAT,trB5U8J7B5U8J7MAIZE,trB6SKQ9B6SKQ9MAIZE,trQ84LA5Q84LA5HORVU	-	-	-	HJKAX1S02HKAYH,HJKAX1S02HUZ5D,HJKAX1S02ILDAT,HJKAX1S02IRP4O,HRFOW6E02F4B4L,HRFOW6E02GXI8G,HRFOW6E02J0DJD	HJKAX1S02ILDAT,HJKAX1S02IRP4O,HRFOW6E02F4B4L	HJKAX1S02ILDAT,HJKAX1S02IRP4O,HRFOW6E02F4B4L,HRFOW6E02G76HX	HJKAX1S02HKAYH,HJKAX1S02HUZ5D,HJKAX1S02ILDAT,HJKAX1S02IRP4O,HRFOW6E02F4B4L,HRFOW6E02GXI8G,HRFOW6E02J0DJD,HJKAX1S02HMISP,HJKAX1S02IZAOV,HJKAX1S02JDR0P,HRFOW6E01AGPH5,HRFOW6E01AK8FY,HRFOW6E01B1V0S,HRFOW6E02FZCHM,HRFOW6E02G0761,HRFOW6E02G76HX,HRFOW6E02JJ5W3,HRFOW6E02JTKEV	HJKAX1S02HKAYH,HJKAX1S02HUZ5D,HJKAX1S02ILDAT,HJKAX1S02IRP4O,HRFOW6E02F4B4L,HRFOW6E02GXI8G,HRFOW6E02J0DJD,HJKAX1S02IZAOV,HJKAX1S02JDR0P,HRFOW6E01AGPH5,HRFOW6E01AK8FY,HRFOW6E01B1V0S,HRFOW6E02G0761,HRFOW6E02G76HX,HRFOW6E02JTKEV
	Bradi4g45030	-	-	HvgnlUGHv#S39524926	trB4FDI5B4FDI5MAIZE	-	-	-	HJKAX1S02HNOAH	-	-	HJKAX1S02HNOAH,HJKAX1S02IM650,HJKAX1S02JAB26,HRFOW6E02GGF9V	HJKAX1S02IM650
	Bradi4g45037	Os12t0104400	Sb05g000400	TagnlUGTa#S52546007	trO65792O65792WHEAT	-	-	-	HRFOW6E01BH7HZ,HRFOW6E02FRYO4	HRFOW6E02FRYO4	HRFOW6E02FRYO4	HRFOW6E01BH7HZ,HRFOW6E02FRYO4,HJKAX1S02FEUCY,HJKAX1S02JYYF2,HRFOW6E01DNXJ1,HRFOW6E02J0AAX	HRFOW6E01BH7HZ,HRFOW6E02FRYO4
	Bradi4g45050	-	Sb08g000410	TagnlUGTa#S13048678	trB6SZR4B6SZR4MAIZE	-	-	-	HJKAX1S02FIJZH,HRFOW6E02IA7ZW	-	HJKAX1S02FIJZH	HJKAX1S02FIJZH,HRFOW6E02IA7ZW,HJKAX1S02H4C8P,HJKAX1S02J4ST9,HRFOW6E02J0RXT	HJKAX1S02FIJZH,HJKAX1S02H4C8P,HJKAX1S02J4ST9,HRFOW6E02J0RXT
	Bradi4g45065	Os01t0965000	Sb04g003760,Sb04g003750	-	-	-	-	-	HJKAX1S02IISFH,HRFOW6E01BKKSD,HRFOW6E01D7PVN	HRFOW6E01D7PVN	HJKAX1S02IISFH,HRFOW6E01BKKSD	-	-
	Bradi4g45080	Os03t0719100	Sb08g000380	-	-	-	-	-	HRFOW6E01BJU98,HRFOW6E02G0DG2	HRFOW6E01BJU98,HRFOW6E02G0DG2	HRFOW6E01BJU98	-	-
	Bradi4g45140	-	-	-	trB4G1N4B4G1N4MAIZE	-	-	-	HRFOW6E02HWS7O	-	-	-	HRFOW6E02HWS7O
	Bradi4g45160	Os09t0343200	Sb02g021110	-	-	-	-	-	HJKAX1S02IYBD0,HRFOW6E02JKN1R	HRFOW6E02JKN1R	HRFOW6E02JKN1R	-	-
	Bradi4g45180	-	Sb08g000360,Sb05g000340	HvgnlUGHv#S58590506	trB6SKE7B6SKE7MAIZE	-	-	-	HRFOW6E01DP6IW,HRFOW6E02F8UG3,HRFOW6E02HEW8H,HRFOW6E02HK3V8,HRFOW6E02JRKKW	-	HRFOW6E01DP6IW,HRFOW6E02F8UG3,HRFOW6E02JRKKW,HJKAX1S02GD6DG	HRFOW6E01DP6IW,HRFOW6E02F8UG3,HRFOW6E02HEW8H,HRFOW6E02HK3V8,HRFOW6E02JRKKW,HJKAX1S02GD6DG	HRFOW6E01DP6IW,HRFOW6E02F8UG3,HRFOW6E02HEW8H,HRFOW6E02HK3V8,HRFOW6E02JRKKW,HJKAX1S02GD6DG
	Bradi4g45190	Os12t0103000,Os11t0103700	Sb05g000330,Sb08g000350	HvgnlUGHv#S39525735,TagnlUGTa#S58883199	trB6SWZ2B6SWZ2MAIZE,trC0HHD7C0HHD7MAIZE	-	-	-	HJKAX1S02HVT8K,HJKAX1S02IKVWN,HRFOW6E01C58MM,HRFOW6E01DIR2T,HRFOW6E01EU2VN,HRFOW6E02FUYOD,HRFOW6E02GH83V,HRFOW6E02J4JCC	HJKAX1S02HVT8K,HJKAX1S02IKVWN,HRFOW6E01C58MM,HRFOW6E01DIR2T,HRFOW6E02J4JCC	HJKAX1S02HVT8K,HJKAX1S02IKVWN,HRFOW6E01DIR2T,HRFOW6E01EU2VN,HRFOW6E02GH83V,HRFOW6E02J4JCC	HJKAX1S02HVT8K,HJKAX1S02IKVWN,HRFOW6E01C58MM,HRFOW6E01DIR2T,HRFOW6E01EU2VN,HRFOW6E02FUYOD,HRFOW6E02GH83V,HRFOW6E02J4JCC,HJKAX1S02GZPV3,HJKAX1S02IWI6E,HJKAX1S02JIOBA,HRFOW6E02IBGMV,HRFOW6E02IR45W	HJKAX1S02HVT8K,HJKAX1S02IKVWN,HRFOW6E01C58MM,HRFOW6E01DIR2T,HRFOW6E01EU2VN,HRFOW6E02J4JCC,HJKAX1S02IWI6E
	Bradi4g45200	-	Sb05g000320	HvgnlUGHv#S58588510,HvgnlUGHv#S58582799	trB4FA87B4FA87MAIZE	-	-	-	HRFOW6E01C7QO9,HRFOW6E02FLP1X	-	HRFOW6E01C7QO9	HRFOW6E01C7QO9,HRFOW6E02FLP1X	HRFOW6E01C7QO9
	Bradi4g45210	-	Sb04g025580	HvgnlUGHv#S41551255	-	-	-	-	HJKAX1S02HNNRA,HJKAX1S02JRAO0,HRFOW6E02F1TWO	-	HJKAX1S02JRAO0	HJKAX1S02JRAO0	-
	Bradi4g45227	Os12t0102500	Sb05g000280	TagnlUGTa#S32513179,TagnlUGTa#S52544003	-	-	-	-	HRFOW6E01C1E5O,HRFOW6E02HEO33	HRFOW6E02HEO33	HRFOW6E01C1E5O,HRFOW6E02HEO33,HRFOW6E01AW4ES	HRFOW6E01C1E5O,HRFOW6E02HEO33,HRFOW6E01AW4ES,HRFOW6E02JNJIW	-
	Bradi4g45240	Os12t0102400,Os11t0102800	Sb05g000270	TagnlUGTa#S58895067,HvgnlUGHv#S58579894	trC0HH93C0HH93MAIZE,trC4J1K5C4J1K5MAIZE	-	-	-	HJKAX1S02G3CVI,HJKAX1S02GO6BT,HRFOW6E01AECE4,HRFOW6E01BQ4TY,HRFOW6E01DLZQG,HRFOW6E01DW404,HRFOW6E01DZFLP,HRFOW6E01EA509,HRFOW6E02GF1QW,HRFOW6E02JC97W,HRFOW6E02JVHOX	HRFOW6E01BQ4TY,HRFOW6E01DLZQG,HRFOW6E01DW404,HRFOW6E01DZFLP,HRFOW6E01EA509,HRFOW6E02JC97W	HRFOW6E01BQ4TY,HRFOW6E01DW404,HRFOW6E01DZFLP,HRFOW6E02JC97W	HJKAX1S02G3CVI,HRFOW6E01AECE4,HRFOW6E01BQ4TY,HRFOW6E01DLZQG,HRFOW6E01DW404,HRFOW6E01DZFLP,HRFOW6E01EA509,HRFOW6E02GF1QW,HRFOW6E02JC97W,HRFOW6E02JVHOX,HJKAX1S02HK3R3,HJKAX1S02HZE8Q,HRFOW6E01B37NN,HRFOW6E01BFWQ3,HRFOW6E01ER0TT,HRFOW6E02IW2L9	HRFOW6E01AECE4,HRFOW6E01DW404
	Bradi4g45245	Os12t0102350	Sb07g006230	HvgnlUGHv#S58585325	-	-	-	-	HJKAX1S02HK9FZ	HJKAX1S02HK9FZ,HRFOW6E01ELNNC	HJKAX1S02HK9FZ	HJKAX1S02HK9FZ,HRFOW6E01ELNNC,HRFOW6E02ITRSW	-
	Bradi4g45310	Os12t0101800,Os11t0102200	Sb08g000260	TagnlUGTa#S58899637	trO48547O48547MAIZE,trO48547O48547MAIZE,trA7VL53A7VL53WHEAT	-	-	-	HJKAX1S02FOWBS,HJKAX1S02G2NVZ,HJKAX1S02G87O3,HJKAX1S02GHG2L,HJKAX1S02HSW92,HRFOW6E01CBFA6,HRFOW6E01ETIFX	HJKAX1S02FOWBS,HJKAX1S02GHG2L,HRFOW6E01ETIFX	HJKAX1S02FOWBS,HJKAX1S02G87O3,HJKAX1S02HSW92,HRFOW6E01CBFA6,HRFOW6E01ETIFX	HJKAX1S02FOWBS,HJKAX1S02G2NVZ,HJKAX1S02G87O3,HRFOW6E01CBFA6,HRFOW6E01ETIFX,HJKAX1S02GUID6,HRFOW6E01BG6C9,HRFOW6E01BYGW9,HRFOW6E01C68F3,HRFOW6E01DMACP,HRFOW6E02J09FZ,HRFOW6E02JI35L,HRFOW6E02JYTSD	HJKAX1S02FOWBS,HJKAX1S02G2NVZ,HJKAX1S02G87O3,HJKAX1S02GHG2L,HJKAX1S02HSW92,HRFOW6E01CBFA6,HRFOW6E01ETIFX,HRFOW6E01BG6C9,HRFOW6E01C68F3,HRFOW6E01DMACP,HRFOW6E02JYTSD
	Bradi4g45320	Os08t0558400,Os05t0117798	Sb05g000240,Sb08g000250	TagnlUGTa#S17895938,TagnlUGTa#S52545093	trB4FG58B4FG58MAIZE,trQ93XG0Q93XG0MAIZE,trQ93XF7Q93XF7MAIZE	-	-	-	HJKAX1S02FWFLC,HJKAX1S02GCCMG,HJKAX1S02HY0FS,HJKAX1S02IADD5,HJKAX1S02IHX1S,HRFOW6E01AZ8O9,HRFOW6E01BPKK2,HRFOW6E01D71B6,HRFOW6E01DO8Z7,HRFOW6E01DWYAJ,HRFOW6E01EJB6T,HRFOW6E01EKEZO,HRFOW6E01ETK2M,HRFOW6E02FYNBJ,HRFOW6E02G7O5I,HRFOW6E02JCF69,HRFOW6E02JJWXK	HJKAX1S02IADD5,HRFOW6E01EJB6T,HRFOW6E02JJWXK	HJKAX1S02FWFLC,HJKAX1S02HY0FS,HJKAX1S02IADD5,HJKAX1S02IHX1S,HRFOW6E01AZ8O9,HRFOW6E01EJB6T,HRFOW6E01EKEZO,HRFOW6E01ETK2M,HRFOW6E02JCF69,HRFOW6E02JJWXK	HJKAX1S02FWFLC,HJKAX1S02GCCMG,HJKAX1S02HY0FS,HJKAX1S02IADD5,HJKAX1S02IHX1S,HRFOW6E01AZ8O9,HRFOW6E01BPKK2,HRFOW6E01D71B6,HRFOW6E01DO8Z7,HRFOW6E01EJB6T,HRFOW6E01EKEZO,HRFOW6E02FYNBJ,HRFOW6E02G7O5I,HRFOW6E02JCF69,HRFOW6E02JJWXK,HJKAX1S02HSUT2,HRFOW6E01CF6JO	HJKAX1S02HY0FS,HJKAX1S02IADD5,HJKAX1S02IHX1S,HRFOW6E01AZ8O9,HRFOW6E01EJB6T,HRFOW6E02JJWXK
	Bradi4g45350	Os12t0262700	Sb05g000210	HvgnlUGHv#S41552185	trB4FK75B4FK75MAIZE	-	-	-	HRFOW6E01DHY2M,HRFOW6E01DRISW	HRFOW6E01DHY2M,HRFOW6E01DRISW	HRFOW6E01DHY2M,HRFOW6E01DRISW	HRFOW6E01DRISW	HRFOW6E01DHY2M,HRFOW6E01DRISW
	Bradi4g45360	Os05t0363100	Sb05g000200,Sb03g012970	HvgnlUGHv#S58593821,HvgnlUGHv#S41552185,TagnlUGTa#S58888566	trB4FK75B4FK75MAIZE,trB4FEW9B4FEW9MAIZE	-	-	-	HJKAX1S02F7RZB,HJKAX1S02H8HYT,HJKAX1S02IMLE2,HRFOW6E02IHFGU	HJKAX1S02IMLE2	HJKAX1S02F7RZB,HJKAX1S02H8HYT,HJKAX1S02IMLE2,HRFOW6E02IHFGU	HJKAX1S02F7RZB,HJKAX1S02H8HYT,HJKAX1S02IMLE2,HRFOW6E02IHFGU	HJKAX1S02F7RZB,HJKAX1S02H8HYT,HJKAX1S02IMLE2,HRFOW6E02IHFGU
	Bradi4g45380	-	Sb01g039330	TagnlUGTa#S52542620	trB4FUT7B4FUT7MAIZE	-	-	-	HRFOW6E02FX3JE	-	HRFOW6E02FX3JE	HRFOW6E02FX3JE,HJKAX1S02G8KF0,HJKAX1S02GGFQU,HJKAX1S02GTD66,HJKAX1S02IJ40S,HRFOW6E02J043O	HRFOW6E02FX3JE
	Bradi4g45397	Os12t0239900,Os02t0528900,Os02t0318450,Os08t0544400,Os01t0177900	Sb08g002910,Sb01g016770,Sb08g002900	TagnlUGTa#S58849772,TagnlUGTa#S58882586,TagnlUGTa#S58888396,HvgnlUGHv#S58588832	trB8XSN2B8XSN2WHEAT,trF8WKS0F8WKS0HORVU,trC0PKY7C0PKY7MAIZE	-	-	-	HJKAX1S02F89LP,HJKAX1S02F8INY,HJKAX1S02GC4X4,HJKAX1S02I5ITN,HJKAX1S02JV4JB,HRFOW6E01BM1GP,HRFOW6E01CA5JI,HJKAX1S02FGIO6,HJKAX1S02GWRJC,HJKAX1S02HP1CX,HJKAX1S02ISOOX,HJKAX1S02JI2YK,HJKAX1S02JTRE9,HRFOW6E01BAKYM,HRFOW6E01E1C4P,HRFOW6E02G4U3U,HRFOW6E02GAIZA,HRFOW6E02GQMRZ,HRFOW6E02H10JN,HRFOW6E02H67HI	HJKAX1S02F8INY,HJKAX1S02GC4X4,HJKAX1S02JV4JB,HJKAX1S02HP1CX,HJKAX1S02ISOOX,HRFOW6E02H67HI	HJKAX1S02GC4X4,HJKAX1S02I5ITN,HJKAX1S02FGIO6,HJKAX1S02GWRJC,HJKAX1S02HP1CX,HJKAX1S02JI2YK,HRFOW6E01E1C4P,HRFOW6E02G4U3U	HJKAX1S02JV4JB,HRFOW6E01CA5JI,HJKAX1S02HP1CX,HRFOW6E01E1C4P,HRFOW6E02G4U3U,HJKAX1S02H34WE,HJKAX1S02HGPBU,HRFOW6E01BVIBE,HRFOW6E02IZ9DY	HJKAX1S02I5ITN,HJKAX1S02JV4JB,HRFOW6E01CA5JI,HJKAX1S02HP1CX,HJKAX1S02ISOOX,HRFOW6E02H67HI
	Bradi4g08020	-	Sb03g004560	-	spP23993PSALHORVU	-	-	-	HRFOW6E02IWGJ4	-	HRFOW6E02IWGJ4	-	HRFOW6E02IWGJ4
	Bradi4g08025	Os09t0135700	Sb02g013070	HvgnlUGHv#S58589254	trC0HJ43C0HJ43MAIZE	-	-	-	HRFOW6E02JPHQV	HRFOW6E02JPHQV	HRFOW6E02JPHQV	HRFOW6E02JPHQV,HJKAX1S02J3PW5,HRFOW6E01AOJSC	HRFOW6E02JPHQV
	Bradi4g08056	-	Sb06g020500	HvgnlUGHv#S12605905,TagnlUGTa#S17887986	spQ95H50RK16WHEAT,spQ95H51RK14WHEAT,spA1E9M7RK14HORVU,spQ95H51RK14WHEAT	-	-	-	HJKAX1S02IU5K9,HJKAX1S02JARAO,HRFOW6E01CR2LX	-	HJKAX1S02IU5K9,HRFOW6E01CR2LX	HJKAX1S02IU5K9,HJKAX1S02JARAO,HRFOW6E01CR2LX,HRFOW6E01AKGNI,HRFOW6E01ASPE1,HRFOW6E01E3IYX,HRFOW6E01EVZ0K	HJKAX1S02IU5K9,HJKAX1S02JARAO,HRFOW6E01CR2LX,HRFOW6E01AKGNI,HRFOW6E01EVZ0K
	Bradi4g08130	-	Sb05g027420	-	trB4FLW9B4FLW9MAIZE	-	-	-	HRFOW6E01ETEAI,HRFOW6E02JWEQK	-	HRFOW6E02JWEQK	-	HRFOW6E02JWEQK
	Bradi4g08180	Os09t0103600	Sb02g012970	TagnlUGTa#S30065908	trB6TYH0B6TYH0MAIZE	-	-	-	HJKAX1S02HVI7S	HJKAX1S02HVI7S	HJKAX1S02HVI7S	HJKAX1S02HVI7S,HJKAX1S02G3GPJ,HJKAX1S02JDAN5	HJKAX1S02HVI7S
	Bradi4g08187	Os09t0103500	Sb02g012960	TagnlUGTa#S37759181,HvgnlUGHv#S58592706	trC4J8T2C4J8T2MAIZE,trB6U2M4B6U2M4MAIZE	-	-	-	HJKAX1S02F0HT8,HJKAX1S02HVILU,HJKAX1S02HZ295,HJKAX1S02JCTA1,HRFOW6E01DK6LS,HRFOW6E02JJODM	HJKAX1S02F0HT8,HJKAX1S02HZ295,HJKAX1S02JCTA1,HRFOW6E01DK6LS	HJKAX1S02HVILU,HJKAX1S02HZ295	HJKAX1S02F0HT8,HJKAX1S02HVILU,HJKAX1S02JCTA1,HRFOW6E01DK6LS,HRFOW6E02JJODM,HRFOW6E01BZKX5,HRFOW6E01DWP1E,HRFOW6E02G9S9Y	HJKAX1S02F0HT8,HJKAX1S02HVILU,HJKAX1S02HZ295,HJKAX1S02JCTA1,HRFOW6E02JJODM,HRFOW6E02G9S9Y
	Bradi4g08200	Os09t0103100	Sb02g012950	TagnlUGTa#S58854535	trC4J2M8C4J2M8MAIZE,trB4FYF6B4FYF6MAIZE	-	-	-	HJKAX1S02I2UVP,HJKAX1S02IHN93,HRFOW6E01C27H4,HRFOW6E01CZNL8	HJKAX1S02I2UVP,HJKAX1S02IHN93,HRFOW6E01C27H4	HJKAX1S02I2UVP,HJKAX1S02IHN93,HRFOW6E01C27H4	HJKAX1S02I2UVP,HJKAX1S02IHN93,HRFOW6E01C27H4,HJKAX1S02GNYGZ,HRFOW6E01D2KW1,HRFOW6E02GWC62	HJKAX1S02IHN93,HRFOW6E01C27H4,HJKAX1S02GNYGZ
	Bradi4g08210	-	-	HvgnlUGHv#S58585776	-	-	-	-	HRFOW6E01AOA41	-	-	HRFOW6E01AOA41,HJKAX1S02JJ0AH,HRFOW6E01B9Y95,HRFOW6E01ERXBZ,HRFOW6E02F1TRE,HRFOW6E02GNGTP	-
	Bradi4g08220	Os09t0106700	Sb02g013010	HvgnlUGHv#S58592000	trF1DJU8F1DJU8MAIZE,trG9DR69G9DR69WHEAT	-	-	-	HJKAX1S02IP8PN,HRFOW6E02IJHTU	HJKAX1S02IP8PN,HRFOW6E02IJHTU	HJKAX1S02IP8PN	HRFOW6E02IJHTU	HJKAX1S02IP8PN,HRFOW6E02IJHTU
	Bradi4g08230	Os09t0109500	Sb02g013040	TagnlUGTa#S58863668	trB8A3G3B8A3G3MAIZE	-	-	-	HJKAX1S02IKHJO	HJKAX1S02IKHJO	HJKAX1S02IKHJO	HJKAX1S02IKHJO,HJKAX1S02F5RRE,HRFOW6E01D5Y7B,HRFOW6E01DAASF,HRFOW6E02G2NKR,HRFOW6E02IU919,HRFOW6E02J4EII	HJKAX1S02IKHJO
	Bradi4g08260	Os09t0109800	Sb02g013050	HvgnlUGHv#S39525013,TagnlUGTa#S58854610	trB6SSD8B6SSD8MAIZE,trB4FKM6B4FKM6MAIZE	-	-	-	HJKAX1S02FVMTV,HRFOW6E01E46Q9,HRFOW6E02JJWZB,HRFOW6E02JX1AM	HRFOW6E01E46Q9,HRFOW6E02JJWZB,HRFOW6E02JX1AM	HJKAX1S02FVMTV,HRFOW6E01E46Q9,HRFOW6E02JJWZB,HRFOW6E02JX1AM	HJKAX1S02FVMTV,HRFOW6E02JJWZB	HJKAX1S02FVMTV,HRFOW6E01E46Q9,HRFOW6E02JJWZB,HRFOW6E02JX1AM
	Bradi4g08270	Os11t0569500	Sb04g032380	-	-	-	-	-	HRFOW6E01APN1Y,HRFOW6E02IAKL4	HRFOW6E01APN1Y	HRFOW6E01APN1Y	-	-
	Bradi4g08300	-	Sb06g003130	-	trB7ZZL3B7ZZL3MAIZE	-	-	-	HRFOW6E01BYIVU,HRFOW6E01E34KF	-	HRFOW6E01E34KF	-	HRFOW6E01BYIVU,HRFOW6E01E34KF
5DL1-0.60-0.74	Bradi4g08330	Os09t0110200	Sb02g013138	TagnlUGTa#S58863085	-	BG314556	5DL1-0.60-0.74	-	HJKAX1S02JMOZI	HJKAX1S02JMOZI	HJKAX1S02JMOZI	HJKAX1S02JMOZI,HJKAX1S02GERW1,HRFOW6E02HBBFW	-
	Bradi4g08340	-	Sb04g005880	TagnlUGTa#S17888080,HvgnlUGHv#S39523368	trC0P6Z2C0P6Z2MAIZE,trB4F9P6B4F9P6MAIZE	-	-	-	HRFOW6E01B1UY5,HRFOW6E02GQ20N,HRFOW6E02I5GN1	-	HRFOW6E02GQ20N	HRFOW6E01B1UY5,HRFOW6E02GQ20N,HRFOW6E02I5GN1	HRFOW6E01B1UY5,HRFOW6E02GQ20N
	Bradi4g08350	-	Sb02g014460	TagnlUGTa#S52546056	trB6TCC3B6TCC3MAIZE	-	-	-	HJKAX1S02J6P5K,HRFOW6E01CSLP6	-	HJKAX1S02J6P5K,HRFOW6E01CSLP6,HRFOW6E02JU42C	HJKAX1S02J6P5K,HRFOW6E01CSLP6,HJKAX1S02FSKTW,HJKAX1S02I842Q,HRFOW6E01B13WQ,HRFOW6E01CYNCM,HRFOW6E02FF2ON,HRFOW6E02FQXBT,HRFOW6E02H5R5N,HRFOW6E02JU42C	HJKAX1S02J6P5K,HJKAX1S02I842Q,HRFOW6E01CYNCM,HRFOW6E02H5R5N,HRFOW6E02JU42C
	Bradi4g08380	Os03t0700800	Sb03g001440,Sb01g011025	TagnlUGTa#S58887777,HvgnlUGHv#S58590007	trQ6JN48Q6JN48MAIZE,trB4FJR5B4FJR5MAIZE	-	-	-	HJKAX1S02H22WK,HJKAX1S02H6ASG,HJKAX1S02HHSIC,HJKAX1S02HNHD4,HJKAX1S02IBZMJ,HRFOW6E01A9MLN,HRFOW6E01AUO1M,HRFOW6E01C6IPE,HRFOW6E01E48D3,HRFOW6E01EAJXN,HRFOW6E02GWCYG,HRFOW6E02H83FY,HRFOW6E02HY16K	HJKAX1S02HHSIC,HRFOW6E01A9MLN,HRFOW6E01AUO1M,HRFOW6E02GWCYG,HRFOW6E02H83FY	HJKAX1S02H6ASG,HRFOW6E01A9MLN,HRFOW6E01E48D3,HRFOW6E01EAJXN,HRFOW6E02GWCYG,HRFOW6E02H83FY	HJKAX1S02HHSIC,HJKAX1S02IBZMJ,HRFOW6E01EAJXN,HRFOW6E02H83FY,HRFOW6E02HY16K	HJKAX1S02H22WK,HJKAX1S02H6ASG,HJKAX1S02IBZMJ,HRFOW6E01A9MLN,HRFOW6E01AUO1M,HRFOW6E01E48D3,HRFOW6E01EAJXN,HRFOW6E02H83FY
	Bradi4g08390	Os09t0112400	Sb02g014000	TagnlUGTa#S18011649	trB6T6D8B6T6D8MAIZE	-	-	-	HJKAX1S02I0IE8	HJKAX1S02I0IE8	HJKAX1S02I0IE8	HJKAX1S02I0IE8,HJKAX1S02FRFCM,HJKAX1S02H6G3J,HJKAX1S02JYCQS,HRFOW6E01AL4Z6	HJKAX1S02I0IE8
	Bradi4g08420	Os09t0114500	Sb02g013180	HvgnlUGHv#S39523012,TagnlUGTa#S52545489,TagnlUGTa#S58845086	trC0PDH3C0PDH3MAIZE	-	-	-	HJKAX1S02FUW0Y,HJKAX1S02FW7AV,HJKAX1S02FYPK6,HJKAX1S02G6OSU,HJKAX1S02GC3BD,HJKAX1S02GFOVE,HJKAX1S02H0ECJ,HJKAX1S02HCLHJ,HJKAX1S02HE7OP,HJKAX1S02I0NUL,HJKAX1S02IGZNX,HJKAX1S02IRZR0,HRFOW6E01A2NQD,HRFOW6E01AS5EZ,HRFOW6E01DG9TA,HRFOW6E01DKVPR,HRFOW6E01ERS7T,HRFOW6E02GBGG3,HRFOW6E02H09FV,HRFOW6E02HJG8H,HRFOW6E02I3GKG,HRFOW6E02ID44V,HRFOW6E02INV0O	HJKAX1S02FW7AV,HJKAX1S02FYPK6,HJKAX1S02GFOVE,HJKAX1S02I0NUL,HJKAX1S02IGZNX,HRFOW6E01A2NQD,HRFOW6E01DG9TA,HRFOW6E01ERS7T,HRFOW6E02GBGG3,HRFOW6E02H09FV,HRFOW6E02I3GKG,HRFOW6E02INV0O	HJKAX1S02FUW0Y,HJKAX1S02FW7AV,HJKAX1S02FYPK6,HJKAX1S02G6OSU,HJKAX1S02GC3BD,HJKAX1S02GFOVE,HJKAX1S02H0ECJ,HJKAX1S02HCLHJ,HJKAX1S02HE7OP,HJKAX1S02I0NUL,HJKAX1S02IGZNX,HJKAX1S02IRZR0,HRFOW6E01A2NQD,HRFOW6E01DG9TA,HRFOW6E01ERS7T,HRFOW6E02GBGG3,HRFOW6E02H09FV,HRFOW6E02HJG8H,HRFOW6E02I3GKG,HRFOW6E02INV0O	HJKAX1S02FW7AV,HJKAX1S02FYPK6,HJKAX1S02G6OSU,HJKAX1S02GC3BD,HJKAX1S02GFOVE,HJKAX1S02H0ECJ,HJKAX1S02HCLHJ,HJKAX1S02I0NUL,HJKAX1S02IGZNX,HRFOW6E01A2NQD,HRFOW6E01AS5EZ,HRFOW6E01DG9TA,HRFOW6E01DKVPR,HRFOW6E02GBGG3,HRFOW6E02H09FV,HRFOW6E02HJG8H,HRFOW6E02I3GKG,HRFOW6E02ID44V,HJKAX1S02HAJH1,HJKAX1S02HLYVE,HJKAX1S02JDJUK	HJKAX1S02H0ECJ
	Bradi4g08430	Os09t0115400	Sb02g017910	TagnlUGTa#S12923120,HvgnlUGHv#S58586725	trP93616P93616WHEAT	-	-	-	HJKAX1S02F7XZ6,HJKAX1S02HLS8P,HJKAX1S02IBK1W,HJKAX1S02JMJRK,HJKAX1S02JNZWK,HRFOW6E01APJVS,HRFOW6E01CXL3Y,HRFOW6E01DK5NB,HRFOW6E01EKNQ6,HRFOW6E02F09O1,HRFOW6E02HSIDQ,HRFOW6E02I96VU	HJKAX1S02F7XZ6,HJKAX1S02HLS8P,HJKAX1S02JNZWK,HRFOW6E01APJVS,HRFOW6E01DK5NB,HRFOW6E02F09O1,HRFOW6E02I96VU	HJKAX1S02IBK1W,HRFOW6E02F09O1,HRFOW6E02HSIDQ	HJKAX1S02F7XZ6,HJKAX1S02HLS8P,HJKAX1S02IBK1W,HJKAX1S02JMJRK,HJKAX1S02JNZWK,HRFOW6E01APJVS,HRFOW6E01CXL3Y,HRFOW6E01DK5NB,HRFOW6E02F09O1,HRFOW6E02I96VU	HJKAX1S02F7XZ6,HJKAX1S02HLS8P,HJKAX1S02IBK1W,HJKAX1S02JMJRK,HJKAX1S02JNZWK,HRFOW6E01APJVS,HRFOW6E01CXL3Y,HRFOW6E01DK5NB,HRFOW6E01EKNQ6,HRFOW6E02F09O1,HRFOW6E02I96VU
C-5DL1-0.60	Bradi4g08450	-	Sb06g002220	TagnlUGTa#S58898648	trB6TBD5B6TBD5MAIZE	BF473933	C-5DL1-0.60	-	HRFOW6E01CPKJK	-	HRFOW6E01CPKJK	HRFOW6E01CPKJK,HJKAX1S02G9FAI,HJKAX1S02H00BO,HJKAX1S02H4JE1,HJKAX1S02JLXKF,HRFOW6E01D2K90,HRFOW6E01E1JVR,HRFOW6E01EZF5Q	HRFOW6E01CPKJK
	Bradi4g08470	Os04t0430200,Os03t0415200	Sb06g020050	TagnlUGTa#S32634189	trC0HGC8C0HGC8MAIZE	-	-	-	HJKAX1S02H7VZY	HRFOW6E02F50TH,HRFOW6E02H7UP2	HJKAX1S02H7VZY	HJKAX1S02H7VZY,HJKAX1S02ITMLU,HRFOW6E02F50TH,HRFOW6E02GSF8V,HRFOW6E02H7UP2,HRFOW6E02ISIHX	HJKAX1S02H7VZY,HRFOW6E02F50TH,HRFOW6E02GSF8V,HRFOW6E02H7UP2
	Bradi4g08490	Os09t0123100	Sb02g013160	TagnlUGTa#S58857317	trC0PE81C0PE81MAIZE,trC0PE81C0PE81MAIZE,trC0PFE4C0PFE4MAIZE	-	-	-	HJKAX1S02GCI5J,HJKAX1S02HAPCN,HRFOW6E02IZ0FK,HRFOW6E02JJJUA	HJKAX1S02HAPCN,HRFOW6E02IZ0FK,HRFOW6E02JJJUA,HRFOW6E02GP5QF	HJKAX1S02GCI5J,HJKAX1S02HAPCN,HRFOW6E02IZ0FK,HRFOW6E02JJJUA,HRFOW6E02GP5QF	HJKAX1S02GCI5J,HJKAX1S02HAPCN,HRFOW6E02IZ0FK,HRFOW6E02JJJUA,HJKAX1S02F6F90,HJKAX1S02FW4P6,HJKAX1S02G5OU6,HRFOW6E01ALU82,HRFOW6E01BZEKX,HRFOW6E01DQQD6,HRFOW6E02GP5QF,HRFOW6E02IWU4F	HJKAX1S02GCI5J,HJKAX1S02HAPCN,HRFOW6E02IZ0FK,HRFOW6E02JJJUA,HJKAX1S02F6F90,HJKAX1S02FW4P6,HJKAX1S02G5OU6,HRFOW6E01ALU82,HRFOW6E01BZEKX,HRFOW6E02GP5QF,HRFOW6E02IWU4F
	Bradi4g08510	Os09t0134500	Sb02g016800,Sb02g016820	HvgnlUGHv#S58600152,TagnlUGTa#S58858804,TagnlUGTa#S58858802	trF4YY96F4YY96HORVU	BE591512	C-5DL1-0.60	-	HJKAX1S02JK2S2,HRFOW6E01BIO7G,HRFOW6E01D0VXL,HRFOW6E01EPSCU,HRFOW6E02FQ7J5,HRFOW6E02FR8DK,HRFOW6E02HOTRP,HRFOW6E02ISIJE,HRFOW6E02IWBIH,HRFOW6E02JBYU0	HJKAX1S02JK2S2,HRFOW6E01BIO7G,HRFOW6E02FQ7J5,HRFOW6E02FR8DK,HRFOW6E02HOTRP,HRFOW6E02ISIJE,HRFOW6E02IWBIH,HRFOW6E02JBYU0,HRFOW6E02HJ5BP	HJKAX1S02JK2S2,HRFOW6E01D0VXL,HRFOW6E01EPSCU,HRFOW6E02IWBIH,HJKAX1S02GFPYJ,HRFOW6E01CLJK0	HJKAX1S02JK2S2,HRFOW6E01BIO7G,HRFOW6E01EPSCU,HRFOW6E02FR8DK,HRFOW6E02HOTRP,HRFOW6E02IWBIH,HJKAX1S02FXG14,HJKAX1S02GAZ7I,HJKAX1S02GFPYJ,HJKAX1S02GQUX9,HJKAX1S02H7613,HJKAX1S02JIMZ1,HRFOW6E01CLJK0,HRFOW6E01EY3OB,HRFOW6E02FYDS5,HRFOW6E02HJ5BP	HJKAX1S02JK2S2,HRFOW6E01BIO7G,HRFOW6E01EPSCU,HRFOW6E02FQ7J5,HRFOW6E02FR8DK,HRFOW6E02HOTRP,HRFOW6E02ISIJE,HRFOW6E02IWBIH,HRFOW6E02JBYU0,HJKAX1S02FXG14,HJKAX1S02GFPYJ,HJKAX1S02H7613,HRFOW6E01CLJK0,HRFOW6E01EY3OB,HRFOW6E02FYDS5,HRFOW6E02HJ5BP
	Bradi4g08520	Os09t0240500	Sb02g013390	TagnlUGTa#S16058102	trC0HHW0C0HHW0MAIZE	-	-	-	HJKAX1S02HIGYQ,HJKAX1S02IL2WF,HJKAX1S02J2NOP,HRFOW6E01CFTJJ,HRFOW6E02GIRQ2	HJKAX1S02HIGYQ,HJKAX1S02IL2WF,HRFOW6E01CFTJJ,HRFOW6E02IWMVD	HJKAX1S02HIGYQ,HJKAX1S02IL2WF,HJKAX1S02J2NOP,HRFOW6E01CFTJJ,HRFOW6E02IWMVD	HJKAX1S02HIGYQ,HJKAX1S02IL2WF,HJKAX1S02J2NOP,HRFOW6E01CFTJJ,HRFOW6E02GIRQ2,HJKAX1S02H3A5P,HJKAX1S02HR4H7,HJKAX1S02IHGM0,HJKAX1S02JU2RY,HRFOW6E02GYM5K,HRFOW6E02IWMVD	HJKAX1S02HIGYQ,HJKAX1S02IL2WF,HJKAX1S02J2NOP,HJKAX1S02IHGM0,HRFOW6E02IWMVD
	Bradi4g08527	Os09t0121050,Os09t0121000	Sb02g019360,Sb02g019376	TagnlUGTa#S58896816	trC0PG09C0PG09MAIZE	-	-	-	HJKAX1S02FMQFO,HJKAX1S02GJRZ3,HJKAX1S02H65SP,HRFOW6E01CNOX3,HRFOW6E01CS8CS,HRFOW6E01DJXP6,HRFOW6E02F9YN5,HRFOW6E02FQS3G,HRFOW6E02FS5OQ,HRFOW6E02HUISI,HRFOW6E02IOS03,HRFOW6E02IPRVO,HRFOW6E02IQ1OX,HRFOW6E02J2KTD,HRFOW6E02JXMQU	HJKAX1S02H65SP,HRFOW6E01CS8CS,HRFOW6E01DJXP6,HRFOW6E02FQS3G,HRFOW6E02HUISI,HRFOW6E02IPRVO,HRFOW6E02IQ1OX,HRFOW6E02J2KTD,HRFOW6E02JE52J	HJKAX1S02H65SP,HRFOW6E01CNOX3,HRFOW6E01DJXP6,HRFOW6E02FQS3G,HRFOW6E02IOS03,HRFOW6E02IPRVO,HRFOW6E02IQ1OX,HRFOW6E02J2KTD,HRFOW6E02H2H14,HRFOW6E02JE52J	HJKAX1S02FMQFO,HJKAX1S02GJRZ3,HJKAX1S02H65SP,HRFOW6E01CNOX3,HRFOW6E01CS8CS,HRFOW6E01DJXP6,HRFOW6E02F9YN5,HRFOW6E02FS5OQ,HRFOW6E02IPRVO,HRFOW6E02IQ1OX,HRFOW6E02J2KTD,HRFOW6E02JXMQU,HJKAX1S02F1LIH,HJKAX1S02GELGD,HJKAX1S02GY6CA,HJKAX1S02HLKND,HJKAX1S02IPQNN,HJKAX1S02IX857,HRFOW6E01AOI5D,HRFOW6E01BBW5P,HRFOW6E01BJKUU,HRFOW6E02F91UQ,HRFOW6E02FX0IX,HRFOW6E02H2H14,HRFOW6E02H52FZ,HRFOW6E02IJDWO,HRFOW6E02…	HJKAX1S02H65SP,HRFOW6E01CNOX3,HRFOW6E01CS8CS,HRFOW6E01DJXP6,HRFOW6E02F9YN5,HRFOW6E02FQS3G,HRFOW6E02FS5OQ,HRFOW6E02HUISI,HRFOW6E02IOS03,HRFOW6E02IQ1OX,HRFOW6E02J2KTD,HJKAX1S02F1LIH
	Bradi4g08560	-	Sb02g023430	TagnlUGTa#S58861086	trB6T7G8B6T7G8MAIZE,trB4FII6B4FII6MAIZE	-	-	-	HRFOW6E01A84SK,HRFOW6E02FNTOH,HRFOW6E01COUEI	-	HRFOW6E01A84SK,HRFOW6E01COUEI	HRFOW6E01A84SK,HRFOW6E02FNTOH	HRFOW6E01A84SK,HRFOW6E02FNTOH,HRFOW6E01COUEI
	Bradi4g08567	-	Sb07g010440	TagnlUGTa#S58897334,TagnlUGTa#S58886698,TagnlUGTa#S58884903	-	-	-	-	HJKAX1S02F064Q,HJKAX1S02GCDP4,HJKAX1S02H5BV6,HJKAX1S02HZT2D,HJKAX1S02I2QL3,HJKAX1S02ICIE9,HJKAX1S02JIDF6,HRFOW6E01A5BYW,HRFOW6E01A71LC,HRFOW6E01ASBBX,HRFOW6E01B7A2D,HRFOW6E01DGBKK,HRFOW6E01DHT3V,HRFOW6E01E00WW,HRFOW6E01EEH8N,HRFOW6E01EI1T9,HRFOW6E01EL9R2,HRFOW6E01ET6LI,HRFOW6E02F4YHV,HRFOW6E02FU6S0,HRFOW6E02FX256,HRFOW6E02FYOGH,HRFOW6E02GW64C,HRFOW6E02HTPC0,HRFOW6E02IGCLK,HRFOW6E02JBLJE	-	HJKAX1S02GCDP4,HJKAX1S02HZT2D,HJKAX1S02I2QL3,HJKAX1S02ICIE9,HRFOW6E01A5BYW,HRFOW6E01A71LC,HRFOW6E01ASBBX,HRFOW6E01DGBKK,HRFOW6E01DHT3V,HRFOW6E01E00WW,HRFOW6E01EEH8N,HRFOW6E01EI1T9,HRFOW6E01EL9R2,HRFOW6E01ET6LI,HRFOW6E02F4YHV,HRFOW6E02FU6S0,HRFOW6E02FX256,HRFOW6E02GW64C,HRFOW6E02HTPC0,HRFOW6E02IGCLK,HRFOW6E02JBLJE,HJKAX1S02HJG22,HRFOW6E01BYQOW	HJKAX1S02F064Q,HJKAX1S02GCDP4,HJKAX1S02HZT2D,HJKAX1S02JIDF6,HRFOW6E01ASBBX,HRFOW6E01B7A2D,HRFOW6E01DGBKK,HRFOW6E01DHT3V,HRFOW6E01E00WW,HRFOW6E01EEH8N,HRFOW6E01EL9R2,HRFOW6E01ET6LI,HRFOW6E02FYOGH,HRFOW6E02GW64C,HRFOW6E02HTPC0,HRFOW6E02IGCLK,HRFOW6E02JBLJE,HJKAX1S02G93OT,HJKAX1S02HEV79,HJKAX1S02HJG22,HJKAX1S02I2Q77,HJKAX1S02I6DYT,HJKAX1S02ICMME,HJKAX1S02IEYW4,HJKAX1S02INMVG,HJKAX1S02ITSPJ,HJKAX1S02…	-
	Bradi4g08587	Os01t0275600,Os07t0265600	Sb08g009100	TagnlUGTa#S58861472	trC0PF24C0PF24MAIZE,trC0P9X1C0P9X1MAIZE,trC0HGZ0C0HGZ0MAIZE	-	-	-	HJKAX1S02FYU0D,HJKAX1S02GT0HK,HJKAX1S02HJH8G,HJKAX1S02HYLW4,HJKAX1S02I7LAZ,HRFOW6E01AULJ5,HRFOW6E01BZ9N0,HRFOW6E01C7K1D,HRFOW6E01CWUSO,HRFOW6E01D5F9J,HRFOW6E01DY4HO,HRFOW6E02HMJMM,HRFOW6E02I30VR,HRFOW6E02J1U6S	HJKAX1S02FYU0D,HJKAX1S02GT0HK,HJKAX1S02HJH8G,HJKAX1S02HYLW4,HRFOW6E01C7K1D,HRFOW6E02J1U6S	HJKAX1S02GT0HK,HJKAX1S02HJH8G,HJKAX1S02HYLW4,HRFOW6E01C7K1D	HJKAX1S02GT0HK,HJKAX1S02HJH8G,HJKAX1S02HYLW4,HJKAX1S02I7LAZ,HRFOW6E01AULJ5,HRFOW6E01C7K1D,HRFOW6E01CWUSO,HRFOW6E01DY4HO,HRFOW6E02I30VR,HRFOW6E02J1U6S,HJKAX1S02FN3WF,HJKAX1S02FXBUH,HJKAX1S02GVTCN,HJKAX1S02ISSZ1,HRFOW6E01A6EU4,HRFOW6E01AT6A7,HRFOW6E01B1TRZ,HRFOW6E02FROQ8,HRFOW6E02G9VQ6,HRFOW6E02HJBIL,HRFOW6E02I9KME,HRFOW6E02IRW5O	HJKAX1S02FYU0D,HJKAX1S02GT0HK,HJKAX1S02HJH8G,HJKAX1S02HYLW4,HJKAX1S02I7LAZ,HRFOW6E01C7K1D,HRFOW6E01DY4HO,HRFOW6E02HMJMM,HRFOW6E02I30VR,HRFOW6E02J1U6S,HRFOW6E01B1TRZ
	Bradi4g08597	Os09t0132900	-	TagnlUGTa#S52542901	trB6TLI6B6TLI6MAIZE	-	-	-	HJKAX1S02FZ95A,HJKAX1S02H3CI3	HJKAX1S02FZ95A,HJKAX1S02H3CI3	-	HJKAX1S02FZ95A,HJKAX1S02H3CI3,HRFOW6E01D2SRR,HRFOW6E02FNPT2	HJKAX1S02FZ95A,HJKAX1S02H3CI3,HRFOW6E01D2SRR,HRFOW6E02FNPT2
	Bradi4g08607	Os09t0132200	-	HvgnlUGHv#S58592618	trB4F8C4B4F8C4MAIZE	-	-	-	HJKAX1S02IMXOD	HJKAX1S02IMXOD,HRFOW6E01A9LBQ	-	HJKAX1S02IMXOD,HJKAX1S02FVW7A,HRFOW6E01A9LBQ,HRFOW6E01BI1G4,HRFOW6E01BU9YP,HRFOW6E01C8BSB,HRFOW6E02IB8MW,HRFOW6E02IM7RC	HJKAX1S02IMXOD,HRFOW6E01A9LBQ,HRFOW6E01BI1G4,HRFOW6E01BU9YP,HRFOW6E02IB8MW
	Bradi4g08630	Os09t0130800	Sb02g020475,Sb04g030630	TagnlUGTa#S58909708,HvgnlUGHv#S58591528	-	-	-	-	HJKAX1S02FERFQ,HJKAX1S02GUP9O,HRFOW6E01CNT0P,HRFOW6E02HM2IK,HRFOW6E02IKNHN,HRFOW6E02JBCM3,HRFOW6E02JYPDD	HJKAX1S02FERFQ,HRFOW6E02HM2IK,HRFOW6E02IKNHN,HRFOW6E02JBCM3,HRFOW6E02JYPDD,HJKAX1S02JX3ED,HRFOW6E01DJV2Z	HJKAX1S02GUP9O,HRFOW6E02HM2IK,HRFOW6E02IKNHN,HRFOW6E02JBCM3,HRFOW6E02JYPDD,HRFOW6E01DJV2Z	HJKAX1S02FERFQ,HJKAX1S02GUP9O,HRFOW6E01CNT0P,HRFOW6E02HM2IK,HRFOW6E02IKNHN,HRFOW6E02JBCM3,HRFOW6E02JYPDD,HJKAX1S02G4NRO,HJKAX1S02H8VQY,HJKAX1S02H93NJ,HJKAX1S02I5KFV,HJKAX1S02J1QG6,HJKAX1S02JX3ED,HRFOW6E01DJV2Z,HRFOW6E02GWYO5,HRFOW6E02HY51M,HRFOW6E02IASZP	-
	Bradi4g08640	Os09t0128400	Sb10g005890	TagnlUGTa#S52541395,TagnlUGTa#S58855885	trB6SXI3B6SXI3MAIZE,trB6SVH1B6SVH1MAIZE,trC4J5G0C4J5G0MAIZE,trG8XXA3G8XXA3WHEAT	-	-	-	HJKAX1S02F62XG,HJKAX1S02G4HRA,HRFOW6E01C9VIM,HRFOW6E01DURVO,HRFOW6E01DWSMQ,HRFOW6E01EO2L8,HRFOW6E01EPOAX,HRFOW6E02F223F	HJKAX1S02G4HRA,HRFOW6E01C9VIM,HRFOW6E01EPOAX	HRFOW6E01DWSMQ	HJKAX1S02G4HRA,HRFOW6E01C9VIM,HRFOW6E01DURVO,HRFOW6E01EPOAX,HRFOW6E02F223F,HJKAX1S02GNR8B,HJKAX1S02I6HGG,HJKAX1S02J4Z7Y,HRFOW6E01C618N,HRFOW6E01CQW9Y,HRFOW6E01D3L3G,HRFOW6E01DBTGI,HRFOW6E01E5BRR,HRFOW6E01EUVSO,HRFOW6E02G5AVW,HRFOW6E02GG1S2,HRFOW6E02I3L08,HRFOW6E02INOKC,HRFOW6E02IVYDN,HRFOW6E02JVSFX	HJKAX1S02F62XG,HJKAX1S02G4HRA,HRFOW6E01C9VIM,HRFOW6E01DWSMQ,HRFOW6E01EO2L8,HRFOW6E01EPOAX,HRFOW6E02F223F,HRFOW6E01DBTGI
	Bradi4g08660	-	-	TagnlUGTa#S32553156	trB4FU66B4FU66MAIZE	-	-	-	HRFOW6E02G98QM	-	-	HRFOW6E02G98QM	HRFOW6E02G98QM
	Bradi4g08667	Os09t0258600	-	TagnlUGTa#S17899018	spP35266RL171HORVU	-	-	-	HJKAX1S02GSB9Y,HRFOW6E01CJTO2	HJKAX1S02GSB9Y,HRFOW6E01CJTO2	-	HJKAX1S02GSB9Y,HRFOW6E01CJTO2	HJKAX1S02GSB9Y,HRFOW6E01CJTO2
	Bradi4g08680	Os09t0258000	Sb02g016600	-	trB4FJW6B4FJW6MAIZE	-	-	-	HRFOW6E01DMU4L,HRFOW6E02I2CNU	HRFOW6E01DMU4L	HRFOW6E01DMU4L	-	HRFOW6E01DMU4L
	Bradi4g08700	Os09t0258500	Sb04g029460	TagnlUGTa#S52544360,HvgnlUGHv#S58600344	trB4FW82B4FW82MAIZE	-	-	-	HJKAX1S02I08ZK,HRFOW6E01AM7UC,HRFOW6E01EAWAF,HRFOW6E02HUJ3K	HJKAX1S02I08ZK,HRFOW6E01EAWAF,HRFOW6E02HUJ3K	HRFOW6E01EAWAF	HJKAX1S02I08ZK,HRFOW6E01AM7UC,HRFOW6E01EAWAF,HRFOW6E01CS5UL,HRFOW6E02GHEGR,HRFOW6E02ILQ40	HJKAX1S02I08ZK,HRFOW6E01AM7UC,HRFOW6E01EAWAF,HRFOW6E02HUJ3K,HRFOW6E02GHEGR,HRFOW6E02ILQ40
	Bradi4g08720	Os09t0249700	-	TagnlUGTa#S16057969	trQ32SG2Q32SG2MAIZE	-	-	-	HJKAX1S02I76GU	HJKAX1S02I76GU	-	HJKAX1S02I76GU	HJKAX1S02I76GU
	Bradi4g08727	Os09t0123200	-	TagnlUGTa#S18592052	trQ6XFN7Q6XFN7WHEAT,trB6E012B6E012HORVU,trQ6XJR2Q6XJR2WHEAT,trQ6XFN7Q6XFN7WHEAT,trQ6XJT8Q6XJT8WHEAT	-	-	-	HJKAX1S02GLE9S,HRFOW6E01E1HTM	HRFOW6E02IH482	-	HJKAX1S02GLE9S,HRFOW6E01E1HTM,HJKAX1S02GSUTS,HJKAX1S02IBKSR,HJKAX1S02JA6CY,HJKAX1S02JMMSV,HRFOW6E01AX3NU,HRFOW6E01BR5BH,HRFOW6E01CK62P,HRFOW6E02G99HB,HRFOW6E02GS03Z,HRFOW6E02IH482	HJKAX1S02GLE9S,HRFOW6E01E1HTM,HJKAX1S02JMMSV,HRFOW6E01AX3NU,HRFOW6E02G99HB,HRFOW6E02GS03Z,HRFOW6E02IH482
	Bradi4g08750	Os08t0296900	Sb02g014480,Sb07g004780	HvgnlUGHv#S41556767	trB4F8M5B4F8M5MAIZE	-	-	-	HJKAX1S02GG4VU,HJKAX1S02HVLSE,HJKAX1S02JQTNL,HRFOW6E01CEUUN,HRFOW6E02JPZA1	HJKAX1S02GG4VU,HJKAX1S02JQTNL	HJKAX1S02GG4VU,HJKAX1S02HVLSE,HJKAX1S02JQTNL,HRFOW6E01CEUUN,HRFOW6E02JPZA1	HJKAX1S02GG4VU,HJKAX1S02JQTNL,HJKAX1S02ILSYJ,HRFOW6E02ID3MN	HRFOW6E02JPZA1
	Bradi4g08760	Os09t0133600	Sb06g018550	HvgnlUGHv#S22984394	trB6THS1B6THS1MAIZE,trB6TPX4B6TPX4MAIZE	-	-	-	HJKAX1S02I5YCN,HRFOW6E02F2HID	HJKAX1S02I5YCN,HRFOW6E02F2HID	HJKAX1S02I5YCN,HRFOW6E02F2HID	HJKAX1S02I5YCN,HRFOW6E02F2HID,HRFOW6E02F8PKY	HJKAX1S02I5YCN,HRFOW6E02F2HID
	Bradi4g08770	Os02t0317400	Sb02g027160	TagnlUGTa#S17893645	trC0P2M7C0P2M7MAIZE,trC4JA55C4JA55MAIZE,trC4JA55C4JA55MAIZE,trB6T9P5B6T9P5MAIZE	-	-	-	HJKAX1S02I2CCA,HRFOW6E01EPZ98,HRFOW6E02HL7WN	HJKAX1S02I2CCA,HRFOW6E01EPZ98,HRFOW6E02HL7WN	HJKAX1S02I2CCA,HRFOW6E01EPZ98,HRFOW6E02HL7WN	HJKAX1S02I2CCA,HRFOW6E02HL7WN,HJKAX1S02HJR56,HJKAX1S02IFQYM,HJKAX1S02JYLOW,HRFOW6E01BGS2Z,HRFOW6E01DQWPJ,HRFOW6E01DXO3Q,HRFOW6E01DY3CR,HRFOW6E02H278X,HRFOW6E02HOJ0T	HJKAX1S02I2CCA,HRFOW6E01EPZ98,HRFOW6E02HL7WN,HJKAX1S02JYLOW,HRFOW6E01DXO3Q
	Bradi4g08780	Os09t0248200	Sb03g002730	TagnlUGTa#S52546054	trB4FTU1B4FTU1MAIZE	BE493050	C-5DL1-0.60	-	HJKAX1S02G6RO7,HJKAX1S02H0GUE,HRFOW6E02FY9OW,HRFOW6E02IP9TN	HJKAX1S02G6RO7,HRFOW6E02FY9OW	HJKAX1S02H0GUE,HRFOW6E02FY9OW,HRFOW6E02IP9TN,HJKAX1S02GCWK1,HRFOW6E02HTFP6,HRFOW6E02HVKZI	HJKAX1S02G6RO7,HJKAX1S02H0GUE,HRFOW6E02FY9OW,HRFOW6E02IP9TN,HJKAX1S02GCWK1,HRFOW6E01AKXAH,HRFOW6E01COBYR,HRFOW6E02FXIEA,HRFOW6E02HTFP6,HRFOW6E02HVKZI	HJKAX1S02H0GUE,HRFOW6E02IP9TN,HJKAX1S02GCWK1,HRFOW6E01AKXAH,HRFOW6E02HTFP6,HRFOW6E02HVKZI
	Bradi4g08790	Os09t0249700	-	TagnlUGTa#S16057969	trF6LAX4F6LAX4WHEAT,trF6LAX4F6LAX4WHEAT,trQ32SG2Q32SG2MAIZE	-	-	-	HJKAX1S02GOXV0,HRFOW6E02G8IIF,HRFOW6E02J29Q1	HRFOW6E02G8IIF,HRFOW6E02J29Q1,HJKAX1S02IBOIY,HRFOW6E01A486A,HRFOW6E02FX6EW,HRFOW6E02IA4RS	-	HJKAX1S02GOXV0,HRFOW6E02G8IIF,HRFOW6E02J29Q1,HJKAX1S02FNT0C,HJKAX1S02GZ3VX,HJKAX1S02I7UD6,HJKAX1S02IBOIY,HJKAX1S02IKAMP,HRFOW6E01A486A,HRFOW6E01B3GF8,HRFOW6E01B51XK,HRFOW6E01CUF7M,HRFOW6E01D0U41,HRFOW6E02FQWPL,HRFOW6E02FX6EW,HRFOW6E02GN7EK,HRFOW6E02GW552,HRFOW6E02HWXQC,HRFOW6E02IA4RS,HRFOW6E02IMJI7	HJKAX1S02GOXV0,HRFOW6E02G8IIF,HRFOW6E02J29Q1,HJKAX1S02FNT0C,HJKAX1S02GZ3VX,HJKAX1S02I7UD6,HJKAX1S02IBOIY,HJKAX1S02IKAMP,HRFOW6E01A486A,HRFOW6E01B51XK,HRFOW6E01D0U41,HRFOW6E02FX6EW,HRFOW6E02IA4RS,HRFOW6E02IMJI7
	Bradi4g08810	Os09t0134400	-	HvgnlUGHv#S58590502	trB4FP31B4FP31MAIZE	-	-	-	HJKAX1S02HR6GX	HJKAX1S02HR6GX	-	HJKAX1S02HR6GX,HJKAX1S02FV1AY,HRFOW6E01AKA30,HRFOW6E01CGQ48,HRFOW6E01DJJB9,HRFOW6E02HO7PS	HJKAX1S02HR6GX
	Bradi4g08820	Os05t0317200	-	TagnlUGTa#S58865993	trB6U6S2B6U6S2MAIZE	-	-	-	HJKAX1S02FF8Y4,HJKAX1S02HP5XH	HJKAX1S02FF8Y4,HJKAX1S02HP5XH	-	HJKAX1S02FF8Y4,HJKAX1S02HP5XH,HJKAX1S02F33Z5,HJKAX1S02G15Y8,HJKAX1S02IMV23,HJKAX1S02IZ7AC,HJKAX1S02JCD54,HRFOW6E01ARD46,HRFOW6E01BKEW5,HRFOW6E01C09QL	HJKAX1S02FF8Y4,HJKAX1S02HP5XH,HJKAX1S02F33Z5,HJKAX1S02IMV23,HRFOW6E01ARD46,HRFOW6E01BKEW5
	Bradi4g08830	-	-	-	-	-	-	-	HJKAX1S02JEYXW	-	-	-	-
	Bradi4g08860	Os09t0251100	Sb03g013430	HvgnlUGHv#S58587996	-	-	-	-	HRFOW6E01DQWRT	HRFOW6E01DQWRT	HRFOW6E01DQWRT	HRFOW6E01DQWRT,HJKAX1S02F55EM,HRFOW6E01A5RGK,HRFOW6E01AE914,HRFOW6E01B0PS9,HRFOW6E01BUFFE,HRFOW6E01C0DA3,HRFOW6E01CLVTF	-
	Bradi4g08870	Os05t0446550,Os05t0445900,Os01t0218032	Sb08g008620,Sb04g019820	TagnlUGTa#S58896859,TagnlUGTa#S58894945	trF6M1S0F6M1S0WHEAT,trF6M1R9F6M1R9WHEAT,trB3W6G6B3W6G6HORVU	BE471039	C-5DL1-0.60	-	HJKAX1S02FPJ47,HJKAX1S02G0DB9,HJKAX1S02GOGA1,HJKAX1S02HH1R2,HJKAX1S02I5JJW,HJKAX1S02I7X6A,HJKAX1S02IUOG3,HRFOW6E01A5D8R,HRFOW6E01BEOLM,HRFOW6E01BVEBR,HRFOW6E01E4LMH,HRFOW6E02GFZT8,HRFOW6E02IDGX2,HRFOW6E02IHLBU,HRFOW6E02JRPXM	HJKAX1S02G0DB9,HJKAX1S02HH1R2,HRFOW6E01BEOLM,HRFOW6E02JRPXM,HRFOW6E01D5GNV	HJKAX1S02HH1R2,HRFOW6E02GFZT8	HJKAX1S02FPJ47,HJKAX1S02G0DB9,HJKAX1S02GOGA1,HJKAX1S02HH1R2,HJKAX1S02I5JJW,HJKAX1S02I7X6A,HRFOW6E01BEOLM,HRFOW6E01BVEBR,HRFOW6E02GFZT8,HRFOW6E02IDGX2,HRFOW6E02IHLBU,HJKAX1S02F6DLF,HJKAX1S02JVSD0,HRFOW6E01D5GNV,HRFOW6E02IVEYI	HJKAX1S02FPJ47,HJKAX1S02G0DB9,HJKAX1S02GOGA1,HJKAX1S02HH1R2,HJKAX1S02I5JJW,HJKAX1S02I7X6A,HJKAX1S02IUOG3,HRFOW6E01A5D8R,HRFOW6E01BVEBR,HRFOW6E01E4LMH,HRFOW6E02IDGX2,HRFOW6E02IHLBU,HRFOW6E02JRPXM,HJKAX1S02JVSD0,HRFOW6E01D5GNV,HRFOW6E02IVEYI
	Bradi4g08880	Os09t0246200,Os06t0652000	Sb02g039520	TagnlUGTa#S52545265,TagnlUGTa#S58890637	trQ9MQV1Q9MQV1WHEAT,trQ70BU3Q70BU3HORVU,trB4FGZ4B4FGZ4MAIZE	-	-	-	HJKAX1S02F2INW,HJKAX1S02G3AS6,HJKAX1S02G5JE7,HJKAX1S02H1GAQ,HJKAX1S02J149U,HJKAX1S02J42ZR,HJKAX1S02JTO09,HRFOW6E02FE93P,HRFOW6E02FZU87,HRFOW6E02G85CK,HRFOW6E02G9P21,HRFOW6E02H234C,HRFOW6E02I7K16,HRFOW6E02IUAKR,HRFOW6E02IUIF0	HJKAX1S02F2INW,HJKAX1S02G3AS6,HJKAX1S02G5JE7,HJKAX1S02H1GAQ,HJKAX1S02J149U,HJKAX1S02J42ZR,HJKAX1S02JTO09,HRFOW6E02FZU87,HRFOW6E02G85CK,HRFOW6E02G9P21,HRFOW6E02H234C,HRFOW6E02I7K16,HRFOW6E02IUAKR	HJKAX1S02F2INW,HJKAX1S02G3AS6,HJKAX1S02G5JE7,HJKAX1S02H1GAQ,HJKAX1S02J149U,HJKAX1S02J42ZR,HRFOW6E02FZU87,HRFOW6E02G85CK,HRFOW6E02H234C,HRFOW6E02I7K16,HRFOW6E02IUAKR,HRFOW6E01CVHCQ	HJKAX1S02F2INW,HJKAX1S02G3AS6,HJKAX1S02H1GAQ,HJKAX1S02J42ZR,HJKAX1S02JTO09,HRFOW6E02FE93P,HRFOW6E02FZU87,HRFOW6E02G85CK,HRFOW6E02H234C,HRFOW6E02IUAKR,HRFOW6E02IUIF0,HJKAX1S02GYIGO,HJKAX1S02H7QGN,HJKAX1S02I92FJ,HJKAX1S02IDTEN,HRFOW6E01A3YA0,HRFOW6E01B60OL,HRFOW6E01C2QYT,HRFOW6E01CVHCQ,HRFOW6E02G8CIW	HJKAX1S02F2INW,HJKAX1S02G3AS6,HJKAX1S02G5JE7,HJKAX1S02H1GAQ,HJKAX1S02J149U,HJKAX1S02J42ZR,HJKAX1S02JTO09,HRFOW6E02FE93P,HRFOW6E02FZU87,HRFOW6E02G85CK,HRFOW6E02G9P21,HRFOW6E02H234C,HRFOW6E02I7K16,HRFOW6E02IUAKR,HRFOW6E02IUIF0,HRFOW6E01A3YA0,HRFOW6E01CVHCQ,HRFOW6E02G8CIW
	Bradi4g08887	Os09t0261400	Sb07g013800	TagnlUGTa#S52542198,TagnlUGTa#S17890254	trC0P4C7C0P4C7MAIZE	-	-	-	HRFOW6E01AITYF,HRFOW6E01C0JRW,HRFOW6E01E318K,HRFOW6E02F8ZKO	HRFOW6E01C0JRW,HRFOW6E02F8ZKO	HRFOW6E01C0JRW,HRFOW6E02F8ZKO	HRFOW6E01AITYF,HRFOW6E01C0JRW,HRFOW6E01E318K,HJKAX1S02G1JD8,HJKAX1S02GI8Z2,HJKAX1S02IQRN9,HRFOW6E01A6NQ6,HRFOW6E01CW8RO,HRFOW6E01E3S2Y,HRFOW6E01E4KNV,HRFOW6E02FXYPE,HRFOW6E02G5X42,HRFOW6E02IETJO	HRFOW6E01C0JRW,HRFOW6E02F8ZKO
	Bradi4g08900	-	Sb09g018940	-	-	-	-	-	HJKAX1S02GYUXR	-	HJKAX1S02GYUXR	-	-
5DL5-0.76-1.00	Bradi4g23910	Os12t0605200,Os03t0638000,Os12t0605100,Os03t0637900	Sb08g020780,Sb01g013930	TagnlUGTa#S52543423	trB6U1V2B6U1V2MAIZE,trQ70AI9Q70AI9WHEAT,trB4FS07B4FS07MAIZE,trB6TYJ9B6TYJ9MAIZE,trQ70AI9Q70AI9WHEAT	BF483313	5DL5-0.76-1.00	-	HJKAX1S02GA8HQ,HJKAX1S02GFX7E,HJKAX1S02HC1XE,HJKAX1S02HW4TW,HJKAX1S02IVPOL,HJKAX1S02J0YQN,HRFOW6E01B8DN1,HRFOW6E01B93XC,HRFOW6E02GR9BI	HJKAX1S02GA8HQ,HJKAX1S02GFX7E,HJKAX1S02HC1XE,HJKAX1S02IVPOL,HJKAX1S02J0YQN,HRFOW6E01B93XC,HRFOW6E02GR9BI,HRFOW6E01BT8CL	HJKAX1S02GA8HQ,HJKAX1S02GFX7E,HJKAX1S02HC1XE,HJKAX1S02HW4TW,HJKAX1S02IVPOL,HJKAX1S02J0YQN,HRFOW6E01B8DN1,HRFOW6E02GR9BI,HRFOW6E01EVQ44	HJKAX1S02GFX7E,HJKAX1S02HC1XE,HJKAX1S02HW4TW,HJKAX1S02IVPOL,HJKAX1S02J0YQN,HRFOW6E01B8DN1,HRFOW6E01B93XC,HRFOW6E02GR9BI,HJKAX1S02FYCDH,HJKAX1S02G0USV,HJKAX1S02G1B4W,HJKAX1S02H8LMU,HJKAX1S02I2WZ6,HJKAX1S02IIHFC,HRFOW6E01A4BH0,HRFOW6E01AR0HZ,HRFOW6E01BFHE6,HRFOW6E01BMFP3,HRFOW6E01BSHK5,HRFOW6E01BT8CL,HRFOW6E01CQTIR,HRFOW6E01D4FFL,HRFOW6E01D7Z74,HRFOW6E01DDPJC,HRFOW6E01EVQ44,HRFOW6E02FQ0M0,HRFOW6E02…	HJKAX1S02GA8HQ,HJKAX1S02HC1XE,HJKAX1S02HW4TW,HRFOW6E02GR9BI,HJKAX1S02G1B4W,HJKAX1S02I2WZ6,HRFOW6E01AR0HZ,HRFOW6E02GLYNG,HRFOW6E02ID5TA
	Bradi4g23967	-	-	PvrgnlUGPvr#S49364450	trB7ZZL6B7ZZL6MAIZE,spP20026MYB1HORVU	-	-	-	HRFOW6E01EWVZA	-	-	HRFOW6E01EWVZA,HRFOW6E02JMEP1	HRFOW6E01EWVZA,HRFOW6E02JMEP1
	Bradi4g24070	-	-	-	-	-	-	-	HJKAX1S02GHULV,HJKAX1S02GMGKI,HJKAX1S02GU90N,HJKAX1S02H1HPQ,HJKAX1S02IIAKE,HJKAX1S02ILRQX,HRFOW6E01B956T,HRFOW6E01C5KGS,HRFOW6E01C7084,HRFOW6E01CPVR6,HRFOW6E01CRUML,HRFOW6E01CV8Q0,HRFOW6E01E423Z	-	-	-	-
	Bradi4g24190	Os12t0172500	-	TagnlUGTa#S52543168	trB8A3C8B8A3C8MAIZE,trB6SJW5B6SJW5MAIZE,trB8A3C8B8A3C8MAIZE	-	-	-	HRFOW6E02IGHAA	HJKAX1S02GIQJO,HRFOW6E01A606B	-	HRFOW6E02IGHAA,HJKAX1S02FWENA,HJKAX1S02GIQJO,HJKAX1S02H0NVA,HJKAX1S02H3BY5,HRFOW6E01A606B,HRFOW6E01C9NC4,HRFOW6E01DS83V	HRFOW6E02IGHAA,HJKAX1S02GIQJO,HRFOW6E01A606B
	Bradi4g24220	-	-	-	-	-	-	-	HRFOW6E01AI72P	-	-	-	-
	Bradi4g24340	Os06t0484800	-	-	-	-	-	-	HJKAX1S02FVZ29,HRFOW6E01BN91H,HRFOW6E02JIP11	HRFOW6E02JIP11	-	-	-
	Bradi4g24350	Os11t0617700	-	-	-	-	-	-	HJKAX1S02IHKN6	HJKAX1S02IHKN6	-	-	-
	Bradi4g24360	-	-	-	-	-	-	-	HRFOW6E02ISTRZ	-	-	-	-
	Bradi4g24430	Os11t0173432	-	-	-	-	-	-	HRFOW6E01CJV33	HRFOW6E01CJV33	-	-	-
	Bradi4g24520	-	Sb06g029760	TagnlUGTa#S58845238	trB6T9K5B6T9K5MAIZE	-	-	-	HRFOW6E02IGPI5	-	HRFOW6E02IGPI5	HRFOW6E02IGPI5	HRFOW6E02IGPI5
	Bradi4g24530	-	Sb02g035370	HvgnlUGHv#S58578389	trB8A0A4B8A0A4MAIZE	-	-	-	HRFOW6E02FOBNU	-	HRFOW6E02FOBNU	HRFOW6E02FOBNU	HRFOW6E02FOBNU
	Bradi4g24540	Os10t0541700	-	HvgnlUGHv#S39527193	-	-	-	-	HJKAX1S02J031P	HJKAX1S02J031P	-	HJKAX1S02J031P	-
	Bradi4g24660	-	-	-	-	-	-	-	HRFOW6E02HMKBE	-	-	-	-
C-5DL1-0.60	Bradi4g24700	Os12t0162900	-	HvgnlUGHv#S58584999	-	BF292055	C-5DL1-0.60	-	HJKAX1S02HXLTE,HRFOW6E01CBXFU,HRFOW6E02FONDJ,HRFOW6E02FSW0J,HRFOW6E02IQY41	HRFOW6E02FONDJ	-	HJKAX1S02HXLTE,HRFOW6E01CBXFU,HRFOW6E02FONDJ,HRFOW6E02IQY41	-
	Bradi4g24707	Os11t0167500	Sb05g003960	TagnlUGTa#S32530328,TagnlUGTa#S58861381	trC4IYS4C4IYS4MAIZE	BF200949	C-5DL1-0.60	-	HJKAX1S02FT2D0,HRFOW6E02HSSIE	HRFOW6E02HSSIE	HJKAX1S02FT2D0	HJKAX1S02FT2D0,HRFOW6E02HSSIE	HJKAX1S02FT2D0,HRFOW6E02HSSIE
	Bradi4g24790	Os02t0269600	Sb04g010330	TagnlUGTa#S32596398	trC0PHQ7C0PHQ7MAIZE,trB4FWK4B4FWK4MAIZE	-	-	-	HRFOW6E01BXUDQ	HRFOW6E01BXUDQ	HRFOW6E02F2V6M	HRFOW6E01BXUDQ,HRFOW6E01EMUB7,HRFOW6E02F2V6M	HRFOW6E01BXUDQ,HRFOW6E02F2V6M
	Bradi4g24807	Os07t0123000	Sb07g021490	HvgnlUGHv#S58585837	trB4F806B4F806MAIZE	-	-	-	HJKAX1S02H52MS,HJKAX1S02HIKOB,HRFOW6E02J43WE	HRFOW6E02J43WE	HJKAX1S02HIKOB	HJKAX1S02H52MS	HJKAX1S02HIKOB
	Bradi4g24840	-	Sb08g003960	TagnlUGTa#S58859858	trB6U1Z4B6U1Z4MAIZE,trB4FXH0B4FXH0MAIZE	-	-	-	HJKAX1S02HYSDY,HRFOW6E01AEPT7	-	HJKAX1S02HYSDY	HJKAX1S02HYSDY,HJKAX1S02FX395,HJKAX1S02G1HBU,HJKAX1S02GFQ6M,HJKAX1S02HXA8V,HRFOW6E01D98C0,HRFOW6E02JG2QB	HJKAX1S02HYSDY,HRFOW6E01AEPT7,HJKAX1S02HXA8V
	Bradi4g24852	Os11t0160900	-	-	-	-	-	-	HRFOW6E02FKMPV	HRFOW6E02FKMPV	-	-	-
	Bradi4g24857	Os11t0160900	-	TagnlUGTa#S58894693	-	-	-	-	HJKAX1S02I4ZGO,HRFOW6E01EB07J	HJKAX1S02I4ZGO,HRFOW6E01EB07J	-	HJKAX1S02I4ZGO,HRFOW6E01EB07J,HJKAX1S02IG95B,HRFOW6E01DS0JF	-
	Bradi4g24862	-	-	-	-	-	-	-	HJKAX1S02HDD18	-	-	-	-
	Bradi4g24880	-	Sb07g006010	-	-	-	-	-	HRFOW6E01B6RLB	-	HRFOW6E01B6RLB	-	-
	Bradi4g24887	Os05t0479800	-	-	-	-	-	-	HJKAX1S02HH2IL,HJKAX1S02JWQ0D	HJKAX1S02HH2IL	-	-	-
	Bradi4g24960	Os12t0159700	Sb05g003650	-	trB6SVA0B6SVA0MAIZE	-	-	-	HJKAX1S02I1TLW,HRFOW6E02JMVPR	HRFOW6E02JMVPR	HRFOW6E02JMVPR	-	HRFOW6E02JMVPR
	Bradi4g24980	-	-	-	-	-	-	-	HJKAX1S02FRN10,HRFOW6E01CYYTD,HRFOW6E01EVWK6	-	-	-	-
	Bradi4g25090	-	-	-	-	-	-	-	HRFOW6E02FWHKV	-	-	-	-
	Bradi4g25170	Os12t0157000	Sb05g003450,Sb08g003550	HvgnlUGHv#S58594162,TagnlUGTa#S33259665	trB4FEK2B4FEK2MAIZE	BE403556	C-5DL1-0.60	-	HJKAX1S02GNKYL,HRFOW6E01EBPHN	HRFOW6E01EBPHN	HJKAX1S02GNKYL,HRFOW6E01EBPHN	HJKAX1S02GNKYL,HRFOW6E01EBPHN,HJKAX1S02GTKHU	HRFOW6E01EBPHN
	Bradi4g25177	-	-	TagnlUGTa#S58891727,TagnlUGTa#S37917359	-	-	-	-	HJKAX1S02H0OJG,HRFOW6E02G8E77	-	-	HJKAX1S02H0OJG,HRFOW6E02G8E77	-
	Bradi4g25417	Os08t0550100	Sb07g024800	TagnlUGTa#S58857424	trB6TAE2B6TAE2MAIZE,trC0P531C0P531MAIZE,trB6TAE2B6TAE2MAIZE,trQ7X9K8Q7X9K8WHEAT,trC0P531C0P531MAIZE	-	-	-	HRFOW6E01CRY0C,HRFOW6E02GYLV6	HRFOW6E01CRY0C	HRFOW6E01CRY0C,HRFOW6E02GYLV6	HRFOW6E02GYLV6,HJKAX1S02G3KZI,HJKAX1S02G7DOI,HJKAX1S02HRCHW,HJKAX1S02IKBGP,HJKAX1S02IU9DR,HJKAX1S02J3407,HRFOW6E01A4EG6,HRFOW6E01C4X6Q,HRFOW6E02GO8Y3,HRFOW6E02H2HMG,HRFOW6E02IJNHM	HRFOW6E01CRY0C,HRFOW6E02GYLV6,HJKAX1S02G3KZI,HJKAX1S02G7DOI,HJKAX1S02IKBGP,HJKAX1S02IU9DR,HRFOW6E01A4EG6,HRFOW6E01C4X6Q
	Bradi4g25430	-	Sb02g007770	TagnlUGTa#S58852961	-	-	-	-	HRFOW6E01EJ6BK	-	HRFOW6E01EJ6BK	HRFOW6E01EJ6BK	-
	Bradi4g25457	-	Sb08g003430	-	trC0P841C0P841MAIZE	-	-	-	HRFOW6E01BO6VU	-	HRFOW6E01BO6VU	-	HRFOW6E01BO6VU
	Bradi4g25570	Os12t0104733	Sb04g003073	-	trQ5BQ31Q5BQ31WHEAT,trC0PMF3C0PMF3MAIZE	-	-	-	HJKAX1S02GPDQE,HJKAX1S02HH0NT,HJKAX1S02HK6U2,HRFOW6E01D19DJ	HJKAX1S02HK6U2	HJKAX1S02HH0NT	-	HJKAX1S02GPDQE,HJKAX1S02HH0NT
	Bradi4g25640	-	-	-	-	-	-	-	HRFOW6E01DSYOS,HRFOW6E02HKDY0,HRFOW6E02I0807	-	-	-	-
	Bradi4g25750	-	-	TagnlUGTa#S50382767	trB6SGP7B6SGP7MAIZE	-	-	-	HRFOW6E02HZ24W	-	-	HRFOW6E02HZ24W	HRFOW6E02HZ24W
	Bradi4g25810	Os11t0270500	Sb07g001300	-	-	-	-	-	HJKAX1S02I6J33	HJKAX1S02I6J33	HJKAX1S02I6J33	-	-
	Bradi4g25870	Os11t0114700	Sb08g002707	HvgnlUGHv#S58579214	trC0HIM8C0HIM8MAIZE	-	-	-	HRFOW6E02GXHZ8,HRFOW6E02HJGNR	HRFOW6E02GXHZ8,HJKAX1S02F944B	HRFOW6E02GXHZ8	HRFOW6E02GXHZ8,HRFOW6E02HJGNR,HJKAX1S02F944B,HRFOW6E01CTL8P,HRFOW6E01EII4Q,HRFOW6E02FPE34,HRFOW6E02I5F9S	HRFOW6E02GXHZ8,HJKAX1S02F944B,HRFOW6E01CTL8P
	Bradi4g25950	Os07t0681300	Sb05g001320	TagnlUGTa#S58886006	trB6SSW8B6SSW8MAIZE	-	-	-	HJKAX1S02JHJ1T,HRFOW6E01AUEJU,HRFOW6E02JVEP8	HRFOW6E02JVEP8	HRFOW6E01AUEJU	HJKAX1S02JHJ1T,HRFOW6E02JVEP8	HJKAX1S02JHJ1T,HRFOW6E02JVEP8
	Bradi4g25980	Os01t0897000	Sb08g002240	TagnlUGTa#S52544431,TagnlUGTa#S17888738	trB6T2B1B6T2B1MAIZE,trB4FPD7B4FPD7MAIZE	-	-	-	HJKAX1S02FLFL4,HJKAX1S02HJN5C,HJKAX1S02HSG5N,HJKAX1S02JU417	HJKAX1S02FLFL4,HJKAX1S02HJN5C,HJKAX1S02HSG5N	HJKAX1S02FLFL4,HJKAX1S02HSG5N	HJKAX1S02FLFL4,HJKAX1S02HJN5C,HJKAX1S02HSG5N	HJKAX1S02FLFL4,HJKAX1S02HJN5C,HJKAX1S02HSG5N
C-5DL1-0.60	Bradi4g26007	Os12t0121100	Sb08g002100	TagnlUGTa#S52545531	trC0PKG9C0PKG9MAIZE	BE498305	C-5DL1-0.60	-	HRFOW6E01BG24M,HRFOW6E02G8G85	HRFOW6E02G8G85	HRFOW6E02G8G85	HRFOW6E01BG24M,HRFOW6E02G8G85	HRFOW6E01BG24M,HRFOW6E02G8G85
	Bradi4g26020	-	Sb05g001470	HvgnlUGHv#S58595389	trC4J056C4J056MAIZE	-	-	-	HJKAX1S02IECAZ,HRFOW6E01D6U06	-	HRFOW6E01D6U06	HJKAX1S02IECAZ,HRFOW6E01D6U06	HJKAX1S02IECAZ
	Bradi4g26080	Os10t0541700	-	HvgnlUGHv#S39527193	-	-	-	-	HRFOW6E01BSWCU,HRFOW6E01DOB6Z	HRFOW6E01DOB6Z	-	HRFOW6E01DOB6Z,HJKAX1S02FPQ6R,HJKAX1S02GHK8I,HJKAX1S02GWUMR,HJKAX1S02HC2MP,HJKAX1S02JAQR0,HRFOW6E01AKE6K,HRFOW6E01B8ZCK,HRFOW6E01CA7U8,HRFOW6E01CPPPD,HRFOW6E01DZTNQ,HRFOW6E01E5UH1,HRFOW6E02FGIKZ,HRFOW6E02HKX90,HRFOW6E02IMQCI,HRFOW6E02JD8RE,HRFOW6E02JP3SN	-
	Bradi4g26150	Os12t0124400	-	ZmgnlUGZm#S48303831	trB6U626B6U626MAIZE	-	-	-	HJKAX1S02IJ3L6	HJKAX1S02IJ3L6	-	HJKAX1S02IJ3L6	HJKAX1S02IJ3L6
	Bradi4g26227	Os12t0126800,Os11t0130100	Sb08g001630	HvgnlUGHv#S58583927	trB6UE73B6UE73MAIZE,trC0P4X1C0P4X1MAIZE	-	-	-	HRFOW6E01E27KM,HRFOW6E02GJFOX,HRFOW6E02GT5AD,HRFOW6E02HBTBA	HRFOW6E02GJFOX,HRFOW6E02GT5AD	HRFOW6E01E27KM,HRFOW6E02GJFOX,HRFOW6E02HBTBA	HRFOW6E02GJFOX,HRFOW6E02GT5AD	HRFOW6E02GJFOX,HRFOW6E02GT5AD,HRFOW6E02HBTBA
	Bradi4g26250	-	-	-	-	-	-	-	HRFOW6E02HY2OG	-	-	-	-
	Bradi4g26380	-	Sb05g002050	HvgnlUGHv#S39527523	trG9MBF1G9MBF1HORVU	-	-	-	HRFOW6E01DKI5D	-	HRFOW6E01DKI5D	HRFOW6E01DKI5D	HRFOW6E01DKI5D
	Bradi4g26390	Os11t0134500,Os12t0132400	Sb08g001420,Sb05g002020	HvgnlUGHv#S12520943	trB6TZF0B6TZF0MAIZE	-	-	-	HRFOW6E01BRCPH,HRFOW6E01BXKVO,HRFOW6E02HK3EB,HRFOW6E02HQZ74	HRFOW6E01BRCPH,HRFOW6E01BXKVO,HRFOW6E02HK3EB,HRFOW6E02HQZ74,HRFOW6E01EV7UZ	HRFOW6E01BRCPH,HRFOW6E01BXKVO,HRFOW6E02HK3EB,HRFOW6E02HQZ74,HRFOW6E01EV7UZ	HRFOW6E01BRCPH,HRFOW6E01EV7UZ	HRFOW6E01BRCPH,HRFOW6E01BXKVO,HRFOW6E02HK3EB,HRFOW6E02HQZ74,HRFOW6E01EV7UZ
	Bradi4g26450	-	-	TagnlUGTa#S58850993	spP17801KPROMAIZE	-	-	-	HJKAX1S02GWWRG	-	-	HJKAX1S02GWWRG,HJKAX1S02JOLW4,HRFOW6E01CHSCK,HRFOW6E02JSXBB	HJKAX1S02GWWRG,HJKAX1S02JOLW4,HRFOW6E01CHSCK
	Bradi4g26550	Os12t0139500	Sb05g002600	HvgnlUGHv#S58585982,TagnlUGTa#S17987781	trB6TJI5B6TJI5MAIZE,trB4FYH9B4FYH9MAIZE	-	-	-	HJKAX1S02JJ0KU,HRFOW6E01ARX3Y,HRFOW6E01C5ZZC,HRFOW6E01D62WW,HRFOW6E01D776Z,HRFOW6E02HOQBE	HJKAX1S02JJ0KU,HRFOW6E01ARX3Y,HRFOW6E01C5ZZC,HRFOW6E02HOQBE	HJKAX1S02JJ0KU,HRFOW6E01ARX3Y,HRFOW6E01C5ZZC,HRFOW6E01D62WW,HRFOW6E02HOQBE	HRFOW6E01ARX3Y,HRFOW6E01C5ZZC,HRFOW6E01D62WW,HRFOW6E01D776Z,HRFOW6E02HOQBE,HRFOW6E01BLUCD	HJKAX1S02JJ0KU,HRFOW6E01ARX3Y,HRFOW6E01C5ZZC,HRFOW6E02HOQBE
	Bradi4g26620	-	-	-	trC0PMF3C0PMF3MAIZE,trC4J2X5C4J2X5MAIZE	-	-	-	HJKAX1S02H7CMI,HJKAX1S02JLZR8,HJKAX1S02JRTA9,HRFOW6E01D962A	-	-	-	HJKAX1S02JRTA9,HRFOW6E01D962A
	Bradi4g26627	Os11t0148700	Sb05g002930	TagnlUGTa#S58863638,TagnlUGTa#S58854033	-	-	-	-	HJKAX1S02GFODD,HJKAX1S02HZ8NU,HJKAX1S02JD5XH,HJKAX1S02JK6EW,HRFOW6E01A7GAC,HRFOW6E01AJ0O4,HRFOW6E01BAUBU,HRFOW6E01DFFEZ,HRFOW6E01DNAVV,HRFOW6E02FQ6IG	HJKAX1S02GFODD,HJKAX1S02JK6EW,HRFOW6E01DNAVV	HJKAX1S02GFODD,HJKAX1S02JK6EW,HRFOW6E01A7GAC,HRFOW6E01DFFEZ,HRFOW6E01DNAVV	HJKAX1S02GFODD,HJKAX1S02JK6EW,HRFOW6E01AJ0O4,HRFOW6E01BAUBU,HRFOW6E01DNAVV	-
	Bradi4g26720	Os03t0719100	Sb08g000380	TagnlUGTa#S58855278	-	-	-	-	HRFOW6E01DQKMR	HRFOW6E01DQKMR	HRFOW6E01DQKMR	HRFOW6E01DQKMR,HRFOW6E01ED3FJ,HRFOW6E02FV6Y3,HRFOW6E02IGUNE	-
	Bradi4g26730	Os03t0719100	Sb08g000380	-	-	-	-	-	HJKAX1S02I53G9	HJKAX1S02I53G9	HJKAX1S02I53G9	-	-
	Bradi4g26750	-	Sb08g000390	TagnlUGTa#S52543342	trC4J2V8C4J2V8MAIZE	BM138668	C-5DL1-0.60	-	HRFOW6E01AJ6G3,HRFOW6E02G2ETB,HRFOW6E02HNST5	-	HJKAX1S02HKWJP	HRFOW6E01AJ6G3,HRFOW6E02G2ETB,HJKAX1S02G6HLP,HJKAX1S02HKWJP,HJKAX1S02IYDAP	HJKAX1S02IYDAP
	Bradi4g26760	-	Sb08g000680	-	trB6U432B6U432MAIZE	-	-	-	HRFOW6E01BKKGL	-	HRFOW6E01BKKGL	-	HRFOW6E01BKKGL
	Bradi4g26770	-	Sb08g000660	TagnlUGTa#S58889019	-	-	-	-	HRFOW6E02GMBOX	-	HRFOW6E02GMBOX	HRFOW6E02GMBOX	-
	Bradi4g26782	Os12t0106525	Sb05g000610	HvgnlUGHv#S58583165,TagnlUGTa#S58891791	trC0HFF4C0HFF4MAIZE	-	-	-	HJKAX1S02GAGIU,HRFOW6E02ID584	HRFOW6E02ID584	HRFOW6E02ID584	HJKAX1S02GAGIU,HRFOW6E02ID584	HRFOW6E02ID584
	Bradi4g26795	Os02t0553000	Sb03g012040	HvgnlUGHv#S58593211	trB6UFG7B6UFG7MAIZE	-	-	-	HJKAX1S02IV2JP,HRFOW6E01CUURY	HRFOW6E01CUURY	HJKAX1S02IV2JP	HJKAX1S02IV2JP,HRFOW6E01CUURY,HJKAX1S02FN5ZM,HJKAX1S02G5OWO,HJKAX1S02GMDUU,HJKAX1S02I3UAK,HRFOW6E01AIB4Y,HRFOW6E01C3984,HRFOW6E01EVQTX,HRFOW6E02F636D,HRFOW6E02HDF5Y,HRFOW6E02HUU5L	HJKAX1S02IV2JP
	Bradi4g26840	-	Sb06g020700	TagnlUGTa#S32495390,HvgnlUGHv#S58596363	trC0HIP2C0HIP2MAIZE,trB7ZY38B7ZY38MAIZE	-	-	-	HJKAX1S02HNE3R,HJKAX1S02JPWE2	-	HJKAX1S02HNE3R,HJKAX1S02JPWE2	HJKAX1S02HNE3R,HJKAX1S02JPWE2	HJKAX1S02HNE3R,HJKAX1S02JPWE2
	Bradi4g26860	Os11t0109500	Sb08g000830	TagnlUGTa#S58854106	trB6STR9B6STR9MAIZE	-	-	-	HJKAX1S02FPURX,HJKAX1S02GEPC7,HJKAX1S02JIP2Q,HRFOW6E01A8ARB	HRFOW6E01A8ARB	HJKAX1S02GEPC7,HRFOW6E01A8ARB	HJKAX1S02JIP2Q,HRFOW6E02JGD0D	HJKAX1S02FPURX
	Bradi4g26877	Os11t0104900	Sb05g000450	HvgnlUGHv#S39524169,PvrgnlUGPvr#S49320677,TagnlUGTa#S17891441	trB4FF84B4FF84MAIZE	-	-	-	HJKAX1S02FK17G,HJKAX1S02G2BWI,HJKAX1S02HFQF2,HJKAX1S02HRYCX,HRFOW6E01BSD7S,HRFOW6E01BU9R6,HRFOW6E01E1LXF,HRFOW6E01EBSXU,HRFOW6E02F8B3E,HRFOW6E02GQ5XK,HRFOW6E02GUB74,HRFOW6E02HHD5I	HJKAX1S02FK17G	HJKAX1S02FK17G,HJKAX1S02G2BWI	HRFOW6E01BSD7S,HRFOW6E01BU9R6,HRFOW6E02F8B3E,HJKAX1S02FZKM2	HJKAX1S02FK17G
	Bradi4g26910	Os06t0535100	Sb01g004730	HvgnlUGHv#S58593541,TagnlUGTa#S58842224	trC4J5I4C4J5I4MAIZE	-	-	-	HJKAX1S02F5TGV,HJKAX1S02I39SC	HJKAX1S02F5TGV	HJKAX1S02F5TGV,HRFOW6E01AG9PB	HJKAX1S02F5TGV,HJKAX1S02I39SC,HJKAX1S02JTES7,HRFOW6E01AG9PB,HRFOW6E01CGTS0,HRFOW6E01CJM31,HRFOW6E02H0K6I,HRFOW6E02H3MC8,HRFOW6E02JREVM	HJKAX1S02F5TGV,HJKAX1S02I39SC,HRFOW6E01AG9PB
	Bradi4g26940	-	-	HvgnlUGHv#S58600865	trB6UE68B6UE68MAIZE	-	-	-	HJKAX1S02IME87	-	-	HJKAX1S02IME87	HJKAX1S02IME87
	Bradi4g26970	Os09t0267500	Sb02g018310	TagnlUGTa#S52544726,TagnlUGTa#S32656422	trB7ZZY4B7ZZY4MAIZE	-	-	-	HJKAX1S02F29GX,HJKAX1S02FWCKI,HJKAX1S02G1FYI,HJKAX1S02G6P38,HJKAX1S02HAHWW,HJKAX1S02HEY3C,HJKAX1S02JM8J1,HJKAX1S02JVVSX,HRFOW6E01DANTY,HRFOW6E01EC8I5,HRFOW6E02GVLZD,HRFOW6E02IH6BG,HRFOW6E02IUB7E,HRFOW6E02JE8A5	HJKAX1S02F29GX,HJKAX1S02FWCKI,HJKAX1S02G1FYI,HJKAX1S02G6P38,HJKAX1S02HAHWW,HJKAX1S02HEY3C,HJKAX1S02JM8J1,HRFOW6E01EC8I5,HRFOW6E02GVLZD,HRFOW6E02IH6BG,HRFOW6E02IUB7E	HJKAX1S02G6P38,HJKAX1S02HEY3C	HJKAX1S02FWCKI,HJKAX1S02G1FYI,HJKAX1S02G6P38,HJKAX1S02HAHWW,HJKAX1S02HEY3C,HJKAX1S02JM8J1,HJKAX1S02JVVSX,HRFOW6E02GVLZD,HRFOW6E02IH6BG,HRFOW6E02IUB7E,HRFOW6E02JE8A5,HJKAX1S02F57VZ,HJKAX1S02H67FC,HRFOW6E01DEZ5T,HRFOW6E01DY9Y5,HRFOW6E02GBKYL,HRFOW6E02GG8IG,HRFOW6E02GHR1Q,HRFOW6E02HX5VL,HRFOW6E02JZEKI	HJKAX1S02G1FYI,HJKAX1S02HAHWW,HJKAX1S02HEY3C,HJKAX1S02JVVSX,HRFOW6E02GVLZD,HRFOW6E02JE8A5,HJKAX1S02F57VZ,HJKAX1S02H67FC,HRFOW6E02GG8IG,HRFOW6E02GHR1Q
C-5DL1-0.60	Bradi4g26990	Os09t0279100	-	HvgnlUGHv#S58583141,TagnlUGTa#S24623138	trB4FZT6B4FZT6MAIZE	-	-	-	HRFOW6E01A1JQF,HRFOW6E02HLCYA,HRFOW6E02JJ5PV	HRFOW6E01A1JQF	-	HRFOW6E01A1JQF,HRFOW6E02HLCYA,HRFOW6E02JJ5PV	HRFOW6E01A1JQF
	Bradi4g27017	Os09t0247600	Sb01g027030	HvgnlUGHv#S58582751	trC0PMN4C0PMN4MAIZE,trB6TXV3B6TXV3MAIZE,trC0PMN4C0PMN4MAIZE	-	-	-	HJKAX1S02HHZJS,HJKAX1S02HNQDR,HRFOW6E01BGAVN,HRFOW6E02H5Y04	HJKAX1S02HHZJS,HJKAX1S02HNQDR	HJKAX1S02HHZJS,HRFOW6E01BGAVN	HJKAX1S02HHZJS,HJKAX1S02HNQDR,HRFOW6E01BGAVN,HRFOW6E02H5Y04,HJKAX1S02FE0SC,HJKAX1S02GEN0Z	HJKAX1S02HHZJS,HRFOW6E01BGAVN,HRFOW6E02H5Y04,HJKAX1S02FE0SC,HJKAX1S02GEN0Z
	Bradi4g27040	Os09t0279400	Sb02g018640	HvgnlUGHv#S58583261	trB6SNU6B6SNU6MAIZE	-	-	-	HJKAX1S02FOC0L	HJKAX1S02FOC0L	HJKAX1S02FOC0L	HJKAX1S02FOC0L,HJKAX1S02HDL5V,HRFOW6E01DLN2W	HJKAX1S02FOC0L
	Bradi4g27057	Os09t0279600	Sb02g018660	TagnlUGTa#S58860102,HvgnlUGHv#S39523333	-	-	-	-	HJKAX1S02F2KJ9,HJKAX1S02G0I5F,HJKAX1S02GLSOW,HJKAX1S02GT7NC,HJKAX1S02HEM0U,HJKAX1S02HQCSV,HJKAX1S02JMRDK,HRFOW6E01CILDP,HRFOW6E01DHYJG,HRFOW6E02F1KIE,HRFOW6E02GP12U,HRFOW6E02GYP6R,HRFOW6E02IK996,HRFOW6E02JHPJ2	HJKAX1S02F2KJ9,HJKAX1S02G0I5F,HJKAX1S02GLSOW,HJKAX1S02GT7NC,HJKAX1S02HEM0U,HJKAX1S02HQCSV,HRFOW6E02F1KIE,HRFOW6E02GP12U,HRFOW6E02GYP6R,HRFOW6E02JHPJ2,HJKAX1S02GYACM,HRFOW6E01EC3N8	HJKAX1S02F2KJ9,HJKAX1S02G0I5F,HJKAX1S02GLSOW,HJKAX1S02GT7NC,HJKAX1S02HEM0U,HJKAX1S02JMRDK,HRFOW6E01CILDP,HRFOW6E02F1KIE,HRFOW6E02GP12U,HRFOW6E02GYP6R,HJKAX1S02GYACM,HRFOW6E01B8R2V,HRFOW6E01EC3N8	HJKAX1S02G0I5F,HJKAX1S02GLSOW,HJKAX1S02GT7NC,HJKAX1S02HEM0U,HJKAX1S02HQCSV,HRFOW6E01CILDP,HRFOW6E01DHYJG,HRFOW6E02GYP6R,HJKAX1S02F6HF2,HJKAX1S02GYACM,HRFOW6E01B8R2V,HRFOW6E01DTXRU,HRFOW6E01EC3N8,HRFOW6E01EZ92F,HRFOW6E02ITCWO,HRFOW6E02JTFOL,HRFOW6E02JUW4U	-
	Bradi4g27070	Os09t0280300	Sb02g018670	HvgnlUGHv#S39527689,TagnlUGTa#S58866975	trB6TIK9B6TIK9MAIZE	BF483362	C-5DL1-0.60	-	HJKAX1S02GG58F,HRFOW6E01AP839,HRFOW6E01ELSBE,HRFOW6E02G4BKU	HRFOW6E01AP839,HRFOW6E01ELSBE,HRFOW6E01CHEUP	HRFOW6E01AP839,HRFOW6E01ELSBE,HRFOW6E02G4BKU,HRFOW6E01CHEUP	HJKAX1S02GG58F,HRFOW6E01AP839,HRFOW6E01ELSBE,HRFOW6E02G4BKU,HJKAX1S02GSTIU,HJKAX1S02JM0J5,HRFOW6E01CHEUP,HRFOW6E01CIQ8I	HRFOW6E01AP839,HRFOW6E01ELSBE,HRFOW6E01CHEUP
	Bradi4g27090	Os05t0370600	Sb10g024200	TagnlUGTa#S58851885	trC0P6C6C0P6C6MAIZE,trB6U8U3B6U8U3MAIZE	-	-	-	HJKAX1S02FFTY5,HRFOW6E01B9OPH,HRFOW6E01DY0MX	HRFOW6E01DY0MX	HRFOW6E01DY0MX	HRFOW6E01B9OPH,HJKAX1S02HJK6C,HJKAX1S02JOGD3,HRFOW6E01DSEAJ	HRFOW6E01B9OPH,HRFOW6E01DY0MX,HJKAX1S02JOGD3,HRFOW6E01DSEAJ
	Bradi4g27100	Os09t0280500	-	TagnlUGTa#S32507112	-	-	-	-	HJKAX1S02GL0M2,HJKAX1S02HBT9U	HJKAX1S02GL0M2,HJKAX1S02HBT9U	-	HJKAX1S02GL0M2,HJKAX1S02FUQZ7,HJKAX1S02I9NF7,HJKAX1S02IBXHI,HJKAX1S02JH83Q	-
	Bradi4g27117	-	-	TagnlUGTa#S58909855	trB6T4S9B6T4S9MAIZE,trC0PIV6C0PIV6MAIZE	-	-	-	HJKAX1S02FI4Q0,HJKAX1S02JPW97,HRFOW6E01EIIZI,HRFOW6E02GO286	-	-	HJKAX1S02FI4Q0,HJKAX1S02JPW97,HRFOW6E01EIIZI,HJKAX1S02FMPJN,HJKAX1S02FQI4Q,HJKAX1S02FUQ7A,HJKAX1S02GBNT3,HJKAX1S02H1255,HJKAX1S02H69L2,HJKAX1S02JY7KH,HRFOW6E01AW4RJ,HRFOW6E01CDM8B,HRFOW6E01CUI27,HRFOW6E01CYTTJ,HRFOW6E02HMJ6E,HRFOW6E02IKEEU	HJKAX1S02FI4Q0,HJKAX1S02JPW97,HRFOW6E01EIIZI,HRFOW6E02GO286,HJKAX1S02FQI4Q,HJKAX1S02GBNT3,HRFOW6E01AW4RJ,HRFOW6E01CDM8B,HRFOW6E02IKEEU
	Bradi4g27157	Os09t0281900	Sb02g018910,Sb07g013350	TagnlUGTa#S58857380	trB7ZXU4B7ZXU4MAIZE	-	-	-	HJKAX1S02HZJ3P,HJKAX1S02I0JS5,HJKAX1S02ITS0L,HRFOW6E01ASBZ8,HRFOW6E02FH09N,HRFOW6E02GGZD2,HRFOW6E02IC60R	HJKAX1S02HZJ3P,HJKAX1S02I0JS5,HRFOW6E01ASBZ8,HRFOW6E02FH09N,HRFOW6E02GGZD2	HJKAX1S02I0JS5,HJKAX1S02ITS0L,HRFOW6E01ASBZ8,HRFOW6E02FH09N,HRFOW6E02GGZD2,HRFOW6E02IC60R	HJKAX1S02HZJ3P,HRFOW6E02FH09N,HRFOW6E02GGZD2,HRFOW6E01C9BEB	HJKAX1S02HZJ3P,HRFOW6E02FH09N,HRFOW6E02GGZD2
	Bradi4g27190	Os08t0337300	Sb02g019320	TagnlUGTa#S58887519	-	BE496925	C-5DL1-0.60	-	HJKAX1S02IB4QX,HJKAX1S02IET79,HJKAX1S02IM6F6,HRFOW6E02G6DWG,HRFOW6E02ILR4U	HRFOW6E02G6DWG	HRFOW6E02ILR4U,HRFOW6E01C1YZS	HRFOW6E02ILR4U,HJKAX1S02GOQOX,HJKAX1S02HG7CN,HJKAX1S02JKFOK,HJKAX1S02JSOKF,HRFOW6E01A0GKO,HRFOW6E01A0ZH5,HRFOW6E01A99PS,HRFOW6E01AOYOX,HRFOW6E01BAUPN,HRFOW6E01C1YZS,HRFOW6E02IJDM9,HRFOW6E02JB8SN	-
	Bradi4g27210	Os01t0510600	Sb02g020260	TagnlUGTa#S58900822	trB4FXB9B4FXB9MAIZE,trC0P5T0C0P5T0MAIZE	-	-	-	HJKAX1S02HW4WY,HRFOW6E02HRX52,HRFOW6E01ELWVN,HRFOW6E02H6SKR	HJKAX1S02HW4WY,HRFOW6E02HRX52,HRFOW6E01ELWVN	HJKAX1S02HW4WY,HRFOW6E02HRX52,HRFOW6E01ELWVN	HJKAX1S02HW4WY,HRFOW6E02HRX52,HRFOW6E01ELWVN,HRFOW6E02H6SKR,HRFOW6E02I1BJZ	HJKAX1S02HW4WY,HRFOW6E02HRX52,HRFOW6E01ELWVN,HRFOW6E02H6SKR
	Bradi4g27220	Os01t0510800	Sb01g007316,Sb02g020250	TagnlUGTa#S52545278	trB8A2G2B8A2G2MAIZE	-	-	-	HJKAX1S02JWII8,HRFOW6E01BKOPN	HJKAX1S02JWII8,HRFOW6E01BKOPN,HRFOW6E01DTHOU	HJKAX1S02JWII8,HRFOW6E01BKOPN	HJKAX1S02JWII8,HRFOW6E01BKOPN,HRFOW6E01DTHOU	HJKAX1S02JWII8,HRFOW6E01DTHOU
	Bradi4g27230	Os03t0817200,Os07t0231400	Sb02g006930	HvgnlUGHv#S58585611	trB4F9V0B4F9V0MAIZE,trB4FJE6B4FJE6MAIZE	-	-	-	HRFOW6E01DI234,HRFOW6E01EH9XL,HRFOW6E02GGWGJ	HRFOW6E01DI234,HRFOW6E01EH9XL,HRFOW6E02GGWGJ	HRFOW6E01DI234,HRFOW6E01EH9XL,HRFOW6E02GGWGJ	HRFOW6E01DI234,HJKAX1S02H1FNA	HRFOW6E01DI234,HRFOW6E01EH9XL,HRFOW6E02GGWGJ
	Bradi4g27240	Os09t0284200,Os03t0805350	Sb02g019610	HvgnlUGHv#S58583873,TagnlUGTa#S58904181,TagnlUGTa#S58891777	trC4J0A6C4J0A6MAIZE,trC0PAS3C0PAS3MAIZE,trB6TNR3B6TNR3MAIZE	BF483513	C-5DL1-0.60	-	HJKAX1S02HTSV6,HJKAX1S02IY7SW,HRFOW6E02GYKNA,HRFOW6E02ILSYW,HRFOW6E02IQRXT	HJKAX1S02HTSV6,HRFOW6E02GYKNA,HRFOW6E02IQRXT	HJKAX1S02HTSV6,HJKAX1S02IY7SW,HRFOW6E02GYKNA,HRFOW6E02ILSYW,HRFOW6E02IQRXT	HJKAX1S02HTSV6,HJKAX1S02IY7SW,HRFOW6E02GYKNA,HRFOW6E02IQRXT,HRFOW6E01B7K5F,HRFOW6E02FZ8JQ,HRFOW6E02IV5CY	HJKAX1S02HTSV6,HJKAX1S02IY7SW,HRFOW6E02GYKNA,HRFOW6E02IQRXT
	Bradi4g27270	Os08t0338700,Os09t0284400	Sb02g019590	-	trB4FN51B4FN51MAIZE	-	-	-	HJKAX1S02GAXAD,HJKAX1S02IQ7P5	HJKAX1S02GAXAD,HJKAX1S02IQ7P5	HJKAX1S02GAXAD,HJKAX1S02IQ7P5	-	HJKAX1S02IQ7P5
	Bradi4g27290	Os09t0284600	Sb02g019580	HvgnlUGHv#S58601348,TagnlUGTa#S26026714	trQ8S4P3Q8S4P3MAIZE	-	-	-	HJKAX1S02F9L1Y,HJKAX1S02FSXIM,HJKAX1S02HMT33,HJKAX1S02HRB8W,HJKAX1S02I8MWI,HJKAX1S02JZI9E,HRFOW6E01D6FEI,HRFOW6E01DK42V,HRFOW6E01DO7VL,HRFOW6E01EHHTZ,HRFOW6E02GEA5E	HJKAX1S02FSXIM,HJKAX1S02HMT33,HRFOW6E01D6FEI	HJKAX1S02F9L1Y,HJKAX1S02HRB8W,HJKAX1S02I8MWI,HJKAX1S02JZI9E,HRFOW6E01D6FEI,HRFOW6E01DK42V,HRFOW6E01DO7VL,HRFOW6E01EHHTZ,HRFOW6E02GEA5E,HJKAX1S02IGB9B	HJKAX1S02FSXIM,HJKAX1S02HRB8W,HJKAX1S02I8MWI,HJKAX1S02JZI9E,HRFOW6E01D6FEI,HRFOW6E01DK42V,HRFOW6E01DO7VL,HRFOW6E02GEA5E,HJKAX1S02IGB9B,HJKAX1S02IJ1MC,HJKAX1S02IQ5IV,HJKAX1S02JTE1U,HRFOW6E01A6NMZ,HRFOW6E01AJY48,HRFOW6E01B21B0	HJKAX1S02F9L1Y,HJKAX1S02FSXIM,HJKAX1S02HMT33,HJKAX1S02HRB8W,HJKAX1S02I8MWI,HRFOW6E01D6FEI,HRFOW6E02GEA5E,HJKAX1S02IGB9B
	Bradi4g27320	-	Sb06g017620	TagnlUGTa#S52542929	-	-	-	-	HJKAX1S02HK60R,HRFOW6E01ETIEV	-	HJKAX1S02HK60R,HRFOW6E01ETIEV	HJKAX1S02HK60R,HRFOW6E01ETIEV,HRFOW6E01DAK27	-
	Bradi4g27327	Os09t0286300	Sb03g042780	TagnlUGTa#S32588323	-	-	-	-	HJKAX1S02G04HZ,HJKAX1S02IAWQV	HJKAX1S02IAWQV	HJKAX1S02G04HZ,HJKAX1S02IAWQV	HJKAX1S02G04HZ,HJKAX1S02IAWQV,HJKAX1S02HSHE8,HJKAX1S02JBFCI,HJKAX1S02JT3MZ,HJKAX1S02JYTAT,HRFOW6E01CNY10,HRFOW6E01DRGL6,HRFOW6E01E27OG,HRFOW6E01EA65Q,HRFOW6E01EKNIF,HRFOW6E02GN1FY	-
	Bradi4g27334	Os09t0286400,Os09t0482620	Sb02g028040,Sb02g019500	HvgnlUGHv#S58596412,HvgnlUGHv#S58600949,TagnlUGTa#S52542520	trB4FBH9B4FBH9MAIZE,trB4FS09B4FS09MAIZE,trQ2PP61Q2PP61HORVU	-	-	-	HJKAX1S02F2NKQ,HJKAX1S02IL3TD,HRFOW6E01A9JNL,HRFOW6E02F92AC,HRFOW6E02JP13W	HJKAX1S02F2NKQ,HJKAX1S02IL3TD,HRFOW6E02F92AC,HJKAX1S02F0H1T,HRFOW6E02FZ6RZ	HJKAX1S02IL3TD,HRFOW6E02JP13W,HJKAX1S02F0H1T	HJKAX1S02F2NKQ,HJKAX1S02IL3TD,HRFOW6E01A9JNL,HRFOW6E02F92AC,HRFOW6E02JP13W,HJKAX1S02F0H1T,HRFOW6E02F2YVB,HRFOW6E02FZ6RZ	HJKAX1S02F2NKQ,HJKAX1S02IL3TD,HRFOW6E01A9JNL,HRFOW6E02F92AC,HRFOW6E02JP13W,HRFOW6E02FZ6RZ
	Bradi4g27341	Os04t0125700	-	-	trC0P5G5C0P5G5MAIZE	-	-	-	HJKAX1S02HGEC1	HJKAX1S02HGEC1	-	-	HJKAX1S02HGEC1
	Bradi4g27370	-	Sb02g019520	TagnlUGTa#S12991928	trB6SU91B6SU91MAIZE	-	-	-	HRFOW6E02H22C8	-	HRFOW6E02H22C8	HRFOW6E02H22C8,HJKAX1S02JBBZM,HRFOW6E01AXZF8,HRFOW6E01BCBTI,HRFOW6E01DOOLS	HJKAX1S02JBBZM,HRFOW6E01BCBTI,HRFOW6E01DOOLS
	Bradi4g27376	Os02t0233333	Sb02g019530	TagnlUGTa#S32636389	trB6SY75B6SY75MAIZE,trB4FBE1B4FBE1MAIZE	-	-	-	HJKAX1S02GH45B	HJKAX1S02GH45B	HJKAX1S02GH45B	HJKAX1S02GH45B,HRFOW6E01D6KYD,HRFOW6E01D8O4V	HJKAX1S02GH45B,HRFOW6E01D6KYD,HRFOW6E01D8O4V
	Bradi4g27390	Os09t0447300	Sb02g026160	-	trB4FW35B4FW35MAIZE	-	-	-	HRFOW6E01DPORX	HRFOW6E01DPORX	HRFOW6E01DPORX	-	HRFOW6E01DPORX
	Bradi4g27430	Os09t0293400	Sb02g019480	TagnlUGTa#S26025104	trC0HHI6C0HHI6MAIZE,trB6U4K0B6U4K0MAIZE,trB4FCQ9B4FCQ9MAIZE,trC0HHI6C0HHI6MAIZE	-	-	-	HRFOW6E01DJTJ8,HRFOW6E02GE1KK	HRFOW6E01DJTJ8,HRFOW6E02GE1KK	HRFOW6E01DJTJ8,HRFOW6E02GE1KK	HRFOW6E01DJTJ8,HRFOW6E02GE1KK,HJKAX1S02JXJK1,HRFOW6E01BUCO4	HRFOW6E01DJTJ8,HRFOW6E02GE1KK,HJKAX1S02JXJK1,HRFOW6E01BUCO4
	Bradi4g27450	Os09t0294000,Os08t0342400	Sb02g019450	TagnlUGTa#S52542915	spP49080AKH2MAIZE,spP49079AKH1MAIZE,trB8A1Q6B8A1Q6MAIZE,trC0PFV7C0PFV7MAIZE,spP49079AKH1MAIZE,trB8A1Q6B8A1Q6MAIZE,spP49080AKH2MAIZE,trC0PFV7C0PFV7MAIZE	-	-	-	HJKAX1S02FE0FZ,HJKAX1S02FW7X8,HJKAX1S02GXVCH,HJKAX1S02H6WMS,HJKAX1S02HB3EC,HRFOW6E01B0YQL,HRFOW6E01B1NLZ,HRFOW6E01D4O27,HRFOW6E01DQ5Z8,HRFOW6E02G2R7D,HRFOW6E02G8Q2M,HRFOW6E02IH9P9,HRFOW6E02ISOYT,HRFOW6E02J0C1Q,HRFOW6E02J0M75,HRFOW6E02JYOOK	HJKAX1S02FE0FZ,HJKAX1S02H6WMS,HRFOW6E01B1NLZ,HRFOW6E01D4O27,HRFOW6E01DQ5Z8,HRFOW6E02G2R7D,HRFOW6E02G8Q2M,HRFOW6E02J0C1Q,HRFOW6E02J0M75,HJKAX1S02JM71X	HJKAX1S02FE0FZ,HJKAX1S02FW7X8,HJKAX1S02GXVCH,HJKAX1S02H6WMS,HJKAX1S02HB3EC,HRFOW6E01B1NLZ,HRFOW6E01D4O27,HRFOW6E01DQ5Z8,HRFOW6E02G2R7D,HRFOW6E02G8Q2M,HRFOW6E02IH9P9,HRFOW6E02ISOYT,HRFOW6E02J0C1Q,HRFOW6E02J0M75,HRFOW6E02JYOOK,HJKAX1S02F37OB	HJKAX1S02FE0FZ,HJKAX1S02FW7X8,HJKAX1S02GXVCH,HJKAX1S02H6WMS,HRFOW6E01B0YQL,HRFOW6E01B1NLZ,HRFOW6E01D4O27,HRFOW6E01DQ5Z8,HRFOW6E02G2R7D,HRFOW6E02G8Q2M,HRFOW6E02IH9P9,HRFOW6E02J0C1Q,HRFOW6E02J0M75,HRFOW6E02JYOOK,HJKAX1S02F37OB,HJKAX1S02F5WLV,HJKAX1S02GIYPL,HJKAX1S02GX07M,HJKAX1S02H6UXB,HJKAX1S02HB4G6,HJKAX1S02HCVXA,HJKAX1S02HLMOA,HJKAX1S02HN1OU,HJKAX1S02IK68B,HJKAX1S02IS83Y,HJKAX1S02JM71X,HJKAX1S02…	HJKAX1S02FE0FZ,HJKAX1S02FW7X8,HJKAX1S02GXVCH,HJKAX1S02H6WMS,HRFOW6E01B0YQL,HRFOW6E01B1NLZ,HRFOW6E01D4O27,HRFOW6E01DQ5Z8,HRFOW6E02G2R7D,HRFOW6E02G8Q2M,HRFOW6E02ISOYT,HRFOW6E02J0C1Q,HRFOW6E02J0M75,HRFOW6E02JYOOK,HJKAX1S02F37OB,HJKAX1S02GIYPL,HJKAX1S02HB4G6,HJKAX1S02HCVXA,HJKAX1S02IK68B,HJKAX1S02IS83Y,HJKAX1S02JM71X,HJKAX1S02JS0ON,HRFOW6E01D8FEQ,HRFOW6E01EEA4K,HRFOW6E01EO8LT,HRFOW6E02GS5VX,HRFOW6E02…
C-5DL1-0.60	Bradi4g27460	Os09t0296400	Sb02g019440	HvgnlUGHv#S58598553	trC0HIP3C0HIP3MAIZE	-	-	-	HJKAX1S02I1JF5,HJKAX1S02I34XL,HJKAX1S02IK7GB,HRFOW6E02F5UMA	HJKAX1S02I1JF5,HJKAX1S02I34XL,HJKAX1S02IK7GB,HRFOW6E02F5UMA,HJKAX1S02HF262	HJKAX1S02I1JF5,HJKAX1S02IK7GB,HRFOW6E02F5UMA	HJKAX1S02I1JF5,HJKAX1S02IK7GB,HRFOW6E02F5UMA,HJKAX1S02G8L60,HJKAX1S02GU77R,HJKAX1S02HF262,HJKAX1S02JB0ZT,HRFOW6E02HWO8T	HJKAX1S02I34XL
	Bradi4g27470	Os09t0296700	Sb02g019400	TagnlUGTa#S12962229	trB4FMG6B4FMG6MAIZE	-	-	-	HRFOW6E02IP9JG	HRFOW6E02IP9JG	HRFOW6E02IP9JG	HRFOW6E02IP9JG	HRFOW6E02IP9JG
	Bradi4g27480	Os09t0296800	Sb02g020290	TagnlUGTa#S58899376	trB4FYZ4B4FYZ4MAIZE	-	-	-	HRFOW6E01DF8Z7	HRFOW6E01DF8Z7	HRFOW6E01DF8Z7	HRFOW6E01DF8Z7	HRFOW6E01DF8Z7
	Bradi4g27490	Os09t0297000	Sb04g000740	TagnlUGTa#S58905691	trB6TQ47B6TQ47MAIZE,spP42045HEMHHORVU,spP42045HEMHHORVU,trB6TQ47B6TQ47MAIZE	BF484133	C-5DL1-0.60	-	HRFOW6E02GH14W,HRFOW6E02INV6J	HRFOW6E02GH14W	HRFOW6E02GH14W	HRFOW6E02GH14W,HRFOW6E02INV6J,HJKAX1S02IOW5K,HJKAX1S02JMXSA,HRFOW6E01DR6NT,HRFOW6E02I8TNM,HRFOW6E02IQCPX	HRFOW6E02GH14W,HRFOW6E02INV6J,HJKAX1S02IOW5K,HJKAX1S02JMXSA,HRFOW6E01DR6NT,HRFOW6E02I8TNM,HRFOW6E02IQCPX
	Bradi4g27530	-	Sb04g011270	TagnlUGTa#S17894682	trB6SK03B6SK03MAIZE	-	-	-	HRFOW6E01EQZN0,HRFOW6E02JHWVJ,HJKAX1S02IRLSS	-	HRFOW6E01EQZN0	HRFOW6E01EQZN0,HRFOW6E02JHWVJ,HJKAX1S02IRLSS,HJKAX1S02G1P3X,HJKAX1S02GH01V,HRFOW6E01C8JVQ	HRFOW6E02JHWVJ
	Bradi4g27550	Os08t0344600	Sb02g020360	HvgnlUGHv#S58599141	trC0P317C0P317MAIZE,trB6TEP5B6TEP5MAIZE	-	-	-	HJKAX1S02JHH6G,HRFOW6E02HTEF1,HRFOW6E02IGJSC	HJKAX1S02JHH6G,HRFOW6E02IGJSC	HRFOW6E02IGJSC	HRFOW6E02HTEF1,HRFOW6E02IGJSC,HRFOW6E01EEMXX,HRFOW6E02IJRZK	HJKAX1S02JHH6G,HRFOW6E02HTEF1,HRFOW6E02IGJSC,HRFOW6E02IJRZK
	Bradi4g27570	Os08t0345800	Sb02g020410	TagnlUGTa#S22119324	trQ5XXD1Q5XXD1WHEAT	-	-	-	HRFOW6E01APW65,HRFOW6E01CJH4X,HRFOW6E02HXGCJ	HRFOW6E01APW65,HRFOW6E01CJH4X	HRFOW6E01CJH4X,HRFOW6E02HXGCJ,HJKAX1S02ION7I,HRFOW6E01B2EHT,HRFOW6E02GGRFQ	HRFOW6E01APW65,HRFOW6E01CJH4X,HRFOW6E02HXGCJ,HJKAX1S02FQVY6,HJKAX1S02G3W95,HJKAX1S02GHNAU,HJKAX1S02ION7I,HJKAX1S02IPGWC,HRFOW6E01B2EHT,HRFOW6E02F9W7R,HRFOW6E02GGRFQ,HRFOW6E02H1XQ0,HRFOW6E02JA6O4	HRFOW6E01APW65,HRFOW6E01CJH4X,HRFOW6E02HXGCJ,HJKAX1S02FQVY6,HJKAX1S02ION7I,HJKAX1S02IPGWC,HRFOW6E01B2EHT,HRFOW6E02F9W7R,HRFOW6E02GGRFQ,HRFOW6E02H1XQ0,HRFOW6E02JA6O4
	Bradi4g27580	Os09t0298400	Sb02g020440	TagnlUGTa#S58885041,HvgnlUGHv#S39525513	trB4FPK4B4FPK4MAIZE	-	-	-	HJKAX1S02FOBUD,HRFOW6E02IJSP4,HJKAX1S02G70LT,HRFOW6E01B2QG5	HJKAX1S02FOBUD,HJKAX1S02G70LT,HRFOW6E01B15H1,HRFOW6E01DRW42,HRFOW6E01EEYIO,HRFOW6E02IE7JR,HRFOW6E02JZ7LH	HJKAX1S02FOBUD,HJKAX1S02G70LT,HRFOW6E01B15H1,HRFOW6E01EEYIO,HRFOW6E02IE7JR	HJKAX1S02FOBUD,HRFOW6E02IJSP4,HRFOW6E01B2QG5,HJKAX1S02I2QOK,HJKAX1S02JD6UN,HRFOW6E01B15H1,HRFOW6E01DRW42,HRFOW6E01EDMTT,HRFOW6E01EEYIO,HRFOW6E02HCVLE,HRFOW6E02IE7JR,HRFOW6E02JZ7LH	HJKAX1S02FOBUD,HJKAX1S02G70LT,HRFOW6E01B2QG5,HRFOW6E01B15H1,HRFOW6E02IE7JR,HRFOW6E02JZ7LH
	Bradi4g27590	Os09t0298500	Sb02g020450	TagnlUGTa#S17986195,HvgnlUGHv#S39526236	trB4F8X0B4F8X0MAIZE	-	-	-	HJKAX1S02FJU4O,HJKAX1S02G3H4G,HJKAX1S02HB2J8,HJKAX1S02HN7BS,HJKAX1S02I5DVD,HRFOW6E01BRGR7	HJKAX1S02G3H4G,HJKAX1S02HB2J8,HJKAX1S02HN7BS,HJKAX1S02I5DVD,HRFOW6E01BRGR7	HJKAX1S02FJU4O,HJKAX1S02HB2J8,HJKAX1S02HN7BS,HJKAX1S02I5DVD,HRFOW6E01BRGR7	HJKAX1S02FJU4O,HJKAX1S02G3H4G,HJKAX1S02HB2J8,HJKAX1S02HN7BS,HJKAX1S02I5DVD,HRFOW6E01BRGR7	HJKAX1S02HB2J8,HJKAX1S02HN7BS,HJKAX1S02I5DVD,HRFOW6E01BRGR7
	Bradi4g27600	Os09t0298700	Sb02g020460	HvgnlUGHv#S58592896	-	BE591431	C-5DL1-0.60	-	HJKAX1S02GDPZF,HJKAX1S02JQ3W5,HRFOW6E01A1AN0,HRFOW6E01EFPT5,HRFOW6E02IA3OI	HJKAX1S02GDPZF,HRFOW6E01A1AN0,HRFOW6E02IA3OI	HRFOW6E02IA3OI	HJKAX1S02GDPZF,HJKAX1S02JQ3W5,HRFOW6E01A1AN0,HRFOW6E01EFPT5,HRFOW6E02IA3OI,HJKAX1S02F1EHV,HJKAX1S02FM7W8,HJKAX1S02G5U81,HJKAX1S02GKTOG,HJKAX1S02I2M50,HJKAX1S02IKJ88,HJKAX1S02IQSCK,HJKAX1S02JF1RQ,HRFOW6E01A9G58,HRFOW6E01BAN41,HRFOW6E01BJVFF,HRFOW6E01CZ4JO,HRFOW6E01D1SCP,HRFOW6E01DEL1F,HRFOW6E02FS5A3,HRFOW6E02GSEV3,HRFOW6E02IBAX8,HRFOW6E02IH6TA,HRFOW6E02IMSS9	-
	Bradi4g27607	-	-	-	trB6TTD2B6TTD2MAIZE	-	-	-	HJKAX1S02JL9IS	-	-	-	HJKAX1S02JL9IS
	Bradi4g27620	-	Sb02g020700	TagnlUGTa#S58883143	trB4F7W7B4F7W7MAIZE	-	-	-	HRFOW6E01B2FU2	-	HRFOW6E01B2FU2	HRFOW6E01B2FU2,HJKAX1S02F6MUF,HJKAX1S02GR06A,HRFOW6E01BFQZI,HRFOW6E02HW67K,HRFOW6E02HXBEA	HRFOW6E01B2FU2
	Bradi4g27670	-	-	-	-	-	-	-	HRFOW6E01AEE3S,HRFOW6E01DQN47	-	-	-	-
	Bradi4g27730	-	-	-	-	-	-	-	HRFOW6E02ITAE4	-	-	-	-
	Bradi4g27747	Os09t0306700	Sb02g020790	HvgnlUGHv#S39524084,TagnlUGTa#S52544471	trE1U253E1U253WHEAT	gpw7244	-	28.1	HRFOW6E02JJ3KY,HJKAX1S02FVR0D,HJKAX1S02HAAWQ,HJKAX1S02HAIB0,HRFOW6E01AIO9L,HRFOW6E01CHET5,HRFOW6E02FRGXG	HRFOW6E02JJ3KY,HJKAX1S02FVR0D	HRFOW6E02JJ3KY,HJKAX1S02HAAWQ,HJKAX1S02HAIB0,HRFOW6E01AIO9L,HRFOW6E02FRGXG	HRFOW6E02JJ3KY,HJKAX1S02FVR0D,HJKAX1S02HAAWQ,HJKAX1S02HAIB0,HRFOW6E01AIO9L,HRFOW6E01CHET5,HRFOW6E02FRGXG,HJKAX1S02FMSIB,HJKAX1S02JGLRB	HRFOW6E02JJ3KY,HJKAX1S02FVR0D,HJKAX1S02HAAWQ,HJKAX1S02HAIB0,HRFOW6E01AIO9L,HRFOW6E01CHET5,HRFOW6E02FRGXG
	Bradi4g27760	Os09t0307300	Sb02g020830	HvgnlUGHv#S39525713,TagnlUGTa#S17989056	trG8XQY2G8XQY2WHEAT	-	-	-	HRFOW6E01BLNPB,HRFOW6E01CYEJF,HRFOW6E01DXPMD	HRFOW6E01BLNPB	HRFOW6E01CYEJF,HRFOW6E01DXPMD	HRFOW6E01BLNPB,HRFOW6E01DXPMD,HRFOW6E01AW0B3	HRFOW6E01BLNPB,HRFOW6E01CYEJF
	Bradi4g27777	-	-	-	trQ3T8Y7Q3T8Y7MAIZE	-	-	-	HJKAX1S02HR16S	-	-	-	HJKAX1S02HR16S
	Bradi4g27797	-	Sb02g020844	-	trQ8H6A9Q8H6A9MAIZE	-	-	-	HRFOW6E02HZCCP	-	HRFOW6E02HZCCP	-	HRFOW6E02HZCCP
	Bradi4g27810	Os09t0308900	-	HvgnlUGHv#S58598036	trB4FEX1B4FEX1MAIZE,trB4FE57B4FE57MAIZE,trB6UAM7B6UAM7MAIZE	BE499599	C-5DL1-0.60	-	HJKAX1S02I1BRJ,HJKAX1S02IFG3G,HRFOW6E01BRNK1,HRFOW6E02H2XBY	HJKAX1S02I1BRJ,HJKAX1S02IFG3G,HRFOW6E01BRNK1,HRFOW6E02H2XBY	-	HJKAX1S02I1BRJ,HRFOW6E01BRNK1,HRFOW6E02H2XBY,HJKAX1S02FH93V,HJKAX1S02FKC7J,HJKAX1S02HLLJR,HJKAX1S02JPV06,HRFOW6E01B93TR,HRFOW6E01BR2CK,HRFOW6E01COW3C,HRFOW6E02F5WQU,HRFOW6E02GAPYJ,HRFOW6E02GW4DW	HJKAX1S02I1BRJ,HJKAX1S02IFG3G,HRFOW6E01BRNK1,HJKAX1S02FKC7J,HRFOW6E01COW3C
	Bradi4g27850	Os09t0309700	-	-	-	-	-	-	HJKAX1S02JXKQV,HRFOW6E01CS1WW	HRFOW6E01CS1WW	-	-	-
	Bradi4g27880	Os09t0314400	Sb02g021050	HvgnlUGHv#S58597623,TagnlUGTa#S32581696,TagnlUGTa#S58859419	trB4F8M0B4F8M0MAIZE	-	-	-	HJKAX1S02HKEGF,HRFOW6E01A1N3K,HRFOW6E01BGN4D,HRFOW6E02HHQ3V,HRFOW6E02I8LGC	HJKAX1S02HKEGF,HRFOW6E01BGN4D,HRFOW6E02HHQ3V,HRFOW6E02I8LGC	HJKAX1S02HKEGF,HRFOW6E01BGN4D,HRFOW6E02HHQ3V,HRFOW6E02I8LGC	HJKAX1S02HKEGF,HRFOW6E01BGN4D,HRFOW6E02HHQ3V,HRFOW6E02I8LGC,HJKAX1S02FSVI9	HJKAX1S02HKEGF,HRFOW6E01BGN4D,HRFOW6E02HHQ3V,HRFOW6E02I8LGC
	Bradi4g27910	Os09t0315700	Sb07g014960,Sb02g021090	TagnlUGTa#S58902062,HvgnlUGHv#S58582007,TagnlUGTa#S58857610	trO82072O82072WHEAT,spP51059CAPP2MAIZE	-	-	-	HJKAX1S02IG12A,HJKAX1S02IP67R,HRFOW6E01ARWN1,HRFOW6E01C8E1B	HJKAX1S02IG12A,HJKAX1S02IP67R,HRFOW6E01ARWN1,HRFOW6E01C8E1B	HJKAX1S02IG12A,HJKAX1S02IP67R,HRFOW6E01ARWN1,HRFOW6E01C8E1B	HJKAX1S02IG12A,HJKAX1S02IP67R,HRFOW6E01ARWN1,HRFOW6E01C8E1B,HJKAX1S02FPQSE,HJKAX1S02I4OM5,HJKAX1S02IHQNR,HRFOW6E01BZURY,HRFOW6E02JA3NO	HJKAX1S02IG12A,HJKAX1S02IP67R,HRFOW6E01ARWN1,HRFOW6E01C8E1B,HJKAX1S02I4OM5,HJKAX1S02IHQNR,HRFOW6E02JA3NO
	Bradi4g27920	-	Sb02g021130	TagnlUGTa#S12875536,TagnlUGTa#S58854062	trB4FR71B4FR71MAIZE	-	-	-	HJKAX1S02IWDSF,HRFOW6E01B1ON0,HRFOW6E01B5Q1S,HRFOW6E01CZ0SH,HRFOW6E01D8ZVP	-	HJKAX1S02IWDSF,HRFOW6E01B1ON0,HRFOW6E01B5Q1S,HRFOW6E01CZ0SH,HRFOW6E01D8ZVP	HJKAX1S02IWDSF,HRFOW6E01B1ON0,HRFOW6E01CZ0SH,HRFOW6E01D8ZVP	HRFOW6E01D8ZVP
	Bradi4g27930	Os06t0311000	Sb10g020480,Sb01g025290	HvgnlUGHv#S58592800	trQ5QPY4Q5QPY4MAIZE,trQ5QPZ1Q5QPZ1SACOF,trG0LY29G0LY29WHEAT	-	-	-	HJKAX1S02H9UHK,HJKAX1S02HPNOG,HJKAX1S02JFK6Q,HRFOW6E02HE1RW	HJKAX1S02H9UHK,HRFOW6E02HE1RW	HJKAX1S02H9UHK,HRFOW6E02HE1RW	HJKAX1S02H9UHK,HJKAX1S02HPNOG,HJKAX1S02JFK6Q,HRFOW6E02HE1RW,HRFOW6E01AJ2W5,HRFOW6E01APO19	HJKAX1S02HPNOG,HRFOW6E02HE1RW,HRFOW6E01APO19
	Bradi4g27940	-	-	-	-	-	-	-	HJKAX1S02GJ3GI	-	-	-	-
C-5DL1-0.60	Bradi4g27960	Os08t0369000,Os02t0741800,Os01t0759900	-	HvgnlUGHv#S58591572,TagnlUGTa#S13025897	trC0PE84C0PE84MAIZE,trB7ZWX4B7ZWX4MAIZE,trB6U234B6U234MAIZE	-	-	-	HRFOW6E01A0IC0,HRFOW6E02HQ6DT,HJKAX1S02F3A8H,HJKAX1S02GPY0L,HJKAX1S02INDN4,HRFOW6E01AY60V,HRFOW6E02JAI6W	HRFOW6E01A0IC0,HRFOW6E02HQ6DT,HJKAX1S02F3A8H,HJKAX1S02GPY0L,HJKAX1S02INDN4,HJKAX1S02H64OE	-	HJKAX1S02GPY0L,HJKAX1S02INDN4,HRFOW6E01AY60V,HJKAX1S02G45I8,HJKAX1S02H64OE,HRFOW6E02GHU42	HRFOW6E01A0IC0,HRFOW6E02HQ6DT,HJKAX1S02F3A8H,HJKAX1S02GPY0L,HJKAX1S02INDN4,HRFOW6E01AY60V,HRFOW6E02JAI6W,HJKAX1S02H64OE
	Bradi4g27977	Os06t0162550,Os09t0321200	Sb02g021480,Sb02g021490	TagnlUGTa#S58847830,TagnlUGTa#S58858852	trB6UEM5B6UEM5MAIZE	-	-	-	HJKAX1S02HWM35,HRFOW6E02GXH3H	HJKAX1S02HWM35,HRFOW6E02GXH3H	HJKAX1S02HWM35,HRFOW6E02GXH3H	HJKAX1S02HWM35,HRFOW6E02GXH3H	HRFOW6E02GXH3H
	Bradi4g28000	Os09t0322000	Sb02g024690	TagnlUGTa#S52546908	trB6T9F4B6T9F4MAIZE	-	-	-	HJKAX1S02GJNLM,HRFOW6E01AD4QN,HRFOW6E02JCHBL	HJKAX1S02GJNLM,HRFOW6E01AD4QN	HRFOW6E01AD4QN	HJKAX1S02GJNLM,HRFOW6E01AD4QN,HRFOW6E02JCHBL,HJKAX1S02FOYC6,HJKAX1S02GQI8D,HJKAX1S02HK8XL,HJKAX1S02JDSS6,HRFOW6E01CFF42,HRFOW6E02HN35Z	HJKAX1S02GJNLM,HRFOW6E01AD4QN,HRFOW6E02JCHBL,HRFOW6E01CFF42
	Bradi4g28010	Os09t0321900	Sb07g014850	TagnlUGTa#S17975973	trQ7XYE8Q7XYE8WHEAT,trC0PNT5C0PNT5MAIZE	-	-	-	HJKAX1S02H5PY1,HRFOW6E01CQ42W,HRFOW6E02JU9UI	HRFOW6E02JU9UI	HRFOW6E01CQ42W	HRFOW6E01CQ42W,HRFOW6E02JU9UI,HJKAX1S02HNBQK	HJKAX1S02H5PY1,HRFOW6E01CQ42W,HRFOW6E02JU9UI
	Bradi4g28020	-	-	-	-	-	-	-	HJKAX1S02GKS4V,HRFOW6E02GSOHI	-	-	-	-
	Bradi4g28030	-	Sb02g021770	TagnlUGTa#S32621771	trB6TUU0B6TUU0MAIZE	-	-	-	HRFOW6E02IAMQ1	-	HRFOW6E02IAMQ1	HRFOW6E02IAMQ1	HRFOW6E02IAMQ1
	Bradi4g28040	Os09t0323000,Os08t0374800	Sb02g021780,Sb07g018840	TagnlUGTa#S58896227,HvgnlUGHv#S58598762	trQ58IJ5Q58IJ5HORVU	-	-	-	HJKAX1S02I4N45,HRFOW6E01BETQQ,HRFOW6E02HQEC3,HRFOW6E02IAQ1P	HJKAX1S02I4N45,HRFOW6E01BETQQ,HRFOW6E02IAQ1P	HJKAX1S02I4N45,HRFOW6E01BETQQ,HRFOW6E02IAQ1P	HJKAX1S02I4N45,HRFOW6E02HQEC3,HRFOW6E02IAQ1P	HJKAX1S02I4N45,HRFOW6E01BETQQ,HRFOW6E02IAQ1P
	Bradi4g28057	Os05t0515600	-	-	trB4G1R5B4G1R5MAIZE	-	-	-	HRFOW6E02JDG5W	HRFOW6E02JDG5W	-	-	HRFOW6E02JDG5W
	Bradi4g28107	-	Sb02g022100	HvgnlUGHv#S58596603	trC0HET2C0HET2MAIZE	-	-	-	HJKAX1S02I1B5R,HJKAX1S02JPAVV	-	HJKAX1S02I1B5R	HJKAX1S02I1B5R,HJKAX1S02JPAVV,HJKAX1S02F6R2G,HJKAX1S02G6WG7,HJKAX1S02HUZ32,HJKAX1S02IO3NF,HRFOW6E02HM6CN,HRFOW6E02I6DMK,HRFOW6E02JVWHA	HJKAX1S02I1B5R,HJKAX1S02IO3NF
	Bradi4g28130	-	-	TagnlUGTa#S58858949	trC0PMK8C0PMK8MAIZE	-	-	-	HJKAX1S02JQ8JS	-	-	HJKAX1S02JQ8JS	HJKAX1S02JQ8JS
	Bradi4g28137	Os09t0327200	Sb02g000820,Sb02g022150	TagnlUGTa#S58854052	trB6SSC4B6SSC4MAIZE,trC4J1G7C4J1G7MAIZE,trB6U5B9B6U5B9MAIZE,trQ2L3W7Q2L3W7WHEAT	-	-	-	HJKAX1S02F1LDE,HJKAX1S02F3G1J,HJKAX1S02FI6SU,HJKAX1S02GQ19Y,HJKAX1S02JUG3V,HRFOW6E01DFRKK,HRFOW6E02IX9HS	HJKAX1S02F3G1J,HJKAX1S02FI6SU,HRFOW6E02IX9HS	HJKAX1S02F1LDE,HJKAX1S02FI6SU,HJKAX1S02GQ19Y,HRFOW6E01DFRKK	HJKAX1S02F1LDE,HJKAX1S02JDUFC,HJKAX1S02JOMAX,HRFOW6E01AN9SB,HRFOW6E01CKN8T,HRFOW6E01ECG43,HRFOW6E01EIEOK,HRFOW6E01EJ5O8,HRFOW6E02IWL7C	HJKAX1S02F1LDE,HJKAX1S02GQ19Y,HRFOW6E01AN9SB,HRFOW6E01EIEOK
	Bradi4g28150	Os09t0327300	Sb02g022160	TagnlUGTa#S52542486,HvgnlUGHv#S58579701	trC4JC05C4JC05MAIZE,trB6TJF9B6TJF9MAIZE,trB4FJK4B4FJK4MAIZE	-	-	-	HJKAX1S02FZ47P,HJKAX1S02G0RRA,HJKAX1S02H5E67,HJKAX1S02IDBVY,HRFOW6E01AHFF3,HRFOW6E01B06B1,HRFOW6E01C1Q9J,HRFOW6E01D88P1	HJKAX1S02FZ47P,HJKAX1S02H5E67,HJKAX1S02IDBVY,HRFOW6E01AHFF3,HRFOW6E01B06B1,HRFOW6E01C1Q9J,HRFOW6E01D88P1	HJKAX1S02FZ47P,HJKAX1S02H5E67,HJKAX1S02IDBVY,HRFOW6E01AHFF3,HRFOW6E01B06B1,HRFOW6E01C1Q9J,HRFOW6E01D88P1	HJKAX1S02FZ47P,HJKAX1S02G0RRA,HJKAX1S02H5E67,HJKAX1S02IDBVY,HRFOW6E01AHFF3,HRFOW6E01B06B1,HRFOW6E01C1Q9J,HRFOW6E01D88P1	HJKAX1S02FZ47P,HJKAX1S02G0RRA,HJKAX1S02H5E67,HJKAX1S02IDBVY,HRFOW6E01AHFF3,HRFOW6E01B06B1,HRFOW6E01C1Q9J,HRFOW6E01D88P1
	Bradi4g28160	Os09t0327400	Sb02g022170	TagnlUGTa#S58901271	trB8A1H0B8A1H0MAIZE	-	-	-	HJKAX1S02GYDFO,HJKAX1S02GZ208,HRFOW6E02IN3EG	HJKAX1S02GYDFO,HJKAX1S02GZ208,HRFOW6E02IN3EG	HJKAX1S02GYDFO,HRFOW6E02IN3EG	HJKAX1S02GYDFO,HJKAX1S02GZ208,HRFOW6E02IN3EG,HJKAX1S02JGRDM,HRFOW6E02HRKMW	HJKAX1S02GYDFO,HJKAX1S02GZ208
	Bradi4g28170	Os09t0327550	Sb02g022180	TagnlUGTa#S58887510	-	-	-	-	HJKAX1S02H4ABL,HJKAX1S02IOW04,HRFOW6E02GW1GZ	HJKAX1S02H4ABL,HRFOW6E02GW1GZ	HJKAX1S02H4ABL,HRFOW6E02GW1GZ	HRFOW6E02GW1GZ	-
	Bradi4g28177	Os09t0327800,Os09t0327600,Os09t0327575	Sb02g022180,Sb02g022190	TagnlUGTa#S58886147	-	-	-	-	HJKAX1S02F4KEK,HJKAX1S02GHXEN,HJKAX1S02HCSHM,HRFOW6E01DID8V,HRFOW6E02HUGDD,HRFOW6E02IU8PZ,HRFOW6E02JM3UC	HJKAX1S02F4KEK,HJKAX1S02HCSHM,HRFOW6E01DID8V,HRFOW6E02HUGDD,HRFOW6E02IU8PZ	HJKAX1S02F4KEK,HJKAX1S02HCSHM,HRFOW6E01DID8V,HRFOW6E02IU8PZ	HRFOW6E02HUGDD,HJKAX1S02GZROB	-
	Bradi4g28210	Os09t0330000	Sb02g022230	HvgnlUGHv#S58592714,HvgnlUGHv#S39526007	trB6SSB3B6SSB3MAIZE	-	-	-	HJKAX1S02GT3NI,HRFOW6E02FMA05,HRFOW6E02JB3O1	HJKAX1S02GT3NI,HRFOW6E02JB3O1	HJKAX1S02GT3NI,HRFOW6E02FMA05,HRFOW6E02JB3O1	HJKAX1S02GT3NI,HRFOW6E02JB3O1,HJKAX1S02GNAPL	HRFOW6E02JB3O1
	Bradi4g28230	Os09t0331600	-	-	-	-	-	-	HJKAX1S02FNBEV,HJKAX1S02GPRE7	HJKAX1S02GPRE7	-	-	-
	Bradi4g28240	Os08t0383800	Sb07g019340	HvgnlUGHv#S58580327	-	-	-	-	HRFOW6E01AE6A2,HRFOW6E02HLE7C	HRFOW6E01AE6A2,HRFOW6E02HLE7C	HRFOW6E01AE6A2,HRFOW6E02HLE7C	HRFOW6E01AE6A2,HRFOW6E02HLE7C,HRFOW6E01EA66T,HRFOW6E02I1IHR,HRFOW6E02JAAA4	-
	Bradi4g28270	Os09t0332700,Os09t0333000	Sb02g024840,Sb02g022270	HvgnlUGHv#S58590220,TagnlUGTa#S58886845,TagnlUGTa#S58892663,TagnlUGTa#S58864202,HvgnlUGHv#S48850626	trF8WKS0F8WKS0HORVU,trD8L9P8D8L9P8WHEAT	-	-	-	HJKAX1S02FM6JE,HJKAX1S02G8DB4,HRFOW6E02FMWL2,HRFOW6E02G75SU,HRFOW6E02J01YW,HRFOW6E01B8C17,HRFOW6E02J305C,HJKAX1S02JSPYS,HRFOW6E01DHP61	HJKAX1S02G8DB4,HRFOW6E02FMWL2,HRFOW6E02J01YW,HRFOW6E02J305C,HJKAX1S02JSPYS	HJKAX1S02FM6JE,HJKAX1S02G8DB4,HRFOW6E02G75SU,HRFOW6E02J01YW,HRFOW6E02J305C,HJKAX1S02JSPYS,HRFOW6E01DHP61	HJKAX1S02FM6JE,HJKAX1S02G8DB4,HRFOW6E02FMWL2,HRFOW6E02G75SU,HRFOW6E02J01YW,HRFOW6E01B8C17,HRFOW6E02J305C,HJKAX1S02JSPYS,HRFOW6E01DHP61	HJKAX1S02FM6JE,HJKAX1S02G8DB4,HRFOW6E02FMWL2,HRFOW6E02G75SU,HRFOW6E02J01YW,HRFOW6E02J305C,HJKAX1S02JSPYS
	Bradi4g28280	Os09t0334500	Sb02g022290	TagnlUGTa#S37223559	trB3GAV2B3GAV2WHEAT,trA0MAV0A0MAV0WHEAT	gpw7238	-	28.8	HJKAX1S02HJO3V,HRFOW6E01EEXD5	HRFOW6E01EEXD5	HJKAX1S02HJO3V,HRFOW6E01EEXD5	HJKAX1S02HJO3V,HJKAX1S02F3I63,HJKAX1S02FSD2Y,HRFOW6E02JSYGY	HJKAX1S02HJO3V,HRFOW6E01EEXD5,HJKAX1S02F3I63,HJKAX1S02FSD2Y,HRFOW6E02JSYGY
	Bradi4g28310	Os01t0348600	Sb03g013790	TagnlUGTa#S58863509,TagnlUGTa#S58908519	trC0PL35C0PL35MAIZE,trB6SXV4B6SXV4MAIZE	-	-	-	HRFOW6E01AJQEC,HRFOW6E02GSHEN	HRFOW6E01AJQEC	HRFOW6E01AJQEC	HRFOW6E01AJQEC,HRFOW6E02GSHEN	HRFOW6E01AJQEC,HRFOW6E02GSHEN
	Bradi4g28320	Os09t0338500	Sb02g022420	TagnlUGTa#S16057886	trQ9ZTU8Q9ZTU8WHEAT	-	-	-	HRFOW6E01DK74I	HRFOW6E01DK74I	HRFOW6E01DK74I	HRFOW6E01DK74I,HJKAX1S02GR3FR,HJKAX1S02HGUXB,HRFOW6E01E0KA3,HRFOW6E02GW45J,HRFOW6E02IXJY7	HRFOW6E01DK74I
	Bradi4g28350	Os08t0387200	Sb02g022510	TagnlUGTa#S12897047,TagnlUGTa#S58894165,HvgnlUGHv#S58600464	trB7ZX46B7ZX46MAIZE	-	-	-	HJKAX1S02HQ9LN,HRFOW6E01B1CSB,HRFOW6E01BQU94,HRFOW6E02JVJ1U	HRFOW6E01B1CSB	HRFOW6E02JVJ1U	HJKAX1S02HQ9LN,HRFOW6E01B1CSB,HRFOW6E01BQU94,HRFOW6E02JVJ1U,HRFOW6E02HRQO4	HRFOW6E02JVJ1U
	Bradi4g28360	-	Sb02g022530	TagnlUGTa#S18006754	trB6SH32B6SH32MAIZE,trB6UG62B6UG62MAIZE	-	-	-	HJKAX1S02F23IV,HJKAX1S02F923S,HJKAX1S02JVI2J,HRFOW6E02H5WMV	-	HJKAX1S02F23IV,HJKAX1S02JVI2J,HRFOW6E02H5WMV,HRFOW6E01AW1JO	HJKAX1S02F23IV,HJKAX1S02F923S,HRFOW6E02H5WMV,HRFOW6E01AW1JO,HRFOW6E02GICO9	HJKAX1S02F23IV,HJKAX1S02F923S,HJKAX1S02JVI2J,HRFOW6E02H5WMV,HRFOW6E01AW1JO
	Bradi4g28367	Os09t0345300	Sb02g022540,Sb04g008350	TagnlUGTa#S26028700,TagnlUGTa#S37757072	trC4J2M1C4J2M1MAIZE,trB6TXW5B6TXW5MAIZE,trF6LWC1F6LWC1WHEAT	-	-	-	HJKAX1S02HR2YR,HRFOW6E01A7QRC,HRFOW6E01CKDPV,HRFOW6E01D6JS5,HRFOW6E01DUNRQ,HRFOW6E01EDCDV,HRFOW6E02F1PCK,HRFOW6E02F4C3U,HRFOW6E02J1M8G	HRFOW6E01A7QRC,HRFOW6E01DUNRQ,HRFOW6E02F1PCK	HJKAX1S02HR2YR,HRFOW6E01A7QRC,HRFOW6E01CKDPV,HRFOW6E01D6JS5,HRFOW6E01DUNRQ,HRFOW6E02F4C3U,HRFOW6E02J1M8G	HJKAX1S02HR2YR,HRFOW6E01A7QRC,HRFOW6E01CKDPV,HRFOW6E01D6JS5,HRFOW6E01DUNRQ,HRFOW6E01EDCDV,HRFOW6E02F1PCK,HRFOW6E02F4C3U,HRFOW6E02J1M8G,HJKAX1S02HRYCA,HRFOW6E02INLV6	HRFOW6E01CKDPV,HRFOW6E02F4C3U,HRFOW6E02INLV6
C-5DL1-0.60	Bradi4g28380	Os09t0345700	Sb02g022560	TagnlUGTa#S32551668	trB4FGH5B4FGH5MAIZE	-	-	-	HRFOW6E02FX03N	HRFOW6E02FX03N	HRFOW6E02FX03N	HRFOW6E02FX03N	HRFOW6E02FX03N
	Bradi4g28400	Os09t0346400	Sb02g022580	TagnlUGTa#S58901244	-	gpw4491,BE424602	C-5DL1-0.60	47.9	HRFOW6E01CSQE7	HRFOW6E02HCCB2	HRFOW6E01CSQE7	HRFOW6E01CSQE7,HJKAX1S02GM5WW,HJKAX1S02HKDPD,HJKAX1S02ICHCX,HJKAX1S02IFWBO,HRFOW6E01C21C4,HRFOW6E02H2RGI,HRFOW6E02ISFXI,HJKAX1S02F7ROH,HJKAX1S02GRB2K,HJKAX1S02HU00P,HJKAX1S02HVZJD,HJKAX1S02JDILM,HRFOW6E01B54ZY,HRFOW6E02GCLLI,HRFOW6E02HCCB2	-
	Bradi4g28420	Os09t0346600	Sb02g022590	TagnlUGTa#S19222175,HvgnlUGHv#S58579622	trC4IZ09C4IZ09MAIZE	-	-	-	HJKAX1S02GQ7W2,HRFOW6E01DJET8	HRFOW6E01DJET8	HJKAX1S02GQ7W2	HJKAX1S02GQ7W2,HRFOW6E01DJET8	HJKAX1S02GQ7W2,HRFOW6E01DJET8
	Bradi4g28430	Os09t0346700	Sb02g022610	TagnlUGTa#S52545582	trB7ZXY1B7ZXY1MAIZE,trB4FY02B4FY02MAIZE,trB7ZXY1B7ZXY1MAIZE	-	-	-	HJKAX1S02FVQ3E,HJKAX1S02J3AUF,HRFOW6E01B6IVA,HRFOW6E01CBS9X,HRFOW6E01DVH9M,HRFOW6E02I614M	HRFOW6E01B6IVA,HRFOW6E01CBS9X,HRFOW6E02I614M	HJKAX1S02FVQ3E,HJKAX1S02J3AUF,HRFOW6E01B6IVA,HRFOW6E01CBS9X,HRFOW6E01DVH9M,HRFOW6E02I614M	HJKAX1S02J3AUF,HRFOW6E01CBS9X,HRFOW6E01DVH9M,HRFOW6E02I614M,HJKAX1S02FZBUF,HJKAX1S02IDJR4,HRFOW6E01BODFQ,HRFOW6E01CQA9Q,HRFOW6E01DSWTV,HRFOW6E02GNSA6,HRFOW6E02IPU1L	HJKAX1S02FVQ3E,HJKAX1S02J3AUF,HRFOW6E01B6IVA,HRFOW6E01CBS9X,HRFOW6E01DVH9M,HRFOW6E02I614M,HJKAX1S02IDJR4,HRFOW6E01BODFQ,HRFOW6E01DSWTV,HRFOW6E02IPU1L
	Bradi4g28440	Os09t0346900	Sb02g022620	TagnlUGTa#S52544943	trB4FBT7B4FBT7MAIZE	-	-	-	HJKAX1S02FL6TL,HJKAX1S02HHD6X,HJKAX1S02JMVPX,HJKAX1S02H3GHA	HJKAX1S02HHD6X,HJKAX1S02JMVPX,HJKAX1S02H3GHA,HRFOW6E02GVT42	HJKAX1S02HHD6X,HJKAX1S02JMVPX,HJKAX1S02H3GHA,HRFOW6E02GVT42	HJKAX1S02FL6TL,HJKAX1S02HHD6X,HJKAX1S02JMVPX,HJKAX1S02H3GHA,HJKAX1S02G9O5E,HJKAX1S02IT13D,HJKAX1S02J397A,HJKAX1S02J4RQA,HJKAX1S02JL4L6,HRFOW6E01BA8VK,HRFOW6E01BWJGI,HRFOW6E01CTUSN,HRFOW6E01DF9PC,HRFOW6E02FJ634,HRFOW6E02G7LQ6,HRFOW6E02G8XGI,HRFOW6E02GVT42,HRFOW6E02IVBKE	HJKAX1S02HHD6X,HJKAX1S02JMVPX,HJKAX1S02H3GHA,HRFOW6E02GVT42
	Bradi4g28460	Os04t0544100,Os09t0362900	Sb06g024160,Sb07g019863	TagnlUGTa#S52544011,HvgnlUGHv#S58587823	trQ8L820Q8L820MAIZE	-	-	-	HJKAX1S02FKZ75,HJKAX1S02I71J5,HRFOW6E01A9AZ6	HJKAX1S02FKZ75,HJKAX1S02I71J5,HJKAX1S02G3B2J	HJKAX1S02FKZ75,HJKAX1S02I71J5	HJKAX1S02FKZ75,HJKAX1S02I71J5,HRFOW6E01A9AZ6,HJKAX1S02G3B2J,HJKAX1S02GJXR1,HJKAX1S02GSHYK,HJKAX1S02HRF92,HJKAX1S02JS8HZ,HRFOW6E01DYR7B,HRFOW6E02HDVMY,HRFOW6E02I5X6E,HRFOW6E02IJA4K	HJKAX1S02FKZ75,HJKAX1S02I71J5,HJKAX1S02G3B2J
	Bradi4g28467	-	Sb06g027390	TagnlUGTa#S58855502	trB6U240B6U240MAIZE,trB6U240B6U240MAIZE,trC0PLV0C0PLV0MAIZE	-	-	-	HJKAX1S02FZL42	-	HRFOW6E01BCB0G	HJKAX1S02FZL42,HJKAX1S02HZQMK,HRFOW6E01B3ZQG,HRFOW6E01BCB0G,HRFOW6E01BIZGC,HRFOW6E01EVKMO,HRFOW6E02IH6BZ	HJKAX1S02FZL42,HRFOW6E01BCB0G,HRFOW6E01BIZGC,HRFOW6E01EVKMO
	Bradi4g28490	Os09t0347800	Sb02g022640	TagnlUGTa#S17988340	trC0PCJ2C0PCJ2MAIZE	-	-	-	HRFOW6E02HZ7TR	HRFOW6E02HZ7TR	HRFOW6E02HZ7TR	HRFOW6E02HZ7TR	HRFOW6E02HZ7TR
	Bradi4g28500	Os03t0213100,Os09t0347500	Sb01g043020	TagnlUGTa#S58858897,TagnlUGTa#S58904463	trB8A2Y6B8A2Y6MAIZE,trQ9LLR4Q9LLR4WHEAT	-	-	-	HJKAX1S02G60MB,HJKAX1S02HI9WP,HRFOW6E01BBZV5,HRFOW6E01CVX1B,HRFOW6E02GRK19,HRFOW6E02I4MA1,HRFOW6E02I69V2	HJKAX1S02G60MB,HJKAX1S02HI9WP,HRFOW6E01BBZV5,HRFOW6E02GRK19	HJKAX1S02G60MB,HRFOW6E01BBZV5,HRFOW6E02GRK19,HRFOW6E02I69V2	HJKAX1S02G60MB,HJKAX1S02HI9WP,HRFOW6E01BBZV5,HRFOW6E02GRK19,HRFOW6E02I4MA1,HRFOW6E02I69V2	HJKAX1S02G60MB,HJKAX1S02HI9WP,HRFOW6E01BBZV5,HRFOW6E01CVX1B,HRFOW6E02GRK19,HRFOW6E02I4MA1,HRFOW6E02I69V2
	Bradi4g28510	Os09t0350900	Sb02g022630,Sb02g022650	HvgnlUGHv#S58588396	trB4FMA1B4FMA1MAIZE,trB6SV57B6SV57MAIZE,trB4FMA1B4FMA1MAIZE	-	-	-	HJKAX1S02F5AGZ,HRFOW6E01DG1IB,HRFOW6E02GZ4VS,HRFOW6E02HBOX6,HJKAX1S02IFN9E	HRFOW6E01DG1IB	HJKAX1S02F5AGZ,HRFOW6E01DG1IB,HJKAX1S02IFN9E	HJKAX1S02F5AGZ,HRFOW6E01DG1IB,HRFOW6E02GZ4VS,HJKAX1S02FT616,HJKAX1S02HA9KE,HJKAX1S02HC9SI,HRFOW6E01A4ALA,HRFOW6E01AG5PB,HRFOW6E01BBCHX,HRFOW6E01CGLQI,HRFOW6E01DDHNV,HRFOW6E01DUMSR,HRFOW6E01EY72C,HRFOW6E02HFYVQ,HRFOW6E02HGYPQ,HRFOW6E02JO2XJ	HJKAX1S02F5AGZ,HRFOW6E01DG1IB,HJKAX1S02HC9SI,HRFOW6E01A4ALA,HRFOW6E01AG5PB,HRFOW6E01BBCHX
	Bradi4g28530	Os09t0353200	-	-	-	-	-	-	HJKAX1S02J37QI,HRFOW6E02FQDR1	HJKAX1S02J37QI	-	-	-
	Bradi4g28560	Os03t0279200	-	HvgnlUGHv#S58583872	trB6T3J3B6T3J3MAIZE,trB6TH74B6TH74MAIZE	-	-	-	HJKAX1S02IFVTH	HJKAX1S02IFVTH	-	HJKAX1S02IFVTH,HRFOW6E01AT0MT,HRFOW6E01DNYOL,HRFOW6E02F6VVB	HJKAX1S02IFVTH,HRFOW6E01AT0MT,HRFOW6E02F6VVB
	Bradi4g28570	Os09t0359800	Sb02g022770	TagnlUGTa#S58894235,TagnlUGTa#S17890499	trB6TIG8B6TIG8MAIZE	-	-	-	HJKAX1S02G5ZOH,HRFOW6E02G48OU,HRFOW6E02G4G8E,HRFOW6E02HFVGH	HJKAX1S02G5ZOH,HRFOW6E02G48OU,HRFOW6E02HFVGH	HJKAX1S02G5ZOH,HRFOW6E02G48OU,HRFOW6E02G4G8E,HRFOW6E02HFVGH	HJKAX1S02G5ZOH,HRFOW6E02G48OU,HRFOW6E02G4G8E,HRFOW6E02HFVGH	HJKAX1S02G5ZOH,HRFOW6E02G48OU,HRFOW6E02G4G8E,HRFOW6E02HFVGH
	Bradi4g28580	Os09t0359900	Sb02g022780	HvgnlUGHv#S39525627,TagnlUGTa#S58853238	trC4JB12C4JB12MAIZE,trC0PEP9C0PEP9MAIZE	-	-	-	HJKAX1S02IUI3D,HJKAX1S02JK3EJ,HRFOW6E02H34K5,HRFOW6E02I8F16	HJKAX1S02IUI3D,HJKAX1S02JK3EJ,HRFOW6E02H34K5,HRFOW6E02I8F16,HJKAX1S02G1O8E,HRFOW6E02IM94F	HJKAX1S02IUI3D,HJKAX1S02JK3EJ,HRFOW6E02H34K5,HRFOW6E02I8F16,HRFOW6E02IM94F	HJKAX1S02IUI3D,HJKAX1S02JK3EJ,HRFOW6E02H34K5,HRFOW6E02I8F16,HJKAX1S02FSUXH,HJKAX1S02G1O8E,HJKAX1S02GH0M5,HJKAX1S02GK93B,HJKAX1S02HO8XJ,HRFOW6E02HP57Q,HRFOW6E02IM94F	HJKAX1S02IUI3D,HRFOW6E02H34K5,HRFOW6E02I8F16,HJKAX1S02G1O8E,HJKAX1S02GH0M5,HJKAX1S02GK93B,HRFOW6E02IM94F
	Bradi4g28617	Os08t0398300	Sb02g022870,Sb07g019540	TagnlUGTa#S58846463	trB4FWH9B4FWH9MAIZE	-	-	-	HJKAX1S02JTXCO,HJKAX1S02JWJGF,HRFOW6E01B4MZC,HRFOW6E02HCBJM	HJKAX1S02JTXCO,HJKAX1S02JWJGF,HRFOW6E02HCBJM	HJKAX1S02JTXCO,HJKAX1S02JWJGF,HRFOW6E01B4MZC,HRFOW6E02HCBJM	HJKAX1S02JTXCO,HRFOW6E01B4MZC,HRFOW6E02G3RTZ	HJKAX1S02JTXCO
	Bradi4g28627	Os09t0361100,Os03t0159100	Sb02g022880,Sb01g046520	HvgnlUGHv#S58594365	trB7ZXE4B7ZXE4MAIZE,trC0HGD3C0HGD3MAIZE,trB7ZXE4B7ZXE4MAIZE,trC0HGD3C0HGD3MAIZE,trB7ZYL2B7ZYL2MAIZE,trB6TR03B6TR03MAIZE,trB4FG26B4FG26MAIZE	-	-	-	HJKAX1S02I6VZ5,HJKAX1S02JY25M,HRFOW6E02GDP5R,HRFOW6E02HK8QS,HRFOW6E02HRQXM	HJKAX1S02I6VZ5,HRFOW6E02HK8QS	HJKAX1S02I6VZ5,HJKAX1S02JY25M,HRFOW6E02GDP5R,HRFOW6E02HRQXM	HJKAX1S02I6VZ5,HJKAX1S02JY25M,HRFOW6E02HK8QS,HRFOW6E02HRQXM,HJKAX1S02G34LG,HJKAX1S02H7I1F,HJKAX1S02HV3AS,HJKAX1S02JY1M7,HRFOW6E01BD8FA,HRFOW6E01CEYJS,HRFOW6E01EM0BR,HRFOW6E02F5F6Q	HJKAX1S02I6VZ5,HJKAX1S02JY25M,HRFOW6E02HK8QS,HRFOW6E02HRQXM,HJKAX1S02G34LG,HJKAX1S02H7I1F,HJKAX1S02HV3AS,HRFOW6E01BD8FA,HRFOW6E01EM0BR,HRFOW6E02F5F6Q
	Bradi4g28640	Os09t0361200,Os08t0398400	Sb02g022890	TagnlUGTa#S58897182	trC9W328C9W328WHEAT,trF1JYU7F1JYU7WHEAT,trF1JYU6F1JYU6WHEAT	BE499843	C-5DL1-0.60	-	HJKAX1S02JZJKU,HRFOW6E01C3AFF,HRFOW6E02JRWJ0	HJKAX1S02JZJKU,HRFOW6E01C3AFF	HJKAX1S02JZJKU	HRFOW6E01C3AFF,HJKAX1S02JPF02,HJKAX1S02JXYG3,HRFOW6E01AF0QM,HRFOW6E01AN79R,HRFOW6E01EDYPT,HRFOW6E01EGXCQ,HRFOW6E02FXVI5	HJKAX1S02JZJKU,HRFOW6E01C3AFF,HJKAX1S02JPF02,HRFOW6E01EDYPT,HRFOW6E01EGXCQ
	Bradi4g28650	Os09t0361300	Sb02g022900	HvgnlUGHv#S58593449	trB6TVW4B6TVW4MAIZE	-	-	-	HRFOW6E02H2P67	HJKAX1S02IWYOL	HRFOW6E02H2P67,HJKAX1S02IWYOL	HRFOW6E02H2P67,HJKAX1S02FTJ38,HJKAX1S02IWYOL	HRFOW6E02H2P67
	Bradi4g28670	Os09t0361500	Sb02g022920	HvgnlUGHv#S58578086,TagnlUGTa#S58889782	trB6SY17B6SY17MAIZE	-	-	-	HJKAX1S02FRD8P,HRFOW6E01B1KXB,HRFOW6E02F0A7V,HJKAX1S02JPOJU	HRFOW6E01B1KXB,HRFOW6E02F0A7V,HRFOW6E01ASG7K,HRFOW6E02G6N4T,HRFOW6E02HQ174	HJKAX1S02FRD8P,HRFOW6E01B1KXB,HRFOW6E02F0A7V,HJKAX1S02JPOJU,HRFOW6E01ASG7K,HRFOW6E02G6N4T	HJKAX1S02FRD8P,HRFOW6E01B1KXB,HRFOW6E02F0A7V,HJKAX1S02JPOJU,HRFOW6E01ASG7K,HRFOW6E01D7WIB,HRFOW6E01ECWO9,HRFOW6E02G6N4T,HRFOW6E02HQ174	HJKAX1S02FRD8P,HRFOW6E01B1KXB,HRFOW6E02F0A7V,HJKAX1S02JPOJU,HRFOW6E01ASG7K,HRFOW6E02G6N4T,HRFOW6E02HQ174
	Bradi4g28680	-	Sb02g022930	HvgnlUGHv#S58594155	trB6T9F6B6T9F6MAIZE	-	-	-	HRFOW6E01AS1AI	-	HRFOW6E01AS1AI	HRFOW6E01AS1AI,HJKAX1S02FJ06S,HJKAX1S02INIRT,HRFOW6E02IHETO,HRFOW6E02JCJDV	HRFOW6E01AS1AI
	Bradi4g28690	Os09t0133000	Sb06g016360	-	-	-	-	-	HRFOW6E01AY5X6	HRFOW6E01AY5X6	HRFOW6E01AY5X6	-	-
	Bradi4g28705	-	-	-	-	-	-	-	HRFOW6E01BG65O	-	-	-	-
	Bradi4g28760	-	-	-	-	-	-	-	HRFOW6E01D2WKS	-	-	-	-
	Bradi4g28767	Os09t0362500	Sb02g022933,Sb07g019810	TagnlUGTa#S58882952,HvgnlUGHv#S58599774	-	-	-	-	HJKAX1S02GT9V1,HJKAX1S02GU7MU,HRFOW6E01BK1RV,HRFOW6E01D91XP,HJKAX1S02G26MN,HJKAX1S02G4K0M,HJKAX1S02H9UPN,HRFOW6E01A8OWK	HJKAX1S02GT9V1,HRFOW6E01BK1RV,HJKAX1S02G26MN,HJKAX1S02G4K0M	HRFOW6E01BK1RV,HRFOW6E01D91XP,HJKAX1S02G26MN,HJKAX1S02H9UPN,HRFOW6E01A8OWK,HRFOW6E01CKC5N,HRFOW6E02GP9HO,HRFOW6E02HPGGG	HJKAX1S02GT9V1,HJKAX1S02GU7MU,HRFOW6E01BK1RV,HRFOW6E01D91XP,HJKAX1S02G26MN,HJKAX1S02G4K0M,HJKAX1S02GB2T0,HJKAX1S02GMU4A,HJKAX1S02GYN4M,HJKAX1S02H0IUJ,HJKAX1S02H6TKJ,HJKAX1S02I4MUE,HJKAX1S02JA1SF,HRFOW6E01ATSOY,HRFOW6E01CKC5N,HRFOW6E02GP9HO,HRFOW6E02GRK95,HRFOW6E02GXFE3,HRFOW6E02HPGGG	-
	Bradi4g28792	Os09t0362900	Sb02g022936	HvgnlUGHv#S58587823	trQ8L820Q8L820MAIZE	-	-	-	HJKAX1S02HF5IV,HRFOW6E02JZ1D3	HJKAX1S02HF5IV,HRFOW6E02JZ1D3	HJKAX1S02HF5IV,HRFOW6E02JZ1D3	HJKAX1S02HF5IV,HRFOW6E02JZ1D3,HJKAX1S02G4RB8,HJKAX1S02ILC57,HJKAX1S02IM63G,HJKAX1S02IRKID,HRFOW6E01BJZHY,HRFOW6E01E3B6Y,HRFOW6E01E4PNQ,HRFOW6E01EWPDU,HRFOW6E02FZZ4L,HRFOW6E02GEGQM,HRFOW6E02HL4YG,HRFOW6E02IHVRM,HRFOW6E02IKGVD,HRFOW6E02ITKQ6	HRFOW6E02JZ1D3
C-5DL1-0.60	Bradi4g28800	Os09t0363100	Sb02g022940	TagnlUGTa#S58891482	trA7XN92A7XN92MAIZE	-	-	-	HJKAX1S02F8OYB,HJKAX1S02G54L5,HJKAX1S02J2VCO,HJKAX1S02JVJQX,HRFOW6E02G6AHQ,HRFOW6E02G9ZHP,HRFOW6E02IMIC5	HJKAX1S02G54L5,HJKAX1S02J2VCO,HJKAX1S02JVJQX,HRFOW6E02G6AHQ,HRFOW6E02G9ZHP,HRFOW6E02IMIC5	HJKAX1S02G54L5,HJKAX1S02J2VCO,HJKAX1S02JVJQX,HRFOW6E02G6AHQ,HRFOW6E02G9ZHP,HRFOW6E02IMIC5	HJKAX1S02F8OYB,HJKAX1S02JVJQX,HRFOW6E02G9ZHP,HRFOW6E02IMIC5,HJKAX1S02HCH54,HRFOW6E01ANVKR,HRFOW6E01BUOWM,HRFOW6E01D5Q5Q,HRFOW6E01D8NZI,HRFOW6E02GBU2S,HRFOW6E02IS81D	HRFOW6E02G6AHQ,HRFOW6E02IMIC5
	Bradi4g28810	Os09t0363400	Sb02g022960	HvgnlUGHv#S58589973	-	-	-	-	HJKAX1S02HJDVI,HJKAX1S02IJ7VY,HRFOW6E01CJXLS,HRFOW6E01D6TW7,HRFOW6E01E5A2U,HRFOW6E02FYY39,HRFOW6E02G4WHP,HRFOW6E02JZ3PM	HRFOW6E01D6TW7,HRFOW6E02FYY39,HRFOW6E02JZ3PM	HRFOW6E01D6TW7	HRFOW6E02G4WHP	-
	Bradi4g28820	Os09t0363500	Sb02g022970	TagnlUGTa#S58908431,HvgnlUGHv#S39524677	trB6U8G1B6U8G1MAIZE	-	-	-	HJKAX1S02IT99Q,HRFOW6E01C8MU2,HRFOW6E02GJKQY	HRFOW6E02GJKQY	HRFOW6E01C8MU2	HJKAX1S02IT99Q,HRFOW6E01C8MU2,HRFOW6E02GJKQY	HRFOW6E01C8MU2
	Bradi4g28830	Os09t0363600	Sb02g022980	TagnlUGTa#S13056401	-	-	-	-	HJKAX1S02GTBXZ,HJKAX1S02HX6RT,HRFOW6E01BX3A7	HJKAX1S02GTBXZ,HRFOW6E01BX3A7	HJKAX1S02GTBXZ,HJKAX1S02HX6RT,HRFOW6E01BX3A7	HJKAX1S02GTBXZ,HJKAX1S02H9Z7T,HRFOW6E01C1VS5	-
	Bradi4g28837	Os04t0466600	-	HvgnlUGHv#S39525726	-	-	-	-	HRFOW6E01B5T1C	HJKAX1S02GWUN1	-	HRFOW6E01B5T1C,HJKAX1S02GWUN1,HJKAX1S02HQAZ2	-
	Bradi4g28860	Os09t0363800	Sb02g023000	TagnlUGTa#S17987539	trB6TEI8B6TEI8MAIZE	-	-	-	HJKAX1S02I308C,HJKAX1S02JFDF4,HJKAX1S02JGP7U,HRFOW6E02I8OYH	HJKAX1S02I308C,HJKAX1S02JFDF4,HRFOW6E02I8OYH,HJKAX1S02IFVGJ	HJKAX1S02I308C,HJKAX1S02JFDF4,HJKAX1S02JGP7U,HRFOW6E02I8OYH	HJKAX1S02I308C,HJKAX1S02JFDF4,HRFOW6E02I8OYH,HJKAX1S02IFVGJ	HJKAX1S02I308C,HJKAX1S02JFDF4,HRFOW6E02I8OYH,HJKAX1S02IFVGJ
	Bradi4g28877	Os09t0364000	Sb02g023040	TagnlUGTa#S52544785,HvgnlUGHv#S58579190	trC0PE42C0PE42MAIZE	-	-	-	HJKAX1S02F39TU,HJKAX1S02G57R2,HJKAX1S02GWCG2,HJKAX1S02HH50W,HJKAX1S02HWDZT,HJKAX1S02I4WRK,HJKAX1S02IXCX9,HJKAX1S02J1DOE,HJKAX1S02JI7BH,HJKAX1S02JW6RK,HRFOW6E01EYRNL,HRFOW6E02GBQUT,HRFOW6E02GLEAJ,HRFOW6E02HKCSR,HRFOW6E02IPZ8Y	HJKAX1S02F39TU,HJKAX1S02G57R2,HJKAX1S02HH50W,HJKAX1S02HWDZT,HJKAX1S02I4WRK,HJKAX1S02IXCX9,HJKAX1S02J1DOE,HJKAX1S02JI7BH,HJKAX1S02JW6RK,HRFOW6E02GLEAJ,HRFOW6E02HKCSR,HRFOW6E02IPZ8Y,HJKAX1S02FE646,HJKAX1S02G4MK6,HRFOW6E01EYLP6	HJKAX1S02F39TU,HJKAX1S02G57R2,HJKAX1S02GWCG2,HJKAX1S02HWDZT,HJKAX1S02IXCX9,HJKAX1S02J1DOE,HJKAX1S02JI7BH,HJKAX1S02JW6RK,HRFOW6E02HKCSR,HJKAX1S02FE646	HJKAX1S02F39TU,HJKAX1S02G57R2,HJKAX1S02HWDZT,HJKAX1S02J1DOE,HJKAX1S02JI7BH,HJKAX1S02JW6RK,HRFOW6E01EYRNL,HRFOW6E02GBQUT,HRFOW6E02GLEAJ,HRFOW6E02IPZ8Y,HJKAX1S02F2D6E,HJKAX1S02FE646,HJKAX1S02G4MK6,HJKAX1S02HE1EQ,HRFOW6E01AYWM0,HRFOW6E01D1KSK,HRFOW6E01DQJ12,HRFOW6E01EYLP6,HRFOW6E02G04RA,HRFOW6E02IWJ89	HJKAX1S02F39TU,HJKAX1S02G57R2,HJKAX1S02GWCG2,HJKAX1S02HH50W,HJKAX1S02HWDZT,HJKAX1S02I4WRK,HJKAX1S02IXCX9,HJKAX1S02J1DOE,HJKAX1S02JI7BH,HJKAX1S02JW6RK,HRFOW6E01EYRNL,HRFOW6E02GLEAJ,HRFOW6E02IPZ8Y,HJKAX1S02F2D6E,HRFOW6E01AYWM0,HRFOW6E02IWJ89
	Bradi4g28900	-	Sb02g023110	TagnlUGTa#S50382809	trB6SZQ9B6SZQ9MAIZE	-	-	-	HJKAX1S02GCZ22	-	HJKAX1S02GCZ22	HJKAX1S02GCZ22,HJKAX1S02JKKJG,HRFOW6E01EJ3WU,HRFOW6E02FRXUM	HJKAX1S02GCZ22
	Bradi4g28910	Os09t0364500	Sb02g023120	-	trC0P4U9C0P4U9MAIZE	-	-	-	HRFOW6E02I34YF	HRFOW6E02I34YF	HRFOW6E02I34YF	-	HRFOW6E02I34YF
	Bradi4g28950	Os09t0365900	Sb02g023140	HvgnlUGHv#S58586696	trC0P4R6C0P4R6MAIZE	-	-	-	HRFOW6E01BV423	HRFOW6E01BV423	HRFOW6E01BV423	HRFOW6E01BV423	HRFOW6E01BV423
	Bradi4g28960	Os03t0803700	Sb01g004640	TagnlUGTa#S37936528	-	-	-	-	HJKAX1S02FR6KJ,HJKAX1S02GHR0P,HJKAX1S02GYQZK,HJKAX1S02HNKJ1,HJKAX1S02ICMAU,HJKAX1S02JIPJI,HRFOW6E01A1Z6L,HRFOW6E01BW240,HRFOW6E02F7BST,HRFOW6E02H9MCJ,HRFOW6E02JXHUO	HJKAX1S02HNKJ1,HRFOW6E02F7BST	HJKAX1S02JIPJI,HRFOW6E01A1Z6L,HRFOW6E01BW240,HRFOW6E02H9MCJ,HRFOW6E02JXHUO	HJKAX1S02GHR0P	-
	Bradi4g29000	Os09t0368900	-	HvgnlUGHv#S58579516	trC0PEH7C0PEH7MAIZE	-	-	-	HRFOW6E01AF8WQ,HRFOW6E01BHOKQ,HRFOW6E02GG71H,HRFOW6E02GS8UB,HRFOW6E02IPG6H	HRFOW6E01BHOKQ,HRFOW6E02IPG6H	-	HRFOW6E01AF8WQ,HRFOW6E01BHOKQ,HRFOW6E02IPG6H,HJKAX1S02F2SAM,HJKAX1S02G5Z78,HJKAX1S02G8FQO,HJKAX1S02IPX6T,HJKAX1S02JE051,HRFOW6E01B5GAT,HRFOW6E01DVD1R,HRFOW6E01EHL4T,HRFOW6E02GA781,HRFOW6E02GVGE6,HRFOW6E02ID801,HRFOW6E02IF8BW,HRFOW6E02IFA2B,HRFOW6E02IOKKX,HRFOW6E02IQV3L	HJKAX1S02IPX6T
	Bradi4g29060	Os09t0370200	Sb02g023290	-	trB6TAB7B6TAB7MAIZE	-	-	-	HJKAX1S02I6KCO,HRFOW6E01EV2VR	HJKAX1S02I6KCO,HRFOW6E01EV2VR	HJKAX1S02I6KCO,HRFOW6E01EV2VR	-	HJKAX1S02I6KCO,HRFOW6E01EV2VR
	Bradi4g29102	-	-	ZmgnlUGZm#S50702614	trC0P7V1C0P7V1MAIZE	-	-	-	HRFOW6E01EK1AB	-	-	HRFOW6E01EK1AB	HRFOW6E01EK1AB
	Bradi4g29150	Os09t0371400	-	-	-	-	-	-	HJKAX1S02FOOFC	HJKAX1S02FOOFC	-	-	-
	Bradi4g29160	Os05t0421300	Sb04g024620	TagnlUGTa#S58856845	trQ70JP1Q70JP1WHEAT	-	-	-	HJKAX1S02F23UX,HRFOW6E01AOWS1,HRFOW6E01AWXXE,HRFOW6E02FKNG2	HJKAX1S02F23UX,HRFOW6E01AOWS1,HRFOW6E01AWXXE	HJKAX1S02F23UX,HRFOW6E01AOWS1,HRFOW6E01AWXXE,HRFOW6E02FKNG2	HJKAX1S02F23UX,HRFOW6E01AOWS1,HRFOW6E01AWXXE,HRFOW6E02FKNG2	HRFOW6E01AOWS1
	Bradi4g29170	Os09t0371700	Sb02g023390	HvgnlUGHv#S58599992,TagnlUGTa#S52542310	trC4J6U8C4J6U8MAIZE	-	-	-	HRFOW6E01C0NNX,HRFOW6E02JZ5UC	HRFOW6E01C0NNX,HRFOW6E02JZ5UC	HRFOW6E01C0NNX,HRFOW6E02JZ5UC	HRFOW6E01C0NNX,HRFOW6E02JZ5UC	HRFOW6E01C0NNX,HRFOW6E02JZ5UC
	Bradi4g29180	-	-	TagnlUGTa#S58856743	-	-	-	-	HJKAX1S02J2DX2,HRFOW6E02JRYKD	-	-	HJKAX1S02J2DX2,HJKAX1S02IEIW0,HRFOW6E01A20J3,HRFOW6E02JF290	-
	Bradi4g29190	Os09t0372400	Sb02g023400	TagnlUGTa#S22369444	trB6THT8B6THT8MAIZE	-	-	-	HJKAX1S02FKNAB,HRFOW6E01EVOTQ	HJKAX1S02JYIRM	HJKAX1S02FKNAB,HRFOW6E01EVOTQ	HJKAX1S02FKNAB,HRFOW6E01EVOTQ,HJKAX1S02HM578,HJKAX1S02J2HFG,HJKAX1S02JYIRM,HRFOW6E02GNNSA	HJKAX1S02FKNAB,HRFOW6E01EVOTQ
	Bradi4g29210	-	Sb02g023420	-	trC0PAS8C0PAS8MAIZE	-	-	-	HRFOW6E02IG4HA	-	HRFOW6E02IG4HA	-	HRFOW6E02IG4HA
	Bradi4g29220	Os09t0237600	Sb02g023430	TagnlUGTa#S58861086	trB4FII6B4FII6MAIZE,trB6T7G8B6T7G8MAIZE	-	-	-	HJKAX1S02IAOQV,HRFOW6E01E40EP	HRFOW6E01EFLV0	HRFOW6E01E40EP,HJKAX1S02FP0V9,HJKAX1S02IM4MS,HRFOW6E02GE4PM,HRFOW6E02GQART,HRFOW6E02H0NB1	HJKAX1S02IAOQV,HRFOW6E01E40EP,HJKAX1S02FP0V9,HJKAX1S02IM4MS,HJKAX1S02JVXY4,HRFOW6E01EFLV0,HRFOW6E02FQUVF,HRFOW6E02GE4PM,HRFOW6E02GQART,HRFOW6E02H0NB1	HJKAX1S02IAOQV,HRFOW6E01E40EP,HJKAX1S02FP0V9,HJKAX1S02IM4MS,HRFOW6E01EFLV0,HRFOW6E02GE4PM,HRFOW6E02GQART,HRFOW6E02H0NB1
	Bradi4g29246	Os08t0442200	Sb03g040000	TagnlUGTa#S52547052	trB6TT85B6TT85MAIZE,trB6TVA9B6TVA9MAIZE	-	-	-	HJKAX1S02JL5SN,HRFOW6E01CFP3J,HRFOW6E01DR5RM,HRFOW6E02GNX7A	HJKAX1S02JL5SN,HRFOW6E01CFP3J,HRFOW6E02JAS02	HJKAX1S02JL5SN,HRFOW6E01CFP3J,HRFOW6E02JAS02	HJKAX1S02JL5SN,HRFOW6E01CFP3J,HRFOW6E01DR5RM,HRFOW6E02GNX7A,HJKAX1S02FL7BY,HRFOW6E02GSL7Y,HRFOW6E02JAS02	HJKAX1S02JL5SN,HRFOW6E01CFP3J,HRFOW6E01DR5RM,HRFOW6E02GNX7A,HRFOW6E02JAS02
	Bradi4g29250	Os09t0375000	Sb02g023480	-	trB6TGL7B6TGL7MAIZE	-	-	-	HJKAX1S02IR6PF,HRFOW6E02G6O8X	HJKAX1S02IR6PF,HRFOW6E02G6O8X	HJKAX1S02IR6PF,HRFOW6E02G6O8X	-	HJKAX1S02IR6PF,HRFOW6E02G6O8X
	Bradi4g29260	-	Sb02g023500	TagnlUGTa#S12967616	trB6UEC8B6UEC8MAIZE	-	-	-	HJKAX1S02H7XSH	-	HRFOW6E01A5WLV	HJKAX1S02H7XSH,HJKAX1S02F0F8L,HRFOW6E01A5WLV,HRFOW6E01EYY9R	HJKAX1S02H7XSH
	Bradi4g29290	-	Sb02g023540	HvgnlUGHv#S58583461	trB8A341B8A341MAIZE	-	-	-	HRFOW6E01CYFQ7,HRFOW6E02HCMWU	-	HRFOW6E01CYFQ7,HJKAX1S02FEQQJ,HJKAX1S02HEQL9,HJKAX1S02J42YN	HRFOW6E01CYFQ7,HRFOW6E02HCMWU,HJKAX1S02FEQQJ,HJKAX1S02H0WZL,HJKAX1S02HEQL9,HJKAX1S02J2PRH,HJKAX1S02J42YN,HRFOW6E01DREOR,HRFOW6E01DWD8K,HRFOW6E02G40I0,HRFOW6E02GY2TN	HJKAX1S02FEQQJ,HJKAX1S02J42YN
C-5DL1-0.60	Bradi4g29300	Os09t0375900	Sb02g023550	HvgnlUGHv#S12515491	trB6SR83B6SR83MAIZE	-	-	-	HRFOW6E01BBXWB,HRFOW6E02GCUX8	HRFOW6E01BBXWB,HRFOW6E02GCUX8	HRFOW6E01BBXWB,HRFOW6E02GCUX8	HRFOW6E02GCUX8,HJKAX1S02G43SN,HRFOW6E01B5M1M,HRFOW6E01CBORL,HRFOW6E01EAF4D,HRFOW6E01EIIB4,HRFOW6E02IG73W	HRFOW6E01BBXWB,HRFOW6E02GCUX8,HRFOW6E01B5M1M,HRFOW6E01EIIB4
	Bradi4g29310	Os09t0376000	Sb02g023560	-	-	-	-	-	HJKAX1S02JBLU5,HJKAX1S02JSNH0,HRFOW6E02IKB6T,HRFOW6E02JM6MV	HJKAX1S02JSNH0	HJKAX1S02JSNH0,HRFOW6E02IKB6T	-	-
	Bradi4g29347	Os09t0376900	Sb02g023620	HvgnlUGHv#S12493496,TagnlUGTa#S58896318	trQ9FSI5Q9FSI5HORVU,trB4FW58B4FW58MAIZE,trQ06XL4Q06XL4HORVU,trF5C7R8F5C7R8WHEAT	-	-	-	HJKAX1S02FFTBQ,HJKAX1S02JC7I6,HRFOW6E02F4R25,HRFOW6E02GJ3DY,HRFOW6E02IAAGN,HRFOW6E02IQZKW,HRFOW6E02JQYKX	HJKAX1S02FFTBQ,HJKAX1S02JC7I6,HRFOW6E02F4R25,HRFOW6E02GJ3DY,HRFOW6E02IQZKW,HRFOW6E02JQYKX	HJKAX1S02FFTBQ,HJKAX1S02JC7I6,HRFOW6E02F4R25,HRFOW6E02GJ3DY,HRFOW6E02JQYKX	HJKAX1S02FFTBQ,HRFOW6E02F4R25,HRFOW6E02IAAGN,HRFOW6E02IQZKW,HRFOW6E02IOMNG	HJKAX1S02FFTBQ,HJKAX1S02JC7I6,HRFOW6E02F4R25,HRFOW6E02IQZKW,HRFOW6E02JQYKX
	Bradi4g29370	-	Sb01g048400	-	-	-	-	-	HJKAX1S02IV3YM,HRFOW6E02JU6MW	-	HJKAX1S02IV3YM,HRFOW6E02JU6MW	-	-
	Bradi4g29400	-	-	-	-	-	-	-	HJKAX1S02F5AZZ,HRFOW6E01CE135,HRFOW6E02HTRB8	-	-	-	-
	Bradi4g29410	Os09t0380000	Sb02g023690	HvgnlUGHv#S58590776,TagnlUGTa#S58893677,HvgnlUGHv#S58601334,HvgnlUGHv#S58591982	trC4J009C4J009MAIZE,trB6UCK4B6UCK4MAIZE	-	-	-	HJKAX1S02FEEKM,HJKAX1S02GFYR6,HJKAX1S02GUNMO,HRFOW6E01ADWF3,HRFOW6E01D6V6I,HRFOW6E02HRVDS,HRFOW6E02IBYUP,HRFOW6E02IO1Y1,HRFOW6E02JHJOP	HJKAX1S02GFYR6,HRFOW6E01D6V6I,HRFOW6E02HRVDS,HRFOW6E02IO1Y1,HJKAX1S02F93PD	HJKAX1S02FEEKM,HJKAX1S02GFYR6,HJKAX1S02GUNMO,HRFOW6E01ADWF3,HRFOW6E01D6V6I,HRFOW6E02IBYUP,HRFOW6E02JHJOP	HJKAX1S02GFYR6,HJKAX1S02GUNMO,HRFOW6E01ADWF3,HRFOW6E01D6V6I,HRFOW6E02IO1Y1,HJKAX1S02F93PD,HJKAX1S02J26QH	HJKAX1S02FEEKM,HJKAX1S02GFYR6,HJKAX1S02GUNMO,HRFOW6E01ADWF3,HRFOW6E01D6V6I,HRFOW6E02HRVDS,HRFOW6E02IBYUP,HRFOW6E02IO1Y1,HRFOW6E02JHJOP,HJKAX1S02J26QH
	Bradi4g29417	Os08t0416800	Sb02g023700	HvgnlUGHv#S39525716	-	-	-	-	HRFOW6E02GYKV1	HRFOW6E02GJ76B	HRFOW6E02GYKV1,HRFOW6E02GJ76B	HRFOW6E02GYKV1,HRFOW6E02GJ76B	-
	Bradi4g29430	Os09t0380200	Sb02g023710	TagnlUGTa#S58855586	trB4FT56B4FT56MAIZE	-	-	-	HJKAX1S02I5V7E,HJKAX1S02JC8EJ	HJKAX1S02I5V7E,HJKAX1S02JC8EJ	HJKAX1S02I5V7E,HJKAX1S02JC8EJ	HJKAX1S02I5V7E,HJKAX1S02JC8EJ,HJKAX1S02F0LVH,HJKAX1S02FQ8SL,HJKAX1S02FX49A,HJKAX1S02G25VH,HJKAX1S02H02VZ,HJKAX1S02H3H09,HRFOW6E01A6MLR,HRFOW6E01AZ6SN,HRFOW6E01D47I8,HRFOW6E01D528D,HRFOW6E02FNK65	HJKAX1S02I5V7E,HJKAX1S02JC8EJ,HJKAX1S02FX49A,HRFOW6E01AZ6SN,HRFOW6E01D47I8,HRFOW6E01D528D,HRFOW6E02FNK65
	Bradi4g29440	Os03t0823800,Os08t0420600	Sb07g020510,Sb02g023720	TagnlUGTa#S52543655	trB6TEJ2B6TEJ2MAIZE,trB4FW56B4FW56MAIZE,trB4FIZ3B4FIZ3MAIZE,trB4F8S3B4F8S3MAIZE,trB4FW56B4FW56MAIZE	-	-	-	HJKAX1S02IFA4X,HJKAX1S02J4UGI,HRFOW6E01DXKPH	HJKAX1S02GTWF3,HRFOW6E02HASOV	HJKAX1S02J4UGI,HRFOW6E01DXKPH	HJKAX1S02IFA4X,HJKAX1S02J4UGI,HRFOW6E01DXKPH,HJKAX1S02GTWF3,HRFOW6E01C28K5,HRFOW6E02FUYN3,HRFOW6E02HASOV,HRFOW6E02I192S	HJKAX1S02IFA4X,HJKAX1S02J4UGI,HRFOW6E01DXKPH,HJKAX1S02GTWF3,HRFOW6E01C28K5,HRFOW6E02HASOV
	Bradi4g29450	Os09t0381600	Sb02g023740	HvgnlUGHv#S21607667	trB6SSP9B6SSP9MAIZE	-	-	-	HJKAX1S02FT3YO,HJKAX1S02H2S8D,HRFOW6E01BMQI9,HRFOW6E02GH8XA	HJKAX1S02FT3YO,HJKAX1S02H2S8D,HRFOW6E02GH8XA,HRFOW6E01E23TD	HJKAX1S02FT3YO,HRFOW6E02GH8XA	HJKAX1S02FT3YO,HRFOW6E01BMQI9,HRFOW6E02GH8XA,HRFOW6E01E23TD	HJKAX1S02FT3YO,HJKAX1S02H2S8D,HRFOW6E01BMQI9
	Bradi4g29460	-	-	TagnlUGTa#S58850437	-	-	-	-	HJKAX1S02FZYVQ	-	-	HJKAX1S02FZYVQ,HJKAX1S02HHKQ0	-
	Bradi4g29467	Os09t0382300	Sb02g023800	HvgnlUGHv#S58580146	trB6TIH7B6TIH7MAIZE,trC0P569C0P569MAIZE	-	-	-	HJKAX1S02FPKGF,HJKAX1S02IP20G,HRFOW6E01D6PTE,HRFOW6E02I8KYS	HJKAX1S02IP20G	HJKAX1S02FPKGF,HJKAX1S02IP20G,HRFOW6E01D6PTE	HJKAX1S02FPKGF,HJKAX1S02IP20G,HRFOW6E02I8KYS,HJKAX1S02GD45S,HJKAX1S02GE2EO,HJKAX1S02GV47Z,HRFOW6E01C2D0Z,HRFOW6E01CM02E,HRFOW6E01EJVF5,HRFOW6E02HDLRU,HRFOW6E02HLXMF,HRFOW6E02II3GF	HJKAX1S02FPKGF,HJKAX1S02IP20G,HRFOW6E01D6PTE,HJKAX1S02GE2EO,HRFOW6E01EJVF5
	Bradi4g29480	Os09t0382400	Sb02g023810	TagnlUGTa#S12860620	trB6TMN7B6TMN7MAIZE	-	-	-	HJKAX1S02GGLEY,HRFOW6E02IGJUO	HJKAX1S02GGLEY,HJKAX1S02HCQIU,HJKAX1S02HMOY8	HJKAX1S02GGLEY,HJKAX1S02HMOY8	HJKAX1S02GGLEY,HRFOW6E02IGJUO,HJKAX1S02HCQIU,HJKAX1S02HMOY8	HJKAX1S02GGLEY
	Bradi4g29500	Os09t0383300,Os08t0421800	Sb02g023830	SofgnlUGSof#S17293624	trB4FA67B4FA67MAIZE	-	-	-	HRFOW6E01AYXC9,HRFOW6E01COB1S,HRFOW6E01DHPIC,HRFOW6E01DXWJN,HRFOW6E02HM0MS,HRFOW6E02J4BST,HRFOW6E02JQJ37	HRFOW6E01AYXC9,HRFOW6E01COB1S,HRFOW6E01DHPIC,HRFOW6E01DXWJN,HRFOW6E02HM0MS,HRFOW6E02J4BST,HRFOW6E02JQJ37	HRFOW6E01AYXC9,HRFOW6E01COB1S,HRFOW6E01DHPIC,HRFOW6E01DXWJN,HRFOW6E02HM0MS,HRFOW6E02J4BST,HRFOW6E02JQJ37	HRFOW6E02HM0MS	HRFOW6E02J4BST
	Bradi4g29520	Os09t0383400	Sb02g023840	TagnlUGTa#S58882749	-	-	-	-	HJKAX1S02FMK2H,HRFOW6E02JWWIY	HRFOW6E02JWWIY	HJKAX1S02FMK2H,HRFOW6E02JWWIY	HRFOW6E02JWWIY,HJKAX1S02GHFRJ,HRFOW6E01BVRVF	-
	Bradi4g29547	Os09t0386400	Sb02g023930	TagnlUGTa#S58866945	trB4FE77B4FE77MAIZE	-	-	-	HRFOW6E01CR0TN,HRFOW6E02I8G15,HRFOW6E02J0TGR	HRFOW6E01CR0TN,HRFOW6E02I8G15,HRFOW6E02J0TGR	HRFOW6E01CR0TN,HRFOW6E02I8G15,HRFOW6E02J0TGR	HRFOW6E01CR0TN,HRFOW6E01BTJCT,HRFOW6E01C303Q,HRFOW6E01DCFHY	HRFOW6E01CR0TN,HRFOW6E02I8G15,HRFOW6E01DCFHY
	Bradi4g29570	Os09t0386600	Sb02g023980	ZmgnlUGZm#S50709949,SofgnlUGSof#S17467836	trC4J1D4C4J1D4MAIZE,trC0PF50C0PF50MAIZE	-	-	-	HJKAX1S02H44UL,HJKAX1S02HKDE0,HJKAX1S02INGOK,HRFOW6E01BJD58,HRFOW6E01BPMXY,HRFOW6E02IE3BZ,HRFOW6E02JZM50	HJKAX1S02H44UL,HJKAX1S02INGOK,HRFOW6E01BJD58,HRFOW6E01BPMXY,HRFOW6E02IE3BZ,HRFOW6E02JZM50	HJKAX1S02H44UL,HJKAX1S02HKDE0,HJKAX1S02INGOK,HRFOW6E01BJD58,HRFOW6E01BPMXY,HRFOW6E02IE3BZ	HJKAX1S02HKDE0,HJKAX1S02INGOK,HJKAX1S02I8V5R,HRFOW6E01CYKGM,HRFOW6E02FWC80,HRFOW6E02HYX57	HJKAX1S02H44UL,HJKAX1S02HKDE0,HRFOW6E01BJD58,HRFOW6E01BPMXY,HRFOW6E02IE3BZ,HRFOW6E02JZM50,HJKAX1S02I8V5R,HRFOW6E02FWC80
	Bradi4g29580	Os08t0366200	Sb02g023990	HvgnlUGHv#S58598046	trC6ZKH8C6ZKH8HORVU	-	-	-	HJKAX1S02IMLZL	HJKAX1S02IMLZL	HJKAX1S02IMLZL	HJKAX1S02IMLZL	HJKAX1S02IMLZL
	Bradi4g29590	Os09t0392000	Sb02g024000	TagnlUGTa#S58897365	trB6TSK0B6TSK0MAIZE,trB6TSK0B6TSK0MAIZE,trB4G1X6B4G1X6MAIZE	-	-	-	HJKAX1S02F1SQG,HJKAX1S02JCASG,HJKAX1S02JEL8J,HRFOW6E01CA8T7,HRFOW6E01D4L0Y,HJKAX1S02JPP4A	HJKAX1S02F1SQG,HJKAX1S02JCASG,HJKAX1S02JEL8J,HRFOW6E01CA8T7,HRFOW6E01D4L0Y,HJKAX1S02JPP4A	HJKAX1S02F1SQG,HJKAX1S02JCASG,HJKAX1S02JEL8J,HRFOW6E01CA8T7,HRFOW6E01D4L0Y,HJKAX1S02JPP4A	HJKAX1S02F1SQG,HJKAX1S02JCASG,HJKAX1S02JEL8J,HRFOW6E01D4L0Y,HJKAX1S02JPP4A,HJKAX1S02HZFZ6,HRFOW6E02H4EPT,HRFOW6E02I0NCH	HJKAX1S02F1SQG,HJKAX1S02JCASG,HJKAX1S02JEL8J,HRFOW6E01CA8T7,HRFOW6E01D4L0Y,HJKAX1S02JPP4A,HRFOW6E02H4EPT,HRFOW6E02I0NCH
	Bradi4g29600	-	Sb02g024030	TagnlUGTa#S16057815	trB4FPY6B4FPY6MAIZE	-	-	-	HJKAX1S02GBWDU	-	HJKAX1S02GBWDU	HJKAX1S02GBWDU,HJKAX1S02FV2E6,HJKAX1S02J2ZGX,HRFOW6E01AQHTY,HRFOW6E01BL2P9,HRFOW6E01E2EWT,HRFOW6E02JT92K	HJKAX1S02GBWDU,HJKAX1S02FV2E6,HJKAX1S02J2ZGX,HRFOW6E01BL2P9,HRFOW6E01E2EWT,HRFOW6E02JT92K
	Bradi4g29617	Os09t0393200	Sb01g015210,Sb02g024010,Sb04g000775	TagnlUGTa#S58853274	trB8A2P9B8A2P9MAIZE	-	-	-	HRFOW6E01CNESP,HRFOW6E01CRL9R,HRFOW6E01D30U0,HRFOW6E01DTBMS,HRFOW6E01E09AK,HRFOW6E02GV8VC,HRFOW6E02IPF6F	HRFOW6E01E09AK	HRFOW6E01CRL9R,HRFOW6E01DTBMS,HRFOW6E01E09AK,HJKAX1S02JAF0F	HRFOW6E01CNESP,HRFOW6E01CRL9R,HRFOW6E01D30U0,HRFOW6E01DTBMS,HRFOW6E01E09AK,HRFOW6E02GV8VC,HRFOW6E02IPF6F,HJKAX1S02GWQ0O,HJKAX1S02HV832,HJKAX1S02JAF0F,HRFOW6E01ASKZ0,HRFOW6E01BFZ63,HRFOW6E01C6YF5,HRFOW6E02G5VVV,HRFOW6E02HDERL,HRFOW6E02HIW63	HRFOW6E01E09AK
	Bradi4g29650	Os09t0394500,Os09t0452300	Sb02g024060	TagnlUGTa#S32621768,TagnlUGTa#S32735027,HvgnlUGHv#S39523746	trB8A2T1B8A2T1MAIZE	-	-	-	HJKAX1S02G30UX,HJKAX1S02I2AW4,HJKAX1S02IGO0D,HRFOW6E01DCSBY,HRFOW6E01ESC99,HRFOW6E02HLCKT,HRFOW6E02INJO7	HJKAX1S02G30UX,HJKAX1S02I2AW4,HJKAX1S02IGO0D,HRFOW6E01DCSBY,HRFOW6E02INJO7,HJKAX1S02FQOU2	HJKAX1S02G30UX,HJKAX1S02IGO0D,HRFOW6E01DCSBY,HRFOW6E02INJO7,HJKAX1S02FQOU2	HJKAX1S02G30UX,HJKAX1S02I2AW4,HJKAX1S02IGO0D,HRFOW6E01DCSBY,HRFOW6E01ESC99,HRFOW6E02HLCKT,HRFOW6E02INJO7,HJKAX1S02FQOU2,HJKAX1S02GY1N3,HRFOW6E01C8LSI	HRFOW6E02INJO7
	Bradi4g29660	Os09t0394600	Sb02g024070	HvgnlUGHv#S58583036	trC0PFE0C0PFE0MAIZE	-	-	-	HRFOW6E02G1EEM	HRFOW6E02G1EEM,HRFOW6E01A45OX	HRFOW6E02G1EEM,HRFOW6E01A45OX	HRFOW6E02G1EEM,HJKAX1S02FKS18,HJKAX1S02HIH8C,HRFOW6E01A45OX,HRFOW6E02G1DNL	HRFOW6E02G1EEM
	Bradi4g29670	Os09t0394700	Sb02g024080	HvgnlUGHv#S58583515	-	-	-	-	HJKAX1S02HPA2C,HRFOW6E01EI3VW	HJKAX1S02HPA2C,HRFOW6E01EI3VW	HJKAX1S02HPA2C,HRFOW6E01EI3VW	HJKAX1S02HPA2C,HRFOW6E01EI3VW,HJKAX1S02HNQHS	-
	Bradi4g29680	Os09t0394900	Sb02g024090	TagnlUGTa#S52545414	trB4FY63B4FY63MAIZE,trB6TT93B6TT93MAIZE,trB4FFC9B4FFC9MAIZE	BE442892	C-5DL1-0.60	-	HJKAX1S02GLB5F,HRFOW6E02JAN2Q,HRFOW6E01EEB7F,HRFOW6E02HQ4SR	HJKAX1S02GLB5F,HRFOW6E02JAN2Q	HJKAX1S02GLB5F,HRFOW6E02JAN2Q,HRFOW6E01EEB7F	HJKAX1S02GLB5F,HRFOW6E02JAN2Q,HRFOW6E01EEB7F,HRFOW6E02HQ4SR,HJKAX1S02H5FUT,HJKAX1S02HQUFE,HJKAX1S02JIJFV,HRFOW6E01A0SPY,HRFOW6E01DJJ0J,HRFOW6E02F6TF3,HRFOW6E02GV4JB,HRFOW6E02GZ9NA,HRFOW6E02H3XHT	HJKAX1S02GLB5F,HRFOW6E02JAN2Q,HRFOW6E01EEB7F,HJKAX1S02H5FUT,HJKAX1S02HQUFE,HRFOW6E01A0SPY,HRFOW6E01DJJ0J
C-5DL1-0.60	Bradi4g29720	Os09t0396900	Sb02g024130	TagnlUGTa#S52546193	trB6TQ15B6TQ15MAIZE,trC0PGM5C0PGM5MAIZE	-	-	-	HJKAX1S02HKKA5,HRFOW6E02GEQHM	HJKAX1S02GTHVP	HJKAX1S02HKKA5	HJKAX1S02HKKA5,HRFOW6E02GEQHM,HJKAX1S02GTHVP	HJKAX1S02HKKA5,HRFOW6E02GEQHM,HJKAX1S02GTHVP
	Bradi4g29760	Os09t0397900,Os09t0397950	Sb03g028040	TagnlUGTa#S58857957	-	-	-	-	HJKAX1S02HIHIL,HJKAX1S02HML2Y,HJKAX1S02HP3MF,HRFOW6E01C5TIF,HRFOW6E02H2VNC	HJKAX1S02HML2Y,HRFOW6E01C5TIF,HRFOW6E02H2VNC	HJKAX1S02HML2Y,HRFOW6E01C5TIF,HRFOW6E02H2VNC,HRFOW6E02H4WI1	HJKAX1S02HIHIL,HJKAX1S02HML2Y,HJKAX1S02HP3MF,HRFOW6E01C5TIF,HRFOW6E02H2VNC,HJKAX1S02JIGD1,HRFOW6E01EBBVY,HRFOW6E02H4WI1,HRFOW6E02ID4GT,HRFOW6E02IUWF8	-
	Bradi4g29770	Os09t0400300	Sb02g024190	HvgnlUGHv#S58588617	trB4FR97B4FR97MAIZE,trB4FR97B4FR97MAIZE,trB4FU39B4FU39MAIZE	-	-	-	HJKAX1S02FMVTE,HRFOW6E02FL2QV	HRFOW6E02FL2QV	HJKAX1S02FMVTE,HRFOW6E02FL2QV	HJKAX1S02FMVTE,HRFOW6E02FL2QV,HJKAX1S02IOAWS,HJKAX1S02IXTQY,HRFOW6E01DG5QX,HRFOW6E02HCBON	HJKAX1S02FMVTE,HRFOW6E02FL2QV,HJKAX1S02IOAWS,HRFOW6E02HCBON
	Bradi4g29780	Os09t0400300	Sb02g024220	HvgnlUGHv#S58591239	trB4FU39B4FU39MAIZE	-	-	-	HRFOW6E02J3HKX	HRFOW6E02J3HKX	HRFOW6E02J3HKX	HRFOW6E02J3HKX,HJKAX1S02I5GFU,HRFOW6E02HD4AX	HRFOW6E02J3HKX,HJKAX1S02I5GFU
	Bradi4g29796	Os09t0401000	Sb02g024260	HvgnlUGHv#S58594176	trQ8S3Z5Q8S3Z5MAIZE	-	-	-	HJKAX1S02F5RIF,HRFOW6E01AI2JP	HJKAX1S02F5RIF	HJKAX1S02F5RIF	HJKAX1S02F5RIF,HRFOW6E01AI2JP,HRFOW6E01EMPQN,HRFOW6E02JSUWP	HJKAX1S02F5RIF,HRFOW6E02JSUWP
	Bradi4g29810	Os09t0401100	Sb07g009430	-	-	-	-	-	HRFOW6E01AEUFS,HRFOW6E02FI41E	HRFOW6E01AEUFS,HRFOW6E02FI41E	HRFOW6E01AEUFS,HRFOW6E02FI41E	-	-
	Bradi4g29820	Os09t0401200	-	TagnlUGTa#S58868391,TagnlUGTa#S52545759	-	-	-	-	HJKAX1S02JP7RN,HRFOW6E01AKJEQ	HJKAX1S02JP7RN,HRFOW6E01AKJEQ	-	HJKAX1S02JP7RN,HRFOW6E01AKJEQ	-
	Bradi4g29830	Os09t0401300	Sb02g024270	TagnlUGTa#S52545916	trB4FSX6B4FSX6MAIZE,trB6U1H3B6U1H3MAIZE	BG263501	C-5DL1-0.60	-	HJKAX1S02F3M2Y,HJKAX1S02HPGZR	HJKAX1S02F3M2Y,HJKAX1S02HPGZR	HJKAX1S02F3M2Y,HJKAX1S02HPGZR	HJKAX1S02F3M2Y,HJKAX1S02HPGZR,HJKAX1S02HAJAM,HJKAX1S02HDLHU,HJKAX1S02HKICX,HJKAX1S02HPQMP,HJKAX1S02IF6XY,HRFOW6E01AI8UI,HRFOW6E01E5H6A,HRFOW6E02I4686	HJKAX1S02F3M2Y,HJKAX1S02HPGZR,HJKAX1S02IF6XY
	Bradi4g29840	Os09t0401600	Sb02g024280	TagnlUGTa#S52544270	trC4J1V7C4J1V7MAIZE	-	-	-	HJKAX1S02JOAMW	HRFOW6E01BGHK7	HJKAX1S02JOAMW,HRFOW6E01BGHK7	HJKAX1S02JOAMW,HJKAX1S02G4I13,HJKAX1S02GIEQN,HJKAX1S02IFO8J,HJKAX1S02IZAFW,HJKAX1S02JVGD7,HRFOW6E01BGHK7,HRFOW6E02FGXXP	HRFOW6E01BGHK7
	Bradi4g29852	Os09t0403000	Sb02g024320	TagnlUGTa#S52544176	trC0HDT5C0HDT5MAIZE	-	-	-	HJKAX1S02IIAYF	HJKAX1S02IIAYF	HJKAX1S02IIAYF	HJKAX1S02IIAYF	HJKAX1S02IIAYF
	Bradi4g29870	Os09t0407200,Os02t0465000	-	TagnlUGTa#S52542807,TagnlUGTa#S52546415	trB4FR10B4FR10MAIZE,trB6TKL2B6TKL2MAIZE,trB4FBF0B4FBF0MAIZE,trB4F8D1B4F8D1MAIZE,trB6SHA6B6SHA6MAIZE	-	-	-	HJKAX1S02F2840,HJKAX1S02FRFOI,HJKAX1S02G81OK,HJKAX1S02GOXH7,HJKAX1S02HZTHD,HJKAX1S02J2IS4,HRFOW6E02IBVDM	HJKAX1S02F2840,HJKAX1S02FRFOI,HJKAX1S02G81OK,HJKAX1S02HZTHD,HRFOW6E02IBVDM	-	HJKAX1S02F2840,HJKAX1S02FRFOI,HJKAX1S02G81OK,HJKAX1S02HZTHD,HJKAX1S02J2IS4,HRFOW6E02IBVDM	HJKAX1S02F2840,HJKAX1S02FRFOI,HJKAX1S02G81OK,HJKAX1S02HZTHD,HJKAX1S02J2IS4,HRFOW6E02IBVDM
	Bradi4g29880	-	-	HvgnlUGHv#S58582568	-	-	-	-	HJKAX1S02J1B9G,HRFOW6E02JOLFQ	-	-	HJKAX1S02J1B9G,HRFOW6E01EBZZN,HRFOW6E02FPB3V	-
	Bradi4g29887	Os09t0407600	Sb02g024370	HvgnlUGHv#S58595727,TagnlUGTa#S58854000	trQ9M5L9Q9M5L9MAIZE	-	-	-	HJKAX1S02GGIE3,HJKAX1S02H0VGO,HJKAX1S02J2WC0,HJKAX1S02JBREA,HRFOW6E01AJCN9,HRFOW6E02GN9ZP,HRFOW6E02H55KV,HRFOW6E02I9EE2,HRFOW6E02IY0G1	HJKAX1S02GGIE3,HJKAX1S02H0VGO,HJKAX1S02J2WC0,HRFOW6E02GN9ZP,HRFOW6E02H55KV,HJKAX1S02HADCA	HJKAX1S02J2WC0,HRFOW6E01AJCN9	HJKAX1S02GGIE3,HJKAX1S02J2WC0,HJKAX1S02JBREA,HRFOW6E01AJCN9,HRFOW6E02GN9ZP,HRFOW6E02IY0G1,HJKAX1S02FZVKJ,HJKAX1S02G370U,HJKAX1S02HADCA,HJKAX1S02JC5VF,HRFOW6E01A7JSD,HRFOW6E01BJWPG,HRFOW6E02FQ5SB,HRFOW6E02G8BZU,HRFOW6E02GSGEQ,HRFOW6E02H4UZM,HRFOW6E02IFIFQ	HJKAX1S02J2WC0,HRFOW6E01AJCN9
	Bradi4g29900	-	-	-	-	-	-	-	HJKAX1S02JX87A,HRFOW6E01AO2JY,HRFOW6E02GJXME	-	-	-	-
	Bradi4g29920	Os08t0431300,Os09t0408600	Sb07g021070,Sb02g024380	HvgnlUGHv#S58594926,TagnlUGTa#S16194740	trC0P972C0P972MAIZE,trB6U9U3B6U9U3MAIZE	-	-	-	HJKAX1S02GSRR2,HJKAX1S02HHR2M	HJKAX1S02GSRR2,HJKAX1S02HHR2M	HJKAX1S02GSRR2,HJKAX1S02HHR2M	HJKAX1S02GSRR2,HJKAX1S02HHR2M,HJKAX1S02JQUFR,HRFOW6E02I19S7,HRFOW6E02IZ6P4	HJKAX1S02GSRR2,HJKAX1S02HHR2M
	Bradi4g29940	-	-	-	-	-	-	-	HJKAX1S02JQL9A	-	-	-	-
	Bradi4g29947	Os09t0410125	Sb02g024440,Sb02g024430	TagnlUGTa#S58884542	-	-	-	-	HJKAX1S02HGVL8,HJKAX1S02HNZ9H,HJKAX1S02HQCZR,HJKAX1S02JFJI7,HJKAX1S02JMZ0O,HJKAX1S02JP845,HRFOW6E01BX6I0,HRFOW6E02H8UL4,HRFOW6E02H972C	HJKAX1S02JFJI7,HRFOW6E02H8UL4	HJKAX1S02HNZ9H,HJKAX1S02JFJI7,HRFOW6E02H8UL4,HRFOW6E02IZI6A	HJKAX1S02HGVL8,HJKAX1S02HNZ9H,HJKAX1S02HQCZR,HJKAX1S02JFJI7,HJKAX1S02JMZ0O,HRFOW6E01BX6I0,HRFOW6E02H8UL4,HRFOW6E02H972C,HJKAX1S02H3FAH,HJKAX1S02HO3BL,HJKAX1S02J3N8Q,HRFOW6E01B6XMA,HRFOW6E01CATK6,HRFOW6E01EQEN3,HRFOW6E02FFGIK,HRFOW6E02FOGFV,HRFOW6E02FRXTT,HRFOW6E02GOUDK,HRFOW6E02GRSYI,HRFOW6E02GSXWZ,HRFOW6E02IE332,HRFOW6E02IJIS8,HRFOW6E02IZI6A,HRFOW6E02JN3JN	-
	Bradi4g30000	Os05t0348100	Sb02g024470	TagnlUGTa#S58893820,TagnlUGTa#S58882892	trC0P6J0C0P6J0MAIZE	-	-	-	HJKAX1S02GOC3C,HJKAX1S02HP0KI	HJKAX1S02GBLS9	HJKAX1S02GOC3C	HJKAX1S02GOC3C,HJKAX1S02HP0KI,HJKAX1S02GBLS9,HJKAX1S02H6Z19,HRFOW6E01EGFL6,HRFOW6E01EI3XH,HRFOW6E02G6ACB	HJKAX1S02GBLS9
	Bradi4g30030	Os09t0417500	Sb02g024500	TagnlUGTa#S52544435	-	-	-	-	HJKAX1S02FQWJ4	HJKAX1S02FQWJ4	HJKAX1S02FQWJ4	HJKAX1S02FQWJ4,HJKAX1S02IDBJC,HRFOW6E01AFY02,HRFOW6E01AY4TN,HRFOW6E01D229C,HRFOW6E01DDJQX	-
	Bradi4g30040	Os09t0411650	Sb02g024510	HvgnlUGHv#S58598807,TagnlUGTa#S58888075	trC0P715C0P715MAIZE	-	-	-	HJKAX1S02H2C1Q,HJKAX1S02H40PH,HJKAX1S02JZZ34,HRFOW6E01C9DQC,HRFOW6E01CIVGE,HRFOW6E02I9M2R	HJKAX1S02H2C1Q,HJKAX1S02H40PH,HJKAX1S02JZZ34,HRFOW6E01C9DQC,HRFOW6E01CIVGE,HRFOW6E02I9M2R	HJKAX1S02H2C1Q,HJKAX1S02JZZ34,HRFOW6E01C9DQC,HRFOW6E01CIVGE	HJKAX1S02H2C1Q,HJKAX1S02JZZ34,HRFOW6E01C9DQC,HRFOW6E01CIVGE,HJKAX1S02IFVA3,HJKAX1S02J163E,HRFOW6E01BJ8GD,HRFOW6E02IEZRE	HJKAX1S02H2C1Q,HJKAX1S02JZZ34,HRFOW6E01C9DQC,HRFOW6E01CIVGE,HJKAX1S02IFVA3,HRFOW6E01BJ8GD,HRFOW6E02IEZRE
	Bradi4g30060	-	Sb07g021260	HvgnlUGHv#S12559907	trQ9LKC7Q9LKC7HORVU	BE590997	C-5DL1-0.60	-	HJKAX1S02FVQGR	-	HJKAX1S02FVQGR	HJKAX1S02FVQGR,HJKAX1S02HHM45	HJKAX1S02FVQGR
	Bradi4g30070	Os02t0158800,Os09t0412200	Sb02g024540	TagnlUGTa#S26023391,HvgnlUGHv#S58588400	trB6TM91B6TM91MAIZE,trB4FK76B4FK76MAIZE	-	-	-	HJKAX1S02FTS5B,HJKAX1S02HHE6I,HJKAX1S02HJ0I6,HJKAX1S02HZTJS,HRFOW6E01EFNKF,HRFOW6E02J177T,HJKAX1S02FWMVE,HRFOW6E01BYMN0,HRFOW6E01CXVE7	HJKAX1S02FTS5B,HJKAX1S02HHE6I,HJKAX1S02HJ0I6,HJKAX1S02HZTJS,HRFOW6E01EFNKF,HRFOW6E02J177T,HJKAX1S02FWMVE,HRFOW6E01BYMN0	HJKAX1S02FTS5B,HJKAX1S02HHE6I,HJKAX1S02HJ0I6,HJKAX1S02HZTJS,HRFOW6E01EFNKF,HRFOW6E02J177T,HJKAX1S02FWMVE	HJKAX1S02HHE6I,HJKAX1S02HZTJS,HRFOW6E01EFNKF,HRFOW6E02J177T,HJKAX1S02FWMVE,HRFOW6E01BYMN0,HRFOW6E01CXVE7,HJKAX1S02IRO4H,HJKAX1S02JZT26,HRFOW6E01AQPN5,HRFOW6E01DTZ70	HJKAX1S02FTS5B,HJKAX1S02HHE6I,HJKAX1S02HJ0I6,HRFOW6E01EFNKF,HJKAX1S02FWMVE,HRFOW6E01CXVE7,HJKAX1S02IRO4H,HRFOW6E01DTZ70
	Bradi4g30100	-	-	TagnlUGTa#S50380987	trB6TXW9B6TXW9MAIZE	-	-	-	HRFOW6E02IPDNW	-	-	HRFOW6E02IPDNW	HRFOW6E02IPDNW
	Bradi4g30120	-	-	TagnlUGTa#S16203422	-	-	-	-	HJKAX1S02F8X56,HJKAX1S02IIU6F	-	-	HJKAX1S02F8X56,HJKAX1S02IIU6F,HJKAX1S02IZXR5,HRFOW6E02HVVI2	-
	Bradi4g30130	-	-	TagnlUGTa#S58902390	-	-	-	-	HRFOW6E01EUUAT,HRFOW6E02JKCTW	-	-	HRFOW6E01EUUAT,HJKAX1S02JRS1E,HRFOW6E01EDF3F	-
C-5DL1-0.60	Bradi4g30140	-	-	-	-	-	-	-	HRFOW6E01A0WVL	-	-	-	-
	Bradi4g30150	Os09t0413000	-	TagnlUGTa#S52545610	trB6TQI1B6TQI1MAIZE	-	-	-	HJKAX1S02F23DW,HJKAX1S02IE9O9,HRFOW6E01A37ET,HRFOW6E02IM0IA	HJKAX1S02F23DW,HJKAX1S02IE9O9,HRFOW6E01A37ET	-	HJKAX1S02F23DW,HJKAX1S02IE9O9,HRFOW6E01A37ET,HRFOW6E02IM0IA,HJKAX1S02JFNRS,HJKAX1S02JXNJ8,HRFOW6E01A3UM8,HRFOW6E01BMG4X,HRFOW6E02I5TEI,HRFOW6E02JCQ87,HRFOW6E02JDGEV	HJKAX1S02IE9O9,HRFOW6E01A37ET,HJKAX1S02JXNJ8,HRFOW6E01A3UM8
	Bradi4g30160	Os09t0413100	Sb02g024580	HvgnlUGHv#S39526395,TagnlUGTa#S32699764	trB4FEE2B4FEE2MAIZE	-	-	-	HJKAX1S02F4UMK,HJKAX1S02F9H7S,HJKAX1S02I62DL,HJKAX1S02IUCSF,HJKAX1S02J16VR,HRFOW6E01ATAOM,HRFOW6E01BM1S0,HRFOW6E01C7E2G,HRFOW6E01CB6LW,HRFOW6E02JLVRV	HJKAX1S02I62DL,HRFOW6E01ATAOM,HRFOW6E01C7E2G,HRFOW6E01CB6LW	HJKAX1S02F4UMK,HJKAX1S02IUCSF,HJKAX1S02J16VR,HRFOW6E01ATAOM,HRFOW6E01BM1S0,HRFOW6E01C7E2G,HRFOW6E01CB6LW,HRFOW6E02JLVRV	HJKAX1S02F4UMK,HJKAX1S02F9H7S,HJKAX1S02I62DL,HJKAX1S02IUCSF,HJKAX1S02J16VR,HRFOW6E01ATAOM,HRFOW6E01BM1S0,HRFOW6E01C7E2G,HRFOW6E01CB6LW,HRFOW6E02JLVRV,HJKAX1S02H7D5J,HJKAX1S02HSKFG	HJKAX1S02F4UMK,HJKAX1S02F9H7S,HJKAX1S02I62DL,HJKAX1S02IUCSF,HJKAX1S02J16VR,HRFOW6E01ATAOM,HRFOW6E01BM1S0,HRFOW6E01C7E2G,HRFOW6E01CB6LW,HRFOW6E02JLVRV,HJKAX1S02HSKFG
	Bradi4g30170	-	Sb02g024590	TagnlUGTa#S58856841	trB6T405B6T405MAIZE,trB6T405B6T405MAIZE,trB4FXR1B4FXR1MAIZE	-	-	-	HRFOW6E01DUB87,HRFOW6E01BZ1H0	-	HRFOW6E01DUB87,HRFOW6E01BZ1H0	HRFOW6E01DUB87,HJKAX1S02FH310,HJKAX1S02G5Y1H,HJKAX1S02HK60Y,HJKAX1S02IBG9U,HRFOW6E01A9OBU,HRFOW6E02G7RB5	HRFOW6E01BZ1H0,HJKAX1S02FH310,HJKAX1S02G5Y1H,HJKAX1S02HK60Y,HRFOW6E01A9OBU,HRFOW6E02G7RB5
	Bradi4g30177	Os02t0745250	Sb02g024593	TagnlUGTa#S52543556	trB8A1Y7B8A1Y7MAIZE	-	-	-	HJKAX1S02HQD5B	HJKAX1S02HQD5B	HJKAX1S02HQD5B	HJKAX1S02HQD5B	HJKAX1S02HQD5B
	Bradi4g30190	Os09t0413300	Sb02g024600	TagnlUGTa#S52543556	trB8A1Y7B8A1Y7MAIZE,trC0HIR3C0HIR3MAIZE	-	-	-	HRFOW6E01CGZT5	HRFOW6E01CGZT5	HRFOW6E01CGZT5	HRFOW6E01CGZT5,HJKAX1S02G5EX5,HJKAX1S02I5AYG,HRFOW6E01AM5YY,HRFOW6E01E4MDP,HRFOW6E02HFBU8,HRFOW6E02JPNNM	HJKAX1S02G5EX5,HJKAX1S02I5AYG,HRFOW6E01E4MDP,HRFOW6E02HFBU8
	Bradi4g30200	Os09t0413600	-	TagnlUGTa#S52544911	-	-	-	-	HJKAX1S02JKPBG	HJKAX1S02JKPBG	-	HJKAX1S02JKPBG,HJKAX1S02G3W67,HJKAX1S02IDGGZ,HRFOW6E02FJPFD,HRFOW6E02FZ881,HRFOW6E02IE928	-
	Bradi4g30210	Os09t0413700	Sb02g024630	TagnlUGTa#S58903574	trB4FG35B4FG35MAIZE,trC0HGS7C0HGS7MAIZE	-	-	-	HJKAX1S02H7W62	HJKAX1S02H7W62	HJKAX1S02H7W62	HJKAX1S02H7W62,HJKAX1S02IE9G0,HRFOW6E01DGXOX,HRFOW6E01ERMEX	HJKAX1S02H7W62,HRFOW6E01DGXOX
	Bradi4g30227	Os09t0414500	Sb08g001830	HvgnlUGHv#S58588470	trB6UA91B6UA91MAIZE	-	-	-	HRFOW6E01DDIH2	HRFOW6E01DDIH2	HJKAX1S02I98JY	HRFOW6E01DDIH2,HJKAX1S02I98JY,HRFOW6E01BG6UN,HRFOW6E02GNMPZ,HRFOW6E02JWQX8	HRFOW6E01DDIH2,HJKAX1S02I98JY
	Bradi4g30260	Os09t0415800,Os08t0439000	Sb02g024680	TagnlUGTa#S58854401	trC4J1M8C4J1M8MAIZE,trB7ZX15B7ZX15MAIZE	-	-	-	HJKAX1S02G1HN5,HRFOW6E01AXK7P,HRFOW6E01C716B,HRFOW6E02GFW9V,HRFOW6E02H66PU	HJKAX1S02G1HN5,HRFOW6E01AXK7P,HRFOW6E01C716B,HRFOW6E02GFW9V,HJKAX1S02HOZPC,HRFOW6E02JNV8Y	HJKAX1S02G1HN5,HRFOW6E01C716B,HRFOW6E02GFW9V,HRFOW6E01BDQTQ,HRFOW6E02JNV8Y	HRFOW6E01AXK7P,HRFOW6E01C716B,HRFOW6E02GFW9V,HJKAX1S02HOZPC,HJKAX1S02HWROV,HRFOW6E01BDQTQ,HRFOW6E02GG8VS,HRFOW6E02GVMG9,HRFOW6E02JNV8Y	HJKAX1S02G1HN5,HRFOW6E01AXK7P,HRFOW6E01C716B,HRFOW6E02GFW9V,HRFOW6E02H66PU,HJKAX1S02HOZPC,HRFOW6E02JNV8Y
	Bradi4g30290	Os09t0416200	Sb02g024690	HvgnlUGHv#S39524185,HvgnlUGHv#S58587056	trB6TMZ9B6TMZ9MAIZE,trB4FZ36B4FZ36MAIZE,trB8A1E9B8A1E9MAIZE,trB8A1E9B8A1E9MAIZE,trB6TMZ9B6TMZ9MAIZE	-	-	-	HJKAX1S02F5GZ0,HJKAX1S02FJVM3,HJKAX1S02FT1BS,HJKAX1S02H9LH3,HJKAX1S02HXV0J,HJKAX1S02IRVKP,HJKAX1S02J1HPS,HRFOW6E01B8LYG,HRFOW6E01BKM26,HRFOW6E02GV7E8,HRFOW6E02HUUNZ,HRFOW6E02IQ3SL,HRFOW6E02J3U7H	HJKAX1S02FT1BS,HJKAX1S02HXV0J,HJKAX1S02IRVKP,HJKAX1S02J1HPS,HRFOW6E01B8LYG,HRFOW6E02GV7E8,HRFOW6E02IQ3SL,HRFOW6E02J3U7H	HJKAX1S02F5GZ0,HJKAX1S02FT1BS,HJKAX1S02HXV0J,HJKAX1S02IRVKP,HJKAX1S02J1HPS,HRFOW6E01B8LYG,HRFOW6E02HUUNZ,HRFOW6E02IQ3SL,HRFOW6E02J3U7H	HJKAX1S02F5GZ0,HJKAX1S02FJVM3,HJKAX1S02FT1BS,HJKAX1S02H9LH3,HJKAX1S02HXV0J,HJKAX1S02IRVKP,HJKAX1S02J1HPS,HRFOW6E01B8LYG,HRFOW6E02GV7E8,HRFOW6E02HUUNZ,HRFOW6E02IQ3SL,HRFOW6E02J3U7H,HJKAX1S02FMKV6,HJKAX1S02HRQN9,HJKAX1S02HVORH,HJKAX1S02I1Z78,HJKAX1S02IW2RJ,HRFOW6E02FKW5R,HRFOW6E02FTYHP,HRFOW6E02JIOPP,HRFOW6E02JUA03	HJKAX1S02F5GZ0,HJKAX1S02FJVM3,HJKAX1S02FT1BS,HJKAX1S02H9LH3,HJKAX1S02HXV0J,HJKAX1S02IRVKP,HJKAX1S02J1HPS,HRFOW6E01B8LYG,HRFOW6E01BKM26,HRFOW6E02GV7E8,HRFOW6E02HUUNZ,HRFOW6E02IQ3SL,HRFOW6E02J3U7H,HJKAX1S02FMKV6,HJKAX1S02I1Z78,HJKAX1S02IW2RJ,HRFOW6E02JIOPP,HRFOW6E02JUA03
	Bradi4g30320	-	Sb02g024720	TagnlUGTa#S18006189	trB6TWQ1B6TWQ1MAIZE,trB6T779B6T779MAIZE	-	-	-	HJKAX1S02HM5T5,HRFOW6E01EYWI1	-	HJKAX1S02HM5T5,HRFOW6E01EYWI1	HRFOW6E01EYWI1	HJKAX1S02HM5T5,HRFOW6E01EYWI1
	Bradi4g30370	-	-	-	-	-	-	-	HJKAX1S02FUXTS,HJKAX1S02FX2OI,HRFOW6E01AXJ19	-	-	-	-
	Bradi4g30410	Os09t0419500	Sb02g024810	TagnlUGTa#S32575005	-	-	-	-	HJKAX1S02GORDV	HJKAX1S02GORDV	HJKAX1S02GORDV	HJKAX1S02GORDV	-
	Bradi4g30430	-	-	-	-	-	-	-	HRFOW6E02H7EWI	-	-	-	-
	Bradi4g30450	Os09t0420600	Sb02g024860	TagnlUGTa#S58856875	trB6TN44B6TN44MAIZE,trB4FPX0B4FPX0MAIZE	-	-	-	HJKAX1S02FP5Y3,HRFOW6E01C1C71,HRFOW6E01CYJKC	HJKAX1S02FP5Y3,HRFOW6E01C1C71,HRFOW6E01CYJKC,HJKAX1S02FK6LX	HJKAX1S02FP5Y3,HRFOW6E01C1C71,HRFOW6E02JKPSB	HJKAX1S02FP5Y3,HRFOW6E01C1C71,HRFOW6E01CYJKC,HJKAX1S02FK6LX,HJKAX1S02H24ZC,HRFOW6E01B3WMP,HRFOW6E01CHLPI,HRFOW6E02GLLXY,HRFOW6E02JKPSB	HJKAX1S02FP5Y3,HRFOW6E01C1C71,HJKAX1S02H24ZC,HRFOW6E01B3WMP,HRFOW6E02GLLXY,HRFOW6E02JKPSB
	Bradi4g30460	Os09t0420700	-	TagnlUGTa#S58895604	trB6TDC7B6TDC7MAIZE	-	-	-	HRFOW6E02J3EOC	HRFOW6E02J3EOC	-	HRFOW6E02J3EOC,HJKAX1S02G1WKZ,HJKAX1S02HJTMO	HRFOW6E02J3EOC
	Bradi4g30470	Os09t0420800	Sb02g024880	TagnlUGTa#S26027203	trB4FPT7B4FPT7MAIZE,trB6SJU5B6SJU5MAIZE,trB4FPT7B4FPT7MAIZE	-	-	-	HRFOW6E02IVH4K	HRFOW6E02IVH4K	HRFOW6E02IVH4K	HRFOW6E02IVH4K,HJKAX1S02JRQWI,HRFOW6E01A7RDF,HRFOW6E01B24PJ,HRFOW6E02HGHJP,HRFOW6E02JE6H9	HRFOW6E02IVH4K,HJKAX1S02JRQWI,HRFOW6E01A7RDF
	Bradi4g30480	Os09t0420900	Sb02g024890	TagnlUGTa#S32725876,HvgnlUGHv#S58595685	trB6SWE0B6SWE0MAIZE	-	-	-	HRFOW6E01AV76L,HRFOW6E01CLN0U	HRFOW6E01AV76L,HRFOW6E01CLN0U	HRFOW6E01AV76L	HRFOW6E01AV76L,HRFOW6E01CLN0U,HRFOW6E01A3VLK,HRFOW6E01CY6FX	HRFOW6E01AV76L,HRFOW6E01CLN0U,HRFOW6E01CY6FX
	Bradi4g30490	Os09t0421166,Os09t0421200	Sb02g024900	HvgnlUGHv#S58579084,TagnlUGTa#S22388403	trC0PDH3C0PDH3MAIZE,trC0PHE8C0PHE8MAIZE	-	-	-	HJKAX1S02FGCVM,HJKAX1S02JRVWD,HJKAX1S02HE3DD,HRFOW6E01AK4U8,HRFOW6E01CFWN1,HRFOW6E01CGOXQ,HRFOW6E01DEVB8,HRFOW6E02HSZC3	HJKAX1S02FGCVM,HRFOW6E01CFWN1,HRFOW6E01DEVB8	HJKAX1S02JRVWD,HRFOW6E01AK4U8,HRFOW6E01CFWN1,HRFOW6E01CGOXQ,HRFOW6E01DEVB8,HJKAX1S02FVC5A,HJKAX1S02GIS54,HJKAX1S02JFJMH	HJKAX1S02JRVWD,HJKAX1S02HE3DD,HRFOW6E01AK4U8,HRFOW6E01CFWN1,HRFOW6E01DEVB8,HJKAX1S02FNY80,HJKAX1S02FVC5A,HJKAX1S02G0MCQ,HJKAX1S02GIS54,HJKAX1S02GP460,HJKAX1S02H9LL4,HJKAX1S02HJMC4,HJKAX1S02J2Y7T,HJKAX1S02JFJMH,HRFOW6E01AOW7M,HRFOW6E01BGW9O,HRFOW6E01BTG04,HRFOW6E01DR0J5,HRFOW6E02GK62R,HRFOW6E02GL8NV,HRFOW6E02GPUOV,HRFOW6E02HVVUH	HRFOW6E01AK4U8,HJKAX1S02GIS54
	Bradi4g30500	Os03t0391400	Sb02g008130	HvgnlUGHv#S58599559	trB8A045B8A045MAIZE,trC0HHT0C0HHT0MAIZE	-	-	-	HRFOW6E02JA2RG	HRFOW6E02JA2RG	HJKAX1S02G0LTP,HJKAX1S02H441T	HRFOW6E02JA2RG,HJKAX1S02G0LTP,HJKAX1S02GJEV2,HJKAX1S02H441T,HRFOW6E02FHJTN,HRFOW6E02JL1U5	HRFOW6E02JA2RG,HJKAX1S02G0LTP
	Bradi4g30510	-	-	-	-	-	-	-	HJKAX1S02IPJFH	-	-	-	-
	Bradi4g30520	-	Sb02g024960	-	trC0P658C0P658MAIZE	-	-	-	HJKAX1S02F34FS,HJKAX1S02H55RV,HJKAX1S02HAT0T,HJKAX1S02IBR4T,HRFOW6E01EW4N7	-	HRFOW6E01EW4N7	-	HRFOW6E01EW4N7
	Bradi4g30530	Os09t0422000	Sb02g025010	TagnlUGTa#S52545286	trB4FRQ8B4FRQ8MAIZE,trB4FZ92B4FZ92MAIZE	-	-	-	HJKAX1S02F6N09	HJKAX1S02I4DS5	HJKAX1S02I4DS5	HJKAX1S02F6N09,HJKAX1S02I4DS5	HJKAX1S02F6N09,HJKAX1S02I4DS5
	Bradi4g30540	Os09t0422500	Sb02g025020	HvgnlUGHv#S58597457	trQ67BC7Q67BC7MAIZE,trQ67BC7Q67BC7MAIZE,trQ67BC8Q67BC8MAIZE	-	-	-	HJKAX1S02FNUSD,HJKAX1S02JYHVA,HRFOW6E02GQIZE	HJKAX1S02FNUSD,HJKAX1S02JYHVA	HJKAX1S02FNUSD,HJKAX1S02JYHVA	HJKAX1S02FNUSD,HRFOW6E02GQIZE,HJKAX1S02HLLI1,HRFOW6E01A1KFD,HRFOW6E01EAVM9,HRFOW6E02FP4G0	HJKAX1S02FNUSD,HJKAX1S02JYHVA,HJKAX1S02HLLI1,HRFOW6E02FP4G0
C-5DL1-0.60	Bradi4g30550	Os09t0422600	Sb02g025030	HvgnlUGHv#S58597509,TagnlUGTa#S12901659	trB6SVT2B6SVT2MAIZE,trB6SVT2B6SVT2MAIZE,trC0PGJ0C0PGJ0MAIZE	-	-	-	HJKAX1S02GJ1R9,HRFOW6E02JGJNG	HRFOW6E02JGJNG	HRFOW6E02JGJNG,HJKAX1S02JP4CT	HJKAX1S02GJ1R9,HRFOW6E02JGJNG,HJKAX1S02GL0H0,HJKAX1S02GYUIA,HJKAX1S02HCMDG,HJKAX1S02JP4CT,HRFOW6E01AHT7L	HRFOW6E02JGJNG,HJKAX1S02GL0H0,HJKAX1S02JP4CT
	Bradi4g30560	Os09t0423200	Sb02g025040	HvgnlUGHv#S58585009	trC0P3N0C0P3N0MAIZE	-	-	-	HRFOW6E01BASWE	HRFOW6E01BASWE	HRFOW6E01BASWE	HRFOW6E01BASWE,HJKAX1S02FM8DJ,HRFOW6E01AXER7,HRFOW6E01COE1T	HRFOW6E01BASWE
	Bradi4g30570	Os09t0423300	Sb07g007540	TagnlUGTa#S58902813	-	-	-	-	HJKAX1S02H38R2	HJKAX1S02H38R2	HJKAX1S02H38R2	HJKAX1S02H38R2,HJKAX1S02FRN69,HJKAX1S02GMX15,HJKAX1S02JVVKI,HRFOW6E01ATR4T,HRFOW6E01BS3ZB,HRFOW6E01CTSU8	-
	Bradi4g30580	-	Sb02g025050	-	-	-	-	-	HRFOW6E02H0FOH	-	HRFOW6E02H0FOH	-	-
	Bradi4g30600	Os09t0423600	Sb02g025070	TagnlUGTa#S58841667,TagnlUGTa#S37940469	trB4FR25B4FR25MAIZE,trQ7XY19Q7XY19WHEAT	-	-	-	HJKAX1S02ILR9T,HRFOW6E01DWTHB,HRFOW6E01E0WOD,HRFOW6E02HVH0E	HJKAX1S02ILR9T,HRFOW6E01DWTHB,HRFOW6E01E0WOD,HJKAX1S02F9QQZ	HJKAX1S02ILR9T,HRFOW6E01DWTHB,HRFOW6E01E0WOD,HJKAX1S02F9QQZ	HRFOW6E01DWTHB,HRFOW6E01E0WOD,HRFOW6E02HVH0E,HJKAX1S02F9QQZ,HJKAX1S02GLP1U	HJKAX1S02ILR9T,HRFOW6E01DWTHB,HRFOW6E01E0WOD,HJKAX1S02F9QQZ
	Bradi4g30610	-	Sb02g025077	-	trB6UEF0B6UEF0MAIZE	-	-	-	HRFOW6E02GN3PR	-	HRFOW6E02GN3PR	-	HRFOW6E02GN3PR
	Bradi4g30617	Os09t0423800	-	-	-	-	-	-	HJKAX1S02JOSGN	HJKAX1S02JOSGN	-	-	-
	Bradi4g30630	Os09t0424200	Sb02g025100	-	-	-	-	-	HJKAX1S02JY4ZX	HJKAX1S02JY4ZX	HJKAX1S02JY4ZX	-	-
	Bradi4g30637	-	Sb02g025110	TagnlUGTa#S52542837	-	-	-	-	HRFOW6E02GGBYK	-	HRFOW6E02GGBYK	HRFOW6E02GGBYK,HJKAX1S02H75S2,HRFOW6E02G20OT,HRFOW6E02H7O9S	-
	Bradi4g30660	Os09t0424600	Sb02g025130	TagnlUGTa#S58864801,HvgnlUGHv#S58582872	trC4J083C4J083MAIZE	-	-	-	HJKAX1S02G00A9,HJKAX1S02H8CBZ,HJKAX1S02HRZKL,HJKAX1S02I4SXR,HJKAX1S02J02V4,HRFOW6E01A0WRI,HRFOW6E01B8U93,HRFOW6E01BE95A,HRFOW6E01DN3FW,HRFOW6E02IBGUI,HRFOW6E02IDV35	HJKAX1S02G00A9,HJKAX1S02H8CBZ,HJKAX1S02HRZKL,HJKAX1S02I4SXR,HJKAX1S02J02V4,HRFOW6E01A0WRI,HRFOW6E01BE95A,HRFOW6E02IBGUI,HRFOW6E02IDV35,HJKAX1S02FJBM2,HRFOW6E02HYGO7	HJKAX1S02G00A9,HJKAX1S02H8CBZ,HJKAX1S02I4SXR,HJKAX1S02J02V4,HRFOW6E01A0WRI,HRFOW6E01B8U93,HRFOW6E01BE95A,HRFOW6E01DN3FW,HRFOW6E02IDV35,HRFOW6E02HYGO7	HJKAX1S02G00A9,HJKAX1S02H8CBZ,HJKAX1S02I4SXR,HJKAX1S02J02V4,HRFOW6E01A0WRI,HRFOW6E01B8U93,HRFOW6E01BE95A,HRFOW6E01DN3FW,HRFOW6E02IDV35,HJKAX1S02FJBM2,HJKAX1S02GDSQT,HJKAX1S02GGP7U,HJKAX1S02IO659,HJKAX1S02JKFJ7,HRFOW6E02FIYWA,HRFOW6E02GS0V3,HRFOW6E02HYGO7,HRFOW6E02IUKT2	HJKAX1S02G00A9,HJKAX1S02H8CBZ,HJKAX1S02I4SXR,HJKAX1S02J02V4,HRFOW6E01A0WRI,HRFOW6E01BE95A,HRFOW6E02IBGUI,HJKAX1S02FJBM2,HJKAX1S02IO659,HRFOW6E02HYGO7
	Bradi4g30665	-	Sb02g025140	-	-	-	-	-	HJKAX1S02HNO3U,HJKAX1S02I2DR6,HJKAX1S02IMEMO,HRFOW6E01AQMQ2,HRFOW6E01BCK2G	-	HJKAX1S02HNO3U,HJKAX1S02I2DR6,HJKAX1S02IMEMO	-	-
	Bradi4g30710	-	Sb02g025180,Sb04g009942	TagnlUGTa#S37770718	trQ5UCF4Q5UCF4MAIZE	BF200522	C-5DL1-0.60	-	HJKAX1S02JWUOO	-	HRFOW6E02FNDZR,HRFOW6E02HPFSH	HJKAX1S02JWUOO,HRFOW6E02FNDZR,HRFOW6E02HPFSH	HJKAX1S02JWUOO,HRFOW6E02FNDZR,HRFOW6E02HPFSH
	Bradi4g30720	Os09t0426000	Sb02g025190	HvgnlUGHv#S58592426,TagnlUGTa#S37788772	trC0PMB1C0PMB1MAIZE,trC0PMB1C0PMB1MAIZE,trB6T7V1B6T7V1MAIZE	-	-	-	HJKAX1S02GG3AX,HJKAX1S02I7LCL	HJKAX1S02GG3AX	HJKAX1S02GG3AX	HJKAX1S02GG3AX,HJKAX1S02I7LCL,HJKAX1S02F1WJP,HJKAX1S02GGYTU,HJKAX1S02GNQP4,HJKAX1S02IMV29,HRFOW6E01C1ZEP,HRFOW6E01EJ336	HJKAX1S02GG3AX,HJKAX1S02I7LCL,HJKAX1S02GNQP4,HRFOW6E01C1ZEP
	Bradi4g30730	Os07t0124500	Sb02g028310	TagnlUGTa#S58868924,HvgnlUGHv#S39525005	trC4JB63C4JB63MAIZE	-	-	-	HJKAX1S02HR7OZ,HRFOW6E02GTRR8	HJKAX1S02HR7OZ	HJKAX1S02HR7OZ,HRFOW6E02GTRR8	HJKAX1S02HR7OZ,HRFOW6E02GTRR8	HJKAX1S02HR7OZ
	Bradi4g30740	Os09t0426000	Sb02g025210	TagnlUGTa#S37813631	trB6T7V1B6T7V1MAIZE	-	-	-	HJKAX1S02HNDER,HRFOW6E01A5A5Y,HRFOW6E02FOPQA	HRFOW6E01A5A5Y	HRFOW6E01A5A5Y	HRFOW6E02FOPQA	HRFOW6E01A5A5Y
	Bradi4g30780	Os07t0124500	Sb02g028310	TagnlUGTa#S52544898	trA8WDL4A8WDL4WHEAT	-	-	-	HJKAX1S02IPO1T	HJKAX1S02IPO1T,HJKAX1S02IQFOF,HRFOW6E02FIGAJ,HRFOW6E02IKCEA	HJKAX1S02IPO1T,HJKAX1S02IQFOF,HRFOW6E02FIGAJ	HJKAX1S02IPO1T,HJKAX1S02GIMS8,HJKAX1S02HDYNU,HJKAX1S02IQFOF,HJKAX1S02JWC3M,HRFOW6E01A6MOQ,HRFOW6E01BFZJJ,HRFOW6E02FIGAJ,HRFOW6E02FP43R,HRFOW6E02GWINN,HRFOW6E02IKCEA	HJKAX1S02IPO1T,HJKAX1S02IQFOF,HJKAX1S02JWC3M,HRFOW6E01BFZJJ,HRFOW6E02FIGAJ,HRFOW6E02FP43R,HRFOW6E02IKCEA
	Bradi4g30790	-	-	TagnlUGTa#S52544406	-	-	-	-	HJKAX1S02HPPGN	-	-	HJKAX1S02HPPGN,HJKAX1S02GGKSV	-
	Bradi4g30797	Os09t0428900	Sb02g025260	HvgnlUGHv#S58588823	trC0HEQ2C0HEQ2MAIZE,trB4FZR6B4FZR6MAIZE,trB4F884B4F884MAIZE	-	-	-	HJKAX1S02GM26S,HJKAX1S02GXCLX,HJKAX1S02HYBX5,HJKAX1S02IZNGK,HRFOW6E01DI8FW,HRFOW6E02GG1JM,HRFOW6E02GOB22	HJKAX1S02GM26S,HJKAX1S02GXCLX,HJKAX1S02HYBX5,HJKAX1S02IZNGK,HRFOW6E01DI8FW,HRFOW6E02GG1JM,HRFOW6E02JVHZ0	HJKAX1S02GXCLX,HJKAX1S02HYBX5,HRFOW6E01DI8FW,HRFOW6E02GG1JM	HJKAX1S02GXCLX,HJKAX1S02HYBX5,HJKAX1S02IZNGK,HRFOW6E02GG1JM,HRFOW6E02GOB22,HJKAX1S02HY0TS,HRFOW6E01BUB15,HRFOW6E01CB3EB,HRFOW6E02JVHZ0	HJKAX1S02GXCLX,HJKAX1S02HYBX5,HJKAX1S02IZNGK,HRFOW6E01DI8FW,HRFOW6E02GG1JM,HRFOW6E02GOB22
	Bradi4g30810	Os09t0428600,Os09t0429500,Os09t0429400,Os09t0428300,Os09t0429200,Os09t0429000	Sb04g009830,Sb02g025270,Sb02g025310,Sb02g025250	HvgnlUGHv#S58578205,TagnlUGTa#S58898488,HvgnlUGHv#S58595709	-	-	-	-	HJKAX1S02F6V68,HJKAX1S02FUGRX,HJKAX1S02FWMOT,HJKAX1S02G7TDS,HJKAX1S02GL1K7,HJKAX1S02GR0CJ,HJKAX1S02IE7TU,HJKAX1S02JNJZX,HJKAX1S02JO4R9,HJKAX1S02JWIJR,HJKAX1S02JWYYZ,HJKAX1S02JZ4ZL,HRFOW6E01AD2QZ,HRFOW6E01AVZVK,HRFOW6E01B6S8T,HRFOW6E01BSEZB,HRFOW6E01C0BTC,HRFOW6E01C130N,HRFOW6E01CB1ZE,HRFOW6E01CCAPN,HRFOW6E01CS6M0,HRFOW6E01CUI81,HRFOW6E01D7XXO,HRFOW6E01DB5BV,HRFOW6E01E3MF1,HRFOW6E01EK2MC,HRFOW6E01…	HJKAX1S02FWMOT,HJKAX1S02G7TDS,HJKAX1S02GL1K7,HJKAX1S02IE7TU,HJKAX1S02JNJZX,HJKAX1S02JO4R9,HJKAX1S02JWIJR,HRFOW6E01BSEZB,HRFOW6E01CCAPN,HRFOW6E01CUI81,HRFOW6E01D7XXO,HRFOW6E01DB5BV,HRFOW6E01E3MF1,HRFOW6E01EK2MC,HRFOW6E02FKWDR,HRFOW6E02GVYON,HRFOW6E02HEYYN,HRFOW6E02HKWOD,HRFOW6E02HOVFY,HRFOW6E02HZMYJ,HRFOW6E02JSTDA	HJKAX1S02F6V68,HJKAX1S02FWMOT,HJKAX1S02GL1K7,HJKAX1S02JWIJR,HJKAX1S02JWYYZ,HRFOW6E01B6S8T,HRFOW6E01BSEZB,HRFOW6E01CB1ZE,HRFOW6E01CCAPN,HRFOW6E01CS6M0,HRFOW6E01D7XXO,HRFOW6E01DB5BV,HRFOW6E01EK2MC,HRFOW6E02FXHQK,HRFOW6E02GVYON,HRFOW6E02HZMYJ	HJKAX1S02GL1K7,HJKAX1S02JNJZX,HJKAX1S02JZ4ZL,HRFOW6E01B6S8T,HRFOW6E01CS6M0,HJKAX1S02F41GO,HJKAX1S02FYGPS,HJKAX1S02I342C,HJKAX1S02JF7N1,HRFOW6E01AFRZ2,HRFOW6E01BHDQ9,HRFOW6E01CNM02,HRFOW6E01CWRGM,HRFOW6E01D3B8G,HRFOW6E01DBUIH,HRFOW6E01E0MWX,HRFOW6E01E2GHQ,HRFOW6E01EBJI5,HRFOW6E01EOUQC,HRFOW6E01EW6KX,HRFOW6E02G9KU1,HRFOW6E02GJ7KH,HRFOW6E02H5HM4,HRFOW6E02HGOTV,HRFOW6E02I3RQ3	-
	Bradi4g30820	Os09t0429200,Os09t0429500,Os09t0429400,Os09t0428300,Os09t0428600	Sb02g025280,Sb02g025310,Sb02g025270,Sb04g009830	HvgnlUGHv#S58595709,HvgnlUGHv#S58578205,TagnlUGTa#S58858982,TagnlUGTa#S58887057	-	-	-	-	HJKAX1S02F0QCN,HJKAX1S02GJXVR,HJKAX1S02H3HUO,HJKAX1S02IL3HM,HJKAX1S02IYL35,HJKAX1S02JIGZS,HRFOW6E01C32U0,HRFOW6E01CSTVG,HRFOW6E01DIEOH,HRFOW6E02G7XYI,HRFOW6E02GF3SK,HRFOW6E02GZ2PR,HRFOW6E02HYQ8Y,HRFOW6E02JFBYQ	HJKAX1S02F0QCN,HJKAX1S02GJXVR,HJKAX1S02IYL35,HJKAX1S02JIGZS,HRFOW6E01DIEOH,HRFOW6E02G7XYI,HRFOW6E02GF3SK,HRFOW6E02GZ2PR,HRFOW6E02HYQ8Y,HRFOW6E02JFBYQ	HJKAX1S02F0QCN,HJKAX1S02JIGZS,HRFOW6E01C32U0,HRFOW6E01DIEOH,HRFOW6E02GF3SK,HRFOW6E02HYQ8Y,HRFOW6E02JFBYQ	HJKAX1S02F0QCN,HJKAX1S02IL3HM,HRFOW6E01C32U0,HRFOW6E01CSTVG,HRFOW6E01DIEOH,HRFOW6E02GF3SK	-
	Bradi4g30827	Os11t0208900	Sb05g027130	TagnlUGTa#S58885772	-	-	-	-	HRFOW6E01C0XH3	HJKAX1S02G2OCO,HRFOW6E02IPVB9	HRFOW6E02F2Q17	HRFOW6E01C0XH3,HJKAX1S02FUFYU,HJKAX1S02G2OCO,HRFOW6E01AGKNZ,HRFOW6E01CAT1Q,HRFOW6E01CY9CU,HRFOW6E01DL7YF,HRFOW6E01DYGZL,HRFOW6E02F2Q17,HRFOW6E02IPVB9	-
	Bradi4g30840	Os09t0431100	Sb02g025330	HvgnlUGHv#S58581705	-	-	-	-	HJKAX1S02H5C98	HJKAX1S02H5C98	HJKAX1S02H5C98	HJKAX1S02H5C98,HRFOW6E02GSC9H	-
	Bradi4g30850	Os09t0431200	Sb02g025340	HvgnlUGHv#S58585576,HvgnlUGHv#S58581819	-	-	-	-	HJKAX1S02IKEBY,HRFOW6E01AOOHR,HRFOW6E01EN2KR,HRFOW6E02FEK11	HRFOW6E02FEK11	HRFOW6E01AOOHR,HRFOW6E01EN2KR,HRFOW6E02FEK11	HJKAX1S02IKEBY,HRFOW6E01EN2KR,HRFOW6E02FEK11	-
	Bradi4g30870	Os09t0431200	-	-	-	-	-	-	HJKAX1S02FLX7N,HRFOW6E01EAA68	HJKAX1S02FLX7N,HRFOW6E01EAA68	-	-	-
	Bradi4g30880	Os09t0431200	Sb02g025340	HvgnlUGHv#S58581819,HvgnlUGHv#S58585576	-	-	-	-	HJKAX1S02G2PR1,HRFOW6E01CWCIC,HRFOW6E01EB249	HRFOW6E01CWCIC,HRFOW6E01EB249	HRFOW6E01CWCIC,HRFOW6E01EB249	HJKAX1S02G2PR1,HRFOW6E01CWCIC,HRFOW6E01EB249,HJKAX1S02G8UMM,HJKAX1S02GS8SQ,HRFOW6E02I3M2K,HRFOW6E02JNGRU	-
	Bradi4g30890	Os09t0431300	Sb04g035300	ZmgnlUGZm#S50703724	trC0P4P1C0P4P1MAIZE	-	-	-	HJKAX1S02JKGON	HJKAX1S02JKGON	HJKAX1S02JKGON	HJKAX1S02JKGON	HJKAX1S02JKGON
	Bradi4g30897	Os09t0431600	Sb02g025370	TagnlUGTa#S32693268	trC0HIG5C0HIG5MAIZE	-	-	-	HJKAX1S02FU0YG,HJKAX1S02HA28E,HRFOW6E02HZ9S8	HJKAX1S02FU0YG,HJKAX1S02HA28E,HRFOW6E02HZ9S8,HRFOW6E02GDC8G	HJKAX1S02FU0YG,HJKAX1S02HA28E,HRFOW6E02HZ9S8,HRFOW6E02GDC8G	HJKAX1S02HA28E,HRFOW6E01DTYHJ,HRFOW6E01EOF1H,HRFOW6E02GDC8G	HJKAX1S02FU0YG,HJKAX1S02HA28E,HRFOW6E02HZ9S8,HRFOW6E01DTYHJ,HRFOW6E02GDC8G
	Bradi4g30920	-	-	-	-	-	-	-	HRFOW6E01AHGON	-	-	-	-
	Bradi4g30980	Os09t0433700	Sb02g025460	HvgnlUGHv#S58596376	trB4FI46B4FI46MAIZE	-	-	-	HRFOW6E01B8IE4	HRFOW6E01B8IE4	HRFOW6E01B8IE4	HRFOW6E01B8IE4,HRFOW6E01AJI93,HRFOW6E02JD30O	HRFOW6E01B8IE4,HRFOW6E01AJI93
	Bradi4g31003	Os09t0433900	-	TagnlUGTa#S52544428,TagnlUGTa#S32540211	trB6SMP5B6SMP5MAIZE,trC0PEW8C0PEW8MAIZE,spP52894ALA2HORVU	-	-	-	HJKAX1S02FH27Z,HJKAX1S02GUNV4,HJKAX1S02HA2RQ,HJKAX1S02IUM2E,HRFOW6E01CHODN,HRFOW6E01DDOGK,HRFOW6E02GL0Y0,HRFOW6E02IIJ5Z	HJKAX1S02FH27Z,HJKAX1S02HA2RQ,HJKAX1S02IUM2E,HRFOW6E01CHODN,HRFOW6E02GL0Y0	-	HJKAX1S02FH27Z,HJKAX1S02GUNV4,HJKAX1S02IUM2E,HRFOW6E01CHODN,HRFOW6E01DDOGK,HRFOW6E02GL0Y0,HRFOW6E02IIJ5Z	HJKAX1S02FH27Z,HJKAX1S02GUNV4,HJKAX1S02HA2RQ,HJKAX1S02IUM2E,HRFOW6E01CHODN,HRFOW6E02GL0Y0
	Bradi4g31016	Os08t0451400,Os09t0434100	Sb02g025515	TagnlUGTa#S52545772	trB4F8W0B4F8W0MAIZE,trB8A0K8B8A0K8MAIZE,trC0PM99C0PM99MAIZE	-	-	-	HRFOW6E01B2HBT,HRFOW6E02FIPSW,HRFOW6E02GHT18,HRFOW6E02HYV4N,HRFOW6E02JNHGF,HJKAX1S02H3QFP	HRFOW6E01B2HBT,HRFOW6E02FIPSW,HRFOW6E02GHT18,HRFOW6E02HYV4N,HRFOW6E02JNHGF,HJKAX1S02H3QFP	HRFOW6E01B2HBT,HRFOW6E02FIPSW,HRFOW6E02GHT18,HRFOW6E02HYV4N,HRFOW6E02JNHGF,HJKAX1S02H3QFP	HRFOW6E01B2HBT,HRFOW6E02FIPSW,HRFOW6E02GHT18,HRFOW6E02HYV4N,HRFOW6E02JNHGF,HJKAX1S02H3QFP,HJKAX1S02FYCYU,HJKAX1S02H3OGB,HJKAX1S02H5ONA,HJKAX1S02H6ICH,HJKAX1S02HJZ10,HJKAX1S02HPQ7S,HJKAX1S02I6P85,HRFOW6E01A95ZB,HRFOW6E01DCXVS,HRFOW6E01DKLLS,HRFOW6E01ERNXE,HRFOW6E02F4ZD0,HRFOW6E02FLJUJ,HRFOW6E02GLULE,HRFOW6E02HF5YU,HRFOW6E02HHPU4,HRFOW6E02HZTVE,HRFOW6E02IDCLO,HRFOW6E02IO5VB,HRFOW6E02IQ94V,HRFOW6E02…	HRFOW6E01B2HBT,HRFOW6E02FIPSW,HRFOW6E02GHT18,HRFOW6E02JNHGF,HJKAX1S02H3QFP,HJKAX1S02H3OGB,HJKAX1S02H6ICH,HJKAX1S02HJZ10,HJKAX1S02I6P85,HRFOW6E01A95ZB,HRFOW6E01DKLLS,HRFOW6E02FLJUJ,HRFOW6E02IDCLO,HRFOW6E02IQ94V
	Bradi4g31050	-	-	-	-	-	-	-	HJKAX1S02I43MS	-	-	-	-
	Bradi4g31060	Os09t0436800	Sb02g025575	TagnlUGTa#S58860693,TagnlUGTa#S58850632	-	-	-	-	HJKAX1S02HCTR0,HJKAX1S02I34J7,HJKAX1S02JKHE4,HRFOW6E01BSRT7,HRFOW6E02FUUMO,HRFOW6E02GNZ2R	HRFOW6E01DOZDM	HJKAX1S02HCTR0,HJKAX1S02JKHE4,HRFOW6E02GNZ2R,HRFOW6E01CJ7S4,HRFOW6E01DOZDM	HJKAX1S02JKHE4,HRFOW6E01BSRT7,HRFOW6E02FUUMO,HJKAX1S02INH5G,HRFOW6E01CJ7S4,HRFOW6E01DOZDM,HRFOW6E01DZIS1,HRFOW6E02HMR8B	-
	Bradi4g31070	-	Sb02g025590	TagnlUGTa#S58899204	trC0HIA5C0HIA5MAIZE,trB6SSH5B6SSH5MAIZE	-	-	-	HJKAX1S02HZ5HG,HJKAX1S02I7FVK,HRFOW6E02G5VUJ	-	HJKAX1S02HZ5HG,HJKAX1S02I7FVK	HJKAX1S02HZ5HG,HJKAX1S02I7FVK,HRFOW6E02G5VUJ,HJKAX1S02JNKCS	HJKAX1S02HZ5HG,HJKAX1S02I7FVK,HRFOW6E02G5VUJ,HJKAX1S02JNKCS
	Bradi4g31120	Os09t0437900,Os07t0110300	Sb10g006400	TagnlUGTa#S22378740,TagnlUGTa#S58889665	trB6U5I8B6U5I8MAIZE,trB4FEV0B4FEV0MAIZE,trB4FJ94B4FJ94MAIZE	-	-	-	HJKAX1S02G721P,HJKAX1S02HIIPC,HJKAX1S02IXYY1,HRFOW6E01B9JHW,HRFOW6E01DM2JT,HRFOW6E02JC9YL,HRFOW6E02JLSB8	HJKAX1S02G721P,HJKAX1S02IXYY1,HRFOW6E01B9JHW,HRFOW6E01DM2JT,HRFOW6E02JC9YL,HRFOW6E02JLSB8	HJKAX1S02HIIPC,HJKAX1S02IXYY1,HRFOW6E01B9JHW,HRFOW6E01DM2JT,HRFOW6E02JC9YL,HRFOW6E02JLSB8	HJKAX1S02G721P,HJKAX1S02HIIPC,HJKAX1S02IXYY1,HRFOW6E01B9JHW,HRFOW6E02JC9YL,HRFOW6E02JLSB8	HJKAX1S02G721P,HJKAX1S02HIIPC,HJKAX1S02IXYY1,HRFOW6E01B9JHW,HRFOW6E01DM2JT,HRFOW6E02JLSB8
	Bradi4g31130	Os09t0438000	Sb02g025660	TagnlUGTa#S16057890	trA2VB85A2VB85HORVU,trA1YBM1A1YBM1MAIZE,trB6SHL3B6SHL3MAIZE,trC0PMR0C0PMR0MAIZE,trC6F010C6F010MAIZE	-	-	-	HJKAX1S02IPFJV,HRFOW6E01E06SV	HJKAX1S02IPFJV,HRFOW6E01E06SV	HJKAX1S02IPFJV,HRFOW6E01E06SV,HRFOW6E01AZHXR	HJKAX1S02IPFJV,HRFOW6E01E06SV,HJKAX1S02FLYUC,HJKAX1S02HATLK,HRFOW6E01AZHXR,HRFOW6E01DLJJG,HRFOW6E02G7OH8,HRFOW6E02HG03X,HRFOW6E02JLDSL	HJKAX1S02IPFJV,HRFOW6E01E06SV,HJKAX1S02FLYUC,HRFOW6E01AZHXR,HRFOW6E02G7OH8
	Bradi4g31160	Os09t0438400	Sb02g025680	TagnlUGTa#S58864084,HvgnlUGHv#S12642479,TagnlUGTa#S58864083	trB6TL87B6TL87MAIZE,trB6T558B6T558MAIZE	-	-	-	HJKAX1S02FNMWO,HRFOW6E01C1YBW,HRFOW6E02F0C74,HRFOW6E02HTXLP,HRFOW6E02JKVZ9,HJKAX1S02ID5T8	HJKAX1S02FNMWO,HRFOW6E01C1YBW,HRFOW6E02F0C74,HRFOW6E01ALOW7,HRFOW6E02I6A1W	HJKAX1S02FNMWO,HRFOW6E02F0C74,HRFOW6E02JKVZ9,HJKAX1S02ID5T8,HRFOW6E01ALOW7,HRFOW6E02I6A1W	HJKAX1S02FNMWO,HRFOW6E01C1YBW,HRFOW6E02F0C74,HRFOW6E02HTXLP,HRFOW6E02JKVZ9,HJKAX1S02ID5T8,HJKAX1S02HCAP2,HJKAX1S02HKZDP,HJKAX1S02JU973,HRFOW6E01ALOW7,HRFOW6E01DM01W,HRFOW6E01DW2PZ,HRFOW6E02I6A1W,HRFOW6E02JGSHV,HRFOW6E02ICMD1	HJKAX1S02FNMWO,HRFOW6E01C1YBW,HRFOW6E02F0C74,HRFOW6E02JKVZ9,HJKAX1S02HCAP2,HRFOW6E01ALOW7
5DL1-0.60-0.74	Bradi4g31180	Os07t0665700	Sb01g044520	TagnlUGTa#S22373663,TagnlUGTa#S52546702	-	BE591416	5DL1-0.60-0.74	-	HJKAX1S02HEFN1,HRFOW6E02JDYHT,HJKAX1S02H2XY9	HJKAX1S02HEFN1,HJKAX1S02H2XY9	HJKAX1S02HEFN1,HJKAX1S02H2XY9	HJKAX1S02HEFN1,HJKAX1S02H2XY9,HRFOW6E01B0R65,HRFOW6E01C8C1U,HRFOW6E01EG0YY,HRFOW6E02I8I2Z,HRFOW6E02JVVMG	-
	Bradi4g31227	Os09t0439000	Sb02g025710	TagnlUGTa#S58855845	-	-	-	-	HJKAX1S02IEVVM,HRFOW6E01AGA6H,HRFOW6E01AKX39,HRFOW6E01BHNCE,HRFOW6E02FS1DN,HRFOW6E02GSX5B	HJKAX1S02IEVVM,HRFOW6E01AKX39,HRFOW6E01BHNCE,HRFOW6E02FS1DN,HRFOW6E02GSX5B,HJKAX1S02GAMP8,HRFOW6E01BSGTX	HJKAX1S02IEVVM,HRFOW6E01AKX39,HRFOW6E02FS1DN,HRFOW6E02GSX5B,HRFOW6E01BSGTX	HRFOW6E01BHNCE,HJKAX1S02GAMP8,HRFOW6E01BSGTX	-
	Bradi4g31250	Os09t0439400	Sb02g025730	HvgnlUGHv#S58578936	-	-	-	-	HJKAX1S02GYHV8,HRFOW6E02J3166	HJKAX1S02GYHV8,HRFOW6E02J3166	HJKAX1S02GYHV8,HRFOW6E02J3166	HJKAX1S02GYHV8,HRFOW6E02J3166,HJKAX1S02FFZ3U,HJKAX1S02JHULW	-
	Bradi4g31277	-	Sb02g025760,Sb02g039170	TagnlUGTa#S58868613	trB4F8U5B4F8U5MAIZE,trC0PKU3C0PKU3MAIZE,trC0P783C0P783MAIZE	-	-	-	HJKAX1S02F3RJO,HJKAX1S02HO3O7	-	HJKAX1S02F3RJO,HJKAX1S02HO3O7	HJKAX1S02F3RJO,HJKAX1S02HO3O7,HJKAX1S02FLYIA,HRFOW6E01E0973,HRFOW6E02HWOAI	HJKAX1S02F3RJO,HJKAX1S02HO3O7,HRFOW6E01E0973
	Bradi4g31300	Os09t0440200	-	TagnlUGTa#S52544892	-	-	-	-	HRFOW6E01EIEGH,HRFOW6E02I36VO	HRFOW6E02I36VO,HRFOW6E02IO5QG	-	HRFOW6E01EIEGH,HRFOW6E02I36VO,HRFOW6E02F2CZK,HRFOW6E02HSDJ0,HRFOW6E02IO5QG	-
	Bradi4g31310	Os09t0440300	Sb02g025790	TagnlUGTa#S52541177,TagnlUGTa#S17978907	trB4FVU0B4FVU0MAIZE,trD9IFB7D9IFB7WHEAT	-	-	-	HJKAX1S02FWK5W,HJKAX1S02HGTSH,HJKAX1S02HLK1J,HJKAX1S02IGBN0,HJKAX1S02J0G4J,HRFOW6E01CCK7D,HRFOW6E02FKC9F,HRFOW6E02G64PP,HRFOW6E02GWPS5,HRFOW6E02IWMB8	HJKAX1S02HGTSH	HJKAX1S02FWK5W,HJKAX1S02HGTSH,HJKAX1S02HLK1J,HJKAX1S02IGBN0,HJKAX1S02J0G4J,HRFOW6E01CCK7D,HRFOW6E02FKC9F,HRFOW6E02G64PP,HRFOW6E02GWPS5	HJKAX1S02FWK5W,HJKAX1S02HGTSH,HJKAX1S02HLK1J,HJKAX1S02IGBN0,HJKAX1S02J0G4J,HRFOW6E01CCK7D,HRFOW6E02FKC9F,HRFOW6E02G64PP,HRFOW6E02IWMB8,HJKAX1S02FKOHD,HJKAX1S02HR079,HRFOW6E01AX5N4,HRFOW6E01CFAQI,HRFOW6E01DA8PF,HRFOW6E02HAS9R,HRFOW6E02JDO5B	HJKAX1S02FWK5W,HJKAX1S02HGTSH,HJKAX1S02HLK1J,HJKAX1S02IGBN0,HJKAX1S02J0G4J,HRFOW6E01CCK7D,HRFOW6E02FKC9F,HRFOW6E02G64PP,HRFOW6E02GWPS5,HRFOW6E02IWMB8,HJKAX1S02FKOHD
	Bradi4g31320	Os03t0780500	Sb01g006320	TagnlUGTa#S52541311	trC4J306C4J306MAIZE	-	-	-	HJKAX1S02INJ5G	HJKAX1S02INJ5G	HJKAX1S02INJ5G	HJKAX1S02INJ5G,HJKAX1S02F8NLM,HJKAX1S02G0ZIP,HJKAX1S02HCCBZ,HJKAX1S02J2HTB	HJKAX1S02INJ5G
C-5DL1-0.60	Bradi4g31336	Os09t0573200	Sb02g031620	TagnlUGTa#S52541580	trB6UCH8B6UCH8MAIZE	BE591423	C-5DL1-0.60	-	HJKAX1S02F1RC1,HJKAX1S02GLX5O,HRFOW6E02JKCMR	HJKAX1S02F1RC1,HRFOW6E02JKCMR	HJKAX1S02F1RC1,HJKAX1S02GLX5O,HRFOW6E02JKCMR	HJKAX1S02GLX5O,HRFOW6E02JKCMR,HJKAX1S02H6ZS4,HJKAX1S02JK6P0,HRFOW6E01AQ9OB,HRFOW6E02JUPWF	HJKAX1S02F1RC1,HJKAX1S02GLX5O,HRFOW6E02JKCMR,HJKAX1S02H6ZS4,HJKAX1S02JK6P0,HRFOW6E01AQ9OB
	Bradi4g31367	-	-	-	trC0PC22C0PC22MAIZE	-	-	-	HRFOW6E01D6YM1	-	-	-	HRFOW6E01D6YM1
	Bradi4g31380	Os09t0441400	Sb02g025840	HvgnlUGHv#S58580734,TagnlUGTa#S58899482	trB6SSX8B6SSX8MAIZE	-	-	-	HRFOW6E01CDYAM,HRFOW6E02HTF2T	HRFOW6E02HTF2T	HRFOW6E02HTF2T	HRFOW6E01CDYAM,HRFOW6E02HTF2T	HRFOW6E01CDYAM,HRFOW6E02HTF2T
	Bradi4g31390	-	-	-	-	-	-	-	HJKAX1S02HGXUS	-	-	-	-
	Bradi4g31400	Os05t0506800	-	HvgnlUGHv#S58587686	-	-	-	-	HJKAX1S02I96AC	HJKAX1S02I96AC	-	HJKAX1S02I96AC,HJKAX1S02F8HYH,HJKAX1S02GFMD5,HRFOW6E02HU9QU,HRFOW6E02I37CF	-
	Bradi4g31417	Os09t0441900	-	TagnlUGTa#S47626311	trB6DQA7B6DQA7WHEAT	-	-	-	HJKAX1S02HO7CE	HJKAX1S02HO7CE	-	HJKAX1S02HO7CE	HJKAX1S02HO7CE
	Bradi4g31430	Os09t0442100	Sb02g025910	HvgnlUGHv#S58579049,HvgnlUGHv#S58579151	trB6ST24B6ST24MAIZE	-	-	-	HRFOW6E01DDTM7,HRFOW6E02G8SJL,HRFOW6E02HV1WK	HRFOW6E01DDTM7,HRFOW6E02G8SJL,HRFOW6E02HV1WK	HRFOW6E02G8SJL,HRFOW6E02HV1WK	HRFOW6E01DDTM7,HRFOW6E02G8SJL,HRFOW6E02HV1WK,HRFOW6E01DJXEC,HRFOW6E02FR0ZN,HRFOW6E02IKXTC	HRFOW6E01DDTM7,HRFOW6E02G8SJL,HRFOW6E02HV1WK,HRFOW6E01DJXEC
	Bradi4g31440	Os09t0442300	Sb02g025920	HvgnlUGHv#S58587111	trQ43705Q43705MAIZE	-	-	-	HRFOW6E01AKU20	HRFOW6E01AKU20	HRFOW6E01AKU20	HRFOW6E01AKU20,HJKAX1S02FSJPW,HRFOW6E02HDYXQ	HRFOW6E01AKU20
	Bradi4g31450	Os09t0442400	Sb02g025930	HvgnlUGHv#S39523073	trC0P3I0C0P3I0MAIZE	-	-	-	HJKAX1S02GXMKU,HJKAX1S02HOH9E,HJKAX1S02HVPPM,HJKAX1S02I3N5Y,HJKAX1S02JZRPL,HRFOW6E01ANOHD,HRFOW6E01BIKS3,HRFOW6E01EE9BF,HRFOW6E02F5HZ1,HRFOW6E02H9EBF	HJKAX1S02GXMKU,HJKAX1S02HOH9E,HJKAX1S02HVPPM,HJKAX1S02JZRPL,HRFOW6E01BIKS3,HRFOW6E01EE9BF,HRFOW6E02H9EBF,HRFOW6E02GLXKN	HJKAX1S02GXMKU,HJKAX1S02HOH9E,HJKAX1S02HVPPM,HRFOW6E01BIKS3,HRFOW6E01EE9BF	HJKAX1S02HVPPM,HJKAX1S02IH5SI,HJKAX1S02JWC1Z,HRFOW6E01AP4KT,HRFOW6E01DFY8L,HRFOW6E01EXAY4,HRFOW6E02GLXKN,HRFOW6E02HWHA4,HRFOW6E02JVBHQ	HJKAX1S02GXMKU,HJKAX1S02HOH9E,HJKAX1S02HVPPM,HRFOW6E01BIKS3,HRFOW6E01EE9BF,HRFOW6E02H9EBF,HRFOW6E01AP4KT,HRFOW6E01DFY8L
	Bradi4g31470	Os09t0442800	Sb02g025950	TagnlUGTa#S58845445	trB6T748B6T748MAIZE	-	-	-	HJKAX1S02GZNAR,HRFOW6E02ICJA9	HJKAX1S02GZNAR	HJKAX1S02GZNAR	HJKAX1S02GZNAR,HJKAX1S02JTQ5B,HRFOW6E01E2TPL	HJKAX1S02GZNAR
	Bradi4g31490	Os09t0443000	Sb02g025966,Sb02g025963	TagnlUGTa#S58888701	trB4FZI5B4FZI5MAIZE,trB6SXS6B6SXS6MAIZE,trB6TZL7B6TZL7MAIZE	-	-	-	HJKAX1S02FLIIU,HJKAX1S02FLPZC,HJKAX1S02GBYW0,HJKAX1S02HEEOG,HJKAX1S02IQWH6,HJKAX1S02J0C7R,HRFOW6E02GKCMC,HRFOW6E02GO3KA,HRFOW6E02H59M5,HRFOW6E02HJPAI	HJKAX1S02IQWH6,HJKAX1S02J0C7R,HRFOW6E02HJPAI	HJKAX1S02FLIIU,HJKAX1S02FLPZC,HJKAX1S02GBYW0,HJKAX1S02HEEOG,HJKAX1S02IQWH6,HRFOW6E02GKCMC,HRFOW6E02H59M5,HRFOW6E02HJPAI,HRFOW6E01BPHTE	HRFOW6E02GO3KA,HJKAX1S02JV7VV,HRFOW6E01BPHTE,HRFOW6E02G0AFX	HJKAX1S02FLIIU,HJKAX1S02GBYW0,HJKAX1S02IQWH6,HRFOW6E02H59M5,HRFOW6E01BPHTE
	Bradi4g31500	Os09t0443500	Sb02g025970	HvgnlUGHv#S58580969,TagnlUGTa#S12942411,TagnlUGTa#S32511759	trB6TM53B6TM53MAIZE	-	-	-	HJKAX1S02HW0YR,HJKAX1S02IH629,HRFOW6E01AJZX9,HRFOW6E01B8ORO,HRFOW6E01BKZU1,HRFOW6E01C1SCE,HRFOW6E01DTLBH,HRFOW6E02ILFT7	HJKAX1S02HW0YR,HRFOW6E01AJZX9,HRFOW6E01B8ORO,HRFOW6E01BKZU1,HRFOW6E01DTLBH,HRFOW6E02ILFT7	HJKAX1S02HW0YR,HRFOW6E01B8ORO,HRFOW6E01BKZU1,HRFOW6E01DTLBH	HJKAX1S02HW0YR,HJKAX1S02IH629,HRFOW6E01AJZX9,HRFOW6E01B8ORO,HRFOW6E01BKZU1,HRFOW6E01C1SCE,HRFOW6E01DTLBH,HRFOW6E02ILFT7	HJKAX1S02HW0YR,HJKAX1S02IH629,HRFOW6E01AJZX9,HRFOW6E01B8ORO,HRFOW6E01BKZU1,HRFOW6E01C1SCE,HRFOW6E01DTLBH,HRFOW6E02ILFT7
	Bradi4g31540	Os09t0444200	Sb02g026010	TagnlUGTa#S58896587	trB4F8Z8B4F8Z8MAIZE,trB4FW48B4FW48MAIZE	BE404462	C-5DL1-0.60	-	HJKAX1S02IY0JV,HRFOW6E01AH2ZW,HRFOW6E01D0GM0	HJKAX1S02IY0JV,HRFOW6E01AH2ZW,HRFOW6E01D0GM0,HRFOW6E02I06HV	HJKAX1S02IY0JV,HRFOW6E01AH2ZW,HRFOW6E01D0GM0,HRFOW6E02I06HV	HJKAX1S02IY0JV,HRFOW6E01AH2ZW,HJKAX1S02HDV6S,HJKAX1S02HED2Y,HJKAX1S02HEKOM,HJKAX1S02HO73P,HJKAX1S02ICAP0,HRFOW6E02FVXCW,HRFOW6E02GFLAX,HRFOW6E02I06HV	HJKAX1S02IY0JV,HRFOW6E01AH2ZW,HRFOW6E01D0GM0,HJKAX1S02HO73P,HJKAX1S02ICAP0,HRFOW6E02FVXCW,HRFOW6E02GFLAX,HRFOW6E02I06HV
	Bradi4g31570	Os09t0444800	Sb02g026050	ZmgnlUGZm#S48297790	trB6SQA7B6SQA7MAIZE	-	-	-	HRFOW6E01EWA7U,HRFOW6E02H2F3N,HRFOW6E02JI9R5	HRFOW6E01EWA7U,HRFOW6E02H2F3N,HRFOW6E02JI9R5	HRFOW6E01EWA7U,HRFOW6E02H2F3N,HRFOW6E02JI9R5	HRFOW6E01EWA7U,HRFOW6E02H2F3N,HRFOW6E02JI9R5,HRFOW6E02G9E2T	HRFOW6E01EWA7U,HRFOW6E02H2F3N,HRFOW6E02JI9R5,HRFOW6E02G9E2T
	Bradi4g31580	Os09t0444900	Sb02g026070	HvgnlUGHv#S58596136	trB4FRY0B4FRY0MAIZE	-	-	-	HJKAX1S02G324O,HJKAX1S02H8NB3	HJKAX1S02H8NB3	HJKAX1S02G324O,HJKAX1S02H8NB3	HJKAX1S02H8NB3,HJKAX1S02GP2LD	HJKAX1S02G324O,HJKAX1S02H8NB3
	Bradi4g31600	Os09t0445600	-	TagnlUGTa#S18007104	trB6SIQ9B6SIQ9MAIZE	-	-	-	HRFOW6E02G8CIG	HRFOW6E02G8CIG	-	HRFOW6E02G8CIG,HRFOW6E01AYM49	HRFOW6E02G8CIG
	Bradi4g31680	Os09t0446800	Sb02g026140	TagnlUGTa#S52545763,TagnlUGTa#S58860116	trQ8W525Q8W525MAIZE,trB4FD77B4FD77MAIZE	-	-	-	HJKAX1S02FQJO7,HJKAX1S02H6LOT,HRFOW6E01AO1O1,HRFOW6E01BNBBD,HRFOW6E01DAIKQ,HRFOW6E02GFZM9,HRFOW6E02I4AR2	HJKAX1S02FQJO7,HRFOW6E01DAIKQ	HJKAX1S02FQJO7,HJKAX1S02H6LOT,HRFOW6E01AO1O1,HRFOW6E01BNBBD,HRFOW6E01DAIKQ,HRFOW6E02GFZM9,HRFOW6E02I4AR2	HJKAX1S02FQJO7,HJKAX1S02H6LOT,HRFOW6E01AO1O1,HRFOW6E01BNBBD,HRFOW6E01DAIKQ,HRFOW6E02GFZM9,HRFOW6E02I4AR2,HJKAX1S02G4NEN,HJKAX1S02IJP89,HJKAX1S02IX7U3,HJKAX1S02JUX94,HRFOW6E01BWFC5,HRFOW6E01D2EFQ,HRFOW6E01D9FAW,HRFOW6E01EBEXG,HRFOW6E02GXXIK	HJKAX1S02FQJO7,HJKAX1S02H6LOT,HRFOW6E01BNBBD,HRFOW6E01DAIKQ,HRFOW6E02GFZM9,HJKAX1S02IJP89,HJKAX1S02IX7U3,HRFOW6E01BWFC5,HRFOW6E01EBEXG,HRFOW6E02GXXIK
	Bradi4g31710	Os09t0447300	Sb02g026160	-	trB4FW35B4FW35MAIZE	-	-	-	HJKAX1S02I7J9C,HJKAX1S02JDFKA,HRFOW6E01CXA9J,HRFOW6E01DJIVA,HRFOW6E02HSO9T	HJKAX1S02I7J9C,HJKAX1S02JDFKA,HRFOW6E01DJIVA,HRFOW6E02HSO9T	HJKAX1S02JDFKA,HRFOW6E01DJIVA,HRFOW6E02HSO9T	-	HJKAX1S02I7J9C,HJKAX1S02JDFKA,HRFOW6E01CXA9J,HRFOW6E01DJIVA,HRFOW6E02HSO9T
	Bradi4g31727	Os09t0448200	Sb02g026170	TagnlUGTa#S52543933	trB6T8T1B6T8T1MAIZE,trC0PJ69C0PJ69MAIZE	-	-	-	HJKAX1S02G2JSZ,HRFOW6E01BDPFY,HRFOW6E01BDWA2,HRFOW6E01CMC1P	HJKAX1S02G2JSZ,HRFOW6E01BDPFY,HRFOW6E01CMC1P	HJKAX1S02G2JSZ,HRFOW6E01BDWA2,HRFOW6E01CMC1P	HJKAX1S02G2JSZ,HRFOW6E01BDPFY,HRFOW6E01BDWA2,HRFOW6E01CMC1P,HJKAX1S02IW5XZ,HJKAX1S02JNNPA,HRFOW6E01ASSZH,HRFOW6E01DA5ZM	HRFOW6E01BDPFY,HJKAX1S02IW5XZ,HJKAX1S02JNNPA
	Bradi4g31760	Os09t0449000	Sb02g026200	HvgnlUGHv#S58579456	trB4G1Y2B4G1Y2MAIZE	-	-	-	HRFOW6E01DBW76,HRFOW6E01EO3BP	HRFOW6E01DBW76	HRFOW6E01EO3BP	HRFOW6E01DBW76,HRFOW6E01B026X,HRFOW6E02JIHYT	HRFOW6E01B026X
	Bradi4g31780	Os08t0410950	Sb05g008130,Sb0011s011810	-	-	-	-	-	HJKAX1S02F9XII,HJKAX1S02G37OM,HJKAX1S02G842U,HJKAX1S02I32WG,HJKAX1S02ICOBD,HRFOW6E01CHQMX,HRFOW6E01ED85F,HRFOW6E02IUWCN	HJKAX1S02ICOBD	HJKAX1S02F9XII,HJKAX1S02G842U,HRFOW6E01ED85F,HRFOW6E02IUWCN	-	-
	Bradi4g31790	-	Sb02g026250	HvgnlUGHv#S58584660	trB6TVX5B6TVX5MAIZE	-	-	-	HJKAX1S02FWLBV,HRFOW6E02GGEVQ,HRFOW6E02H9S0Q	-	HRFOW6E02GGEVQ	HJKAX1S02FWLBV,HRFOW6E02GGEVQ,HJKAX1S02ISYSQ	HJKAX1S02FWLBV,HRFOW6E02GGEVQ,HRFOW6E02H9S0Q
	Bradi4g31800	Os09t0450300	Sb02g026260	TagnlUGTa#S58855289,HvgnlUGHv#S58595293	trB8A323B8A323MAIZE,trB6UHL8B6UHL8MAIZE,trC0PF89C0PF89MAIZE	-	-	-	HJKAX1S02JHHNS,HRFOW6E01DN0IO,HRFOW6E02GOJJN,HRFOW6E02GTSH3,HRFOW6E02JOD2G,HJKAX1S02IBA4F,HRFOW6E01D69K0	HRFOW6E01DN0IO,HRFOW6E02GOJJN,HRFOW6E02GTSH3,HRFOW6E02JOD2G	HRFOW6E01DN0IO,HRFOW6E02GOJJN,HRFOW6E02GTSH3,HRFOW6E02JOD2G,HJKAX1S02IBA4F,HRFOW6E01D69K0	HJKAX1S02JHHNS,HRFOW6E01DN0IO,HRFOW6E02GOJJN,HRFOW6E02GTSH3,HJKAX1S02IBA4F,HRFOW6E01D69K0	HJKAX1S02JHHNS,HRFOW6E01DN0IO,HRFOW6E02GOJJN,HRFOW6E02GTSH3,HRFOW6E02JOD2G,HJKAX1S02IBA4F
	Bradi4g31810	Os09t0450600	Sb02g026270	TagnlUGTa#S37779133	spQ07764HVA22HORVU	-	-	-	HJKAX1S02F5PQG	HJKAX1S02F5PQG	HJKAX1S02F5PQG	HJKAX1S02F5PQG,HJKAX1S02HWG53,HRFOW6E02FOJD7,HRFOW6E02ITMVN	HJKAX1S02F5PQG
	Bradi4g31820	Os09t0451400	Sb02g026280	HvgnlUGHv#S58595181	trC0P6X7C0P6X7MAIZE,trQ6QZP1Q6QZP1SACOF,trC0PFZ6C0PFZ6MAIZE,trC0P6X7C0P6X7MAIZE	-	-	-	HJKAX1S02JEQUF,HRFOW6E01EBTG0	HJKAX1S02JEQUF,HRFOW6E01EBTG0	HJKAX1S02JEQUF,HRFOW6E01EBTG0	HJKAX1S02JEQUF,HRFOW6E01EBTG0,HJKAX1S02JD7TX,HRFOW6E01AG8QW,HRFOW6E01B3M9V,HRFOW6E02IXY1R	HJKAX1S02JEQUF,HRFOW6E01EBTG0,HRFOW6E01AG8QW,HRFOW6E01B3M9V,HRFOW6E02IXY1R
C-5DL1-0.60	Bradi4g31830	Os09t0451500	Sb02g026300	TagnlUGTa#S52543650	trD8L9B4D8L9B4WHEAT,trD8L9B5D8L9B5WHEAT,trQ5EUD5Q5EUD5MAIZE	-	-	-	HJKAX1S02GQBE2,HJKAX1S02JGY7W,HRFOW6E02GD32M	HRFOW6E02GD32M,HJKAX1S02HX0YW	HJKAX1S02JGY7W,HRFOW6E02GD32M	HJKAX1S02GQBE2,HJKAX1S02JGY7W,HRFOW6E02GD32M,HJKAX1S02GFOIY,HJKAX1S02HX0YW,HRFOW6E01DLAB6	HJKAX1S02GQBE2,HJKAX1S02JGY7W,HRFOW6E02GD32M
	Bradi4g31840	-	-	HvgnlUGHv#S58600322	-	-	-	-	HRFOW6E01B1FKI	-	-	HRFOW6E01B1FKI,HJKAX1S02FFDX3,HJKAX1S02IS3YE,HRFOW6E02IFAWL	-
	Bradi4g31870	-	Sb07g022790	HvgnlUGHv#S58588151	trC4J1T0C4J1T0MAIZE	-	-	-	HRFOW6E01CFHTU	-	HRFOW6E01CFHTU	HRFOW6E01CFHTU,HRFOW6E01BKALM	HRFOW6E01BKALM
	Bradi4g31890	Os09t0452900	Sb02g026360	TagnlUGTa#S58856760	trB4FYQ0B4FYQ0MAIZE	-	-	-	HJKAX1S02F3OYF,HJKAX1S02HLYZP,HRFOW6E01EIDPU	HJKAX1S02F3OYF,HRFOW6E01EIDPU	HJKAX1S02F3OYF,HJKAX1S02HLYZP,HRFOW6E01EIDPU	HJKAX1S02F3OYF,HRFOW6E01EIDPU,HJKAX1S02IM04B	HJKAX1S02F3OYF,HRFOW6E01EIDPU
	Bradi4g31900	Os08t0469200	Sb04g023480	HvgnlUGHv#S58596547	trQ1XA87Q1XA87WHEAT	-	-	-	HRFOW6E01EQPZE,HRFOW6E02JSMSK	HRFOW6E01EQPZE,HRFOW6E02JSMSK	HRFOW6E01EQPZE	HRFOW6E01EQPZE,HJKAX1S02G2A32	HRFOW6E01EQPZE
	Bradi4g31910	Os06t0210100,Os02t0768200	Sb02g026380	HvgnlUGHv#S41566831	trB6U1N3B6U1N3MAIZE	-	-	-	HJKAX1S02JO7WJ,HRFOW6E01B25C1,HRFOW6E01CIQDS	HJKAX1S02JO7WJ,HRFOW6E01B25C1,HRFOW6E01CIQDS	HJKAX1S02JO7WJ,HRFOW6E01B25C1	HJKAX1S02JO7WJ,HJKAX1S02JF3VK,HRFOW6E02HV0UN,HRFOW6E02IVQW4	HJKAX1S02JO7WJ,HRFOW6E01B25C1,HRFOW6E01CIQDS
	Bradi4g31920	Os09t0453300	Sb02g026390	TagnlUGTa#S32569575	trB4FJC1B4FJC1MAIZE	-	-	-	HJKAX1S02FO87V,HJKAX1S02HVYO0,HJKAX1S02JTQBF,HRFOW6E01ALQ7Y,HRFOW6E02HGL2G	HJKAX1S02JTQBF	HJKAX1S02JTQBF	HJKAX1S02JTQBF,HRFOW6E01ALQ7Y,HRFOW6E02GA8MT	HRFOW6E01ALQ7Y,HRFOW6E02GA8MT
	Bradi4g31937	Os09t0453500	-	TagnlUGTa#S52545011,TagnlUGTa#S37875112	trB6TCC2B6TCC2MAIZE,trB4FHB0B4FHB0MAIZE	-	-	-	HRFOW6E02G52C4,HJKAX1S02I4OUK	HRFOW6E02G52C4,HJKAX1S02I4OUK,HRFOW6E02F57NE	-	HRFOW6E02G52C4,HJKAX1S02I4OUK,HJKAX1S02G1RJD,HJKAX1S02G84ZK,HJKAX1S02GGM3X,HJKAX1S02HQ3VH,HJKAX1S02JA1NP,HRFOW6E01DVVD2,HRFOW6E02F57NE,HRFOW6E02FUV2Z,HRFOW6E02G97OI,HRFOW6E02H5NZW,HRFOW6E02HB23L	HRFOW6E02G52C4,HJKAX1S02I4OUK,HJKAX1S02G1RJD,HJKAX1S02HQ3VH,HRFOW6E02F57NE,HRFOW6E02G97OI,HRFOW6E02H5NZW,HRFOW6E02HB23L
	Bradi4g31947	Os09t0453700,Os09t0475700	Sb02g026420	TagnlUGTa#S52542154	trB6U2A2B6U2A2MAIZE	-	-	-	HJKAX1S02HNGBA,HJKAX1S02I1OHL,HJKAX1S02IN6KZ,HRFOW6E01C3EFY,HRFOW6E01CV2W1,HRFOW6E01D11JO,HRFOW6E02IRBGY,HRFOW6E02JWXAO	HJKAX1S02HNGBA,HJKAX1S02I1OHL,HRFOW6E01C3EFY,HRFOW6E01CV2W1	HJKAX1S02HNGBA,HJKAX1S02IN6KZ,HRFOW6E01C3EFY,HRFOW6E01CV2W1,HRFOW6E01D11JO,HRFOW6E02IRBGY,HRFOW6E02JWXAO	HJKAX1S02HNGBA,HJKAX1S02I1OHL,HJKAX1S02IN6KZ,HRFOW6E01C3EFY,HRFOW6E01D11JO,HRFOW6E02IRBGY,HJKAX1S02FNHR7,HJKAX1S02FRQQ4,HJKAX1S02G18TP,HJKAX1S02I5CJ7,HJKAX1S02IC262,HJKAX1S02JBYZC,HRFOW6E01AMMB6,HRFOW6E01AMOEW,HRFOW6E01BV38E,HRFOW6E01DT36I,HRFOW6E01ES8CH,HRFOW6E02FZ28U,HRFOW6E02H8T7I,HRFOW6E02IHZIS	HRFOW6E01C3EFY,HRFOW6E02JWXAO,HJKAX1S02FNHR7
	Bradi4g31960	-	Sb02g026430	TagnlUGTa#S58889642	trQ25C96Q25C96HORVU	-	-	-	HRFOW6E02FT8YS,HRFOW6E02GT57S	-	HRFOW6E02FT8YS,HRFOW6E02GT57S	HRFOW6E02GT57S	HRFOW6E02FT8YS,HRFOW6E02GT57S
	Bradi4g31990	Os09t0454100	Sb02g026450	TagnlUGTa#S32584388	trC0HFH3C0HFH3MAIZE	-	-	-	HJKAX1S02IAFF4	HJKAX1S02IAFF4	HJKAX1S02IAFF4	HJKAX1S02IAFF4,HRFOW6E02G63FJ	HJKAX1S02IAFF4
	Bradi4g32000	-	-	TagnlUGTa#S58839095	-	-	-	-	HRFOW6E01AT1HL,HRFOW6E01DD145	-	-	HRFOW6E01AT1HL,HRFOW6E01DD145,HJKAX1S02FZXHL,HJKAX1S02I76Z6,HJKAX1S02IYMFF,HJKAX1S02J3KOF,HJKAX1S02JEP2O,HRFOW6E01E0R9D	-
	Bradi4g32050	Os09t0455200	Sb02g026500	HvgnlUGHv#S58590138	trB6TMF9B6TMF9MAIZE,trB6U0U7B6U0U7MAIZE	-	-	-	HJKAX1S02J1BOV	HJKAX1S02J1BOV	HJKAX1S02J1BOV	HJKAX1S02J1BOV,HRFOW6E02J3YMO	HJKAX1S02J1BOV,HRFOW6E02J3YMO
	Bradi4g32060	-	Sb02g026530	TagnlUGTa#S13033011	trB6STU1B6STU1MAIZE	-	-	-	HRFOW6E01A2FEF	-	HRFOW6E01A2FEF	HRFOW6E01A2FEF	HRFOW6E01A2FEF
	Bradi4g32070	Os09t0455400	Sb02g026540	-	trB6THA0B6THA0MAIZE	-	-	-	HRFOW6E02JQMQM	HRFOW6E02JQMQM	HRFOW6E02JQMQM	-	HRFOW6E02JQMQM
	Bradi4g32080	Os09t0455900	Sb02g026550	HvgnlUGHv#S58588386	trC0P503C0P503MAIZE	-	-	-	HJKAX1S02JGUAJ	HJKAX1S02JGUAJ	HJKAX1S02JGUAJ	HJKAX1S02JGUAJ	HJKAX1S02JGUAJ
	Bradi4g32090	-	-	TagnlUGTa#S43309413	trB1Q3K5B1Q3K5WHEAT	-	-	-	HJKAX1S02J5F41	-	-	HJKAX1S02J5F41,HJKAX1S02FERH0	HJKAX1S02J5F41
	Bradi4g32120	-	-	TagnlUGTa#S52547092	trB6TWQ9B6TWQ9MAIZE,trB6TWQ9B6TWQ9MAIZE,trD8L9I3D8L9I3WHEAT	-	-	-	HRFOW6E02GXMS7	-	-	HRFOW6E02GXMS7,HJKAX1S02G9RZY,HJKAX1S02JZV55,HRFOW6E01BD7TB,HRFOW6E01BPSQ8,HRFOW6E01ENA3E,HRFOW6E02FMA28,HRFOW6E02GCJGY	HRFOW6E02GXMS7,HJKAX1S02JZV55,HRFOW6E01BPSQ8
	Bradi4g32140	Os09t0457800,Os02t0765600,Os08t0473600	Sb02g026625,Sb02g023790	TagnlUGTa#S58868679,ZmgnlUGZm#S11418039	trD7RD61D7RD61MAIZE,spP08117AMY3WHEAT	-	-	-	HJKAX1S02FKZ56,HJKAX1S02GC3D8,HRFOW6E02G9SRU	HJKAX1S02FKZ56,HJKAX1S02GC3D8,HRFOW6E02G9SRU	HJKAX1S02FKZ56,HJKAX1S02GC3D8	HJKAX1S02GC3D8,HRFOW6E02G9SRU,HRFOW6E02JMJJN	HJKAX1S02FKZ56,HJKAX1S02GC3D8,HRFOW6E02G9SRU
	Bradi4g32150	Os09t0458000	Sb02g026635	-	-	-	-	-	HJKAX1S02FJVJ4,HJKAX1S02IKF61	HJKAX1S02FJVJ4,HJKAX1S02IKF61	HJKAX1S02FJVJ4	-	-
	Bradi4g32190	-	Sb02g026680	-	trB4G1S0B4G1S0MAIZE	-	-	-	HRFOW6E01DUCU6	-	HRFOW6E01DUCU6	-	HRFOW6E01DUCU6
	Bradi4g32230	Os09t0459600	Sb02g026710	HvgnlUGHv#S41558913,ZmgnlUGZm#S46906038	trB4FWJ2B4FWJ2MAIZE,trC0HFF1C0HFF1MAIZE	-	-	-	HJKAX1S02H248C,HRFOW6E01A7F0B,HRFOW6E01AUPTI,HRFOW6E01EEGYO,HRFOW6E02IWENB,HRFOW6E02JV4JV	HJKAX1S02H248C,HRFOW6E01AUPTI,HRFOW6E01EEGYO,HRFOW6E02IWENB,HRFOW6E02JV4JV	HRFOW6E01EEGYO,HRFOW6E02IWENB,HRFOW6E02JV4JV	HJKAX1S02H248C,HRFOW6E01A7F0B,HRFOW6E01AUPTI,HRFOW6E02IWENB,HRFOW6E01D1E27,HRFOW6E02ITMN6	HJKAX1S02H248C,HRFOW6E01AUPTI,HRFOW6E01EEGYO,HRFOW6E02IWENB,HRFOW6E02JV4JV,HRFOW6E02ITMN6
	Bradi4g32250	Os09t0459800	Sb02g026720,Sb02g026730	TagnlUGTa#S58896649,HvgnlUGHv#S58596323	trC0HIY7C0HIY7MAIZE,trC0HGC4C0HGC4MAIZE,trC4JA07C4JA07MAIZE	-	-	-	HJKAX1S02G2D2C,HJKAX1S02GMN1K,HJKAX1S02HC5N8,HJKAX1S02JF7F4,HRFOW6E01B6NSQ,HRFOW6E01D5EZG,HRFOW6E01DDD2S,HRFOW6E02G1VWV,HRFOW6E02G35OB,HRFOW6E02GC9U5,HRFOW6E02H9L86,HRFOW6E02HWVF3,HRFOW6E02IAPS0	HJKAX1S02JF7F4,HRFOW6E02G1VWV,HRFOW6E02HWVF3,HRFOW6E02IAPS0,HRFOW6E01DP89O	HJKAX1S02G2D2C,HJKAX1S02GMN1K,HJKAX1S02HC5N8,HJKAX1S02JF7F4,HRFOW6E01B6NSQ,HRFOW6E01D5EZG,HRFOW6E02G1VWV,HRFOW6E02H9L86,HRFOW6E02HWVF3,HRFOW6E02IAPS0,HRFOW6E01DP89O	HJKAX1S02G2D2C,HJKAX1S02GMN1K,HJKAX1S02JF7F4,HRFOW6E01B6NSQ,HRFOW6E01D5EZG,HRFOW6E02G1VWV,HRFOW6E02GC9U5,HRFOW6E02H9L86,HRFOW6E02HWVF3,HJKAX1S02F7QTH,HJKAX1S02H43ZI,HRFOW6E01DP89O,HRFOW6E01DW85B,HRFOW6E02GE9KV,HRFOW6E02JAIGH	HJKAX1S02G2D2C,HJKAX1S02HC5N8,HRFOW6E01B6NSQ,HRFOW6E01D5EZG,HRFOW6E01DDD2S,HRFOW6E02G1VWV,HRFOW6E02HWVF3,HRFOW6E02IAPS0
	Bradi4g32260	Os09t0459800	Sb02g026730,Sb02g026720	HvgnlUGHv#S58596323,TagnlUGTa#S58896649	trC0HGC4C0HGC4MAIZE,trC4JA07C4JA07MAIZE	-	-	-	HJKAX1S02G8822,HRFOW6E01B5IOE,HRFOW6E01BJH9B,HRFOW6E02FKDP2,HRFOW6E02GAW6T,HRFOW6E02H298V,HRFOW6E02HDY87,HRFOW6E02JO0CW	HRFOW6E01B5IOE,HRFOW6E01BJH9B,HRFOW6E02JO0CW	HJKAX1S02G8822,HRFOW6E01B5IOE,HRFOW6E01BJH9B,HRFOW6E02GAW6T,HRFOW6E02HDY87,HRFOW6E02JO0CW,HRFOW6E02H8Q2P	HRFOW6E01B5IOE,HRFOW6E01BJH9B,HRFOW6E02FKDP2,HRFOW6E02GAW6T,HRFOW6E02H298V,HRFOW6E02HDY87,HRFOW6E02JO0CW,HJKAX1S02GV4VP,HRFOW6E01BEWCY,HRFOW6E01BIFRM,HRFOW6E02H8Q2P	HRFOW6E01BJH9B,HRFOW6E02FKDP2,HRFOW6E02GAW6T,HRFOW6E02H298V,HRFOW6E02JO0CW
	Bradi4g32280	Os08t0474700,Os09t0460250,Os09t0460200	Sb02g026780,Sb02g043632	TagnlUGTa#S52543438	trC4IY47C4IY47MAIZE,trB4F918B4F918MAIZE	-	-	-	HJKAX1S02I86AR,HJKAX1S02IJL8C,HJKAX1S02IYZH2,HJKAX1S02JDORX,HRFOW6E01AW1GY,HRFOW6E02HKRS0,HRFOW6E02IZETZ	HJKAX1S02I86AR,HJKAX1S02IJL8C,HJKAX1S02IYZH2,HRFOW6E01AW1GY,HRFOW6E02HKRS0,HRFOW6E02IZETZ,HJKAX1S02JYOUZ,HRFOW6E01BIYKH	HJKAX1S02I86AR,HJKAX1S02IJL8C,HJKAX1S02IYZH2,HJKAX1S02JDORX,HRFOW6E01AW1GY,HRFOW6E02HKRS0,HRFOW6E02IZETZ	HJKAX1S02I86AR,HJKAX1S02IYZH2,HJKAX1S02JDORX,HRFOW6E02HKRS0,HJKAX1S02F8C3D,HJKAX1S02FL213,HJKAX1S02GZ29X,HJKAX1S02JCN3B,HJKAX1S02JYOUZ,HRFOW6E01BIYKH,HRFOW6E01C7CO8,HRFOW6E01CJNHU,HRFOW6E02FPXA4,HRFOW6E02IDVGT,HRFOW6E02JQ6TK	HJKAX1S02I86AR,HJKAX1S02JDORX,HRFOW6E02HKRS0,HJKAX1S02JYOUZ
C-5DL1-0.60	Bradi4g32320	Os09t0461700	-	-	trB4FRL3B4FRL3MAIZE	-	-	-	HJKAX1S02F82ET,HJKAX1S02HCBMT	HJKAX1S02F82ET	-	-	HJKAX1S02F82ET
	Bradi4g32330	Os09t0461900	-	HvgnlUGHv#S58583210	trB6TLN8B6TLN8MAIZE	-	-	-	HJKAX1S02F8KJD,HRFOW6E01C8037,HRFOW6E02FU81R	HJKAX1S02F8KJD,HRFOW6E01C8037	-	HJKAX1S02F8KJD,HRFOW6E02FU81R,HRFOW6E01A7947	HJKAX1S02F8KJD,HRFOW6E02FU81R
	Bradi4g32370	Os09t0462400	Sb02g026818	TagnlUGTa#S32656331,TagnlUGTa#S16235183,HvgnlUGHv#S12815927	trB4FRJ2B4FRJ2MAIZE,trB6TXU0B6TXU0MAIZE,trB6U7H6B6U7H6MAIZE,trB4FYG5B4FYG5MAIZE	-	-	-	HJKAX1S02I8T97,HRFOW6E01C03BT,HRFOW6E01C974C,HRFOW6E01DNWDI,HRFOW6E02HV35P	HJKAX1S02I8T97,HRFOW6E01C03BT,HRFOW6E01C974C,HRFOW6E01DNWDI	HJKAX1S02I8T97,HRFOW6E01C03BT,HRFOW6E01C974C,HRFOW6E02GVV1L	HJKAX1S02I8T97,HRFOW6E01C03BT,HRFOW6E01C974C,HRFOW6E02HV35P,HRFOW6E01A5YHR,HRFOW6E02GVV1L	HJKAX1S02I8T97,HRFOW6E01C03BT,HRFOW6E01C974C,HRFOW6E01DNWDI,HRFOW6E02HV35P,HRFOW6E01A5YHR
	Bradi4g32380	Os09t0462700	Sb02g026820	TagnlUGTa#S22388535,HvgnlUGHv#S58597361	trB4FEX6B4FEX6MAIZE,trB6U4F3B6U4F3MAIZE	-	-	-	HJKAX1S02FNYY6,HJKAX1S02GCQD1,HJKAX1S02ITBOC,HRFOW6E01CG0YK,HRFOW6E01EC3L8	HJKAX1S02FNYY6,HJKAX1S02GCQD1,HJKAX1S02ITBOC,HRFOW6E01CG0YK	HJKAX1S02FNYY6,HJKAX1S02GCQD1,HJKAX1S02ITBOC,HRFOW6E01EC3L8,HRFOW6E02GG7XD	HJKAX1S02FNYY6,HJKAX1S02GCQD1,HJKAX1S02ITBOC,HRFOW6E01CG0YK,HRFOW6E01EC3L8,HRFOW6E02GG7XD	HJKAX1S02FNYY6,HJKAX1S02GCQD1,HJKAX1S02ITBOC,HRFOW6E01EC3L8,HRFOW6E02GG7XD
	Bradi4g32390	Os09t0462875,Os03t0386700	Sb02g027590,Sb02g026870	-	trC0PJB8C0PJB8MAIZE,trB6SWY3B6SWY3MAIZE	-	-	-	HJKAX1S02FIY0F,HJKAX1S02G1LGD,HJKAX1S02JBY5G,HJKAX1S02JUHZE,HRFOW6E02F5UR6,HRFOW6E02HDTE4,HRFOW6E02IC3SQ,HRFOW6E02JRE4P	HJKAX1S02FIY0F,HJKAX1S02JUHZE,HRFOW6E02HDTE4	HJKAX1S02JUHZE,HRFOW6E02HDTE4	-	HJKAX1S02JUHZE,HRFOW6E02HDTE4
	Bradi4g32420	Os09t0462875,Os01t0833500,Os09t0463100	Sb02g026860,Sb02g026840,Sb02g027590	PvrgnlUGPvr#S49348107	trC0PJB8C0PJB8MAIZE,trC0PED9C0PED9MAIZE,trB6U5U4B6U5U4MAIZE,trB6SWY3B6SWY3MAIZE	-	-	-	HJKAX1S02GEXSQ,HRFOW6E01C99XC,HRFOW6E01EFAIO,HRFOW6E02H572Z,HRFOW6E02I7E67,HRFOW6E02JARV7,HRFOW6E02JKXT1	HRFOW6E01C99XC,HRFOW6E02H572Z,HRFOW6E02I7E67,HRFOW6E02JARV7	HRFOW6E01C99XC,HRFOW6E01EFAIO,HRFOW6E02H572Z,HRFOW6E02I7E67,HRFOW6E02JARV7,HRFOW6E02JKXT1	HRFOW6E02H572Z	HJKAX1S02GEXSQ,HRFOW6E01C99XC,HRFOW6E02H572Z,HRFOW6E02I7E67,HRFOW6E02JKXT1
	Bradi4g32430	Os09t0463100,Os09t0462875	Sb02g026840	-	trB6U5U4B6U5U4MAIZE	-	-	-	HRFOW6E01DXJID,HRFOW6E01ED4RH	HRFOW6E01DXJID,HRFOW6E01ED4RH	HRFOW6E01DXJID	-	HRFOW6E01ED4RH
	Bradi4g32460	Os09t0463700	-	TagnlUGTa#S52545598	trQ9SLR6Q9SLR6WHEAT	-	-	-	HRFOW6E01AI0M7,HRFOW6E02FKJD3	HRFOW6E01AI0M7	-	HRFOW6E01AI0M7,HRFOW6E02FKJD3	HRFOW6E01AI0M7,HRFOW6E02FKJD3
	Bradi4g32500	Os09t0464400	Sb07g023330	-	trB4FLM9B4FLM9MAIZE	-	-	-	HJKAX1S02GQSK5,HRFOW6E01EE54K,HRFOW6E02FXIU0,HRFOW6E02HOZA7	HJKAX1S02GQSK5,HRFOW6E01EE54K,HRFOW6E02HOZA7	HJKAX1S02GQSK5,HRFOW6E02HOZA7	-	HJKAX1S02GQSK5,HRFOW6E01EE54K,HRFOW6E02HOZA7
	Bradi4g32520	Os09t0465500	Sb02g026990	HvgnlUGHv#S58600733	trB6T6K2B6T6K2MAIZE	-	-	-	HRFOW6E01A8OR5,HRFOW6E01BTJ3M,HRFOW6E01CJ871,HRFOW6E02HNRAU	HRFOW6E01A8OR5,HRFOW6E02HNRAU	HRFOW6E01BTJ3M	HRFOW6E01A8OR5,HRFOW6E01BTJ3M,HRFOW6E01CJ871,HRFOW6E02HNRAU,HJKAX1S02JEHLO,HRFOW6E01BG5HW,HRFOW6E01CVMLX,HRFOW6E02JSY87	HRFOW6E01BTJ3M
	Bradi4g32530	Os09t0465600,Os08t0478800	Sb02g027000	TagnlUGTa#S52544863	trC0PAU7C0PAU7MAIZE,trB4FQC6B4FQC6MAIZE	BE495790	C-5DL1-0.60	-	HJKAX1S02H3HWK,HJKAX1S02HGISH,HRFOW6E01BZTTI,HRFOW6E01D76FG	HJKAX1S02H3HWK,HJKAX1S02HGISH,HRFOW6E01BZTTI,HRFOW6E01D76FG	HJKAX1S02H3HWK,HJKAX1S02HGISH,HRFOW6E01BZTTI,HRFOW6E01D76FG	HJKAX1S02H3HWK,HJKAX1S02HGISH,HRFOW6E01D76FG,HJKAX1S02GIQAR,HJKAX1S02HHJHJ,HJKAX1S02I4RF8,HJKAX1S02IV028,HRFOW6E01CFT4F,HRFOW6E02GBPY3,HRFOW6E02JPXK4	HJKAX1S02H3HWK,HJKAX1S02HGISH,HRFOW6E01BZTTI,HRFOW6E01D76FG,HJKAX1S02GIQAR,HJKAX1S02I4RF8,HRFOW6E02GBPY3
	Bradi4g32550	-	Sb03g028280	-	-	-	-	-	HRFOW6E02HV94Z	-	HRFOW6E02HV94Z	-	-
	Bradi4g32556	-	Sb02g027020	-	-	-	-	-	HRFOW6E01AMVIN	-	HRFOW6E01AMVIN	-	-
	Bradi4g32590	-	Sb02g027060	TagnlUGTa#S52544074	trD2KHX1D2KHX1WHEAT	-	-	-	HJKAX1S02GOGU5,HRFOW6E01EF5JI	-	HJKAX1S02GOGU5,HRFOW6E01EF5JI	HRFOW6E01EF5JI,HJKAX1S02GHS4L,HRFOW6E01EL40G	HJKAX1S02GOGU5,HRFOW6E01EF5JI,HJKAX1S02GHS4L
	Bradi4g32600	Os09t0467100	Sb02g027070	TagnlUGTa#S58865865,HvgnlUGHv#S58591647	trB4FY50B4FY50MAIZE,trB4FRJ8B4FRJ8MAIZE	-	-	-	HRFOW6E01BFVSB,HRFOW6E02F52OL	HRFOW6E01BFVSB,HRFOW6E02F52OL	HRFOW6E01BFVSB,HRFOW6E02F52OL	HRFOW6E01BFVSB,HRFOW6E02F52OL	HRFOW6E01BFVSB,HRFOW6E02F52OL
	Bradi4g32610	-	Sb02g027080	HvgnlUGHv#S58594261	spQ9FQA3GST23MAIZE	-	-	-	HJKAX1S02GB6HF	-	HJKAX1S02GB6HF,HRFOW6E01DIAWV	HJKAX1S02GB6HF,HRFOW6E01DIAWV	HJKAX1S02GB6HF,HRFOW6E01DIAWV
	Bradi4g32620	-	-	-	trB6SKP0B6SKP0MAIZE	-	-	-	HJKAX1S02G27KE,HRFOW6E02FLGNY	-	-	-	HJKAX1S02G27KE,HRFOW6E02FLGNY
	Bradi4g32650	-	Sb02g027210	-	trB6SGV5B6SGV5MAIZE	-	-	-	HRFOW6E01AZGDY	-	HRFOW6E01AZGDY	-	HRFOW6E01AZGDY
	Bradi4g32720	Os09t0469900	Sb02g025090	HvgnlUGHv#S58584184	trB4FSA6B4FSA6MAIZE,trC4J0P3C4J0P3MAIZE,trC4J0P3C4J0P3MAIZE,trB4FSA6B4FSA6MAIZE	-	-	-	HJKAX1S02HSB63,HJKAX1S02HP173,HJKAX1S02JBZJ8,HRFOW6E02HQH5Q,HRFOW6E02I8LWJ,HRFOW6E02IPUJW,HRFOW6E02IZDT5	HJKAX1S02HSB63,HJKAX1S02JBZJ8,HRFOW6E02HQH5Q,HRFOW6E02IPUJW,HRFOW6E02IZDT5,HJKAX1S02ITJD1,HRFOW6E02F6HPN,HRFOW6E02G5ZNI,HRFOW6E02I13EG	HJKAX1S02HSB63,HJKAX1S02HP173,HJKAX1S02JBZJ8,HRFOW6E02IPUJW,HJKAX1S02ITJD1,HRFOW6E02G5ZNI,HRFOW6E02I13EG	HJKAX1S02HSB63,HJKAX1S02HP173,HRFOW6E02HQH5Q,HJKAX1S02G0HUF,HJKAX1S02ITJD1,HRFOW6E01DEQYL,HRFOW6E02F6HPN,HRFOW6E02G2WJ9,HRFOW6E02G5ZNI,HRFOW6E02GSFVF,HRFOW6E02I13EG,HRFOW6E02IMNUZ	HJKAX1S02HSB63,HJKAX1S02HP173,HJKAX1S02JBZJ8,HRFOW6E02HQH5Q,HJKAX1S02ITJD1,HRFOW6E02G5ZNI,HRFOW6E02I13EG
	Bradi4g32730	Os08t0481800,Os09t0470000,Os09t0469950	Sb07g029170,Sb02g027290	TagnlUGTa#S32544294,TagnlUGTa#S32642294,HvgnlUGHv#S58591205	trB7ZXF5B7ZXF5MAIZE,trQ9ZTT4Q9ZTT4MAIZE,trQ768R2Q768R2MAIZE	-	-	-	HJKAX1S02F2DD2,HJKAX1S02HPQJG,HJKAX1S02JSLT0,HRFOW6E02HVRLR	HJKAX1S02F2DD2,HJKAX1S02HPQJG,HJKAX1S02JSLT0,HRFOW6E02HVRLR,HRFOW6E01EHRQY	HJKAX1S02F2DD2,HJKAX1S02HPQJG,HJKAX1S02JSLT0,HRFOW6E02HVRLR	HJKAX1S02F2DD2,HJKAX1S02HPQJG,HRFOW6E02HVRLR,HRFOW6E01EHRQY	HJKAX1S02F2DD2,HJKAX1S02HPQJG,HJKAX1S02JSLT0,HRFOW6E02HVRLR,HRFOW6E01EHRQY
	Bradi4g32737	-	-	TagnlUGTa#S26026491	trC4J8W1C4J8W1MAIZE	-	-	-	HRFOW6E01D1KT4	-	-	HRFOW6E01D1KT4,HJKAX1S02F935V,HRFOW6E02HXJA2	HRFOW6E01D1KT4
	Bradi4g32790	Os09t0470900	Sb02g027310	HvgnlUGHv#S58586155,TagnlUGTa#S17984405	trB6UCH8B6UCH8MAIZE	-	-	-	HJKAX1S02FZH24,HJKAX1S02GHNLG,HRFOW6E01E4FU8,HRFOW6E01EC7IJ,HRFOW6E02GB038,HRFOW6E02H8ER4,HJKAX1S02FXJRB,HRFOW6E01EQQXQ	HJKAX1S02FZH24,HJKAX1S02GHNLG,HRFOW6E01E4FU8,HRFOW6E01EC7IJ,HRFOW6E02GB038,HRFOW6E02H8ER4,HJKAX1S02FXJRB,HRFOW6E01EQQXQ	HJKAX1S02FZH24,HJKAX1S02GHNLG,HRFOW6E01E4FU8,HRFOW6E01EC7IJ,HRFOW6E02GB038,HRFOW6E02H8ER4,HJKAX1S02FXJRB,HRFOW6E01EQQXQ	HJKAX1S02FZH24,HJKAX1S02GHNLG,HRFOW6E01EC7IJ,HRFOW6E02H8ER4,HJKAX1S02FXJRB,HRFOW6E01EQQXQ,HRFOW6E01CVT8V,HRFOW6E02HTW9L,HRFOW6E02I7WCY	HJKAX1S02FZH24
	Bradi4g32830	Os09t0471200,Os01t0364800,Os09t0471800	Sb04g001145,Sb02g002110,Sb02g028550,Sb02g028560	HvgnlUGHv#S58584530,TagnlUGTa#S58885594,HvgnlUGHv#S39525146,TagnlUGTa#S58884624,TagnlUGTa#S58892316	trB6SV37B6SV37MAIZE,trB4F8T7B4F8T7MAIZE,trB6SKC4B6SKC4MAIZE,trC4J0D3C4J0D3MAIZE,trB8A341B8A341MAIZE	-	-	-	HJKAX1S02F49B7,HJKAX1S02GT2T2,HJKAX1S02HL2V2,HRFOW6E01BA52N,HRFOW6E01BLLUC,HRFOW6E01C478N,HRFOW6E01D993I,HRFOW6E01DY2YL,HRFOW6E01EQDAY,HRFOW6E02FUBHO,HRFOW6E02HHM91,HRFOW6E02IJ7ZE	HJKAX1S02HL2V2,HRFOW6E01BA52N,HRFOW6E01D993I,HRFOW6E01DY2YL,HRFOW6E01EQDAY,HRFOW6E02FUBHO,HRFOW6E02HHM91	HJKAX1S02GT2T2,HJKAX1S02HL2V2,HRFOW6E01BLLUC,HRFOW6E01C478N,HRFOW6E01DY2YL,HRFOW6E01EQDAY,HRFOW6E02FUBHO,HRFOW6E02HHM91,HRFOW6E02IJ7ZE	HJKAX1S02F49B7,HRFOW6E01BLLUC,HRFOW6E01DY2YL,HRFOW6E01EQDAY,HRFOW6E02FUBHO,HRFOW6E02IJ7ZE	HJKAX1S02F49B7,HJKAX1S02GT2T2,HJKAX1S02HL2V2,HRFOW6E01BA52N,HRFOW6E01BLLUC,HRFOW6E01C478N,HRFOW6E01D993I,HRFOW6E01DY2YL,HRFOW6E01EQDAY,HRFOW6E02FUBHO,HRFOW6E02HHM91,HRFOW6E02IJ7ZE
	Bradi4g32840	Os09t0471900	Sb02g027340	TagnlUGTa#S17885630,HvgnlUGHv#S58587311,TagnlUGTa#S52541024	trB4FP18B4FP18MAIZE	-	-	-	HJKAX1S02F58A9,HJKAX1S02IQUSF,HRFOW6E01A8IB8,HRFOW6E01BIIF5,HRFOW6E01C0RDD,HRFOW6E01CO6N8,HRFOW6E01CSIA9,HRFOW6E01CTQF4,HRFOW6E01D7M2Q,HRFOW6E01E4DZU,HRFOW6E01EPGYN,HRFOW6E02I3QCW,HRFOW6E02IN9P2,HRFOW6E02IU9E6,HRFOW6E02JZ360	HJKAX1S02F58A9,HRFOW6E01A8IB8,HRFOW6E01BIIF5,HRFOW6E01CO6N8,HRFOW6E01CSIA9,HRFOW6E01E4DZU,HRFOW6E01EPGYN,HRFOW6E02I3QCW	HJKAX1S02IQUSF,HRFOW6E01A8IB8,HRFOW6E01BIIF5,HRFOW6E01CSIA9,HRFOW6E01E4DZU,HRFOW6E01EPGYN,HRFOW6E02I3QCW	HJKAX1S02F58A9,HRFOW6E01BIIF5,HRFOW6E01C0RDD,HRFOW6E01CO6N8,HRFOW6E01CSIA9,HRFOW6E01CTQF4,HRFOW6E01D7M2Q,HRFOW6E01E4DZU,HRFOW6E01EPGYN,HRFOW6E02IN9P2,HRFOW6E02IU9E6,HRFOW6E02JZ360,HJKAX1S02HGI65,HRFOW6E01EWCTN,HRFOW6E02GOP30,HRFOW6E02HJCFB	HRFOW6E01CTQF4,HRFOW6E02I3QCW
	Bradi4g32850	Os09t0472100	Sb02g027350	HvgnlUGHv#S58596117,TagnlUGTa#S32522423,TagnlUGTa#S13043365	trB6SVU3B6SVU3MAIZE	-	-	-	HJKAX1S02HBSLN,HJKAX1S02I503K,HRFOW6E01A30B4,HRFOW6E01C9W9N,HRFOW6E01CV7SI,HRFOW6E01DANR8,HRFOW6E01DHAGF,HRFOW6E01E26H1	HJKAX1S02I503K,HRFOW6E01DANR8	HJKAX1S02I503K,HRFOW6E01CV7SI,HRFOW6E01DANR8,HRFOW6E01DHAGF	HJKAX1S02HBSLN,HRFOW6E01A30B4,HRFOW6E01C9W9N,HRFOW6E01DANR8,HRFOW6E01DHAGF	HRFOW6E01DANR8
C-5DL1-0.60	Bradi4g32860	Os07t0422700	-	HvgnlUGHv#S12626812	trQ2L3U1Q2L3U1WHEAT	-	-	-	HJKAX1S02IJNRT	HJKAX1S02IJNRT	-	HJKAX1S02IJNRT,HJKAX1S02INOOC,HRFOW6E02H6X6Z	HJKAX1S02IJNRT
	Bradi4g32870	Os09t0473300	Sb02g027370	TagnlUGTa#S58882958,HvgnlUGHv#S58587581	trB3GS43B3GS43MAIZE	-	-	-	HRFOW6E01AKSN4,HRFOW6E02GFKM9,HRFOW6E02H07N6,HRFOW6E02IK2VT	HRFOW6E02GFKM9	HRFOW6E02GFKM9	HRFOW6E02GFKM9,HRFOW6E02H07N6,HRFOW6E02IK2VT	HRFOW6E01AKSN4,HRFOW6E02GFKM9
	Bradi4g32920	Os08t0487100	-	ZmgnlUGZm#S48276094	trB6UHB7B6UHB7MAIZE	-	-	-	HRFOW6E02FNPOH	HRFOW6E02FNPOH,HRFOW6E01DRJYO	-	HRFOW6E02FNPOH,HRFOW6E01DRJYO	HRFOW6E02FNPOH,HRFOW6E01DRJYO
	Bradi4g32934	Os09t0474100	Sb02g027430	HvgnlUGHv#S58600222	trC0PCC9C0PCC9MAIZE	-	-	-	HJKAX1S02G92RO,HJKAX1S02IGYYS	HJKAX1S02IGYYS	HJKAX1S02G92RO,HJKAX1S02IGYYS	HJKAX1S02G92RO,HRFOW6E01EOETH	HJKAX1S02G92RO,HJKAX1S02IGYYS
	Bradi4g32941	Os08t0487800,Os09t0474300	Sb07g028940	TagnlUGTa#S58905476	trC0PJ29C0PJ29MAIZE,trB8A158B8A158MAIZE	-	-	-	HJKAX1S02GDIQS,HRFOW6E02IHNTO,HRFOW6E02IKMTY,HRFOW6E02J29VI	HJKAX1S02GDIQS,HRFOW6E02IHNTO,HRFOW6E02IKMTY	HJKAX1S02GDIQS,HRFOW6E02IHNTO,HRFOW6E02IKMTY	HJKAX1S02GDIQS,HRFOW6E02IHNTO,HRFOW6E02IKMTY,HRFOW6E02J29VI,HJKAX1S02GABS4,HJKAX1S02GVGTL,HJKAX1S02HJI4G,HJKAX1S02JAC2R	HJKAX1S02GDIQS,HRFOW6E02IHNTO,HRFOW6E02IKMTY,HJKAX1S02GVGTL
	Bradi4g32967	Os09t0475400	Sb02g027460	HvgnlUGHv#S58599866,TagnlUGTa#S26029095	trB4FXW1B4FXW1MAIZE,trB4FAM2B4FAM2MAIZE,trB6SVP6B6SVP6MAIZE	-	-	-	HJKAX1S02GJPQ2,HJKAX1S02ITNHA,HJKAX1S02IF3KV,HRFOW6E01B4O11,HRFOW6E01D1IHD,HRFOW6E02HMUAZ	HJKAX1S02GJPQ2,HJKAX1S02ITNHA,HJKAX1S02IF3KV	HJKAX1S02GJPQ2,HJKAX1S02ITNHA,HJKAX1S02IF3KV,HRFOW6E01D1IHD,HRFOW6E02HMUAZ	HJKAX1S02ITNHA,HRFOW6E01B4O11,HRFOW6E02HMUAZ,HJKAX1S02GBWBA,HJKAX1S02HIXPZ,HRFOW6E01B9ZPH,HRFOW6E02FLLLE	HJKAX1S02GJPQ2,HJKAX1S02ITNHA,HJKAX1S02IF3KV,HRFOW6E01B4O11,HRFOW6E02HMUAZ
	Bradi4g32980	Os06t0284200	Sb02g027470	HvgnlUGHv#S58581668	trC0PPE0C0PPE0MAIZE,trC0HFA2C0HFA2MAIZE	-	-	-	HRFOW6E01EAW0M	HJKAX1S02I3Y0J,HRFOW6E01DJZGK	HJKAX1S02I3Y0J	HRFOW6E01EAW0M,HJKAX1S02I3Y0J,HRFOW6E01DJZGK,HRFOW6E02HJLCW,HRFOW6E02J06AX,HRFOW6E02JJBJQ,HRFOW6E02JRETM	HJKAX1S02I3Y0J,HRFOW6E01DJZGK,HRFOW6E02JRETM
	Bradi4g32987	Os09t0475700	Sb02g027475	TagnlUGTa#S58857529,TagnlUGTa#S52542154	trB6U2A2B6U2A2MAIZE	-	-	-	HJKAX1S02FUN5J,HJKAX1S02FVQDM,HJKAX1S02H3W9S,HJKAX1S02HUATO,HRFOW6E01CPAKC,HRFOW6E01CS5LG,HRFOW6E01CUZVY,HRFOW6E02FRGWT,HRFOW6E02GVPL2,HRFOW6E02HX0Q2,HRFOW6E02IJHPB	HJKAX1S02H3W9S,HJKAX1S02HUATO,HRFOW6E01CS5LG,HRFOW6E01CUZVY,HRFOW6E02HX0Q2,HRFOW6E02IJHPB	HJKAX1S02FUN5J,HJKAX1S02FVQDM,HJKAX1S02H3W9S,HJKAX1S02HUATO,HRFOW6E01CS5LG,HRFOW6E01CUZVY,HRFOW6E02FRGWT,HRFOW6E02GVPL2,HRFOW6E02HX0Q2,HRFOW6E02IJHPB	HRFOW6E01CPAKC,HRFOW6E02FRGWT,HRFOW6E02I8SMA	HJKAX1S02FUN5J,HJKAX1S02H3W9S,HRFOW6E01CS5LG,HRFOW6E01CUZVY,HRFOW6E02HX0Q2,HRFOW6E02IJHPB
	Bradi4g33010	Os09t0476000	Sb02g027490	TagnlUGTa#S17888319	trB6TCP7B6TCP7MAIZE,trC4J6V7C4J6V7MAIZE	-	-	-	HRFOW6E02JMCOM,HJKAX1S02GPP81,HJKAX1S02HJW26,HJKAX1S02IDCLD,HRFOW6E02HU4QW	HRFOW6E02JMCOM,HJKAX1S02GPP81,HJKAX1S02HJW26,HRFOW6E02HU4QW,HRFOW6E01ESKVV	HRFOW6E02JMCOM,HJKAX1S02GPP81,HJKAX1S02HJW26,HRFOW6E02HU4QW,HRFOW6E01ESKVV	HJKAX1S02GPP81,HJKAX1S02HJW26,HJKAX1S02IDCLD,HRFOW6E02HU4QW,HJKAX1S02FLWGZ,HRFOW6E01ESKVV,HRFOW6E02GSP3X	HRFOW6E02JMCOM,HJKAX1S02GPP81,HJKAX1S02HJW26,HRFOW6E02HU4QW,HJKAX1S02FLWGZ,HRFOW6E01ESKVV,HRFOW6E02GSP3X
	Bradi4g33060	Os09t0477700	-	TagnlUGTa#S58865055,HvgnlUGHv#S41567178	-	-	-	-	HJKAX1S02FMIZR,HJKAX1S02GIQHQ,HJKAX1S02IL4LN,HJKAX1S02IZH47,HRFOW6E01BFC58,HRFOW6E02GAVAL,HRFOW6E02GF9FH,HRFOW6E02HO485,HRFOW6E02IEBKU	HJKAX1S02GIQHQ,HJKAX1S02IL4LN,HJKAX1S02IZH47	-	HJKAX1S02IZH47,HRFOW6E01BFC58,HRFOW6E02GAVAL,HRFOW6E02HO485,HJKAX1S02GHCDU,HRFOW6E01BVD6N	-
	Bradi4g33067	Os09t0477900	Sb02g027560	TagnlUGTa#S52542196,HvgnlUGHv#S58601221,TagnlUGTa#S58868541	trB8A2T8B8A2T8MAIZE	-	-	-	HJKAX1S02FG44P,HJKAX1S02FTRQJ,HJKAX1S02JZ76M,HRFOW6E01ASKRK,HRFOW6E01ECM0A,HRFOW6E02JPATO	HJKAX1S02FG44P,HJKAX1S02FTRQJ,HJKAX1S02JZ76M,HRFOW6E01ASKRK,HRFOW6E01ECM0A,HRFOW6E02JPATO,HJKAX1S02JDZB1	HJKAX1S02FG44P,HJKAX1S02FTRQJ,HJKAX1S02JZ76M,HRFOW6E01ASKRK,HRFOW6E01ECM0A,HRFOW6E02JPATO	HJKAX1S02FG44P,HJKAX1S02FTRQJ,HJKAX1S02JZ76M,HRFOW6E01ASKRK,HRFOW6E02JPATO,HJKAX1S02JDZB1	HJKAX1S02FG44P,HJKAX1S02FTRQJ,HJKAX1S02JZ76M,HRFOW6E01ASKRK,HRFOW6E01ECM0A,HRFOW6E02JPATO,HJKAX1S02JDZB1
	Bradi4g33080	Os09t0478300,Os09t0478000	Sb02g027570	HvgnlUGHv#S58590882,TagnlUGTa#S58868541,HvgnlUGHv#S58580155,TagnlUGTa#S58890846	trB6SW15B6SW15MAIZE,trC0PCY6C0PCY6MAIZE,trB8A1A3B8A1A3MAIZE	BE591657	C-5DL1-0.60	-	HJKAX1S02HEMS8,HJKAX1S02I49JI,HJKAX1S02IFBG4,HJKAX1S02IIF6Y,HJKAX1S02JXM8J,HRFOW6E01ALHOT,HRFOW6E01APB57,HRFOW6E01B8L29,HRFOW6E01BCSKA,HRFOW6E01CB5JK,HRFOW6E01D7T9F,HRFOW6E01E4OW3,HRFOW6E01EJN8M,HRFOW6E02GE4QA,HRFOW6E02IC9NA	HJKAX1S02HEMS8,HJKAX1S02IFBG4,HJKAX1S02IIF6Y,HJKAX1S02JXM8J,HRFOW6E01ALHOT,HRFOW6E01APB57,HRFOW6E01BCSKA,HRFOW6E01CB5JK,HRFOW6E01D7T9F,HRFOW6E01E4OW3,HRFOW6E02GE4QA	HJKAX1S02HEMS8,HJKAX1S02IFBG4,HJKAX1S02JXM8J,HRFOW6E01ALHOT,HRFOW6E01APB57,HRFOW6E01BCSKA,HRFOW6E01CB5JK,HRFOW6E01D7T9F,HRFOW6E01E4OW3,HRFOW6E02GE4QA,HRFOW6E02IC9NA,HJKAX1S02GGYJ1,HRFOW6E01CFG4C	HJKAX1S02HEMS8,HJKAX1S02IFBG4,HJKAX1S02JXM8J,HRFOW6E01ALHOT,HRFOW6E01B8L29,HRFOW6E01BCSKA,HRFOW6E01CB5JK,HRFOW6E01D7T9F,HRFOW6E01E4OW3,HRFOW6E01EJN8M,HRFOW6E02GE4QA,HRFOW6E02IC9NA,HJKAX1S02GGYJ1,HRFOW6E01CFG4C,HRFOW6E01DUDIQ	HJKAX1S02HEMS8,HJKAX1S02IFBG4,HJKAX1S02IIF6Y,HJKAX1S02JXM8J,HRFOW6E01ALHOT,HRFOW6E01APB57,HRFOW6E01BCSKA,HRFOW6E01CB5JK,HRFOW6E01D7T9F,HRFOW6E01E4OW3,HRFOW6E01CFG4C
	Bradi4g33090	Os09t0478300,Os09t0478100	Sb02g027570	HvgnlUGHv#S58580155,TagnlUGTa#S58890846,HvgnlUGHv#S58601221,TagnlUGTa#S58868541	trC0PCY6C0PCY6MAIZE,trB6SW15B6SW15MAIZE,trB8A1A3B8A1A3MAIZE	-	-	-	HJKAX1S02FT9AT,HJKAX1S02HR2H9,HJKAX1S02IE59F,HJKAX1S02IFF0T,HJKAX1S02ILSZM,HRFOW6E01A3NEP,HRFOW6E01AVIUL,HRFOW6E01B55WI,HRFOW6E01DLMB3,HRFOW6E01DY9GR,HRFOW6E02FHXRI,HRFOW6E02G2INL,HRFOW6E02I5CIS,HRFOW6E02I7YID	HJKAX1S02FT9AT,HJKAX1S02HR2H9,HJKAX1S02IE59F,HJKAX1S02IFF0T,HJKAX1S02ILSZM,HRFOW6E01A3NEP,HRFOW6E01AVIUL,HRFOW6E01B55WI,HRFOW6E01DLMB3,HRFOW6E02I5CIS	HJKAX1S02FT9AT,HJKAX1S02HR2H9,HJKAX1S02IE59F,HJKAX1S02IFF0T,HJKAX1S02ILSZM,HRFOW6E01A3NEP,HRFOW6E01AVIUL,HRFOW6E01B55WI,HRFOW6E01DLMB3,HRFOW6E02FHXRI,HRFOW6E02G2INL,HRFOW6E02I5CIS	HJKAX1S02FT9AT,HJKAX1S02HR2H9,HJKAX1S02IE59F,HJKAX1S02IFF0T,HJKAX1S02ILSZM,HRFOW6E01A3NEP,HRFOW6E01AVIUL,HRFOW6E01B55WI,HRFOW6E01DLMB3,HRFOW6E01DY9GR,HRFOW6E02FHXRI,HRFOW6E02G2INL,HRFOW6E02I5CIS	HJKAX1S02FT9AT,HJKAX1S02HR2H9,HJKAX1S02IE59F,HJKAX1S02IFF0T,HJKAX1S02ILSZM,HRFOW6E01A3NEP,HRFOW6E01AVIUL,HRFOW6E01B55WI,HRFOW6E01DLMB3,HRFOW6E02FHXRI,HRFOW6E02G2INL,HRFOW6E02I5CIS
	Bradi4g33100	Os09t0478400	Sb02g027620	TagnlUGTa#S52542529	trB6TQF7B6TQF7MAIZE	-	-	-	HJKAX1S02GIRSS,HRFOW6E01CHZ9A,HRFOW6E01CLCDV,HRFOW6E02I9XLT,HRFOW6E02JIRES	HRFOW6E01CLCDV,HJKAX1S02IV6MA	HRFOW6E01CLCDV,HJKAX1S02IV6MA	HJKAX1S02GIRSS,HRFOW6E01CHZ9A,HRFOW6E01CLCDV,HRFOW6E02I9XLT,HJKAX1S02F3M94,HJKAX1S02HDEDT,HJKAX1S02HLYK3,HJKAX1S02IV6MA,HJKAX1S02JPWOL,HRFOW6E01C770I,HRFOW6E01EBY8E,HRFOW6E02IJWWQ	HJKAX1S02GIRSS,HRFOW6E01CHZ9A,HRFOW6E01CLCDV,HRFOW6E02I9XLT,HJKAX1S02IV6MA,HJKAX1S02JPWOL,HRFOW6E01EBY8E
	Bradi4g33137	Os09t0479000,Os09t0517800	-	-	trQ2L3U5Q2L3U5WHEAT	-	-	-	HJKAX1S02F11YF,HRFOW6E02HLKO9	HJKAX1S02F11YF,HRFOW6E02HLKO9	-	-	HJKAX1S02F11YF,HRFOW6E02HLKO9
	Bradi4g33144	Os09t0517800	Sb02g027700	TagnlUGTa#S58859770,TagnlUGTa#S58861450	trQ2L3U5Q2L3U5WHEAT	-	-	-	HRFOW6E01AXYMR,HRFOW6E01BKMM3,HRFOW6E02GPAJL,HRFOW6E02IRJTW	HRFOW6E01AXYMR	HRFOW6E01AXYMR	HRFOW6E01BKMM3,HRFOW6E02IRJTW,HJKAX1S02F6NVM,HJKAX1S02JCNMZ,HRFOW6E02HNMDE	HRFOW6E01AXYMR
	Bradi4g33151	Os09t0479000	Sb02g027690,Sb02g027700	TagnlUGTa#S58861451,TagnlUGTa#S58890826,TagnlUGTa#S58861450	trQ2L3U0Q2L3U0WHEAT,trQ2L3U5Q2L3U5WHEAT,trQ2L3U4Q2L3U4WHEAT	-	-	-	HJKAX1S02F2IGA,HJKAX1S02GOTK2,HJKAX1S02H0HBN,HJKAX1S02IM4Z5,HJKAX1S02IUU0M,HRFOW6E01BP4V5,HRFOW6E01C6V0X,HRFOW6E01CWRXO,HRFOW6E01E3O99,HRFOW6E01EVCYP,HRFOW6E01EZJ9X,HRFOW6E02IN3QJ	HRFOW6E01EVCYP	HJKAX1S02IM4Z5,HRFOW6E01E3O99,HRFOW6E02IN3QJ	HJKAX1S02F2IGA,HRFOW6E01BP4V5,HRFOW6E01C6V0X,HRFOW6E01CWRXO,HRFOW6E01EVCYP,HJKAX1S02H0Z4P,HJKAX1S02HEEGT,HJKAX1S02HIV94,HJKAX1S02JVWFH,HRFOW6E01AMJ48,HRFOW6E01CDXNR,HRFOW6E01CRPT1,HRFOW6E01E0EU9,HRFOW6E01EJ8G7,HRFOW6E02GZXXL,HRFOW6E02HLJ3A,HRFOW6E02I9X5F,HRFOW6E02J1HJA,HRFOW6E02JSZ74,HJKAX1S02H2PDT,HJKAX1S02HVQJC,HJKAX1S02HXVIW,HJKAX1S02IVHW9,HJKAX1S02JATDM,HRFOW6E01EAGKH,HRFOW6E01EEL5U,HRFOW6E02…	HJKAX1S02GOTK2,HJKAX1S02H0HBN,HJKAX1S02IM4Z5,HJKAX1S02IUU0M,HRFOW6E01C6V0X,HRFOW6E02IN3QJ,HJKAX1S02HEEGT,HRFOW6E02GZXXL
	Bradi4g33170	Os09t0479400	Sb02g027740,Sb02g027750	-	trB6TZ88B6TZ88MAIZE,trQ2L392Q2L392WHEAT,trB4FAB8B4FAB8MAIZE	-	-	-	HJKAX1S02FYBF4,HJKAX1S02H1DYW,HJKAX1S02IBI33,HJKAX1S02IK1TI,HRFOW6E01CNPAR,HRFOW6E02G1LHA,HRFOW6E02GOS85	HRFOW6E02G1LHA,HRFOW6E02GOS85	HJKAX1S02FYBF4,HJKAX1S02IK1TI	-	HJKAX1S02FYBF4,HJKAX1S02H1DYW,HJKAX1S02IK1TI,HRFOW6E02G1LHA,HRFOW6E02GOS85
	Bradi4g33180	Os09t0479400,Os09t0479300	Sb02g027770,Sb02g027780,Sb02g027750,Sb02g027760,Sb02g027740	HvgnlUGHv#S58593631	trQ2L3W1Q2L3W1WHEAT,trQ2L393Q2L393WHEAT,trQ2L3W3Q2L3W3WHEAT,trQ2L392Q2L392WHEAT	-	-	-	HJKAX1S02FXE33,HJKAX1S02GHH5L,HJKAX1S02HSUX9,HJKAX1S02IUO5B,HJKAX1S02JE6ZS,HRFOW6E01BAWVC,HRFOW6E01DR5WY,HRFOW6E02G3J6Z,HRFOW6E02GD559,HRFOW6E02GG85L,HRFOW6E02HTR4Z,HRFOW6E02J2U4V,HRFOW6E02JYQ7C	HJKAX1S02GHH5L,HJKAX1S02JE6ZS,HRFOW6E01DR5WY,HRFOW6E02G3J6Z,HRFOW6E02GD559,HRFOW6E02GG85L,HRFOW6E02HTR4Z,HRFOW6E02JYQ7C	HJKAX1S02FXE33,HJKAX1S02GHH5L,HRFOW6E01BAWVC,HRFOW6E01DR5WY,HRFOW6E02GG85L,HRFOW6E02HTR4Z,HRFOW6E02J2U4V,HRFOW6E02JYQ7C	HJKAX1S02FXE33,HRFOW6E01DR5WY,HRFOW6E02J2U4V	HJKAX1S02FXE33,HJKAX1S02GHH5L,HJKAX1S02HSUX9,HJKAX1S02IUO5B,HJKAX1S02JE6ZS,HRFOW6E01BAWVC,HRFOW6E01DR5WY,HRFOW6E02GG85L,HRFOW6E02HTR4Z,HRFOW6E02J2U4V,HRFOW6E02JYQ7C
	Bradi4g33190	Os09t0479400	Sb02g027770	HvgnlUGHv#S58593631	trQ2L3W3Q2L3W3WHEAT,trQ2L393Q2L393WHEAT,trQ2L3W1Q2L3W1WHEAT	-	-	-	HJKAX1S02GQXGY,HRFOW6E02FHOLJ,HRFOW6E02I72T9,HRFOW6E02IOODP	HRFOW6E02FHOLJ	HRFOW6E02FHOLJ	HRFOW6E02IOODP	HJKAX1S02GQXGY,HRFOW6E02FHOLJ,HRFOW6E02I72T9,HRFOW6E02IOODP
	Bradi4g33200	-	-	HvgnlUGHv#S58593631	trQ2L3W1Q2L3W1WHEAT,trQ2L392Q2L392WHEAT,trQ2L3W1Q2L3W1WHEAT	-	-	-	HJKAX1S02F3MKS,HJKAX1S02HQVC8,HRFOW6E01AKYFA	-	-	HJKAX1S02F3MKS,HJKAX1S02HQVC8,HRFOW6E01AKYFA,HJKAX1S02GNSY8,HRFOW6E01BB1QD,HRFOW6E01E0SP6	HJKAX1S02F3MKS,HJKAX1S02HQVC8,HRFOW6E01AKYFA,HJKAX1S02GNSY8,HRFOW6E01E0SP6
	Bradi4g33237	Os09t0479900	Sb02g027800	-	trQ2L3T0Q2L3T0WHEAT	-	-	-	HRFOW6E02JFA1Y	HRFOW6E02JFA1Y	HRFOW6E02JFA1Y	-	HRFOW6E02JFA1Y
	Bradi4g33260	-	Sb02g027820	HvgnlUGHv#S12794000	trQ2L3S7Q2L3S7WHEAT	-	-	-	HJKAX1S02J4X1W,HRFOW6E01CEL28	-	HJKAX1S02J4X1W,HRFOW6E01CEL28	HJKAX1S02J4X1W	HJKAX1S02J4X1W,HRFOW6E01CEL28
	Bradi4g33270	Os10t0444500	Sb02g027830	TagnlUGTa#S52541799	trQ2L3W7Q2L3W7WHEAT	-	-	-	HRFOW6E02IKPS3	HRFOW6E02IKPS3	HRFOW6E02GOW9C	HRFOW6E02IKPS3,HJKAX1S02FXFVL,HJKAX1S02G1VEU,HJKAX1S02GLINT,HJKAX1S02HTOBM,HJKAX1S02HW1Z3,HJKAX1S02I5U8M,HJKAX1S02JJ5H9,HRFOW6E01B8VKS,HRFOW6E01BRC3W,HRFOW6E01BY8F8,HRFOW6E01D5V8M,HRFOW6E01DMGL1,HRFOW6E02GOW9C,HRFOW6E02HZM32,HRFOW6E02JD2JY	HRFOW6E02IKPS3,HJKAX1S02FXFVL,HJKAX1S02G1VEU,HJKAX1S02I5U8M,HJKAX1S02JJ5H9,HRFOW6E02GOW9C
	Bradi4g33280	Os09t0480400	-	HvgnlUGHv#S58579057	trQ2L3W6Q2L3W6WHEAT	-	-	-	HRFOW6E02G5SC2,HRFOW6E02H866G	HRFOW6E02G5SC2,HRFOW6E02H866G	-	HRFOW6E02G5SC2,HRFOW6E02H866G,HRFOW6E02HJQ33	HRFOW6E02G5SC2,HRFOW6E02H866G
C-5DL1-0.60	Bradi4g33340	-	-	-	trQ2L3T7Q2L3T7WHEAT	-	-	-	HRFOW6E01B8QZN	-	-	-	HRFOW6E01B8QZN
	Bradi4g33360	Os09t0481650	Sb02g027940	-	trQ2L3S3Q2L3S3WHEAT	-	-	-	HRFOW6E01DSWVS	HRFOW6E01DSWVS	HRFOW6E01DSWVS	-	HRFOW6E01DSWVS
	Bradi4g33377	Os09t0481800	Sb02g027960	TagnlUGTa#S18008687	trQ2L3S9Q2L3S9WHEAT	-	-	-	HJKAX1S02GJYOK	HJKAX1S02GJYOK	HJKAX1S02GJYOK	HJKAX1S02GJYOK,HRFOW6E02GN6DK	HJKAX1S02GJYOK
	Bradi4g33420	-	Sb02g019500	TagnlUGTa#S58863300	trB6U8F1B6U8F1MAIZE,trB4FBH9B4FBH9MAIZE	-	-	-	HRFOW6E02GLGG5,HRFOW6E01BB87T	-	HRFOW6E02GLGG5	HRFOW6E01BB87T,HJKAX1S02HL3XM	HRFOW6E02GLGG5,HRFOW6E01BB87T
	Bradi4g33430	Os09t0482700	-	-	-	-	-	-	HJKAX1S02G2IJL,HJKAX1S02JH9VY	HJKAX1S02G2IJL	-	-	-
	Bradi4g33440	Os09t0482680	Sb02g028070	TagnlUGTa#S58881781	trC0PN35C0PN35MAIZE	-	-	-	HJKAX1S02GA2T6,HRFOW6E01EOLBV	HRFOW6E01EOLBV	HJKAX1S02GA2T6,HRFOW6E01EOLBV	HJKAX1S02GA2T6,HRFOW6E01EOLBV,HJKAX1S02F5Q86,HJKAX1S02I1FC6,HJKAX1S02JZ6L8,HRFOW6E02IWC3W	HJKAX1S02GA2T6,HRFOW6E01EOLBV
	Bradi4g33450	Os09t0482720	Sb02g028080	HvgnlUGHv#S58589109,TagnlUGTa#S58861596	trB6SYE1B6SYE1MAIZE,trB4FP75B4FP75MAIZE	-	-	-	HJKAX1S02H1OUB,HJKAX1S02HH3C1,HRFOW6E01A9BFH,HRFOW6E01AN9IO,HRFOW6E01AX5PR,HRFOW6E01CXCRY,HRFOW6E01D608T,HRFOW6E01EV13R,HRFOW6E02GJ6EX,HRFOW6E02IE2T0	HJKAX1S02H1OUB,HRFOW6E01A9BFH,HRFOW6E01AN9IO,HRFOW6E01AX5PR,HRFOW6E01CXCRY,HRFOW6E01D608T,HRFOW6E01EV13R,HRFOW6E02IE2T0,HJKAX1S02G1PZQ,HJKAX1S02IF8RF,HRFOW6E02GU95L	HJKAX1S02HH3C1,HRFOW6E01AN9IO,HRFOW6E01AX5PR,HRFOW6E01D608T,HRFOW6E01EV13R,HRFOW6E02GJ6EX,HRFOW6E02IE2T0,HRFOW6E02G7M36,HRFOW6E02GU95L,HRFOW6E02HV1F5	HJKAX1S02H1OUB,HJKAX1S02HH3C1,HRFOW6E01A9BFH,HRFOW6E01AX5PR,HRFOW6E01CXCRY,HRFOW6E01D608T,HRFOW6E01EV13R,HRFOW6E02GJ6EX,HJKAX1S02F7Z2A,HJKAX1S02FT8RM,HJKAX1S02G1PZQ,HJKAX1S02GG8V0,HJKAX1S02HRJ1X,HJKAX1S02IF8RF,HJKAX1S02IIS57,HJKAX1S02JPGYB,HJKAX1S02JRNZR,HRFOW6E01A17NF,HRFOW6E01B5LLQ,HRFOW6E01BH3VD,HRFOW6E01BX8QM,HRFOW6E01CRC2J,HRFOW6E02FQ01O,HRFOW6E02FQV9X,HRFOW6E02G7M36,HRFOW6E02GU95L,HRFOW6E02…	HJKAX1S02H1OUB,HJKAX1S02HH3C1,HRFOW6E01A9BFH,HRFOW6E01AN9IO,HRFOW6E01AX5PR,HRFOW6E01CXCRY,HRFOW6E01EV13R,HRFOW6E02GJ6EX,HRFOW6E02IE2T0,HJKAX1S02HRJ1X,HJKAX1S02IF8RF,HRFOW6E02GU95L
	Bradi4g33460	Os09t0482740	-	TagnlUGTa#S58905559,HvgnlUGHv#S39524400	trB6TGN1B6TGN1MAIZE	-	-	-	HRFOW6E01BWM21,HRFOW6E01CKDN9	HRFOW6E01CKDN9	-	HRFOW6E01BWM21,HRFOW6E01CKDN9,HJKAX1S02H27BV	HRFOW6E01CKDN9
	Bradi4g33467	-	-	HvgnlUGHv#S58585400	-	-	-	-	HJKAX1S02GP3HT,HRFOW6E02HE96Q	-	-	HJKAX1S02GP3HT,HRFOW6E02HE96Q,HJKAX1S02G08XH,HJKAX1S02HKLO5,HJKAX1S02JCICS,HJKAX1S02JNK1W,HRFOW6E01BOEY6,HRFOW6E01CEHUU,HRFOW6E01DW4DC,HRFOW6E02FW44X	-
	Bradi4g33480	-	-	-	-	-	-	-	HJKAX1S02FS5U8,HRFOW6E01ADQRP,HRFOW6E01CCVNY,HRFOW6E02IAX92	-	-	-	-
	Bradi4g33520	-	Sb02g028170	TagnlUGTa#S52542912	trC4J431C4J431MAIZE,trB7ZZW0B7ZZW0MAIZE	-	-	-	HRFOW6E01BN1K4,HRFOW6E01ELI4R	-	HRFOW6E01BN1K4,HRFOW6E01ELI4R	HRFOW6E01BN1K4,HRFOW6E01ELI4R	HRFOW6E01BN1K4,HRFOW6E01ELI4R
	Bradi4g33530	-	-	TagnlUGTa#S52542912	trC4J431C4J431MAIZE	-	-	-	HRFOW6E02FWZME,HRFOW6E02G92AA	-	-	HRFOW6E02FWZME,HRFOW6E02G92AA,HJKAX1S02H46TU,HRFOW6E01AG93P,HRFOW6E01DJ0AK,HRFOW6E01DR7ZD,HRFOW6E01EQKDM,HRFOW6E02HAXJB	HRFOW6E02FWZME,HRFOW6E02G92AA,HRFOW6E01AG93P,HRFOW6E01DR7ZD,HRFOW6E01EQKDM
	Bradi4g33540	Os09t0484800	Sb02g028180	HvgnlUGHv#S58595841	trB4FDB3B4FDB3MAIZE	-	-	-	HRFOW6E01DNHTC,HRFOW6E02HMXBP	HRFOW6E01DNHTC,HRFOW6E02HMXBP	HRFOW6E01DNHTC,HRFOW6E02HMXBP	HRFOW6E01DNHTC,HRFOW6E02HMXBP	HRFOW6E01DNHTC,HRFOW6E02HMXBP
	Bradi4g33580	Os02t0260700	Sb04g009720	-	trB4FHV1B4FHV1MAIZE	-	-	-	HJKAX1S02IL3EI	HJKAX1S02IL3EI	HJKAX1S02IL3EI	-	HJKAX1S02IL3EI
	Bradi4g33630	-	Sb03g033855,Sb04g017843	-	-	-	-	-	HJKAX1S02H7X43,HRFOW6E01BD2C1	-	HJKAX1S02H7X43,HRFOW6E01BD2C1	-	-
	Bradi4g33640	Os09t0487200	Sb02g028255	HvgnlUGHv#S58586966	trC0PP53C0PP53MAIZE	-	-	-	HRFOW6E01E1VZP,HRFOW6E02J0IEY	HRFOW6E01E1VZP	HRFOW6E01E1VZP,HRFOW6E02J0IEY	HRFOW6E02J0IEY,HJKAX1S02ISMVD,HRFOW6E02F16HX,HRFOW6E02H0U14,HRFOW6E02IRFPN	HRFOW6E01E1VZP
	Bradi4g33660	Os09t0487600	Sb02g028280	TagnlUGTa#S52542333	trB6T994B6T994MAIZE	-	-	-	HRFOW6E01CP7OZ	HRFOW6E01CP7OZ	HRFOW6E01CP7OZ	HRFOW6E01CP7OZ,HJKAX1S02HA8TS	HRFOW6E01CP7OZ
	Bradi4g33680	-	-	-	-	-	-	-	HRFOW6E02I65KO	-	-	-	-
	Bradi4g33690	-	-	-	-	-	-	-	HJKAX1S02HHE5T	-	-	-	-
	Bradi4g33710	Os02t0717600	Sb02g028350	HvgnlUGHv#S58588064	trB6UCT3B6UCT3MAIZE	-	-	-	HRFOW6E02H0TSJ	HRFOW6E02H0TSJ	HRFOW6E02H0TSJ	HRFOW6E02H0TSJ,HJKAX1S02IEAXO	HJKAX1S02IEAXO
	Bradi4g33717	-	Sb02g028360	-	-	-	-	-	HJKAX1S02JNS5D,HRFOW6E02JITJM	-	HJKAX1S02JNS5D	-	-
	Bradi4g33727	Os09t0489200	Sb02g028370	TagnlUGTa#S17889323,TagnlUGTa#S22368417	trB6U5D5B6U5D5MAIZE,trB4FPM5B4FPM5MAIZE	-	-	-	HJKAX1S02J20CR,HRFOW6E01BKIND,HRFOW6E02HBQDZ	HJKAX1S02J20CR,HRFOW6E01BKIND,HRFOW6E02HBQDZ	HJKAX1S02J20CR,HRFOW6E01BKIND,HRFOW6E02HBQDZ	HJKAX1S02J20CR,HRFOW6E02HBQDZ,HJKAX1S02IXY1U,HRFOW6E01EFI7C,HRFOW6E02HWSCW	HJKAX1S02J20CR,HRFOW6E01BKIND,HRFOW6E02HBQDZ,HRFOW6E01EFI7C
	Bradi4g33740	Os09t0489500	Sb02g028380	HvgnlUGHv#S58588534	trC4IY63C4IY63MAIZE,trB4FRW4B4FRW4MAIZE	-	-	-	HJKAX1S02FYHOD,HRFOW6E01BA0AD	HRFOW6E01BA0AD,HJKAX1S02F52VA	HRFOW6E01BA0AD,HJKAX1S02F52VA	HJKAX1S02FYHOD,HRFOW6E01BA0AD,HJKAX1S02F52VA,HJKAX1S02FWEU6,HJKAX1S02GB0OU,HJKAX1S02GYHOA,HRFOW6E01CE596	HJKAX1S02FYHOD,HRFOW6E01BA0AD
	Bradi4g33760	Os02t0123700	Sb04g001960	-	trQ70JR3Q70JR3WHEAT,trC0HF28C0HF28MAIZE	-	-	-	HJKAX1S02JEC95,HRFOW6E02HQKTU	HJKAX1S02JEC95	HJKAX1S02JEC95	-	HJKAX1S02JEC95,HRFOW6E02HQKTU
	Bradi4g33770	Os09t0491532	Sb02g028420	-	trB4FLF0B4FLF0MAIZE	-	-	-	HJKAX1S02GN7WP,HRFOW6E01AES66	HJKAX1S02GN7WP,HRFOW6E01AES66	HJKAX1S02GN7WP	-	HJKAX1S02GN7WP,HRFOW6E01AES66
C-5DL1-0.60	Bradi4g33810	Os04t0659400	-	TagnlUGTa#S58851150	-	-	-	-	HJKAX1S02F7LYJ	HJKAX1S02F7LYJ	-	HJKAX1S02F7LYJ,HRFOW6E02F9GBX,HRFOW6E02J1QMM	-
	Bradi4g33840	-	Sb02g028490	-	trB4F9G9B4F9G9MAIZE	-	-	-	HRFOW6E01B2PIJ	-	HRFOW6E01B2PIJ	-	HRFOW6E01B2PIJ
	Bradi4g33860	Os09t0491740	Sb02g028510,Sb02g028520	HvgnlUGHv#S58579626	trB6SVJ1B6SVJ1MAIZE	-	-	-	HRFOW6E01A8YJV,HJKAX1S02JBX7Q,HJKAX1S02JSH64,HRFOW6E01EWPRZ	HRFOW6E01A8YJV,HRFOW6E01EWPRZ,HJKAX1S02JZSHE	HRFOW6E01A8YJV,HJKAX1S02JBX7Q,HJKAX1S02IUE7J	HRFOW6E01A8YJV,HJKAX1S02JBX7Q,HRFOW6E01EWPRZ,HJKAX1S02IUE7J,HJKAX1S02JZSHE,HRFOW6E01DYDIV	HJKAX1S02JBX7Q
	Bradi4g33878	Os09t0491772	Sb02g028570	TagnlUGTa#S52547046	trH8ZI06H8ZI06WHEAT,trB6UGG5B6UGG5MAIZE	BE403649	C-5DL1-0.60	-	HRFOW6E01C91SQ,HRFOW6E01CNR8O,HRFOW6E02I0C0Y	HRFOW6E01C91SQ,HRFOW6E01CNR8O,HRFOW6E02I0C0Y	HRFOW6E01C91SQ,HRFOW6E01CNR8O,HRFOW6E02I0C0Y	HRFOW6E01C91SQ,HRFOW6E01CNR8O,HJKAX1S02I4F3O,HRFOW6E01D1E93,HRFOW6E02I1H69,HRFOW6E02IAPJW	HRFOW6E01C91SQ,HRFOW6E01CNR8O,HRFOW6E02I0C0Y,HJKAX1S02I4F3O,HRFOW6E01D1E93,HRFOW6E02I1H69,HRFOW6E02IAPJW
	Bradi4g33886	Os09t0491820	Sb02g028600,Sb02g028590	HvgnlUGHv#S58584190,HvgnlUGHv#S58599105,TagnlUGTa#S58843592,TagnlUGTa#S58864374	trB4FDB1B4FDB1MAIZE,trC0P5M7C0P5M7MAIZE,trB6T7H1B6T7H1MAIZE,trB6T555B6T555MAIZE	-	-	-	HJKAX1S02FW7Z1,HJKAX1S02HPBJN,HJKAX1S02HZZ7H,HRFOW6E01BQHHE,HRFOW6E01BU4J6,HRFOW6E01CPTL0,HRFOW6E02GML90,HRFOW6E02GPX23,HRFOW6E02HPLET,HRFOW6E02J16BA	HJKAX1S02HZZ7H,HRFOW6E01CPTL0,HRFOW6E02GML90,HRFOW6E02GPX23,HRFOW6E02HPLET,HRFOW6E02J16BA	HJKAX1S02FW7Z1,HJKAX1S02HPBJN,HJKAX1S02HZZ7H,HRFOW6E01BQHHE,HRFOW6E01BU4J6,HRFOW6E01CPTL0,HRFOW6E02GML90,HRFOW6E02GPX23	HJKAX1S02FW7Z1,HJKAX1S02HPBJN,HJKAX1S02HZZ7H,HRFOW6E01BQHHE,HRFOW6E01BU4J6,HRFOW6E01CPTL0,HRFOW6E02GML90,HRFOW6E02GPX23,HRFOW6E02HPLET,HRFOW6E02J16BA	HJKAX1S02FW7Z1,HJKAX1S02HPBJN,HJKAX1S02HZZ7H,HRFOW6E01BU4J6,HRFOW6E01CPTL0,HRFOW6E02GML90,HRFOW6E02HPLET
[truncated: 973 more rows]

## Sheet: Region Boundaries
Section boundaries of B. distachyon chromosomes 1 & 4 in wheat 5D deletion bins.
[truncated: 67 more rows]
