# Supplementary material for: Next-generation sequencing of flow-sorted wheat chromosome 5D reveals lineage-specific translocations and widespread gene duplications
Source: BMC Genomics. 2014 Dec 9;15(1):1080. doi: 10.1186/1471-2164-15-1080 (PMC4298962; doi:10.1186/1471-2164-15-1080)
Supplement: Supplementary file 9 — Additional file 9: Non-syntenic 5D sequence reads. Details of the evaluation of 5D sequence reads matching genes from the three model grass genomes that are found outside the 5D syntenic regions. (XLS 441 KB) [file 12864_2014_6895_MOESM9_ESM.xls]

## Sheet: 5DS_non-syntenic
Read name	Brachypodium	Rice	Sorghum
HJKAX1S01A0AIB	Bradi2g01550	Os01t0120800	Sb03g003250.1
HJKAX1S01A0BLN	Bradi2g04960	Os03t0694900	Sb07g004420.1
HJKAX1S01A0ERT	Bradi1g73877	Os03t0167600	Sb01g046030.1
HJKAX1S01A0GAQ	Bradi4g19590	Os11t0447300	Sb01g021800.1
HJKAX1S01A0P2N	Bradi3g12810	Os08t0566900	Sb07g023460.1
HJKAX1S01A0PX2	Bradi1g54950	Os07t0188750	Sb02g005180.1
HJKAX1S01A0WBY	Bradi3g44960	Os02t0533900	Sb04g021790.1
HJKAX1S01A1B4Y	Bradi4g19560	Os11t0425300	Sb01g003450.1
HJKAX1S01A1HTZ	Bradi1g51940	Os06t0109400	Sb10g000870.1
HJKAX1S01A1MSO	Bradi2g33307	Os01t0191300	Sb03g003170.1
HJKAX1S01A1VW1	Bradi1g52330	Os06t0103600	Sb10g000400.1
HJKAX1S01A23CB	Bradi4g19590	Os11t0447300	Sb01g021800.1
HJKAX1S01A2E71	Bradi1g06380	Os03t0786900	Sb01g005910.1
HJKAX1S01A30DY	Bradi2g04960	Os03t0694900	Sb07g004420.1
HJKAX1S01A3AE7	Bradi2g35187	Os05t0154500	Sb09g004180.1
HJKAX1S01A3YX8	Bradi1g51650	Os06t0134000	Sb10g002240.1
HJKAX1S01A46BI	Bradi5g21937	Os04t0618500	Sb06g028740.1
HJKAX1S01A4D9I	Bradi2g50770	Os01t0764300	Sb03g035440.1
HJKAX1S01A4IBT	Bradi3g04480	Os02t0158800	Sb04g004090.1
HJKAX1S01A51GF	Bradi3g11460	Os02t0312700	Sb04g010120.1
HJKAX1S01A56NY	Bradi2g56020	Os01t0866300	Sb03g040890.1
HJKAX1S01A5G3Y	Bradi5g25030	Os11t0564900	Sb07g006470.1
HJKAX1S01A5JF4	Bradi3g22990	Os10t0194300	Sb01g044200.1
HJKAX1S01A5PC2	Bradi1g03480	Os03t0823800	Sb01g002960.1
HJKAX1S01A5SQY	Bradi1g09560	Os03t0734700	Sb01g009030.1
HJKAX1S01A5WSZ	Bradi2g56440	Os01t0872700	Sb03g010040.1
HJKAX1S01A682O	Bradi1g46520	Os06t0199800	Sb10g006560.1
HJKAX1S01A6B0V	Bradi4g23810	Os10t0424100	Sb01g021440.1
HJKAX1S01A6O5R	Bradi3g50300	Os02t0650800	Sb04g033300.1
HJKAX1S01A7004	Bradi3g05950	Os12t0541500	Sb02g041940.1
HJKAX1S01A71XT	Bradi2g09407	Os02t0160200	Sb03g010010.1
HJKAX1S01A742H	Bradi2g45050	Os01t0644200	Sb03g029390.1
HJKAX1S01A7BT5	Bradi3g26680	Os10t0414500	Sb01g022060.1
HJKAX1S01A7HY7	Bradi1g17710	Os02t0167700	Sb04g004540.1
HJKAX1S01A7MLJ	Bradi3g22802	Os08t0223900	Sb04g003190.1
HJKAX1S01A7RS8	Bradi2g04960	Os03t0694900	Sb07g004420.1
HJKAX1S01A7TQQ	Bradi2g21010	Os08t0189200	Sb06g001690.1
HJKAX1S01A7TRE	Bradi1g17710	Os02t0167700	Sb04g004540.1
HJKAX1S01A7V8G	Bradi3g43010	Os01t0974000	Sb03g047410.1
HJKAX1S01A7W3P	Bradi3g60400	Os08t0322600	Sb04g038180.1
HJKAX1S01A81A2	Bradi5g27450	Os03t0150700	Sb04g001440.1
HJKAX1S01A81ZX	Bradi2g56020	Os01t0866300	Sb03g040890.1
HJKAX1S01A861A	Bradi2g03530	Os01t0103600	Sb03g008930.1
HJKAX1S01A886M	Bradi1g17710	Os02t0167700	Sb04g004540.1
HJKAX1S01A8LZS	Bradi1g33390	Os06t0693500	Sb10g028300.1
HJKAX1S01A8MWK	Bradi3g53770	Os09t0504400	Sb02g029140.1
HJKAX1S01A8NS7	Bradi5g14410	Os04t0491200	Sb06g021020.1
HJKAX1S01A92RG	Bradi3g54000	Os02t0794500	Sb04g035810.1
HJKAX1S01A95M4	Bradi2g07390	Os08t0386800	Sb06g033650.1
HJKAX1S01A961F	Bradi1g20470	Os07t0631300	Sb02g040230.1
HJKAX1S01A977Y	Bradi1g15330	Os03t0587200	Sb01g015490.1
HJKAX1S01A99ZE	Bradi4g11710	Os12t0528400	Sb05g025630.1
HJKAX1S01ADQRQ	Bradi1g32050	Os06t0666100	Sb04g004830.1
HJKAX1S01ADV07	Bradi1g47510	Os11t0157100	Sb06g026720.1
HJKAX1S01ADXT6	Bradi4g30820	Os09t0429200	Sb02g025270.1
HJKAX1S01AETY4	Bradi2g26750	Os05t0382500	Sb09g018930.1
HJKAX1S01AF340	Bradi1g17710	Os02t0167700	Sb04g004540.1
HJKAX1S01AF7ML	Bradi1g11040	Os03t0705300	Sb01g010710.1
HJKAX1S01AFEF6	Bradi3g09290	Os02t0245800	Sb04g008780.1
HJKAX1S01AFNWD	Bradi1g03480	Os03t0823800	Sb01g002960.1
HJKAX1S01AFPDT	Bradi2g36180	Os11t0213800	Sb05g025440.1
HJKAX1S01AG5L7	Bradi3g11460	Os02t0312700	Sb04g010120.1
HJKAX1S01AG61A	Bradi5g03430	Os11t0574725	Sb06g029410.1
HJKAX1S01AGAPI	Bradi2g11360	Os12t0485000	Sb03g012030.1
HJKAX1S01AGRS8	Bradi3g43737	Os02t0497500	Sb04g020090.1
HJKAX1S01AHAYU	Bradi2g35070	Os05t0155300	Sb09g004310.1
HJKAX1S01AHM5O	Bradi2g34337	Os05t0170300	Sb09g005150.1
HJKAX1S01AHRIR	Bradi1g25780	Os07t0531700	Sb02g035270.1
HJKAX1S01AHYJO	Bradi2g05700	Os01t0191300	Sb03g003170.1
HJKAX1S01AHZBG	Bradi3g53740	Os02t0788800	Sb08g019030.1
HJKAX1S01AHZFH	Bradi1g45370	Os06t0224200	Sb10g007910.1
HJKAX1S01AIHIF	Bradi2g27230	Os01t0355600	Sb04g002060.1
HJKAX1S01AII9L	Bradi2g12810	Os01t0363900	Sb03g014460.1
HJKAX1S01AIMDK	Bradi3g29040	Os10t0482700	Sb01g019070.1
HJKAX1S01AJ6EQ	Bradi2g36150	Os11t0213800	Sb07g005720.1
HJKAX1S01AJ9CP	Bradi1g01100	Os03t0854200	Sb01g000760.1
HJKAX1S01AJGAN	Bradi3g30350	Os03t0335600	Sb07g004420.1
HJKAX1S01AJVK3	Bradi2g13137	Os01t0374200	Sb03g001460.1
HJKAX1S01AKVUP	Bradi1g07870	Os03t0761100	Sb01g007340.1
HJKAX1S01AL9LF	Bradi5g26017	Os04t0675101	Sb06g032770.1
HJKAX1S01ALJ9X	Bradi2g61830	Os01t0966700	Sb03g047060.1
HJKAX1S01ALL2B	Bradi4g30810	Os09t0429000	Sb02g025270.1
HJKAX1S01ALP0Y	Bradi3g21450	Os10t0104900	Sb04g024430.1
HJKAX1S01ALTN1	Bradi4g35382	Os09t0520200	Sb02g030150.1
HJKAX1S01ALYCW	Bradi4g21870	Os11t0608700	Sb04g003073.1
HJKAX1S01ALZUS	Bradi2g43500	Os02t0650800	Sb04g033300.1
HJKAX1S01AMGY8	Bradi2g39040	Os09t0246700	Sb01g028180.1
HJKAX1S01AMNME	Bradi1g17710	Os02t0167700	Sb04g004540.1
HJKAX1S01AN2W3	Bradi1g04540	Os03t0809700	Sb02g006370.1
HJKAX1S01ANFGG	Bradi5g20420	Os04t0599650	Sb06g027382.1
HJKAX1S01ANOE3	Bradi4g19590	Os11t0447300	Sb01g021800.1
HJKAX1S01ANWD9	Bradi1g17710	Os02t0167700	Sb04g004540.1
HJKAX1S01ANYYZ	Bradi4g19590	Os11t0447300	Sb01g021800.1
HJKAX1S01AO3ES	Bradi5g05668	Os12t0207500	Sb03g013850.1
HJKAX1S01AO3UG	Bradi2g31860	Os01t0578200	Sb01g015195.1
HJKAX1S01AO571	Bradi1g12830	Os03t0669100	Sb01g012360.1
HJKAX1S01AOLKN	Bradi3g55920	Os02t0824000	Sb04g037860.1
HJKAX1S01AP1TJ	Bradi2g20977	Os10t0355800	Sb04g007200.1
HJKAX1S01APHP9	Bradi3g43737	Os02t0497500	Sb04g020090.1
HJKAX1S01APSPC	Bradi2g51807	Os01t0781200	Sb03g036450.1
HJKAX1S01AQ0E3	Bradi2g13020	Os01t0369700	Sb03g015070.1
HJKAX1S01AQFDW	Bradi1g17580	Os07t0681600	Sb02g043160.1
HJKAX1S01AQI5B	Bradi1g13110	Os10t0458900	Sb08g007160.1
HJKAX1S01AQQ2P	Bradi3g43737	Os02t0497500	Sb04g020090.1
HJKAX1S01AQQ80	Bradi1g15547	Os03t0581400	Sb01g015890.1
HJKAX1S01ARCBJ	Bradi1g59970	Os06t0498500	Sb01g032360.1
HJKAX1S01ARIM0	Bradi1g11340	Os03t0711300	Sb06g023790.1
HJKAX1S01ARV91	Bradi2g11080	Os01t0285300	Sb03g011640.1
HJKAX1S01AS3KD	Bradi1g77667	Os03t0114000	Sb01g049720.1
HJKAX1S01AS3Z4	Bradi2g42820	Os04t0648200	Sb01g026810.1
HJKAX1S01ASJRV	Bradi3g46100	Os02t0564000	Sb04g023210.1
HJKAX1S01AT4K6	Bradi1g08917	Os02t0162733	Sb01g008410.1
HJKAX1S01ATAJ4	Bradi3g22786	Os02t0139700	Sb04g003190.1
HJKAX1S01ATD00	Bradi5g27450	Os03t0150700	Sb04g001440.1
HJKAX1S01AUH9F	Bradi2g11107	Os01t0286600	Sb03g011670.1
HJKAX1S01AUKGD	Bradi2g60434	Os11t0237600	Sb02g041290.1
HJKAX1S01AUQ9G	Bradi1g17710	Os02t0167700	Sb04g004540.1
HJKAX1S01AUT2D	Bradi1g25780	Os07t0531700	Sb02g035270.1
HJKAX1S01AVCAK	Bradi3g55920	Os02t0824000	Sb04g037860.1
HJKAX1S01AVCZK	Bradi3g50300	Os02t0650800	Sb04g033300.1
HJKAX1S01AVJLW	Bradi3g60420	Os02t0829100	Sb04g038190.1
HJKAX1S01AVKBQ	Bradi1g07480	Os03t0767000	Sb01g007000.1
HJKAX1S01AVNZX	Bradi3g30350	Os10t0506200	Sb07g004420.1
HJKAX1S01AWIVU	Bradi2g09434	Os11t0223201	Sb05g002510.1
HJKAX1S01AWSQ2	Bradi1g29960	Os06t0724300	Sb10g030430.1
HJKAX1S01AWU7Q	Bradi3g43737	Os02t0497500	Sb04g020090.1
HJKAX1S01AXC87	Bradi4g44205	Os12t0140600	Sb05g002550.1
HJKAX1S01AXL01	Bradi3g23160	Os03t0183600	Sb01g023740.1
HJKAX1S01AY0LN	Bradi1g70300	Os03t0211700	Sb01g043180.1
HJKAX1S01AY4YD	Bradi1g69850	Os03t0784800	Sb06g028320.1
HJKAX1S01AYLJ5	Bradi1g25780	Os07t0531700	Sb02g035270.1
HJKAX1S01AYSDC	Bradi3g52470	Os02t0699700	Sb04g030880.1
HJKAX1S01AZ9D3	Bradi1g21280	Os07t0621500	Sb02g039580.1
HJKAX1S01B05KB	Bradi5g24890	Os04t0661200	Sb06g031650.1
HJKAX1S01B06UI	Bradi2g43500	Os02t0650800	Sb04g033300.1
HJKAX1S01B08H6	Bradi5g03320	Os09t0518400	Sb01g031540.1
HJKAX1S01B0BK1	Bradi3g05950	Os12t0541500	Sb02g041940.1
HJKAX1S01B0CMJ	Bradi3g50300	Os02t0650800	Sb04g033300.1
HJKAX1S01B0CV8	Bradi3g54980	Os02t0812400	Sb04g036790.1
HJKAX1S01B0F45	Bradi1g12050	Os02t0523500	Sb04g021280.1
HJKAX1S01B0JHU	Bradi3g54980	Os02t0812400	Sb04g036790.1
HJKAX1S01B0V9Y	Bradi1g51940	Os06t0109400	Sb10g000870.1
HJKAX1S01B14YT	Bradi2g08070	Os01t0235400	Sb01g010190.1
HJKAX1S01B1C1N	Bradi4g41960	Os12t0160900	Sb08g003780.1
HJKAX1S01B1D4L	Bradi2g04960	Os03t0694900	Sb07g004420.1
HJKAX1S01B1LDW	Bradi3g20010	Os08t0299200	Sb02g043360.1
HJKAX1S01B1W96	Bradi2g11360	Os12t0485000	Sb03g012030.1
HJKAX1S01B25Z6	Bradi1g01100	Os03t0854200	Sb01g000760.1
HJKAX1S01B26ED	Bradi3g54980	Os02t0812400	Sb04g036790.1
HJKAX1S01B2FXF	Bradi3g36180	Os09t0393200	Sb02g024010.1
HJKAX1S01B2MSW	Bradi3g10630	Os02t0290600	Sb04g011310.1
HJKAX1S01B2RF6	Bradi2g00470	Os01t0154500	Sb03g005600.1
HJKAX1S01B39UB	Bradi5g19010	Os04t0576800	Sb0459s002010.1
HJKAX1S01B3E9D	Bradi2g05700	Os01t0191300	Sb03g003170.1
HJKAX1S01B3IOP	Bradi1g11640	Os03t0701000	Sb01g011010.1
HJKAX1S01B3YF3	Bradi2g09777	Os01t0265000	Sb03g010340.1
HJKAX1S01B42H5	Bradi1g53520	Os07t0241800	Sb02g007150.1
HJKAX1S01B4EM6	Bradi3g22450	Os08t0337700	Sb07g006550.1
HJKAX1S01B4G51	Bradi1g48340	Os06t0275500	Sb10g004560.1
HJKAX1S01B4Q6O	Bradi3g54840	Os02t0810500	Sb04g036660.1
HJKAX1S01B57FF	Bradi2g43500	Os02t0650800	Sb04g033300.1
HJKAX1S01B58AT	Bradi5g23480	Os04t0121300	Sb06g001140.1
HJKAX1S01B5BVI	Bradi1g11670	Os03t0700700	Sb01g011040.1
HJKAX1S01B5H3Q	Bradi2g46197	Os01t0672100	Sb03g030750.1
HJKAX1S01B5HP4	Bradi1g54950	Os07t0188700	Sb02g005180.1
HJKAX1S01B5OO8	Bradi1g35630	Os05t0353400	Sb08g018670.1
HJKAX1S01B5UP2	Bradi3g03930	Os06t0319600	Sb01g012650.1
HJKAX1S01B5VHT	Bradi3g38470	Os08t0480200	Sb07g028260.1
HJKAX1S01B6CCV	Bradi1g51340	Os06t0139700	Sb10g002670.1
HJKAX1S01B6LPM	Bradi1g28790	Os07t0447800	Sb02g010840.2
HJKAX1S01B6YFK	Bradi1g02505	Os09t0266100	Sb04g034133.1
HJKAX1S01B80L9	Bradi3g22760	Os10t0182000	Sb08g008230.1
HJKAX1S01B8188	Bradi2g31690	Os05t0244500	Sb09g008170.1
HJKAX1S01B8OM2	Bradi2g27230	Os01t0355600	Sb04g002060.1
HJKAX1S01B8PCH	Bradi1g42630	Os06t0326400	Sb02g002390.2
HJKAX1S01B8PMD	Bradi1g59970	Os06t0498500	Sb01g032360.1
HJKAX1S01B8WK9	Bradi5g14060	Os04t0488500	Sb08g021630.1
HJKAX1S01BA9J1	Bradi1g17710	Os02t0167700	Sb04g004540.1
HJKAX1S01BAG2D	Bradi3g34830	Os08t0386700	Sb03g041540.1
HJKAX1S01BAGUW	Bradi3g52470	Os02t0699700	Sb04g030880.1
HJKAX1S01BAHCH	Bradi2g19297	Os01t0810600	Sb09g026141.1
HJKAX1S01BAZFO	Bradi1g48880	Os06t0156900	Sb10g003920.1
HJKAX1S01BB2WN	Bradi3g60710	Os02t0831700	Sb04g038430.1
HJKAX1S01BCJVW	Bradi1g69880	Os10t0400100	Sb01g042830.1
HJKAX1S01BCSO6	Bradi2g31860	Os03t0300200	Sb01g015195.1
HJKAX1S01BD1Q2	Bradi3g09610	Os11t0567800	Sb08g001615.1
HJKAX1S01BD484	Bradi3g59847	Os10t0405500	Sb04g005260.1
HJKAX1S01BD5MH	Bradi3g14297	Os08t0130300	Sb07g002510.1
HJKAX1S01BDVCS	Bradi1g60207	Os03t0407000	Sb01g032840.1
HJKAX1S01BDVIT	Bradi1g69880	Os10t0400100	Sb01g042830.1
HJKAX1S01BE8G2	Bradi3g37967	Os08t0469500	Sb02g026460.1
HJKAX1S01BFBPQ	Bradi4g34840	Os09t0509400	Sb02g029490.1
HJKAX1S01BFIPP	Bradi4g26795	Os01t0296000	Sb03g012040.1
HJKAX1S01BFJX4	Bradi4g38670	Os11t0704100	Sb05g004310.1
HJKAX1S01BG0F0	Bradi1g17710	Os02t0167700	Sb04g004540.1
HJKAX1S01BG0MO	Bradi1g31080	Os06t0651600	Sb03g012020.1
HJKAX1S01BGBKU	Bradi1g51940	Os06t0109400	Sb10g000870.1
HJKAX1S01BGDAP	Bradi3g59847	Os10t0405500	Sb04g005260.1
HJKAX1S01BGXGM	Bradi3g13580	Os08t0112800	Sb07g001260.2
HJKAX1S01BGYVA	Bradi2g61570	Os01t0963300	Sb03g046820.1
HJKAX1S01BHDZ0	Bradi1g24160	Os01t0779300	Sb03g036370.1
HJKAX1S01BHESQ	Bradi4g09870	Os11t0608300	Sb09g000636.1
HJKAX1S01BHS4Q	Bradi3g29287	Os03t0583900	Sb03g043355.1
HJKAX1S01BHSLK	Bradi3g05950	Os12t0541500	Sb02g041940.1
HJKAX1S01BHUUP	Bradi2g08390	Os09t0378300	Sb01g038510.1
HJKAX1S01BIB1K	Bradi4g36920	Os09t0544900	Sb02g031670.1
HJKAX1S01BISBB	Bradi1g04000	Os03t0816900	Sb01g003570.1
HJKAX1S01BJ25V	Bradi2g26500	Os05t0392400	Sb04g033300.1
HJKAX1S01BJ8VQ	Bradi5g10177	Os09t0115600	Sb01g032510.1
HJKAX1S01BJFRB	Bradi1g34180	Os06t0701200	Sb05g021420.1
HJKAX1S01BJNIG	Bradi2g24010	Os05t0440800	Sb03g040800.1
HJKAX1S01BJZY9	Bradi1g25090	Os07t0553633	Sb02g036040.1
HJKAX1S01BK686	Bradi1g23880	Os12t0597400	Sb08g020230.1
HJKAX1S01BK69U	Bradi3g59847	Os10t0405500	Sb04g005260.1
HJKAX1S01BKSNC	Bradi3g54980	Os02t0812400	Sb04g036790.1
HJKAX1S01BKVFP	Bradi2g19500	Os05t0520100	Sb09g025930.1
HJKAX1S01BL2ZY	Bradi2g39547	Os02t0478300	Sb02g006030.1
HJKAX1S01BLAM7	Bradi1g77830	Os09t0314300	Sb02g021030.1
HJKAX1S01BLTMK	Bradi5g00590	Os04t0165600	Sb06g001580.1
HJKAX1S01BM5S6	Bradi1g34180	Os06t0701200	Sb05g021420.1
HJKAX1S01BMFPE	Bradi3g58670	Os02t0755900	Sb04g027420.1
HJKAX1S01BMILU	Bradi5g25827	Os04t0672800	Sb06g032570.1
HJKAX1S01BMVZV	Bradi2g41850	Os01t0590100	Sb08g001280.1
HJKAX1S01BMYXD	Bradi3g54980	Os02t0812400	Sb04g036790.1
HJKAX1S01BN4CY	Bradi1g07457	Os03t0767600	Sb01g006980.1
HJKAX1S01BNE8W	Bradi3g10630	Os02t0290600	Sb04g011310.1
HJKAX1S01BNGS3	Bradi2g56440	Os01t0872700	Sb03g010040.1
HJKAX1S01BNI2Z	Bradi3g54980	Os02t0812400	Sb04g036790.1
HJKAX1S01BNMEC	Bradi1g21860	Os04t0457300	Sb04g000470.1
HJKAX1S01BNXGY	Bradi2g31830	Os05t0230600	Sb09g007880.1
HJKAX1S01BO801	Bradi1g17710	Os02t0167700	Sb04g004540.1
HJKAX1S01BO8A9	Bradi2g05700	Os01t0191300	Sb03g003170.1
HJKAX1S01BOPDR	Bradi1g77830	Os09t0314300	Sb02g021030.1
HJKAX1S01BOTIW	Bradi4g16885	Os11t0544000	Sb05g020820.2
HJKAX1S01BP3TV	Bradi1g15330	Os03t0587200	Sb01g015490.1
HJKAX1S01BP982	Bradi2g13082	Os12t0207600	Sb03g020182.1
HJKAX1S01BP9ZD	Bradi3g14350	Os01t0780600	Sb01g013680.1
HJKAX1S01BPF04	Bradi1g35470	Os06t0634600	Sb10g024840.1
HJKAX1S01BPQFL	Bradi1g59970	Os06t0498500	Sb01g032360.1
HJKAX1S01BQ9IF	Bradi3g20530	Os03t0644200	Sb01g027350.1
HJKAX1S01BQDL5	Bradi1g11640	Os07t0575100	Sb01g011010.1
HJKAX1S01BQS5H	Bradi1g77830	Os09t0314300	Sb02g021030.1
HJKAX1S01BQTI1	Bradi3g22990	Os10t0194300	Sb01g044200.1
HJKAX1S01BR2EQ	Bradi1g15330	Os03t0587200	Sb01g015490.1
HJKAX1S01BRIOZ	Bradi3g43737	Os02t0497500	Sb04g020090.1
HJKAX1S01BRN80	Bradi1g01320	Os03t0852500	Sb01g000880.1
HJKAX1S01BRQPX	Bradi4g32370	Os09t0462400	Sb02g026818.1
HJKAX1S01BRWY6	Bradi1g00760	Os03t0859500	Sb01g000400.1
HJKAX1S01BRZ0Y	Bradi1g27450	Os12t0414500	Sb01g010060.1
HJKAX1S01BSPTQ	Bradi5g17290	Os04t0543600	Sb06g024120.1
HJKAX1S01BT0BM	Bradi2g11107	Os01t0286600	Sb03g011670.1
HJKAX1S01BTO6R	Bradi1g77830	Os09t0314300	Sb02g021030.1
HJKAX1S01BTY1E	Bradi3g25910	Os10t0405600	Sb01g022370.1
HJKAX1S01BU7VH	Bradi3g38470	Os08t0480200	Sb07g028260.1
HJKAX1S01BUA3S	Bradi1g69880	Os10t0400100	Sb01g042830.1
HJKAX1S01BUVAP	Bradi4g41650	Os12t0168000	Sb08g004240.1
HJKAX1S01BUWKJ	Bradi3g43010	Os01t0974000	Sb03g047410.1
HJKAX1S01BVKBU	Bradi1g25780	Os07t0531700	Sb02g035270.1
HJKAX1S01BW90A	Bradi3g57750	Os11t0484000	Sb0019s004510.1
HJKAX1S01BWCKO	Bradi3g29810	Os10t0493600	Sb01g018400.1
HJKAX1S01BWY0M	Bradi2g11107	Os01t0286600	Sb03g011670.1
HJKAX1S01BX5K7	Bradi3g45100	Os02t0534700	Sb04g021920.1
HJKAX1S01BXBCV	Bradi4g17365	Os11t0480000	Sb02g004460.1
HJKAX1S01BXEQT	Bradi2g54240	Os01t0835500	Sb03g022070.1
HJKAX1S01BY6QU	Bradi1g38317	Os12t0574700	Sb08g019050.1
HJKAX1S01BYJ0X	Bradi2g49380	Os01t0740500	Sb03g034150.1
HJKAX1S01C092Z	Bradi1g23880	Os12t0597400	Sb08g020230.1
HJKAX1S01C0G17	Bradi1g32610	Os07t0270950	Sb02g008800.1
HJKAX1S01C0J0Z	Bradi1g04097	Os03t0815900	Sb01g003660.1
HJKAX1S01C0OET	Bradi2g05700	Os01t0191300	Sb03g003170.1
HJKAX1S01C0VA1	Bradi3g10630	Os02t0290600	Sb04g011310.1
HJKAX1S01C1MJW	Bradi1g30150	Os06t0717100	Sb10g030260.1
HJKAX1S01C1XDS	Bradi1g11317	Os03t0711200	Sb01g010410.1
HJKAX1S01C2TEP	Bradi4g41650	Os12t0168000	Sb08g004240.1
HJKAX1S01C2YF8	Bradi2g44510	Os01t0634900	Sb03g028940.1
HJKAX1S01C3AZK	Bradi1g02990	Os03t0831500	Sb09g001230.1
HJKAX1S01C3BRN	Bradi1g15440	Os03t0583900	Sb01g015670.1
HJKAX1S01C3KX8	Bradi2g09434	Os10t0370100	Sb05g002510.1
HJKAX1S01C4O7T	Bradi5g23480	Os04t0121300	Sb06g001140.1
HJKAX1S01C4P5L	Bradi3g29980	Os10t0498600	Sb08g016670.1
HJKAX1S01C4PWK	Bradi1g72700	Os03t0179700	Sb01g045250.1
HJKAX1S01C4VAN	Bradi3g22802	Os02t0139500	Sb04g003190.1
HJKAX1S01C4VC3	Bradi4g26720	Os03t0719100	Sb08g000380.1
HJKAX1S01C4VNS	Bradi1g78560	Os03t0101100	Sb01g028940.1
HJKAX1S01C5CL6	Bradi1g51250	Os06t0140800	Sb10g002760.1
HJKAX1S01C5EYT	Bradi1g54950	Os07t0188700	Sb02g005180.1
HJKAX1S01C5RPN	Bradi3g52650	Os02t0703300	Sb04g030680.1
HJKAX1S01C5ZNO	Bradi1g01800	Os03t0850400	Sb01g001140.1
HJKAX1S01C7Z5F	Bradi3g10630	Os02t0290600	Sb04g011310.1
HJKAX1S01C86S4	Bradi1g73877	Os03t0167600	Sb01g046030.1
HJKAX1S01C8DWU	Bradi5g04130	Os04t0229100	Sb06g001430.1
HJKAX1S01C8L1G	Bradi1g51650	Os03t0249400	Sb01g041040.1
HJKAX1S01C99X3	Bradi3g05950	Os12t0541500	Sb02g041940.1
HJKAX1S01C9CYC	Bradi2g22840	Os12t0552300	Sb06g015580.1
HJKAX1S01C9ITC	Bradi1g20630	Os03t0683700	Sb09g018670.1
HJKAX1S01CAHZ2	Bradi5g19450	Os04t0584800	Sb06g026550.1
HJKAX1S01CAJIK	Bradi4g09090	Os11t0707600	Sb01g048370.1
HJKAX1S01CAKNK	Bradi3g22802	Os11t0189600	Sb04g003190.1
HJKAX1S01CALO5	Bradi1g14070	Os12t0604700	Sb01g013950.1
HJKAX1S01CBWR8	Bradi3g05300	Os02t0171100	Sb04g004750.1
HJKAX1S01CBZUI	Bradi2g25250	Os05t0417200	Sb09g020470.1
HJKAX1S01CC657	Bradi3g28930	Os02t0523500	Sb04g021280.1
HJKAX1S01CCHZO	Bradi2g52850	Os01t0807900	Sb03g037550.1
HJKAX1S01CD3HJ	Bradi4g36507	Os09t0539100	Sb02g031240.1
HJKAX1S01CDM4I	Bradi1g11040	Os03t0705300	Sb01g010710.1
HJKAX1S01CEU7X	Bradi1g30150	Os06t0717100	Sb10g030260.1
HJKAX1S01CF1S6	Bradi2g26970	Os11t0207000	Sb05g006520.1
HJKAX1S01CF7XZ	Bradi4g41960	Os12t0160900	Sb08g003780.1
HJKAX1S01CFIOF	Bradi4g19560	Os11t0425300	Sb01g003450.1
HJKAX1S01CFT8W	Bradi3g22820	Os11t0525200	Sb02g019410.1
HJKAX1S01CH0MM	Bradi1g17080	Os07t0688800	Sb02g043660.1
HJKAX1S01CH3ZS	Bradi3g43010	Os01t0974000	Sb03g047410.1
HJKAX1S01CH5JA	Bradi2g12510	Os01t0338000	Sb03g013550.1
HJKAX1S01CHTNQ	Bradi3g35517	Os08t0407000	Sb07g020060.1
HJKAX1S01CIB0Z	Bradi4g35030	Os07t0458700	Sb02g009670.1
HJKAX1S01CIRIK	Bradi1g73877	Os03t0167600	Sb01g046030.1
HJKAX1S01CJHIV	Bradi1g17710	Os02t0167700	Sb04g004540.1
HJKAX1S01CJLX6	Bradi4g37530	Os09t0555600	Sb02g032380.1
HJKAX1S01CKAMG	Bradi1g11040	Os03t0705300	Sb01g010710.1
HJKAX1S01CKICI	Bradi4g34440	Os09t0504400	Sb02g029140.1
HJKAX1S01CKN8E	Bradi3g00210	Os02t0100100	Sb04g000230.1
HJKAX1S01CLDB5	Bradi1g61680	Os07t0642800	Sb01g034550.1
HJKAX1S01CLHCD	Bradi1g58030	Os07t0137900	Sb02g002600.1
HJKAX1S01CLKKK	Bradi3g20710	Os08t0320200	Sb04g038240.1
HJKAX1S01CM6Z5	Bradi2g08070	Os01t0235400	Sb01g010190.1
HJKAX1S01CMJJO	Bradi1g17710	Os02t0167700	Sb04g004540.1
HJKAX1S01CMUR5	Bradi3g35517	Os08t0407000	Sb07g020060.1
HJKAX1S01CN1ML	Bradi1g77830	Os09t0314300	Sb02g021030.1
HJKAX1S01CNARE	Bradi1g08900	Os03t0744800	Sb01g008390.1
HJKAX1S01CNOVK	Bradi1g55300	Os02t0143100	Sb04g020180.1
HJKAX1S01CNSB2	Bradi4g22030	Os11t0222000	Sb05g008500.1
HJKAX1S01CNY8V	Bradi2g04960	Os03t0694900	Sb07g004420.1
HJKAX1S01COAY5	Bradi4g26795	Os02t0553000	Sb03g012040.1
HJKAX1S01CODZ1	Bradi3g22786	Os02t0139700	Sb04g001400.1
HJKAX1S01CPGTL	Bradi3g54980	Os02t0812400	Sb04g036790.1
HJKAX1S01CQ89D	Bradi3g24740	Os10t0407500	Sb01g022250.1
HJKAX1S01CQDBJ	Bradi1g15330	Os03t0587200	Sb01g015490.1
HJKAX1S01CRIBB	Bradi2g05600	Os01t0188100	Sb03g003240.1
HJKAX1S01CRING	Bradi2g60000	Os01t0934800	Sb03g045090.1
HJKAX1S01CRL42	Bradi3g20710	Os08t0320200	Sb04g038240.1
HJKAX1S01CRMEI	Bradi3g20530	Os03t0644200	Sb01g027350.1
HJKAX1S01CRVGH	Bradi2g27230	Os01t0355600	Sb04g002060.1
HJKAX1S01CSL9O	Bradi1g37967	Os12t0595000	Sb08g020055.1
HJKAX1S01CSTD8	Bradi2g48740	Os01t0727840	Sb03g033440.1
HJKAX1S01CSY00	Bradi4g42300	Os02t0554300	Sb04g022640.1
HJKAX1S01CT8UI	Bradi3g44197	Os02t0511900	Sb04g020730.1
HJKAX1S01CTF5A	Bradi3g56840	Os02t0733800	Sb04g028760.1
HJKAX1S01CU4Q7	Bradi1g60840	Os03t0388100	Sb01g033700.1
HJKAX1S01CUK1E	Bradi5g19070	Os04t0577500	Sb06g026130.1
HJKAX1S01CUN29	Bradi1g35630	Os12t0568800	Sb08g018670.1
HJKAX1S01CUTDR	Bradi1g00607	Os03t0860700	Sb01g000330.1
HJKAX1S01CV7C4	Bradi2g11107	Os01t0286600	Sb03g011670.1
HJKAX1S01CVQQE	Bradi2g11107	Os01t0286600	Sb03g011670.1
HJKAX1S01CWBBZ	Bradi2g61570	Os01t0963300	Sb03g046820.1
HJKAX1S01CWLKA	Bradi2g27230	Os01t0355600	Sb04g038150.1
HJKAX1S01CX0TN	Bradi1g25780	Os07t0531700	Sb02g035270.1
HJKAX1S01CXBFE	Bradi3g47067	Os02t0581400	Sb04g024160.1
HJKAX1S01CXBFL	Bradi1g62660	Os07t0671400	Sb02g042510.1
HJKAX1S01CXF05	Bradi5g25960	Os07t0477000	Sb02g033110.1
HJKAX1S01CYZYG	Bradi3g55920	Os02t0824000	Sb04g037860.1
HJKAX1S01CZ0DQ	Bradi2g62090	Os01t0971700	Sb03g047320.1
HJKAX1S01CZ8EC	Bradi1g32050	Os06t0666100	Sb04g004830.1
HJKAX1S01CZPA1	Bradi4g30070	Os09t0412200	Sb02g024540.1
HJKAX1S01CZQ8I	Bradi2g40460	Os03t0128200	Sb03g023520.1
HJKAX1S01D0404	Bradi1g21030	Os03t0583900	Sb01g015670.1
HJKAX1S01D0KVQ	Bradi3g57667	Os02t0771100	Sb04g034480.1
HJKAX1S01D0ZPJ	Bradi1g01530	Os02t0234800	Sb01g001040.1
HJKAX1S01D1GHD	Bradi3g06727	Os02t0192400	Sb04g006240.1
HJKAX1S01D1MW2	Bradi1g51940	Os06t0109400	Sb10g000870.1
HJKAX1S01D1U57	Bradi2g04960	Os03t0694900	Sb07g004420.1
HJKAX1S01D1USV	Bradi2g36430	Os11t0433200	Sb06g020770.1
HJKAX1S01D1Y57	Bradi1g57080	Os07t0160000	Sb01g025350.1
HJKAX1S01D2A63	Bradi1g14560	Os12t0591300	Sb01g014450.1
HJKAX1S01D2KC9	Bradi2g04960	Os03t0694900	Sb07g004420.1
HJKAX1S01D3663	Bradi1g77867	Os03t0110900	Sb01g049850.1
HJKAX1S01D37BB	Bradi3g11460	Os02t0312700	Sb04g010120.1
HJKAX1S01D3KEB	Bradi4g19590	Os11t0447300	Sb01g021800.1
HJKAX1S01D3SOF	Bradi3g22786	Os02t0139700	Sb04g001400.1
HJKAX1S01D3VG2	Bradi1g15780	Os03t0441500	Sb02g004540.1
HJKAX1S01D3ZGN	Bradi3g40110	Os08t0511700	Sb07g027580.1
HJKAX1S01D40PL	Bradi3g59847	Os10t0405500	Sb04g005260.1
HJKAX1S01D444S	Bradi1g11040	Os03t0705300	Sb01g010710.1
HJKAX1S01D4YWN	Bradi2g31910	Os09t0472100	Sb01g000400.1
HJKAX1S01D5NH7	Bradi3g34646	Os02t0296800	Sb04g012200.1
HJKAX1S01D5O7F	Bradi1g17710	Os02t0167700	Sb04g004540.1
HJKAX1S01D5X7R	Bradi4g11330	Os11t0655800	Sb05g025890.1
HJKAX1S01D61S4	Bradi1g08780	Os03t0747200	Sb01g008230.1
HJKAX1S01D67I2	Bradi1g02740	Os03t0833700	Sb02g027580.1
HJKAX1S01D6EMR	Bradi3g05950	Os12t0541500	Sb02g041940.1
HJKAX1S01D6FRU	Bradi3g13100	Os08t0103500	Sb01g032510.1
HJKAX1S01D72IX	Bradi2g12857	Os01t0362000	Sb08g021360.1
HJKAX1S01D73K3	Bradi3g60667	Os02t0831300	Sb04g038390.1
HJKAX1S01D907B	Bradi3g04480	Os02t0158800	Sb04g004090.1
HJKAX1S01D9WHW	Bradi2g16647	Os05t0562400	Sb03g030770.1
HJKAX1S01DA19A	Bradi1g69880	Os06t0508700	Sb01g042830.1
HJKAX1S01DAC78	Bradi3g28180	Os12t0431700	Sb07g002215.1
HJKAX1S01DAE2X	Bradi1g48880	Os06t0156900	Sb10g003920.1
HJKAX1S01DAH2V	Bradi1g42040	Os06t0485100	Sb02g020940.1
HJKAX1S01DAMIK	Bradi2g42290	Os02t0493100	Sb01g032350.1
HJKAX1S01DAO97	Bradi2g38400	Os04t0351333	Sb02g026770.1
HJKAX1S01DAWY4	Bradi1g02740	Os03t0833700	Sb02g027580.1
HJKAX1S01DBBVW	Bradi3g54980	Os02t0812400	Sb04g036790.1
HJKAX1S01DBNM4	Bradi1g51940	Os06t0109400	Sb10g000870.1
HJKAX1S01DBRU3	Bradi1g12100	Os03t0690000	Sb01g011530.1
HJKAX1S01DBTXY	Bradi4g08420	Os09t0114500	Sb02g013180.1
HJKAX1S01DC0HB	Bradi3g05300	Os02t0171100	Sb04g004750.1
HJKAX1S01DC35I	Bradi1g14830	Os12t0581700	Sb01g014860.1
HJKAX1S01DCO9X	Bradi1g02505	Os12t0228350	Sb01g039150.1
HJKAX1S01DCUE5	Bradi2g03130	Os07t0665700	Sb01g044520.1
HJKAX1S01DD38X	Bradi1g63250	Os03t0334700	Sb01g036200.1
HJKAX1S01DDB5V	Bradi2g58980	Os01t0920400	Sb03g044010.1
HJKAX1S01DDKYH	Bradi2g46197	Os01t0191300	Sb03g003170.1
HJKAX1S01DEE3O	Bradi3g18400	Os01t0604150	Sb07g006470.1
HJKAX1S01DELG0	Bradi3g38470	Os08t0480200	Sb07g028260.1
HJKAX1S01DENQ4	Bradi2g34680	Os05t0163000	Sb09g004730.2
HJKAX1S01DENX3	Bradi3g20010	Os08t0299200	Sb02g043360.1
HJKAX1S01DER4J	Bradi3g57750	Os11t0484000	Sb0019s004510.1
HJKAX1S01DETBG	Bradi1g11050	Os03t0705800	Sb01g010700.1
HJKAX1S01DF8DX	Bradi5g14400	Os04t0491500	Sb06g021020.1
HJKAX1S01DFSZN	Bradi1g15360	Os03t0586900	Sb01g015520.1
HJKAX1S01DGOMS	Bradi4g12260	Os11t0636900	Sb05g026740.1
HJKAX1S01DGT3W	Bradi1g53020	Os07t0271000	Sb02g008810.1
HJKAX1S01DH1IU	Bradi1g13240	Os03t0656500	Sb01g012910.1
HJKAX1S01DH4RX	Bradi3g06727	Os02t0192400	Sb04g006240.1
HJKAX1S01DHA0H	Bradi3g28930	Os02t0523500	Sb04g021280.1
HJKAX1S01DHCUD	Bradi3g22802	Os02t0139700	Sb04g003200.1
HJKAX1S01DHES5	Bradi1g55840	Os07t0239500	Sb02g007040.1
HJKAX1S01DHOT1	Bradi1g61680	Os07t0642800	Sb01g034550.1
HJKAX1S01DI742	Bradi3g19960	Os08t0295300	Sb01g012680.1
HJKAX1S01DIDSG	Bradi1g17710	Os02t0167700	Sb04g004540.1
HJKAX1S01DJ4JK	Bradi1g60840	Os03t0388100	Sb01g033700.1
HJKAX1S01DJ83B	Bradi4g25917	Os11t0118800	Sb08g002270.1
HJKAX1S01DJH9M	Bradi3g57480	Os02t0773732	Sb04g034670.1
HJKAX1S01DK5N1	Bradi1g45210	Os02t0745400	Sb04g028010.1
HJKAX1S01DKBIQ	Bradi2g06100	Os08t0496700	Sb07g028820.1
HJKAX1S01DKGLF	Bradi2g14460	Os05t0592100	Sb09g030550.1
HJKAX1S01DKOBA	Bradi1g69880	Os10t0400100	Sb01g042830.1
HJKAX1S01DKUU0	Bradi4g10380	Os04t0141800	Sb03g002940.1
HJKAX1S01DL0RU	Bradi1g77830	Os09t0314300	Sb02g021030.1
HJKAX1S01DLFY2	Bradi1g11490	Os03t0713000	Sb01g010250.1
HJKAX1S01DLZBD	Bradi4g41960	Os12t0160900	Sb08g003780.1
HJKAX1S01DM3BU	Bradi1g69880	Os10t0400100	Sb01g042830.1
HJKAX1S01DM79A	Bradi3g55390	Os02t0817200	Sb04g037240.1
HJKAX1S01DM7PA	Bradi1g59170	Os07t0111600	Sb02g000950.1
HJKAX1S01DM9TP	Bradi5g03327	Os10t0378000	Sb01g038890.1
HJKAX1S01DML0E	Bradi3g35517	Os08t0407000	Sb07g020060.1
HJKAX1S01DMOWL	Bradi2g11360	Os12t0485000	Sb03g012030.1
HJKAX1S01DN2AR	Bradi2g24370	Os05t0430400	Sb09g021290.1
HJKAX1S01DN6BE	Bradi3g52480	Os02t0700000	Sb04g030860.1
HJKAX1S01DNF76	Bradi3g03930	Os06t0319600	Sb01g012650.1
HJKAX1S01DNKFZ	Bradi3g34260	Os10t0577900	Sb01g027910.1
HJKAX1S01DOB2V	Bradi3g28930	Os02t0523500	Sb04g021280.1
HJKAX1S01DOBXA	Bradi3g50030	Os02t0642700	Sb04g033620.1
HJKAX1S01DP4S7	Bradi2g05700	Os01t0191300	Sb03g003170.1
HJKAX1S01DPAAS	Bradi3g54980	Os02t0812400	Sb04g036790.1
HJKAX1S01DPIOA	Bradi3g15920	Os08t0169700	Sb07g004530.1
HJKAX1S01DPZYF	Bradi3g20580	Os08t0326700	Sb05g022600.1
HJKAX1S01DQA49	Bradi4g24010	Os11t0180200	Sb05g005210.1
HJKAX1S01DQE0C	Bradi3g17240	Os10t0381800	Sb05g006500.1
HJKAX1S01DQIU6	Bradi5g00487	Os02t0771200	Sb03g031200.1
HJKAX1S01DQQC9	Bradi3g20580	Os08t0326700	Sb01g000350.1
HJKAX1S01DQWG0	Bradi3g28120	Os10t0463800	Sb01g019970.1
HJKAX1S01DQZMC	Bradi5g20420	Os04t0599650	Sb06g027382.1
HJKAX1S01DRCML	Bradi3g54980	Os02t0812400	Sb04g036790.1
HJKAX1S01DRM0P	Bradi3g32865	Os10t0550500	Sb01g029710.1
HJKAX1S01DRN6M	Bradi4g29617	Os09t0393200	Sb02g024010.1
HJKAX1S01DRNVZ	Bradi1g65100	Os03t0297900	Sb01g038130.1
HJKAX1S01DRXX3	Bradi2g62090	Os01t0971700	Sb03g047320.1
HJKAX1S01DSHZ2	Bradi4g21870	Os11t0608700	Sb05g007980.1
HJKAX1S01DTDQK	Bradi3g50300	Os05t0392400	Sb04g033300.1
HJKAX1S01DTQBV	Bradi2g39420	Os05t0107600	Sb03g047010.1
HJKAX1S01DTW6U	Bradi3g54550	Os02t0804500	Sb04g036400.1
HJKAX1S01DTX1Q	Bradi1g17710	Os02t0167700	Sb04g004540.1
HJKAX1S01DU6LH	Bradi1g45210	Os02t0745400	Sb04g028010.1
HJKAX1S01DUCQK	Bradi2g45050	Os01t0644200	Sb03g029390.1
HJKAX1S01DUSLC	Bradi3g41200	Os08t0531000	Sb07g025975.1
HJKAX1S01DV7UN	Bradi1g11490	Os03t0713000	Sb01g010250.1
HJKAX1S01DVIUM	Bradi1g17710	Os02t0167700	Sb04g004540.1
HJKAX1S01DVL8S	Bradi3g19670	Os08t0277200	Sb02g014910.1
HJKAX1S01DVQ43	Bradi3g28930	Os02t0523500	Sb04g021280.1
HJKAX1S01DVQ5C	Bradi1g17710	Os02t0167700	Sb04g004540.1
HJKAX1S01DW1Z3	Bradi2g12370	Os01t0329900	Sb03g013350.1
HJKAX1S01DW9ZP	Bradi2g57500	Os01t0894300	Sb03g042460.1
HJKAX1S01DWI64	Bradi1g60207	Os03t0407000	Sb01g032840.1
HJKAX1S01DWMXN	Bradi1g33457	Os06t0690200	Sb10g028240.1
HJKAX1S01DWR4S	Bradi1g53560	Os07t0240600	Sb02g007080.1
HJKAX1S01DWSGF	Bradi1g15010	Os03t0602600	Sb01g015030.1
HJKAX1S01DXWB1	Bradi4g37380	Os09t0553600	Sb02g032270.1
HJKAX1S01DY8OA	Bradi1g59970	Os06t0498500	Sb01g032360.1
HJKAX1S01DYE4D	Bradi1g61680	Os03t0364500	Sb01g034550.1
HJKAX1S01DYGLS	Bradi4g23270	Os11t0197600	Sb05g006090.1
HJKAX1S01DYSEP	Bradi1g25780	Os07t0531700	Sb02g035270.1
HJKAX1S01DYYQP	Bradi2g08070	Os01t0235400	Sb01g010190.1
HJKAX1S01DZ1LC	Bradi3g05130	Os02t0168500	Sb04g004590.1
HJKAX1S01DZC1G	Bradi1g52400	Os03t0401200	Sb05g001350.1
HJKAX1S01DZGUT	Bradi3g22840	Os05t0415900	Sb02g019410.1
HJKAX1S01DZIFJ	Bradi2g61830	Os01t0966700	Sb03g047060.1
HJKAX1S01E0O6B	Bradi2g62090	Os01t0971700	Sb03g047320.1
HJKAX1S01E0VWK	Bradi3g50300	Os02t0650800	Sb04g033300.1
HJKAX1S01E0WVC	Bradi2g04960	Os03t0111700	Sb07g004420.1
HJKAX1S01E1DPL	Bradi1g17710	Os02t0167700	Sb04g004540.1
HJKAX1S01E21YB	Bradi4g41137	Os12t0178700	Sb08g004890.1
HJKAX1S01E2GYE	Bradi4g28400	Os09t0346400	Sb02g022580.1
HJKAX1S01E2JSA	Bradi3g24740	Os10t0407500	Sb01g022250.1
HJKAX1S01E2TTH	Bradi2g38540	Os05t0132500	Sb04g038000.1
HJKAX1S01E2W1K	Bradi4g24197	Os02t0793100	Sb05g004840.1
HJKAX1S01E2XEA	Bradi3g03930	Os06t0319600	Sb01g012650.1
HJKAX1S01E3AAO	Bradi1g72927	Os03t0175600	Sb01g045480.1
HJKAX1S01E41SX	Bradi4g33894	Os09t0491852	Sb02g028600.1
HJKAX1S01E4H7K	Bradi1g23880	Os12t0597400	Sb08g020230.1
HJKAX1S01E56AP	Bradi5g26770	Os04t0683600	Sb06g033400.1
HJKAX1S01E5H0F	Bradi1g35630	Os12t0568800	Sb08g018670.1
HJKAX1S01E5M0B	Bradi1g21030	Os03t0583900	Sb01g015666.1
HJKAX1S01E5UMT	Bradi1g77580	Os03t0114800	Sb01g016960.1
HJKAX1S01E6I84	Bradi1g10690	Os02t0537400	Sb06g016690.1
HJKAX1S01EA4PP	Bradi3g28930	Os02t0523500	Sb04g021280.1
HJKAX1S01EAILS	Bradi3g45580	Os11t0574500	Sb06g022020.1
HJKAX1S01EAWXH	Bradi1g05752	Os01t0523401	Sb02g032062.1
HJKAX1S01EC67B	Bradi3g59847	Os10t0405500	Sb04g005260.1
HJKAX1S01ECFOS	Bradi1g59970	Os06t0498500	Sb01g032360.1
HJKAX1S01ECJPT	Bradi4g35500	Os09t0520800	Sb02g030220.1
HJKAX1S01ECZ5S	Bradi3g20010	Os08t0299200	Sb02g043360.1
HJKAX1S01ED6P6	Bradi1g17710	Os02t0167700	Sb04g004540.1
HJKAX1S01EDAIA	Bradi5g05690	Os03t0639233	Sb03g020200.1
HJKAX1S01EDEHD	Bradi1g28790	Os07t0447800	Sb02g010840.2
HJKAX1S01EDPJL	Bradi1g60207	Os03t0407000	Sb01g032840.1
HJKAX1S01EDTR4	Bradi5g10787	Os04t0439600	Sb05g008500.1
HJKAX1S01EE4BM	Bradi2g21990	Os05t0486100	Sb01g045360.1
HJKAX1S01EE5I4	Bradi3g10630	Os02t0290600	Sb04g011310.1
HJKAX1S01EEFN1	Bradi1g06640	Os03t0783000	Sb01g020520.1
HJKAX1S01EEG3T	Bradi1g04440	Os03t0808600	Sb01g004150.1
HJKAX1S01EEZBX	Bradi3g24740	Os10t0407500	Sb01g022250.1
HJKAX1S01EF9OU	Bradi1g25780	Os07t0531700	Sb02g035270.1
HJKAX1S01EFE4E	Bradi3g55920	Os02t0824000	Sb04g037860.1
HJKAX1S01EFM9T	Bradi1g70290	Os03t0211800	Sb08g019260.1
HJKAX1S01EFRHY	Bradi4g28270	Os09t0332700	Sb02g022270.1
HJKAX1S01EFSIP	Bradi3g24740	Os10t0407500	Sb01g022250.1
HJKAX1S01EFVUE	Bradi4g30850	Os09t0431200	Sb02g025340.1
HJKAX1S01EGK3P	Bradi1g15440	Os03t0583900	Sb01g015670.1
HJKAX1S01EHBK4	Bradi3g57750	Os11t0484000	Sb0019s004510.1
HJKAX1S01EHR2B	Bradi4g34470	Os09t0504900	Sb02g029160.1
HJKAX1S01EI8V0	Bradi1g59970	Os06t0498500	Sb01g032360.1
HJKAX1S01EIISE	Bradi3g21160	Os10t0135600	Sb01g026550.1
HJKAX1S01EITUD	Bradi3g18240	Os03t0404800	Sb01g032950.1
HJKAX1S01EIXCW	Bradi4g19560	Os11t0425300	Sb01g003450.1
HJKAX1S01EJBQO	Bradi1g35630	Os12t0568800	Sb08g018670.1
HJKAX1S01EJSMO	Bradi2g13137	Os01t0374200	Sb03g001460.1
HJKAX1S01EJVEX	Bradi3g57750	Os11t0484000	Sb0019s004510.1
HJKAX1S01EK15U	Bradi1g00587	Os07t0437000	Sb02g010250.1
HJKAX1S01EK1E2	Bradi2g38300	Os09t0561450	Sb07g028215.1
HJKAX1S01EK1HS	Bradi1g12910	Os03t0666200	Sb01g012500.2
HJKAX1S01EKLF1	Bradi2g48100	Os02t0328500	Sb02g041370.1
HJKAX1S01EKYYR	Bradi3g27960	Os10t0457600	Sb01g020150.1
HJKAX1S01ELDJG	Bradi1g12050	Os02t0523500	Sb04g021280.1
HJKAX1S01ELYBJ	Bradi1g19380	Os07t0655400	Sb02g041460.1
HJKAX1S01EM1FI	Bradi3g44347	Os02t0516600	Sb04g021110.1
HJKAX1S01EM9RT	Bradi1g51620	Os06t0134800	Sb10g002310.1
HJKAX1S01ENBKN	Bradi3g33850	Os10t0567800	Sb01g010240.2
HJKAX1S01ENDGJ	Bradi1g51940	Os06t0109400	Sb10g000870.1
HJKAX1S01ENSAW	Bradi5g14400	Os04t0491200	Sb06g021030.1
HJKAX1S01EODWT	Bradi1g31370	Os05t0275000	Sb10g026180.1
HJKAX1S01EORAP	Bradi4g38270	Os09t0565400	Sb02g011350.1
HJKAX1S01EOYZB	Bradi1g08607	Os03t0748800	Sb01g008080.1
HJKAX1S01EP4S5	Bradi1g66220	Os03t0281000	Sb01g039040.1
HJKAX1S01EPFK6	Bradi4g25670	Os04t0208400	Sb01g032350.1
HJKAX1S01EPXEA	Bradi4g26795	Os10t0468500	Sb01g026810.1
HJKAX1S01EQYUP	Bradi4g36690	Os09t0541700	Sb02g031440.1
HJKAX1S01ERUB5	Bradi2g11107	Os01t0286600	Sb03g011670.1
HJKAX1S01ES04F	Bradi1g00460	Os07t0522500	Sb01g000220.1
HJKAX1S01ESNNL	Bradi1g10660	Os02t0738400	Sb01g010070.1
HJKAX1S01ESYC6	Bradi3g06900	Os08t0399600	Sb03g025910.2
HJKAX1S01ET4OH	Bradi3g22802	Os02t0139700	Sb04g003200.1
HJKAX1S01ET9UG	Bradi1g24560	Os02t0742900	Sb04g028210.1
HJKAX1S01ETLOD	Bradi1g69880	Os10t0400100	Sb01g042830.1
HJKAX1S01ETRBE	Bradi2g45460	Os01t0655800	Sb03g029880.1
HJKAX1S01ETX9E	Bradi2g12960	Os01t0368900	Sb03g014790.1
HJKAX1S01ETYSH	Bradi1g59970	Os06t0498500	Sb01g032360.1
HJKAX1S01EU4HW	Bradi2g22097	Os12t0485400	Sb06g026720.1
HJKAX1S01EU5F8	Bradi2g04960	Os03t0694900	Sb07g004420.1
HJKAX1S01EVU1B	Bradi3g03930	Os02t0227400	Sb01g012650.1
HJKAX1S01EWEV0	Bradi2g44510	Os01t0634900	Sb03g028940.1
HJKAX1S01EWOI6	Bradi3g19490	Os05t0129900	Sb09g002530.1
HJKAX1S01EWVZR	Bradi3g43010	Os01t0974000	Sb03g047410.1
HJKAX1S01EXG64	Bradi3g00560	Os02t0103500	Sb04g000450.1
HJKAX1S01EXOHS	Bradi3g13840	Os08t0117800	Sb07g001700.1
HJKAX1S01EXXGN	Bradi1g11220	Os03t0709000	Sb01g010540.1
HJKAX1S01EYHHB	Bradi1g45210	Os02t0745400	Sb04g028010.1
HJKAX1S01EZ1EM	Bradi1g63210	Os12t0116000	Sb01g036170.1
HJKAX1S01EZ4H9	Bradi3g24450	Os10t0368902	Sb02g004626.1
HJKAX1S01EZJJO	Bradi4g17280	Os11t0528300	Sb05g019780.1
HJKAX1S01EZWYR	Bradi4g26900	Os03t0309800	Sb02g001400.1
HJKAX1S01EZZOP	Bradi1g68950	Os03t0226400	Sb01g041820.1

## Sheet: 5DL_non-syntenic
Read name	Brachypodium	Rice	Sorghum
HJKAX1S02F0EQY	Bradi1g52700	Os07t0295200-01	Sb02g009470.1
HJKAX1S02F0PN0	Bradi1g28437	Os07t0463500-00	Sb02g011120.1
HJKAX1S02F0ZYI	Bradi2g31100	Os05t0292200-01	Sb04g029230.1
HJKAX1S02F1HLZ	Bradi4g07717	Os06t0102800-01	Sb10g000300.1
HJKAX1S02F1HYL	Bradi1g24560	Os02t0742900-01	Sb04g028210.1
HJKAX1S02F1IT3	Bradi3g48190	Os04t0339400-01	Sb02g033230.1
HJKAX1S02F1PXX	Bradi3g59960	Os02t0735700-01	Sb04g028680.1
HJKAX1S02F1X8F	Bradi3g57690	Os02t0770700-01	Sb04g007853.1
HJKAX1S02F22S1	Bradi1g55470	Os07t0181700-01	Sb02g004623.1
HJKAX1S02F2KZS	Bradi2g41910	Os01t0582400-01	Sb03g026040.1
HJKAX1S02F2Y8N	Bradi1g29740	Os06t0530700-01	Sb10g030906.1
HJKAX1S02F2ZTU	Bradi3g29700	Os03t0860700-00	Sb02g010040.1
HJKAX1S02F33EQ	Bradi2g10800	Os01t0279400-01	Sb03g011490.1
HJKAX1S02F34XR	Bradi1g30150	Os06t0717100-01	Sb10g030260.1
HJKAX1S02F37TH	Bradi5g12530	Os04t0462900-06	Sb04g024070.1
HJKAX1S02F3C2X	Bradi4g13640	Os01t0896700-00	Sb03g042604.1
HJKAX1S02F3CZ7	Bradi2g12810	Os01t0363900-01	Sb03g014460.1
HJKAX1S02F3LLN	Bradi1g73860	Os10t0409900-02	Sb01g046015.1
HJKAX1S02F3MWT	Bradi1g31130	Os10t0205500-01	Sb06g019540.1
HJKAX1S02F3MX6	Bradi4g07541	Os11t0514100-00	Sb05g018510.1
HJKAX1S02F3NLX	Bradi2g14720	Os05t0587200-01	Sb09g030160.1
HJKAX1S02F3W3C	Bradi2g62760	Os01t0977600-02	Sb05g002400.1
HJKAX1S02F3YBG	Bradi3g12250	Os06t0685300-00	Sb10g027770.1
HJKAX1S02F3YTQ	Bradi3g50030	Os02t0642700-01	Sb06g023680.1
HJKAX1S02F46YK	Bradi4g15150	Os11t0585700-01	Sb06g014470.1
HJKAX1S02F47FA	Bradi3g35517	Os08t0407000-01	Sb07g020060.1
HJKAX1S02F4AZU	Bradi1g69747	Os03t0216900-01	Sb01g042730.1
HJKAX1S02F4XPG	Bradi2g01360	Os01t0118100-01	Sb03g008040.1
HJKAX1S02F5DFH	Bradi1g17710	Os02t0167700-01	Sb04g004540.1
HJKAX1S02F5M4C	Bradi2g15260	Os05t0581800-02	Sb09g029670.1
HJKAX1S02F5QQ6	Bradi2g13450	Os01t0528800-01	Sb04g011550.1
HJKAX1S02F66NJ	Bradi1g16190	Os03t0426900-02	Sb01g032210.1
HJKAX1S02F6OW6	Bradi3g16250	Os08t0162100-02	Sb07g004180.1
HJKAX1S02F6VTY	Bradi1g73877	Os03t0167600-01	Sb01g046030.1
HJKAX1S02F6WNR	Bradi3g19890	Os06t0255700-01	Sb07g002945.1
HJKAX1S02F72RP	Bradi1g48880	Os06t0156900-01	Sb10g003920.1
HJKAX1S02F79C4	Bradi1g49900	Os06t0129700-01	Sb10g001860.1
HJKAX1S02F7D6M	Bradi3g28760	Os10t0477000-01	Sb01g019330.1
HJKAX1S02F7GRF	Bradi2g11627	Os02t0596100-01	Sb01g003970.1
HJKAX1S02F7NXP	Bradi3g08910	Os02t0232400-02	Sb04g008330.1
HJKAX1S02F7V2J	Bradi2g10800	Os01t0279400-01	Sb03g011360.1
HJKAX1S02F84L8	Bradi1g55427	Os07t0182200-01	Sb02g004570.1
HJKAX1S02F8B05	Bradi1g70220	Os03t0212400-01	Sb01g043090.1
HJKAX1S02F8GZK	Bradi3g60550	Os02t0830100-05	Sb04g038310.1
HJKAX1S02F98WO	Bradi1g36950	Os01t0502300-00	Sb04g007290.1
HJKAX1S02F99I6	Bradi2g12247	Os01t0327600-02	Sb03g013240.1
HJKAX1S02F9D27	Bradi3g17770	Os10t0141900-01	Sb01g026340.1
HJKAX1S02F9WDG	Bradi3g19650	Os08t0276400-01	Sb07g017590.1
HJKAX1S02FF2W1	Bradi5g14307	Os04t0492600-01	Sb06g021140.1
HJKAX1S02FFSI5	Bradi2g43190	Os01t0610400-01	Sb03g027560.1
HJKAX1S02FFVZN	Bradi3g36250	Os08t0425800-02	Sb07g020770.1
HJKAX1S02FG7Y5	Bradi3g45607	Os01t0813800-02	Sb03g037780.1
HJKAX1S02FGU2P	Bradi1g30440	Os02t0182500-01	Sb04g005590.1
HJKAX1S02FGUIM	Bradi1g68160	Os03t0247000-01	Sb01g041120.1
HJKAX1S02FHGQ6	Bradi4g16200	Os03t0720400-01	Sb06g029410.1
HJKAX1S02FI8JI	Bradi4g20117	Os11t0307300-01	Sb05g027340.1
HJKAX1S02FIL4X	Bradi4g21630	Os12t0581400-00	Sb02g010510.1
HJKAX1S02FIM8L	Bradi3g38100	Os08t0474700-01	Sb07g023060.1
HJKAX1S02FIZDC	Bradi3g45660	Os12t0562600-01	Sb05g026530.1
HJKAX1S02FJ4MO	Bradi3g38300	Os03t0114300-01	Sb01g049690.1
HJKAX1S02FJD5X	Bradi1g20700	Os07t0409700-01	Sb02g043830.1
HJKAX1S02FJPX2	Bradi2g35680	Os05t0150900-03	Sb09g003930.1
HJKAX1S02FKAFT	Bradi5g25610	Os04t0669900-00	Sb06g032260.1
HJKAX1S02FKGTK	Bradi2g47200	Os09t0308900-02	Sb09g027540.1
HJKAX1S02FKS65	Bradi2g01320	Os01t0115900-00	Sb03g008100.1
HJKAX1S02FKZ0N	Bradi2g13082	Os01t0791033-00	Sb03g020182.1
HJKAX1S02FLA3R	Bradi1g21280	Os06t0343100-01	Sb02g039580.1
HJKAX1S02FLCG1	Bradi2g23797	Os05t0445900-01	Sb09g021920.1
HJKAX1S02FLCXL	Bradi2g10278	Os01t0271400-00	Sb03g010870.1
HJKAX1S02FLGEK	Bradi2g38540	Os05t0132500-01	Sb04g038000.1
HJKAX1S02FLM5M	Bradi3g17910	Os08t0207600-01	Sb07g006070.1
HJKAX1S02FLXQH	Bradi3g20450	Os08t0318500-01	Sb02g042200.1
HJKAX1S02FM3FS	Bradi2g48590	Os01t0723600-01	Sb03g033270.1
HJKAX1S02FM6KI	Bradi5g01010	Os04t0185100-01	Sb10g003390.1
HJKAX1S02FMC8C	Bradi1g32050	Os02t0172800-01	Sb04g004830.1
HJKAX1S02FMEMQ	Bradi2g40860	Os09t0261300-01	Sb01g000720.1
HJKAX1S02FMFBM	Bradi2g22630	Os05t0470800-01	Sb03g038720.1
HJKAX1S02FML0T	Bradi4g13640	Os01t0896800-01	Sb01g048270.1
HJKAX1S02FMSS7	Bradi5g03200	Os07t0493200-01	Sb08g019840.1
HJKAX1S02FMTI2	Bradi2g28050	Os09t0452700-00	Sb02g032360.1
HJKAX1S02FMX4D	Bradi2g34090	Os05t0177500-01	Sb03g004160.1
HJKAX1S02FMZS4	Bradi2g38300	Os09t0561450-00	Sb07g028230.1
HJKAX1S02FN9GN	Bradi1g54457	Os07t0203700-01	Sb02g006010.1
HJKAX1S02FNFRP	Bradi1g19800	Os07t0642800-01	Sb02g040980.1
HJKAX1S02FNIYE	Bradi1g33010	Os09t0135400-01	Sb03g007020.1
HJKAX1S02FNMMJ	Bradi1g48264	Os06t0167000-03	Sb10g004680.1
HJKAX1S02FNV1X	Bradi5g25880	Os04t0673400-01	Sb06g032610.1
HJKAX1S02FNZ0B	Bradi5g19310	Os02t0684150-00	Sb06g027382.1
HJKAX1S02FO1UR	Bradi1g33410	Os06t0303700-00	Sb07g004330.2
HJKAX1S02FO41P	Bradi4g07717	Os06t0102800-01	Sb10g000300.1
HJKAX1S02FO4FQ	Bradi3g03990	Os02t0150100-02	Sb01g035760.1
HJKAX1S02FOJBZ	Bradi2g62270	Os01t0973300-01	Sb07g001660.1
HJKAX1S02FOKR1	Bradi3g19890	Os08t0289400-00	Sb07g002945.1
HJKAX1S02FOLZ5	Bradi3g30547	Os10t0512800-01	Sb04g034730.1
HJKAX1S02FOMYD	Bradi4g13940	Os11t0610900-02	Sb05g024270.1
HJKAX1S02FP7H5	Bradi1g78750	Os06t0554800-01	Sb08g002900.1
HJKAX1S02FPG5V	Bradi4g07957	Os11t0292050-00	Sb10g001107.1
HJKAX1S02FPOFY	Bradi3g46855	Os02t0578000-01	Sb04g023920.1
HJKAX1S02FQ3A7	Bradi1g51817	Os05t0447500-00	Sb10g000410.1
HJKAX1S02FQEB1	Bradi1g31307	Os01t0338100-00	Sb03g013580.1
HJKAX1S02FQGF8	Bradi1g44357	Os06t0250600-01	Sb10g008960.1
HJKAX1S02FQXZ8	Bradi3g36160	Os08t0425000-01	Sb02g024000.1
HJKAX1S02FRGT1	Bradi3g29690	Os10t0490666-00	Sb01g018510.1
HJKAX1S02FRH4V	Bradi2g03320	Os04t0271200-01	Sb03g006050.1
HJKAX1S02FRRZD	Bradi3g58120	Os02t0762300-01	Sb04g034030.1
HJKAX1S02FRU9M	Bradi5g07160	Os04t0373400-01	Sb06g010096.1
HJKAX1S02FRY69	Bradi2g43087	Os01t0177100-01	Sb03g004050.1
HJKAX1S02FS04B	Bradi1g33150	Os06t0685300-00	Sb10g027770.1
HJKAX1S02FS33J	Bradi3g32960	Os10t0552900-01	Sb01g029600.1
HJKAX1S02FSLKY	Bradi2g33230	Os10t0565600-01	Sb01g032700.1
HJKAX1S02FSQRK	Bradi3g41520	Os09t0510700-01	Sb02g029540.1
HJKAX1S02FST20	Bradi3g16660	Os05t0151000-00	Sb07g003680.1
HJKAX1S02FT2G2	Bradi1g47277	Os06t0184766-00	Sb10g005720.1
HJKAX1S02FTHAF	Bradi2g46700	Os01t0683100-02	Sb03g031360.1
HJKAX1S02FTJHT	Bradi1g54900	Os06t0151600-01	Sb10g003620.1
HJKAX1S02FTO83	Bradi4g09870	Os11t0607900-01	Sb09g000630.1
HJKAX1S02FU1A8	Bradi3g36190	Os01t0896300-00	Sb03g042580.1
HJKAX1S02FU9W0	Bradi2g10800	Os01t0279400-01	Sb03g011490.1
HJKAX1S02FUHFR	Bradi5g23067	Os07t0537400-01	Sb02g032130.1
HJKAX1S02FUUFN	Bradi1g59910	Os03t0417900-01	Sb01g032420.1
HJKAX1S02FVCIV	Bradi3g18990	Os08t0248800-01	Sb07g008570.1
HJKAX1S02FVEEY	Bradi2g56190	Os01t0869000-01	Sb03g041060.1
HJKAX1S02FVKAV	Bradi3g12520	Os08t0562700-02	Sb07g023850.1
HJKAX1S02FVRYY	Bradi1g29900	Os06t0725900-02	Sb10g030720.1
HJKAX1S02FVU2G	Bradi4g15150	Os11t0585700-01	Sb01g004650.1
HJKAX1S02FW3VO	Bradi2g57800	Os02t0603600-01	Sb03g042860.1
HJKAX1S02FWDC5	Bradi3g09770	Os02t0260700-02	Sb04g009720.1
HJKAX1S02FWK9P	Bradi2g56920	Os01t0881900-01	Sb03g041770.1
HJKAX1S02FWMAP	Bradi2g57240	Os01t0886600-01	Sb03g042120.1
HJKAX1S02FWXVD	Bradi2g60510	Os08t0494400-01	Sb07g009300.3
HJKAX1S02FX3JG	Bradi5g25050	Os04t0662600-00	Sb06g031790.1
HJKAX1S02FX4MP	Bradi3g60337	Os02t0262800-01	Sb04g009750.1
HJKAX1S02FXB11	Bradi1g59010	Os07t0114400-01	Sb02g001110.1
HJKAX1S02FXBGR	Bradi1g51940	Os06t0109400-01	Sb10g000870.1
HJKAX1S02FXE7K	Bradi2g05380	Os01t0184100-01	Sb03g003530.1
HJKAX1S02FXIEE	Bradi2g06620	Os01t0208700-01	Sb10g021330.1
HJKAX1S02FXJEP	Bradi3g13237	Os08t0112300-01	Sb07g001180.1
HJKAX1S02FXLOY	Bradi2g59937	Os01t0934300-02	Sb03g045030.1
HJKAX1S02FXM68	Bradi1g23600	Os07t0577700-01	Sb02g037420.1
HJKAX1S02FY0QH	Bradi2g08707	Os01t0248500-01	Sb03g009350.1
HJKAX1S02FY7RR	Bradi1g74050	Os03t0165400-01	Sb01g046160.1
HJKAX1S02FYF6F	Bradi3g40040	Os08t0510300-01	Sb07g027710.1
HJKAX1S02FYIBA	Bradi5g03190	Os02t0270200-01	Sb03g037010.1
HJKAX1S02FYIFL	Bradi3g17770	Os10t0141900-01	Sb01g026340.1
HJKAX1S02FYS4K	Bradi2g18520	Os06t0488200-01	Sb09g026840.1
HJKAX1S02FYV69	Bradi1g27807	Os07t0481000-02	Sb02g033310.1
HJKAX1S02FZ2LA	Bradi2g33307	Os01t0191300-01	Sb03g003170.1
HJKAX1S02FZ5IR	Bradi3g13580	Os08t0112800-01	Sb07g001260.1
HJKAX1S02FZCV6	Bradi2g17090	Os05t0556100-01	Sb03g031260.1
HJKAX1S02FZDPC	Bradi1g22170	Os01t0870201-00	Sb04g031420.1
HJKAX1S02FZG1Z	Bradi3g14297	Os08t0130300-00	Sb07g002510.1
HJKAX1S02FZG20	Bradi2g19240	Os05t0526300-02	Sb09g026200.1
HJKAX1S02FZI1Z	Bradi3g20560	Os12t0533600-01	Sb08g016920.1
HJKAX1S02FZIIS	Bradi1g67760	Os03t0255100-01	Sb01g040750.1
HJKAX1S02FZM7T	Bradi5g26770	Os04t0683600-01	Sb06g033400.1
HJKAX1S02FZUGD	Bradi3g42010	Os09t0521400-01	Sb02g030270.1
HJKAX1S02G0BFZ	Bradi3g15950	Os05t0556300-01	Sb02g001860.1
HJKAX1S02G0CEH	Bradi1g30300	Os04t0680000-00	Sb06g033130.1
HJKAX1S02G10K5	Bradi3g15520	Os08t0178100-01	Sb07g004940.1
HJKAX1S02G135G	Bradi2g19290	Os05t0525600-00	Sb09g026160.1
HJKAX1S02G14SP	Bradi3g37010	Os08t0439100-01	Sb07g021510.1
HJKAX1S02G1G1W	Bradi2g44520	Os05t0579600-01	Sb03g028960.1
HJKAX1S02G1QKU	Bradi3g40180	Os08t0512400-01	Sb02g028500.1
HJKAX1S02G1QTL	Bradi2g52417	Os07t0270800-00	Sb07g003260.1
HJKAX1S02G21K4	Bradi5g10600	Os04t0436100-01	Sb06g017150.1
HJKAX1S02G243R	Bradi1g50397	Os01t0892600-02	Sb03g042377.1
HJKAX1S02G2906	Bradi1g39167	Os02t0244700-03	Sb04g008720.1
HJKAX1S02G2UQF	Bradi3g00940	Os02t0106700-01	Sb04g000645.1
HJKAX1S02G2ZQO	Bradi3g06180	Os02t0182900-01	Sb04g005670.1
HJKAX1S02G32F9	Bradi1g61340	Os07t0633400-01	Sb01g034210.1
HJKAX1S02G33X0	Bradi3g32276	Os12t0273900-00	Sb04g001610.1
HJKAX1S02G37VS	Bradi2g12530	Os01t0337600-02	Sb03g013535.1
HJKAX1S02G39O6	Bradi1g62590	Os03t0347200-01	Sb01g035510.1
HJKAX1S02G3EPY	Bradi5g18470	Os04t0564700-01	Sb06g025450.1
HJKAX1S02G3RH5	Bradi5g25637	Os04t0650000-03	Sb06g030800.3
HJKAX1S02G45IC	Bradi2g43690	Os10t0419100-01	Sb03g028060.1
HJKAX1S02G4C1G	Bradi1g23980	Os07t0572600-01	Sb02g037060.1
HJKAX1S02G4EW5	Bradi1g62320	Os03t0352450-00	Sb01g035270.1
HJKAX1S02G4WWM	Bradi2g26520	Os05t0392200-01	Sb09g019390.1
HJKAX1S02G4Z0N	Bradi3g36190	Os01t0896300-00	Sb03g042580.1
HJKAX1S02G54H2	Bradi2g33240	Os04t0599650-00	Sb06g027382.1
HJKAX1S02G5BJV	Bradi3g14127	Os05t0498300-01	Sb09g024520.1
HJKAX1S02G5FJM	Bradi3g13467	Os08t0110700-01	Sb07g001100.1
HJKAX1S02G5FM6	Bradi2g36180	Os11t0213800-01	Sb05g025470.1
HJKAX1S02G5P54	Bradi1g28960	Os07t0437500-01	Sb02g010470.1
HJKAX1S02G5YHH	Bradi1g32650	Os06t0675700-01	Sb10g027110.1
HJKAX1S02G63RQ	Bradi1g75010	Os10t0444400-01	Sb01g046880.1
HJKAX1S02G6ALG	Bradi4g15450	Os03t0804800-01	Sb05g022470.1
HJKAX1S02G6FVQ	Bradi2g32277	Os05t0212200-01	Sb09g006650.1
HJKAX1S02G6SP2	Bradi2g13730	Os01t0514300-01	Sb03g019750.1
HJKAX1S02G73FG	Bradi2g19800	Os03t0824400-01	Sb01g002910.1
HJKAX1S02G73FK	Bradi2g48770	Os01t0728150-00	Sb03g033470.1
HJKAX1S02G7G3R	Bradi3g35630	Os08t0411200-01	Sb07g020130.1
HJKAX1S02G7OLD	Bradi4g10387	Os11t0212300-00	Sb05g024105.1
HJKAX1S02G7T51	Bradi1g22050	Os07t0604000-01	Sb02g038710.1
HJKAX1S02G81EI	Bradi3g54380	Os02t0802400-01	Sb04g036210.1
HJKAX1S02G84BK	Bradi1g49810	Os06t0129700-01	Sb10g001860.1
HJKAX1S02G8FK4	Bradi1g24135	Os12t0608500-01	Sb05g023980.1
HJKAX1S02G8FUS	Bradi4g01090	Os12t0626300-01	Sb03g010430.1
HJKAX1S02G8JQU	Bradi3g58270	Os02t0760200-02	Sb04g033895.1
HJKAX1S02G8OSO	Bradi1g49840	Os06t0129900-02	Sb10g001880.1
HJKAX1S02G8X2L	Bradi5g18560	Os01t0777200-01	Sb03g036250.2
HJKAX1S02G8ZKH	Bradi2g32300	Os01t0513900-01	Sb10g001010.1
HJKAX1S02G90JF	Bradi3g41440	Os08t0535600-01	Sb07g026010.1
HJKAX1S02G9156	Bradi4g05680	Os03t0110800-01	Sb03g010500.1
HJKAX1S02G96KL	Bradi4g03500	Os03t0606100-01	Sb08g019390.1
HJKAX1S02G9C0C	Bradi3g15520	Os08t0178100-01	Sb07g004940.1
HJKAX1S02G9DZX	Bradi1g63290	Os03t0334000-02	Sb02g043070.1
HJKAX1S02G9F6P	Bradi2g56250	Os01t0869600-01	Sb03g041090.1
HJKAX1S02G9O85	Bradi3g20070	Os08t0300300-01	Sb04g006250.1
HJKAX1S02GA7NQ	Bradi3g38100	Os08t0474700-01	Sb07g023060.1
HJKAX1S02GA8LL	Bradi3g40800	Os08t0524100-01	Sb07g026650.1
HJKAX1S02GAEPD	Bradi1g30900	Os06t0649500-01	Sb10g025620.3
HJKAX1S02GAIVJ	Bradi5g12910	Os07t0124500-01	Sb02g028310.1
HJKAX1S02GB37R	Bradi1g48264	Os05t0163250-01	Sb10g004685.1
HJKAX1S02GBAPW	Bradi1g63920	Os03t0321500-01	Sb01g036880.1
HJKAX1S02GBUPK	Bradi3g13980	Os08t0120000-05	Sb07g002070.1
HJKAX1S02GCD1K	Bradi2g04780	Os01t0176500-01	Sb03g004110.1
HJKAX1S02GCHRH	Bradi3g59440	Os06t0229800-01	Sb04g028060.1
HJKAX1S02GCM2Y	Bradi1g69760	Os03t0216800-01	Sb01g042735.1
HJKAX1S02GCNEN	Bradi4g19550	Os03t0148700-01	Sb05g000590.1
HJKAX1S02GD7RR	Bradi2g62270	Os01t0973300-01	Sb07g001660.1
HJKAX1S02GD7VX	Bradi1g18330	Os08t0197400-01	Sb07g005730.1
HJKAX1S02GDFAU	Bradi3g52290	Os03t0751100-01	Sb01g007880.1
HJKAX1S02GDLIM	Bradi3g13827	Os08t0117700-01	Sb07g001690.1
HJKAX1S02GDR5P	Bradi0023s00210	Os08t0543100-00	Sb07g025360.1
HJKAX1S02GDSCR	Bradi3g16660	Os05t0151000-00	Sb07g003680.1
HJKAX1S02GEL3P	Bradi3g19100	Os08t0254500-03	Sb07g007870.1
HJKAX1S02GEN9B	Bradi2g52400	Os01t0798500-01	Sb03g037100.1
HJKAX1S02GEQFO	Bradi5g15896	Os04t0651600-00	Sb04g003990.1
HJKAX1S02GF2IE	Bradi3g37377	Os08t0451400-02	Sb07g022155.1
HJKAX1S02GFGWP	Bradi1g53760	Os03t0815700-01	Sb01g003680.1
HJKAX1S02GFGYO	Bradi1g70250	Os03t0212200-01	Sb01g043120.1
HJKAX1S02GFOEY	Bradi3g44520	Os04t0566450-00	Sb01g021480.1
HJKAX1S02GFPRS	Bradi3g16660	Os05t0151000-00	Sb07g003680.1
HJKAX1S02GFTXD	Bradi2g59920	Os01t0934100-01	Sb03g045000.1
HJKAX1S02GG6L8	Bradi3g09510	Os02t0251800-00	Sb04g009150.1
HJKAX1S02GGDNH	Bradi3g51730	Os02t0680400-02	Sb04g031850.1
HJKAX1S02GGOWF	Bradi2g08177	Os01t0236700-01	Sb03g000490.1
HJKAX1S02GGYAH	Bradi3g38690	Os09t0515800-01	Sb04g037270.1
HJKAX1S02GGZQI	Bradi5g13727	Os04t0483200-01	Sb06g020560.1
HJKAX1S02GH7DV	Bradi2g47347	Os01t0533900-01	Sb03g032000.1
HJKAX1S02GHERZ	Bradi5g20075	Os03t0423850-01	Sb03g004200.1
HJKAX1S02GHEVI	Bradi5g20420	Os04t0599650-00	Sb06g027382.1
HJKAX1S02GHGTG	Bradi1g63433	Os06t0128300-02	Sb01g036355.1
HJKAX1S02GHIJU	Bradi2g51807	Os01t0782100-00	Sb03g036450.1
HJKAX1S02GHJQG	Bradi2g05460	Os01t0185200-03	Sb03g003420.1
HJKAX1S02GHN8C	Bradi3g38400	Os09t0464400-00	Sb02g026980.1
HJKAX1S02GHSCF	Bradi5g22790	Os04t0630000-01	Sb06g029510.1
HJKAX1S02GHTPO	Bradi3g06727	Os02t0192400-01	Sb04g006240.1
HJKAX1S02GI0FE	Bradi1g28840	Os03t0861100-01	Sb01g000280.1
HJKAX1S02GIJH3	Bradi3g29750	Os10t0492000-01	Sb01g018450.1
HJKAX1S02GIX91	Bradi3g44400	Os02t0521300-01	Sb04g021150.1
HJKAX1S02GJ4HB	Bradi1g17710	Os02t0167700-01	Sb04g004540.1
HJKAX1S02GJ5KF	Bradi3g26860	Os10t0417600-01	Sb01g021890.1
HJKAX1S02GJB4I	Bradi3g08910	Os02t0232400-02	Sb04g008330.1
HJKAX1S02GJC53	Bradi3g36397	Os08t0428900-01	Sb02g024300.1
HJKAX1S02GJT2T	Bradi3g15900	Os08t0170900-01	Sb07g004560.1
HJKAX1S02GJYOV	Bradi5g08690	Os04t0394700-01	Sb04g021040.1
HJKAX1S02GK05X	Bradi2g58410	Os01t0911900-01	Sb03g043510.1
HJKAX1S02GK3LD	Bradi5g04673	Os04t0252200-02	Sb06g003580.1
HJKAX1S02GKA7P	Bradi1g37547	Os06t0570100-01	Sb10g022520.1
HJKAX1S02GKE8L	Bradi3g15520	Os08t0178100-01	Sb07g004940.1
HJKAX1S02GKMYG	Bradi1g21270	Os07t0621500-01	Sb02g039580.1
HJKAX1S02GKPF6	Bradi3g21160	Os10t0135600-01	Sb01g026550.1
HJKAX1S02GKTPK	Bradi2g59260	Os01t0911000-01	Sb03g043440.1
HJKAX1S02GL4H7	Bradi1g30410	Os06t0643000-01	Sb10g025180.1
HJKAX1S02GL4HZ	Bradi1g22087	Os07t0603800-02	Sb02g038680.1
HJKAX1S02GLC67	Bradi3g15277	Os08t0373000-00	Sb02g011040.1
HJKAX1S02GLN7W	Bradi3g43760	Os07t0144900-01	Sb04g000330.1
HJKAX1S02GLNBO	Bradi1g55660	Os03t0795600-01	Sb01g005270.1
HJKAX1S02GLPPP	Bradi3g18120	Os01t0306800-01	Sb07g002352.1
HJKAX1S02GLQJ6	Bradi1g17710	Os02t0167700-01	Sb04g004540.1
HJKAX1S02GLSBI	Bradi2g43557	Os01t0126600-01	Sb03g007450.1
HJKAX1S02GMQBS	Bradi3g59187	Os01t0842500-01	Sb05g021890.1
HJKAX1S02GMQHB	Bradi1g22250	Os07t0602100-01	Sb02g038540.1
HJKAX1S02GMWOW	Bradi5g15377	Os04t0510400-01	Sb06g022240.1
HJKAX1S02GMYA0	Bradi1g28960	Os07t0437500-01	Sb02g010470.1
HJKAX1S02GN28S	Bradi3g52130	Os02t0690700-01	Sb04g031270.1
HJKAX1S02GN6B1	Bradi2g27090	Os05t0377000-01	Sb01g035260.1
HJKAX1S02GNBR4	Bradi3g21160	Os10t0135600-01	Sb01g026550.1
HJKAX1S02GNK7A	Bradi1g32690	Os06t0674800-01	Sb10g027080.1
HJKAX1S02GNKEG	Bradi2g58430	Os01t0912700-01	Sb03g043540.1
HJKAX1S02GOF28	Bradi1g73877	Os03t0167600-01	Sb01g046030.1
HJKAX1S02GOME1	Bradi3g15390	Os09t0248000-04	Sb10g023620.1
HJKAX1S02GOQYO	Bradi3g13640	Os08t0113800-01	Sb07g001430.1
HJKAX1S02GOXUN	Bradi3g42600	Os04t0563000-01	Sb07g024570.1
HJKAX1S02GP1FJ	Bradi1g28190	Os03t0748400-01	Sb02g033030.1
HJKAX1S02GP6EJ	Bradi1g63160	Os03t0336300-01	Sb01g036110.1
HJKAX1S02GPBE4	Bradi3g16660	Os05t0151000-00	Sb07g003680.1
HJKAX1S02GPF9K	Bradi3g15520	Os08t0178100-01	Sb07g004940.1
HJKAX1S02GPGZB	Bradi1g22860	Os07t0592100-01	Sb02g038140.1
HJKAX1S02GPUK1	Bradi4g15150	Os11t0585700-01	Sb01g004650.1
HJKAX1S02GPYEB	Bradi2g13110	Os01t0370200-00	Sb08g007340.1
HJKAX1S02GPZCT	Bradi3g14520	Os08t0137100-01	Sb07g002810.1
HJKAX1S02GQ4RJ	Bradi2g13200	Os05t0251400-01	Sb03g013250.1
HJKAX1S02GQDBX	Bradi4g12877	Os11t0629550-00	Sb05g025190.1
HJKAX1S02GQR32	Bradi3g27067	Os10t0425900-01	Sb01g013780.1
HJKAX1S02GRRON	Bradi3g06847	Os02t0193800-01	Sb04g006380.1
HJKAX1S02GS45X	Bradi4g14000	Os11t0607200-02	Sb05g024090.1
HJKAX1S02GSA4P	Bradi1g33457	Os06t0693000-01	Sb10g028240.1
HJKAX1S02GSE4W	Bradi3g03720	Os02t0146700-01	Sb04g003410.1
HJKAX1S02GSF5E	Bradi1g20440	Os07t0631900-01	Sb02g040260.1
HJKAX1S02GT5O0	Bradi3g46790	Os02t0576600-01	Sb04g023860.1
HJKAX1S02GTH2T	Bradi4g02530	Os11t0550100-01	Sb05g017250.1
HJKAX1S02GTLCW	Bradi3g55220	Os02t0815500-01	Sb04g037050.1
HJKAX1S02GTPHK	Bradi4g19670	Os01t0708600-01	Sb03g040820.1
HJKAX1S02GTSOI	Bradi3g36887	Os09t0419200-01	Sb07g021680.1
HJKAX1S02GU92Q	Bradi2g16500	Os03t0619400-01	Sb03g005190.1
HJKAX1S02GUAL4	Bradi1g48264	Os05t0163250-01	Sb10g004685.1
HJKAX1S02GUNNC	Bradi1g54620	Os07t0195200-01	Sb01g004630.1
HJKAX1S02GUYR8	Bradi5g25870	Os03t0736000-02	Sb04g035110.1
HJKAX1S02GUZJD	Bradi1g45180	Os06t0228600-01	Sb10g022010.1
HJKAX1S02GV08Y	Bradi3g10430	Os11t0179400-00	Sb02g010230.1
HJKAX1S02GV126	Bradi2g38910	Os05t0525400-00	Sb09g026180.1
HJKAX1S02GVLAY	Bradi5g02010	Os10t0163290-00	Sb02g009310.1
HJKAX1S02GVPDJ	Bradi2g31720	Os05t0252000-01	Sb09g008230.1
HJKAX1S02GWE6Q	Bradi4g10100	Os08t0233400-01	Sb04g019783.1
HJKAX1S02GWR1K	Bradi2g08380	Os01t0241100-01	Sb03g000310.1
HJKAX1S02GX8M2	Bradi1g53085	Os07t0260400-01	Sb02g008130.1
HJKAX1S02GXB6N	Bradi1g19280	Os07t0296200-01	Sb02g032170.1
HJKAX1S02GXCY1	Bradi1g19080	Os07t0658400-01	Sb02g041740.1
HJKAX1S02GXQRQ	Bradi2g23380	Os05t0458100-01	Sb09g022450.1
HJKAX1S02GXWXH	Bradi4g08907	Os09t0266400-01	Sb02g015545.1
HJKAX1S02GYEWU	Bradi2g46360	Os01t0674700-00	Sb03g030920.1
HJKAX1S02GYN5Z	Bradi5g18230	Os05t0421300-01	Sb04g024620.1
HJKAX1S02GYY0N	Bradi3g10150	Os02t0273700-01	Sb04g010220.1
HJKAX1S02GZ2HG	Bradi2g62020	Os01t0971600-01	Sb03g047310.1
HJKAX1S02GZC3W	Bradi4g01360	Os12t0619000-01	Sb01g013400.1
HJKAX1S02GZCPD	Bradi1g19010	Os07t0659400-00	Sb01g035020.1
HJKAX1S02GZD5E	Bradi3g34660	Os08t0420600-01	Sb08g001650.1
HJKAX1S02GZDAS	Bradi4g19937	Os07t0280200-01	Sb02g020270.1
HJKAX1S02GZGEO	Bradi5g09500	Os01t0896800-01	Sb01g048270.1
HJKAX1S02GZM1S	Bradi3g23200	Os06t0641200-00	Sb10g025100.1
HJKAX1S02GZMWU	Bradi2g40860	Os09t0261300-01	Sb01g000720.1
HJKAX1S02GZPKA	Bradi2g11500	Os01t0300900-01	Sb03g012440.1
HJKAX1S02H014F	Bradi2g52270	Os01t0793500-01	Sb03g036920.2
HJKAX1S02H01HA	Bradi5g27530	Os04t0691800-01	Sb09g021260.1
HJKAX1S02H055G	Bradi1g49740	Os06t0129300-01	Sb10g001820.1
HJKAX1S02H08KS	Bradi5g01020	Os04t0185500-01	Sb06g002790.1
HJKAX1S02H0D97	Bradi4g16020	Os11t0572800-01	Sb05g022250.1
HJKAX1S02H0QV7	Bradi5g20420	Os04t0599650-00	Sb06g027382.1
HJKAX1S02H125M	Bradi2g46590	Os01t0679900-01	Sb03g031190.1
HJKAX1S02H137H	Bradi5g21150	Os08t0223700-00	Sb06g028060.1
HJKAX1S02H13FM	Bradi3g40140	Os08t0511900-01	Sb07g027550.1
HJKAX1S02H17W6	Bradi1g69680	Os03t0219200-01	Sb01g042660.1
HJKAX1S02H1JCD	Bradi3g58120	Os02t0762300-01	Sb04g034030.1
HJKAX1S02H1L9M	Bradi4g09470	Os08t0518400-00	Sb08g018590.1
HJKAX1S02H1SX8	Bradi1g31080	Os06t0651600-01	Sb04g005450.1
HJKAX1S02H1U8J	Bradi1g51687	Os08t0387700-03	Sb07g022230.1
HJKAX1S02H2157	Bradi2g55120	Os01t0851700-01	Sb03g040060.1
HJKAX1S02H22JS	Bradi1g74580	Os03t0158200-01	Sb01g046570.1
HJKAX1S02H2BY8	Bradi5g25610	Os04t0669800-01	Sb06g032260.1
HJKAX1S02H2DQT	Bradi1g63050	Os03t0338600-01	Sb01g035980.1
HJKAX1S02H2HJ4	Bradi1g78260	Os03t0103100-01	Sb05g003860.1
HJKAX1S02H2N0G	Bradi3g27295	Os11t0269100-00	Sb06g020500.1
HJKAX1S02H2SRZ	Bradi3g36190	Os01t0896300-00	Sb03g042580.1
HJKAX1S02H2SW9	Bradi1g78710	Os03t0100030-01	Sb06g022600.1
HJKAX1S02H2TD3	Bradi3g15390	Os08t0339200-01	Sb10g023620.1
HJKAX1S02H31LK	Bradi5g03190	Os02t0271600-00	Sb05g022600.1
HJKAX1S02H38U4	Bradi3g19767	Os08t0280600-01	Sb07g018020.1
HJKAX1S02H3S4M	Bradi5g15797	Os04t0517700-01	Sb06g022700.1
HJKAX1S02H3U8L	Bradi2g23220	Os05t0460600-01	Sb09g022620.1
HJKAX1S02H3XYE	Bradi2g24370	Os05t0430400-01	Sb09g021290.1
HJKAX1S02H497F	Bradi3g06447	Os06t0102900-01	Sb10g000310.1
HJKAX1S02H4M2X	Bradi1g55090	Os07t0186400-01	Sb02g004890.1
HJKAX1S02H4P0X	Bradi1g72620	Os03t0180700-01	Sb01g045200.1
HJKAX1S02H59SM	Bradi1g77320	Os10t0524100-01	Sb01g049340.1
HJKAX1S02H5B9S	Bradi3g18120	Os01t0306800-02	Sb07g002352.1
HJKAX1S02H5J0T	Bradi1g76800	Os03t0126000-01	Sb01g048790.1
HJKAX1S02H63UW	Bradi4g06220	Os01t0296000-01	Sb01g026810.1
HJKAX1S02H66BV	Bradi2g39500	Os12t0288000-02	Sb08g001220.1
HJKAX1S02H6CGE	Bradi1g60110	Os03t0411800-01	Sb01g032670.1
HJKAX1S02H6CJT	Bradi3g15310	Os08t0187800-01	Sb07g005200.1
HJKAX1S02H6EER	Bradi3g18640	Os08t0226800-00	Sb07g007740.1
HJKAX1S02H74BL	Bradi2g26930	Os05t0388400-01	Sb03g046360.1
HJKAX1S02H751F	Bradi1g28840	Os03t0861100-01	Sb01g000280.1
HJKAX1S02H77CQ	Bradi2g10800	Os01t0279400-01	Sb03g011360.1
HJKAX1S02H7969	Bradi5g25930	Os04t0195000-01	Sb06g032670.1
HJKAX1S02H7ZXD	Bradi5g22790	Os04t0630000-01	Sb06g029510.1
HJKAX1S02H88JQ	Bradi1g49770	Os03t0563300-01	Sb08g004300.1
HJKAX1S02H88K0	Bradi3g20590	Os08t0326600-01	Sb06g033930.1
HJKAX1S02H8PYS	Bradi1g19500	Os07t0647900-01	Sb02g041390.1
HJKAX1S02H96D6	Bradi2g46210	Os05t0562800-01	Sb10g021060.1
HJKAX1S02H9B3K	Bradi3g24450	Os10t0368902-00	Sb02g004626.1
HJKAX1S02H9DOR	Bradi2g46140	Os01t0668400-00	Sb03g030710.1
HJKAX1S02H9G8B	Bradi2g21217	Os05t0494900-02	Sb09g024270.1
HJKAX1S02H9OS5	Bradi1g67800	Os03t0254700-01	Sb01g040800.1
HJKAX1S02H9X4Z	Bradi1g30032	Os06t0725100-01	Sb10g030540.1
HJKAX1S02HA9LS	Bradi1g76140	Os03t0133900-01	Sb01g048040.1
HJKAX1S02HAE2S	Bradi3g55987	Os04t0303100-00	Sb07g026780.1
HJKAX1S02HAHST	Bradi3g44347	Os02t0516600-02	Sb04g021110.1
HJKAX1S02HB1YB	Bradi2g58380	Os01t0695700-00	Sb03g031990.1
HJKAX1S02HB5ME	Bradi1g17580	Os07t0681600-01	Sb02g043160.1
HJKAX1S02HBM87	Bradi1g28210	Os07t0421600-00	Sb01g026760.1
HJKAX1S02HBPIO	Bradi3g08910	Os02t0232400-02	Sb04g008330.1
HJKAX1S02HC0C8	Bradi3g47960	Os02t0601800-04	Sb04g025160.1
HJKAX1S02HC0PT	Bradi1g73970	Os03t0165900-01	Sb01g046120.1
HJKAX1S02HC2HE	Bradi3g56730	Os02t0827300-01	Sb10g031230.1
HJKAX1S02HCJBN	Bradi1g26040	Os07t0522500-01	Sb02g034950.1
HJKAX1S02HCLBK	Bradi2g47220	Os01t0693400-01	Sb03g031860.1
HJKAX1S02HCY3J	Bradi4g13940	Os11t0610900-02	Sb05g024270.1
HJKAX1S02HD11Q	Bradi1g52330	Os06t0103600-02	Sb10g000400.1
HJKAX1S02HD1LV	Bradi1g47340	Os01t0258600-00	Sb02g039280.1
HJKAX1S02HD86D	Bradi2g18270	Os09t0241100-01	Sb10g019730.1
HJKAX1S02HDC10	Bradi1g29690	Os06t0728600-00	Sb10g030940.1
HJKAX1S02HDFBW	Bradi1g50380	Os09t0123300-01	Sb01g027530.1
HJKAX1S02HDJJQ	Bradi2g12700	Os01t0351200-00	Sb03g013880.1
HJKAX1S02HDP3U	Bradi3g08420	Os02t0224400-01	Sb04g007960.1
HJKAX1S02HDQDT	Bradi5g04577	Os04t0221600-01	Sb06g003300.1
HJKAX1S02HDVJR	Bradi1g52760	Os03t0844500-01	Sb01g001550.1
HJKAX1S02HDVN7	Bradi3g56787	Os09t0439400-01	Sb02g025730.1
HJKAX1S02HE5BO	Bradi1g59910	Os03t0417900-01	Sb01g032420.1
HJKAX1S02HEAQJ	Bradi2g11090	Os01t0286000-01	Sb03g011650.1
HJKAX1S02HERUT	Bradi3g36190	Os01t0896300-00	Sb03g042580.1
HJKAX1S02HETL1	Bradi5g13537	Os08t0249600-01	Sb06g020256.1
HJKAX1S02HEWQO	Bradi1g28410	Os07t0467200-01	Sb02g032870.1
HJKAX1S02HF7JW	Bradi2g40747	Os01t0549200-03	Sb03g025250.1
HJKAX1S02HFB9U	Bradi1g69510	Os06t0305200-01	Sb01g042430.1
HJKAX1S02HFCOP	Bradi4g13940	Os11t0610900-01	Sb05g024270.1
HJKAX1S02HFG3K	Bradi3g60337	Os02t0262800-01	Sb04g009750.1
HJKAX1S02HFPT1	Bradi3g15520	Os08t0178100-01	Sb07g004940.1
HJKAX1S02HFZVT	Bradi1g55090	Os07t0186400-01	Sb02g004890.1
HJKAX1S02HG726	Bradi1g48264	Os06t0167000-04	Sb10g004680.1
HJKAX1S02HG95K	Bradi5g14210	Os04t0490800-01	Sb06g021010.1
HJKAX1S02HGRXO	Bradi5g22100	Os04t0620400-01	Sb06g028900.2
HJKAX1S02HH4S3	Bradi1g43300	Os06t0294200-01	Sb02g017490.1
HJKAX1S02HH61A	Bradi1g67150	Os12t0295600-00	Sb08g001210.1
HJKAX1S02HH8VL	Bradi5g15912	Os12t0517200-01	Sb01g008620.1
HJKAX1S02HHAKA	Bradi1g53085	Os07t0260400-01	Sb02g008130.1
HJKAX1S02HHR7G	Bradi1g32050	Os06t0666100-01	Sb04g004830.1
HJKAX1S02HISW7	Bradi1g52230	Os12t0279000-01	Sb10g000500.1
HJKAX1S02HJ5WF	Bradi3g02997	Os02t0132600-02	Sb04g002710.1
HJKAX1S02HJ9Z9	Bradi4g23730	Os10t0424100-00	Sb06g000720.1
HJKAX1S02HJIFB	Bradi3g20420	Os08t0308700-00	Sb02g014000.1
HJKAX1S02HJMDG	Bradi2g14600	Os05t0196500-01	Sb04g036630.1
HJKAX1S02HJO4U	Bradi4g17317	Os11t0525600-05	Sb05g019600.1
HJKAX1S02HJOJ1	Bradi1g71600	Os08t0550100-01	Sb07g024800.1
HJKAX1S02HK1BG	Bradi1g33010	Os09t0135400-01	Sb03g007020.1
HJKAX1S02HK374	Bradi3g43050	Os04t0492300-01	Sb06g021120.1
HJKAX1S02HK9ME	Bradi2g09080	Os01t0254100-02	Sb03g009770.3
HJKAX1S02HKBL8	Bradi3g51690	Os02t0679200-01	Sb04g031880.1
HJKAX1S02HKCOD	Bradi2g27007	Os05t0382000-01	Sb09g018900.1
HJKAX1S02HKXR9	Bradi3g28970	Os01t0200300-01	Sb03g002660.1
HJKAX1S02HL04R	Bradi3g16880	Os03t0797500-01	Sb01g005140.1
HJKAX1S02HL0ID	Bradi1g49930	Os06t0111100-01	Sb05g001140.1
HJKAX1S02HL2HT	Bradi1g31307	Os01t0338100-00	Sb03g013580.1
HJKAX1S02HL2TE	Bradi1g77637	Os03t0113700-01	Sb01g017050.1
HJKAX1S02HL5WW	Bradi3g35020	Os03t0594100-01	Sb01g020810.1
HJKAX1S02HLK32	Bradi4g18377	Os11t0507400-01	Sb05g018100.1
HJKAX1S02HLN7K	Bradi4g10100	Os02t0493050-00	Sb04g019750.1
HJKAX1S02HM1RH	Bradi3g26391	Os12t0291400-01	Sb05g003480.1
HJKAX1S02HM3RA	Bradi1g18720	Os07t0661900-01	Sb02g042040.1
HJKAX1S02HM57L	Bradi5g04567	Os02t0101700-01	Sb06g003290.1
HJKAX1S02HMJGR	Bradi2g51570	Os04t0197200-01	Sb03g036190.1
HJKAX1S02HMOJH	Bradi2g45460	Os01t0655800-01	Sb03g029880.1
HJKAX1S02HMTJ4	Bradi5g22077	Os04t0620066-00	Sb06g028880.1
HJKAX1S02HN2HR	Bradi5g11300	Os04t0443500-01	Sb06g017610.2
HJKAX1S02HO0HW	Bradi2g10617	Os08t0468400-01	Sb07g024910.1
HJKAX1S02HOARO	Bradi2g13535	Os02t0491900-00	Sb09g000390.1
HJKAX1S02HOLFY	Bradi1g20270	Os07t0634600-01	Sb02g040470.1
HJKAX1S02HPF0Z	Bradi3g56035	Os02t0822900-01	Sb04g037780.1
HJKAX1S02HPI62	Bradi2g33230	Os10t0565600-01	Sb01g032700.1
HJKAX1S02HPQGV	Bradi5g27530	Os04t0691800-01	Sb09g021260.1
HJKAX1S02HPTTL	Bradi2g61140	Os01t0955000-02	Sb03g046200.1
HJKAX1S02HPUW6	Bradi1g19590	Os09t0502600-00	Sb05g019620.1
HJKAX1S02HPYNN	Bradi2g40860	Os09t0261300-01	Sb01g000720.1
HJKAX1S02HQ32Q	Bradi2g08980	Os12t0165900-01	Sb06g020700.1
HJKAX1S02HQTVX	Bradi1g77867	Os03t0110900-01	Sb01g049850.1
HJKAX1S02HR39B	Bradi3g09540	Os06t0528600-01	Sb04g001510.1
HJKAX1S02HRADR	Bradi1g53060	Os07t0264100-01	Sb02g008660.1
HJKAX1S02HRQJB	Bradi2g08410	Os09t0133800-01	Sb07g002540.1
HJKAX1S02HRTS9	Bradi3g09770	Os02t0260700-02	Sb04g009720.1
HJKAX1S02HS1IP	Bradi5g25960	Os07t0477000-01	Sb02g033110.1
HJKAX1S02HSAZJ	Bradi3g39730	Os08t0502000-01	Sb02g019320.1
HJKAX1S02HSCX5	Bradi3g16450	Os08t0158500-01	Sb07g003970.1
HJKAX1S02HSF9M	Bradi3g18640	Os10t0425900-01	Sb07g026735.1
HJKAX1S02HSGOG	Bradi3g58130	Os10t0400800-01	Sb04g034020.1
HJKAX1S02HSIGB	Bradi1g32050	Os02t0172800-01	Sb04g004830.1
HJKAX1S02HSL39	Bradi5g20420	Os04t0599650-00	Sb06g027382.1
HJKAX1S02HTBU7	Bradi4g14937	Os05t0574600-01	Sb05g025040.1
HJKAX1S02HTJG7	Bradi2g61860	Os01t0967900-01	Sb03g047100.1
HJKAX1S02HTWA6	Bradi1g69760	Os03t0216800-01	Sb01g042735.1
HJKAX1S02HUB95	Bradi1g77650	Os03t0113800-01	Sb01g017010.1
HJKAX1S02HUOTJ	Bradi1g28410	Os07t0467200-01	Sb02g032870.1
HJKAX1S02HUZFQ	Bradi1g65490	Os03t0292800-01	Sb01g038390.1
HJKAX1S02HV3GD	Bradi3g52420	Os03t0855100-01	Sb01g000696.1
HJKAX1S02HVC5J	Bradi1g31350	Os09t0429400-00	Sb02g025280.1
HJKAX1S02HVQHM	Bradi1g42320	Os06t0489200-01	Sb10g014430.1
HJKAX1S02HVX4F	Bradi1g60740	Os03t0389900-02	Sb01g033580.1
HJKAX1S02HW5XY	Bradi2g14330	Os01t0574500-01	Sb03g025820.1
HJKAX1S02HW6XC	Bradi5g00830	Os04t0182200-01	Sb06g002900.1
HJKAX1S02HWEDJ	Bradi1g29776	Os01t0253100-02	Sb03g009670.1
HJKAX1S02HWH8W	Bradi4g03030	Os09t0462875-00	Sb02g026870.1
HJKAX1S02HWHMM	Bradi4g19937	Os07t0280200-01	Sb02g020270.1
HJKAX1S02HWI51	Bradi1g74580	Os03t0158200-01	Sb01g046570.1
HJKAX1S02HWRD1	Bradi3g20590	Os08t0326600-01	Sb06g033930.1
HJKAX1S02HWUPN	Bradi2g37030	Os03t0667400-01	Sb01g012310.1
HJKAX1S02HWURH	Bradi1g33457	Os06t0693000-01	Sb10g028240.1
HJKAX1S02HX13L	Bradi3g40307	Os08t0522600-01	Sb02g028760.1
HJKAX1S02HX27R	Bradi3g18550	Os07t0645900-00	Sb01g028180.1
HJKAX1S02HXAXE	Bradi2g52970	Os09t0349100-00	Sb02g022730.1
HJKAX1S02HXFO1	Bradi3g04350	Os02t0153700-01	Sb04g003810.1
HJKAX1S02HXHYR	Bradi1g54807	Os07t0191700-01	Sb02g005590.1
HJKAX1S02HXLYP	Bradi3g36810	Os08t0468400-01	Sb07g024910.1
HJKAX1S02HXWTX	Bradi5g04577	Os04t0221600-01	Sb06g003300.1
HJKAX1S02HY31I	Bradi1g35680	Os09t0333000-00	Sb02g022270.1
HJKAX1S02HYFGK	Bradi3g09770	Os02t0260700-02	Sb04g009720.1
HJKAX1S02HZ2SR	Bradi5g22250	Os04t0623500-01	Sb06g028990.1
HJKAX1S02HZ5RG	Bradi1g67800	Os03t0254700-01	Sb01g040800.1
HJKAX1S02HZAV0	Bradi3g03990	Os02t0150100-02	Sb01g035760.1
HJKAX1S02HZB9A	Bradi5g20420	Os04t0599650-00	Sb06g027382.1
HJKAX1S02HZF19	Bradi3g39900	Os09t0487700-01	Sb07g027850.1
HJKAX1S02HZZI0	Bradi1g53085	Os07t0260400-01	Sb02g008130.1
HJKAX1S02HZZW1	Bradi3g05292	Os01t0603500-00	Sb03g025650.1
HJKAX1S02I0BO0	Bradi2g12810	Os01t0363900-01	Sb03g014460.1
HJKAX1S02I0FC0	Bradi3g15520	Os08t0178100-01	Sb07g004940.1
HJKAX1S02I0HXX	Bradi1g75820	Os10t0469900-01	Sb01g047690.1
HJKAX1S02I0SWJ	Bradi3g22380	Os08t0343300-01	Sb01g023530.1
HJKAX1S02I0V8B	Bradi1g56800	Os07t0595800-01	Sb02g038240.1
HJKAX1S02I0Y3E	Bradi1g78340	Os03t0102700-01	Sb01g050430.1
HJKAX1S02I1085	Bradi2g61570	Os01t0963300-01	Sb03g046820.1
HJKAX1S02I12P1	Bradi2g25300	Os05t0416400-00	Sb05g022370.1
HJKAX1S02I1A98	Bradi2g09130	Os03t0829100-01	Sb01g002410.1
HJKAX1S02I1F2V	Bradi3g60337	Os02t0262800-01	Sb04g009750.1
HJKAX1S02I1NAS	Bradi3g22370	Os08t0344100-01	Sb07g018230.1
HJKAX1S02I1OXO	Bradi4g18300	Os11t0514100-00	Sb05g018443.1
HJKAX1S02I21XS	Bradi3g37010	Os08t0439100-01	Sb07g021510.1
HJKAX1S02I24CU	Bradi1g41940	Os09t0281300-02	Sb10g018720.1
HJKAX1S02I29CI	Bradi1g42450	Os09t0551000-00	Sb06g029730.1
HJKAX1S02I2E0G	Bradi3g36750	Os08t0435800-01	Sb07g021270.2
HJKAX1S02I2Q63	Bradi2g36180	Os08t0265300-00	Sb07g005720.1
HJKAX1S02I2QF0	Bradi2g05234	Os01t0182700-01	Sb03g003640.1
HJKAX1S02I2SNS	Bradi3g57600	Os02t0771800-01	Sb04g034540.1
HJKAX1S02I2TFP	Bradi2g10870	Os01t0281000-01	Sb03g011420.1
HJKAX1S02I3CNQ	Bradi3g46855	Os02t0577700-00	Sb04g023920.1
HJKAX1S02I3FQI	Bradi1g74120	Os03t0165000-00	Sb01g046210.1
HJKAX1S02I3K12	Bradi1g73770	Os03t0169100-01	Sb01g045920.3
HJKAX1S02I3KY7	Bradi3g10037	Os02t0271000-01	Sb05g022620.1
HJKAX1S02I3VWR	Bradi2g14560	Os11t0619500-00	Sb07g026460.1
HJKAX1S02I40QX	Bradi1g29457	Os06t0730300-01	Sb10g031140.1
HJKAX1S02I4138	Bradi1g36730	Os06t0602400-01	Sb10g023440.1
HJKAX1S02I4UYW	Bradi3g58120	Os01t0598900-00	Sb04g034030.1
HJKAX1S02I517V	Bradi2g27700	Os01t0931400-02	Sb03g044860.1
HJKAX1S02I59HM	Bradi2g56160	Os01t0868300-01	Sb03g041040.1
HJKAX1S02I5DS1	Bradi2g54600	Os05t0459900-01	Sb03g039390.1
HJKAX1S02I5EJH	Bradi4g07717	Os06t0102800-01	Sb10g000300.1
HJKAX1S02I5F7Q	Bradi0012s00200	Os03t0177900-02	Sb02g036420.1
HJKAX1S02I5FOA	Bradi5g22330	Os04t0625000-01	Sb06g029080.1
HJKAX1S02I5GCI	Bradi1g60340	Os03t0401100-01	Sb02g039310.1
HJKAX1S02I5K3L	Bradi3g29700	Os03t0860700-00	Sb01g000330.1
HJKAX1S02I5ZAA	Bradi1g77130	Os10t0536700-01	Sb02g040670.1
HJKAX1S02I62BM	Bradi3g18990	Os08t0248800-01	Sb07g008570.1
HJKAX1S02I6BQD	Bradi3g45720	Os02t0553600-01	Sb04g022580.1
HJKAX1S02I6K55	Bradi2g31720	Os05t0252000-01	Sb09g008230.1
HJKAX1S02I6KXR	Bradi3g43050	Os04t0492300-01	Sb06g021120.1
HJKAX1S02I71S5	Bradi2g10990	Os03t0848200-01	Sb01g001350.1
HJKAX1S02I79JP	Bradi1g67060	Os03t0266700-01	Sb01g040020.1
HJKAX1S02I7HRO	Bradi4g15150	Os11t0585700-01	Sb01g004650.1
HJKAX1S02I7OKK	Bradi1g21497	Os07t0615000-01	Sb02g039180.1
HJKAX1S02I7ULE	Bradi3g06727	Os02t0192400-01	Sb04g006240.1
HJKAX1S02I7UUZ	Bradi1g53085	Os07t0260400-01	Sb02g008130.1
HJKAX1S02I7XBF	Bradi2g19297	Os09t0349100-00	Sb09g026180.1
HJKAX1S02I80LL	Bradi3g18250	Os08t0227400-00	Sb07g006460.1
HJKAX1S02I84OL	Bradi2g57720	Os05t0506900-01	Sb09g024910.1
HJKAX1S02I84X7	Bradi5g01050	Os04t0141800-00	Sb03g002940.1
HJKAX1S02I8BTO	Bradi2g17090	Os05t0556201-00	Sb03g031260.1
HJKAX1S02I8NSS	Bradi2g61830	Os01t0966700-01	Sb03g047060.1
HJKAX1S02I8UU8	Bradi3g16660	Os05t0151000-00	Sb07g003680.1
HJKAX1S02I90RX	Bradi1g60110	Os03t0411800-01	Sb01g032670.1
HJKAX1S02I98D1	Bradi1g34566	Os06t0705300-02	Sb10g029305.1
HJKAX1S02I9KW6	Bradi5g12370	Os04t0459900-01	Sb06g018930.1
HJKAX1S02I9UMH	Bradi2g13450	Os01t0528800-01	Sb04g011550.1
HJKAX1S02IA2MM	Bradi1g67770	Os03t0255000-01	Sb01g040760.1
HJKAX1S02IA3KY	Bradi3g37840	Os05t0160800-01	Sb07g022680.1
HJKAX1S02IA74W	Bradi4g02317	Os09t0339000-01	Sb05g023980.1
HJKAX1S02IADFL	Bradi1g27027	Os07t0495900-03	Sb02g033940.1
HJKAX1S02IAE2V	Bradi1g65740	Os06t0215400-01	Sb02g010236.1
HJKAX1S02IAFHI	Bradi2g49460	Os01t0742500-01	Sb03g034230.1
HJKAX1S02IAIVR	Bradi3g13980	Os08t0120000-05	Sb07g002070.1
HJKAX1S02IAQKR	Bradi2g16500	Os03t0619400-01	Sb03g005190.1
HJKAX1S02IAXMS	Bradi2g61180	Os06t0473100-00	Sb05g000300.1
HJKAX1S02IAXNG	Bradi1g56720	Os07t0164300-01	Sb02g003700.1
HJKAX1S02IB3ZQ	Bradi3g23340	Os10t0377800-01	Sb0013s012240.1
HJKAX1S02IBBSR	Bradi2g51130	Os01t0769200-01	Sb03g035770.1
HJKAX1S02IBH9N	Bradi1g17710	Os02t0167700-01	Sb04g004540.1
HJKAX1S02IBKEN	Bradi2g29550	Os05t0351500-01	Sb09g016520.1
HJKAX1S02IBO1L	Bradi4g07990	Os12t0429200-01	Sb08g004410.1
HJKAX1S02IBRMR	Bradi2g05700	Os01t0191300-01	Sb03g003170.1
HJKAX1S02IC1AO	Bradi1g78750	Os06t0554800-01	Sb08g002900.1
HJKAX1S02ICG3F	Bradi1g53060	Os07t0263400-00	Sb02g008660.1
HJKAX1S02ICOER	Bradi4g05260	Os08t0138200-00	Sb07g002870.1
HJKAX1S02ICPMK	Bradi2g59537	Os01t0929000-01	Sb03g044720.1
HJKAX1S02ICRJM	Bradi3g06727	Os02t0192400-02	Sb04g006240.1
HJKAX1S02ICRNU	Bradi3g19347	Os08t0266700-01	Sb07g009570.1
HJKAX1S02ICXJM	Bradi2g59660	Os01t0930800-01	Sb03g037780.1
HJKAX1S02ID7M6	Bradi2g02477	Os04t0177000-00	Sb06g002970.1
HJKAX1S02IDATE	Bradi5g20420	Os04t0599650-00	Sb06g027384.1
HJKAX1S02IDH5Y	Bradi3g40307	Os08t0522600-01	Sb02g028760.1
HJKAX1S02IDP2F	Bradi2g07040	Os01t0217800-01	Sb03g001740.1
HJKAX1S02IDYDK	Bradi3g47060	Os02t0581300-01	Sb02g023420.1
HJKAX1S02IE2T4	Bradi2g01430	Os04t0402100-01	Sb06g015020.4
HJKAX1S02IE52V	Bradi3g22660	Os06t0354500-01	Sb03g039670.1
HJKAX1S02IENYI	Bradi1g17920	Os03t0579300-00	Sb04g003890.1
HJKAX1S02IEQ20	Bradi1g66317	Os09t0114500-02	Sb01g039180.1
HJKAX1S02IESO2	Bradi2g37570	Os03t0281600-02	Sb01g038990.1
HJKAX1S02IEV91	Bradi5g02400	Os04t0102500-01	Sb06g000380.1
HJKAX1S02IEWAP	Bradi1g59300	Os03t0756500-00	Sb02g001060.1
HJKAX1S02IF4Q2	Bradi4g06220	Os02t0553000-01	Sb05g026570.1
HJKAX1S02IF5VF	Bradi2g39390	Os08t0170100-01	Sb09g004210.1
HJKAX1S02IF7YS	Bradi3g19890	Os07t0434500-01	Sb07g002945.1
HJKAX1S02IFTXP	Bradi3g01170	Os02t0111600-01	Sb04g000880.1
HJKAX1S02IFYCE	Bradi3g16660	Os05t0151000-00	Sb07g003680.1
HJKAX1S02IG5VK	Bradi2g62760	Os01t0977600-03	Sb05g002400.1
HJKAX1S02IGY2S	Bradi1g20510	Os07t0477500-01	Sb07g019350.1
HJKAX1S02IH2RC	Bradi5g15120	Os04t0507000-01	Sb06g021950.1
HJKAX1S02IH7PR	Bradi3g16250	Os08t0162100-01	Sb07g004180.1
HJKAX1S02IHBI1	Bradi2g22097	Os12t0485400-01	Sb06g026720.1
HJKAX1S02IHGWT	Bradi3g38450	Os09t0468000-01	Sb02g027180.1
HJKAX1S02IHMTW	Bradi1g68110	Os03t0248000-03	Sb01g041090.1
HJKAX1S02IIQRZ	Bradi1g70937	Os03t0203100-01	Sb01g043640.1
HJKAX1S02IIRU8	Bradi1g26090	Os07t0520400-01	Sb02g034890.1
HJKAX1S02IJ2XE	Bradi3g49250	Os04t0518100-01	Sb06g022740.1
HJKAX1S02IJBNI	Bradi2g62760	Os01t0977600-01	Sb05g002400.1
HJKAX1S02IJF43	Bradi1g30180	Os06t0717400-01	Sb10g030300.1
HJKAX1S02IJF81	Bradi3g60127	Os02t0782800-01	Sb04g035180.1
HJKAX1S02IJQBO	Bradi3g20070	Os08t0300300-01	Sb04g006250.1
HJKAX1S02IJZX3	Bradi5g01823	Os03t0347900-01	Sb07g020980.1
HJKAX1S02IK12L	Bradi4g23820	Os10t0435300-00	Sb01g021410.1
HJKAX1S02IKODY	Bradi2g10470	Os01t0244000-00	Sb07g028440.1
HJKAX1S02IKP3V	Bradi1g17710	Os02t0167700-01	Sb04g004540.1
HJKAX1S02IKYLJ	Bradi3g16920	Os08t0154600-01	Sb07g003610.1
HJKAX1S02IL5NR	Bradi1g37630	Os06t0567000-01	Sb10g022410.1
HJKAX1S02IL7QG	Bradi4g15270	Os09t0551400-00	Sb02g021800.1
HJKAX1S02IL878	Bradi1g67430	Os03t0261900-01	Sb01g040400.1
HJKAX1S02ILDP9	Bradi3g15520	Os08t0178100-01	Sb07g004940.1
HJKAX1S02ILFE9	Bradi4g07717	Os06t0102800-01	Sb10g000300.1
HJKAX1S02ILK7H	Bradi1g20770	Os07t0626600-01	Sb02g039960.1
HJKAX1S02ILT5L	Bradi3g06727	Os02t0192400-01	Sb04g006240.1
HJKAX1S02IM9B2	Bradi1g53670	Os07t0232900-00	Sb02g006940.1
HJKAX1S02IMDUM	Bradi2g20460	Os05t0508300-01	Sb09g024940.1
HJKAX1S02IMLCN	Bradi1g59910	Os03t0417900-01	Sb01g032420.1
HJKAX1S02IMPJD	Bradi1g48264	Os06t0167000-04	Sb10g004680.1
HJKAX1S02IMTWD	Bradi3g37820	Os02t0503850-00	Sb01g007395.1
HJKAX1S02IMX1T	Bradi3g59620	Os03t0276700-01	Sb01g039420.1
HJKAX1S02IN0JF	Bradi1g75540	Os07t0269400-00	Sb07g003260.1
HJKAX1S02IN3H7	Bradi2g13767	Os01t0507500-01	Sb01g011550.1
HJKAX1S02INE52	Bradi2g56120	Os01t0867800-01	Sb09g021560.1
HJKAX1S02INK7G	Bradi3g04970	Os02t0167000-00	Sb04g004480.1
HJKAX1S02INMSQ	Bradi3g60680	Os02t0831400-01	Sb04g038400.1
HJKAX1S02INRSY	Bradi2g07260	Os01t0221500-01	Sb03g001420.1
HJKAX1S02INRVF	Bradi2g01320	Os01t0117300-00	Sb03g008150.1
HJKAX1S02INVPS	Bradi2g39320	Os01t0971400-01	Sb03g047290.1
HJKAX1S02IO0OV	Bradi2g54640	Os01t0841500-01	Sb03g039470.1
HJKAX1S02IO6D8	Bradi3g15520	Os08t0178100-01	Sb07g004940.1
HJKAX1S02IOFS1	Bradi2g00840	Os09t0569400-01	Sb01g001930.1
HJKAX1S02IOOAK	Bradi1g23600	Os07t0577700-01	Sb02g037420.1
HJKAX1S02IOR5T	Bradi3g06447	Os06t0102900-01	Sb10g000310.1
HJKAX1S02IP1ZA	Bradi2g10800	Os01t0279400-01	Sb03g011490.1
HJKAX1S02IPAEP	Bradi2g05487	Os01t0185400-01	Sb03g003380.1
HJKAX1S02IPRQT	Bradi1g61290	Os03t0375966-00	Sb01g034150.1
HJKAX1S02IPY3O	Bradi2g40860	Os09t0261300-01	Sb01g000720.1
HJKAX1S02IQ1E0	Bradi2g59260	Os01t0911000-01	Sb03g043440.1
HJKAX1S02IQIZV	Bradi1g74580	Os03t0158200-01	Sb01g046570.1
HJKAX1S02IQLC4	Bradi1g29690	Os06t0728600-00	Sb10g030940.1
HJKAX1S02IQMWF	Bradi1g23960	Os07t0572900-01	Sb02g037080.1
HJKAX1S02IR1TL	Bradi2g54110	Os01t0833000-01	Sb03g038900.1
HJKAX1S02IRQQI	Bradi3g19220	Os08t0262500-01	Sb07g009390.1
HJKAX1S02IRXVL	Bradi3g22345	Os08t0345500-00	Sb07g011890.1
HJKAX1S02ISAR8	Bradi3g55490	Os02t0819000-00	Sb04g037340.1
HJKAX1S02ISQWB	Bradi3g42720	Os03t0615300-01	Sb10g031235.1
HJKAX1S02IT3LT	Bradi1g72490	Os03t0182400-01	Sb01g045110.1
HJKAX1S02IT6CB	Bradi3g17040	Os08t0152800-00	Sb07g003500.1
HJKAX1S02ITC8X	Bradi3g15277	Os08t0373000-00	Sb04g007890.1
HJKAX1S02ITFNV	Bradi2g39720	Os01t0117600-01	Sb03g025630.1
HJKAX1S02ITLCF	Bradi1g53085	Os07t0260400-01	Sb02g008130.1
HJKAX1S02ITQX3	Bradi1g73960	Os03t0166000-01	Sb01g046110.2
HJKAX1S02ITS7S	Bradi1g66290	Os03t0280000-01	Sb01g039110.1
HJKAX1S02ITT8S	Bradi5g17020	Os09t0528000-03	Sb02g030680.1
HJKAX1S02IUGOQ	Bradi3g19890	Os06t0255700-01	Sb07g002945.1
HJKAX1S02IUIW9	Bradi1g32610	Os07t0270950-01	Sb02g008800.1
HJKAX1S02IV0JP	Bradi5g26580	Os04t0685600-01	Sb06g033600.1
HJKAX1S02IV22P	Bradi4g03787	Os08t0531000-02	Sb07g025980.1
HJKAX1S02IVK9R	Bradi2g51710	Os01t0779100-00	Sb03g036360.1
HJKAX1S02IVS3S	Bradi3g35390	Os08t0398300-01	Sb07g019540.1
HJKAX1S02IW1QF	Bradi2g00824	Os09t0569200-01	Sb02g012320.1
HJKAX1S02IW59I	Bradi3g19810	Os08t0282400-01	Sb07g018430.1
HJKAX1S02IWC05	Bradi2g03130	Os07t0665700-01	Sb01g044520.1
HJKAX1S02IWE3G	Bradi5g25030	Os01t0601675-01	Sb03g027070.1
HJKAX1S02IWH7Y	Bradi1g22600	Os07t0598300-02	Sb02g038340.1
HJKAX1S02IWK9H	Bradi2g10286	Os01t0273500-01	Sb03g010900.1
HJKAX1S02IWL45	Bradi2g52150	Os01t0788500-01	Sb03g036800.1
HJKAX1S02IWQA5	Bradi1g70450	Os03t0210400-01	Sb01g043300.1
HJKAX1S02IWVTY	Bradi1g48697	Os06t0158900-00	Sb07g027770.1
HJKAX1S02IX11P	Bradi2g44240	Os05t0531800-00	Sb10g030500.1
HJKAX1S02IXJ4H	Bradi1g69057	Os03t0227900-00	Sb01g041910.1
HJKAX1S02IXQB0	Bradi2g08177	Os01t0236700-01	Sb03g000490.1
HJKAX1S02IXSCZ	Bradi3g32780	Os10t0548200-01	Sb01g029925.1
HJKAX1S02IXWB7	Bradi2g13450	Os01t0528800-01	Sb04g011550.1
HJKAX1S02IYETA	Bradi3g37020	Os09t0415800-01	Sb07g021500.1
HJKAX1S02IYFOG	Bradi1g61700	Os07t0644200-01	Sb01g034575.1
HJKAX1S02IYHTP	Bradi5g20980	Os04t0607100-01	Sb06g027880.1
HJKAX1S02IYPR5	Bradi2g62587	Os01t0976200-01	Sb01g012530.1
HJKAX1S02IYXW7	Bradi1g51710	Os06t0112100-01	Sb10g000960.2
HJKAX1S02IYYFF	Bradi1g58400	Os07t0150700-01	Sb02g003030.1
HJKAX1S02IZ0ZC	Bradi1g31350	Os09t0428600-00	Sb04g009830.1
HJKAX1S02IZ8JP	Bradi3g06253	Os08t0106900-00	Sb10g009420.1
HJKAX1S02IZFTY	Bradi2g13090	Os06t0120732-00	Sb04g007200.1
HJKAX1S02IZHQJ	Bradi3g45830	Os02t0556700-02	Sb04g022730.1
HJKAX1S02IZUDM	Bradi3g12902	Os08t0100500-01	Sb07g000099.1
HJKAX1S02J0C4H	Bradi3g57220	Os02t0778200-01	Sb04g034870.1
HJKAX1S02J0MG7	Bradi3g43290	Os02t0469600-01	Sb04g017830.1
HJKAX1S02J0VKO	Bradi1g28960	Os07t0437500-02	Sb02g010470.1
HJKAX1S02J11TA	Bradi4g01513	Os09t0479100-01	Sb02g027700.1
HJKAX1S02J16BJ	Bradi1g75600	Os03t0142500-01	Sb01g047460.1
HJKAX1S02J1A1X	Bradi1g61340	Os07t0633400-01	Sb01g034210.1
HJKAX1S02J2AHX	Bradi3g59210	Os01t0374600-00	Sb05g021895.1
HJKAX1S02J2D4C	Bradi1g55840	Os07t0239500-01	Sb02g007040.1
HJKAX1S02J2LKV	Bradi1g60340	Os07t0438550-01	Sb02g000745.1
HJKAX1S02J2TSA	Bradi1g17710	Os02t0167700-01	Sb04g004540.1
HJKAX1S02J33HX	Bradi5g09857	Os01t0113300-01	Sb02g019350.1
HJKAX1S02J385A	Bradi1g72180	Os03t0186100-01	Sb01g044830.1
HJKAX1S02J3ZMS	Bradi1g17710	Os02t0167700-01	Sb04g004540.1
HJKAX1S02J4110	Bradi2g51807	Os05t0365300-02	Sb03g036450.1
HJKAX1S02J4ABU	Bradi3g38690	Os09t0515800-01	Sb04g037270.1
HJKAX1S02J4TPH	Bradi1g23480	Os07t0581300-02	Sb02g037540.1
HJKAX1S02J4WJU	Bradi4g12877	Os11t0629582-00	Sb05g025190.1
HJKAX1S02J4WKI	Bradi1g69760	Os03t0216800-01	Sb01g042735.1
HJKAX1S02JAG06	Bradi5g22187	Os07t0141900-00	Sb02g020710.1
HJKAX1S02JAG4Z	Bradi1g77637	Os02t0774300-02	Sb02g028570.1
HJKAX1S02JAHFU	Bradi1g18760	Os07t0661600-01	Sb02g042010.1
HJKAX1S02JAL39	Bradi3g60337	Os02t0262800-01	Sb08g002290.1
HJKAX1S02JAMOD	Bradi2g49795	Os05t0518000-00	Sb03g034580.1
HJKAX1S02JAOPA	Bradi1g61310	Os03t0375300-03	Sb01g034180.1
HJKAX1S02JAR1I	Bradi3g39580	Os07t0435400-01	Sb03g013640.1
HJKAX1S02JAY7R	Bradi2g23950	Os05t0443300-01	Sb09g021790.1
HJKAX1S02JB19U	Bradi1g29247	Os06t0731600-00	Sb10g031265.1
HJKAX1S02JBI5A	Bradi1g56890	Os03t0694900-01	Sb02g003650.1
HJKAX1S02JBL3O	Bradi3g50377	Os10t0549100-01	Sb04g033220.1
HJKAX1S02JCATH	Bradi3g59600	Os03t0823800-01	Sb01g002960.1
HJKAX1S02JCIFR	Bradi4g15450	Os03t0804800-01	Sb05g022470.1
HJKAX1S02JCSOM	Bradi3g56610	Os02t0722300-01	Sb04g029570.2
HJKAX1S02JDFYW	Bradi2g08010	Os08t0307300-01	Sb03g000640.2
HJKAX1S02JDLMB	Bradi2g31100	Os05t0292200-01	Sb04g029230.1
HJKAX1S02JDSDL	Bradi3g42037	Os10t0370100-01	Sb02g011040.1
HJKAX1S02JE0AS	Bradi1g20870	Os07t0616500-01	Sb02g039250.1
HJKAX1S02JE96J	Bradi1g52970	Os07t0274400-01	Sb02g008920.1
HJKAX1S02JEU7R	Bradi1g48264	Os06t0167000-02	Sb10g004680.1
HJKAX1S02JF0AO	Bradi1g61130	Os03t0379100-01	Sb01g034010.1
HJKAX1S02JF20B	Bradi2g59280	Os07t0645900-00	Sb02g032880.1
HJKAX1S02JF8WA	Bradi2g51510	Os03t0799200-01	Sb01g004990.1
HJKAX1S02JFHBE	Bradi3g04130	Os05t0147400-01	Sb02g043440.1
HJKAX1S02JFWEM	Bradi4g07541	Os11t0514100-00	Sb05g018376.1
HJKAX1S02JGL2L	Bradi1g56290	Os07t0454700-01	Sb10g003610.1
HJKAX1S02JGOFN	Bradi1g40407	Os06t0332700-00	Sb10g019660.1
HJKAX1S02JGRJS	Bradi2g05700	Os01t0191300-01	Sb03g003170.1
HJKAX1S02JH01V	Bradi3g06420	Os11t0440200-00	Sb05g001550.1
HJKAX1S02JH322	Bradi3g09770	Os02t0260700-02	Sb04g009720.1
HJKAX1S02JH85V	Bradi2g19500	Os05t0520100-00	Sb09g025930.1
HJKAX1S02JHBAK	Bradi3g57450	Os02t0774300-02	Sb01g017050.1
HJKAX1S02JIE98	Bradi1g73877	Os03t0167600-01	Sb07g024875.1
HJKAX1S02JIKK9	Bradi1g66687	Os03t0274000-01	Sb01g039660.1
HJKAX1S02JIPMW	Bradi3g33537	Os10t0563500-01	Sb01g028850.1
HJKAX1S02JITST	Bradi3g19650	Os08t0276400-01	Sb07g017590.1
HJKAX1S02JJ9UF	Bradi2g45770	Os01t0663051-00	Sb03g030330.1
HJKAX1S02JJJER	Bradi2g49300	Os01t0739200-01	Sb03g034070.1
HJKAX1S02JJVL1	Bradi2g12330	Os01t0331100-01	Sb03g013400.1
HJKAX1S02JK5UY	Bradi1g20550	Os07t0628600-00	Sb02g040150.1
HJKAX1S02JK68D	Bradi2g53310	Os01t0817000-01	Sb03g037980.1
HJKAX1S02JK6SD	Bradi1g46260	Os02t0773400-01	Sb04g034650.1
HJKAX1S02JK8VR	Bradi3g39650	Os08t0501500-00	Sb07g028190.1
HJKAX1S02JKBPB	Bradi4g06137	Os12t0527800-02	Sb08g016700.1
HJKAX1S02JKR4N	Bradi2g22150	Os05t0481000-01	Sb09g023610.1
HJKAX1S02JKUBG	Bradi2g48640	Os01t0725400-01	Sb03g033320.1
HJKAX1S02JKV9V	Bradi1g42000	Os11t0286800-02	Sb05g022740.1
HJKAX1S02JKXQK	Bradi3g57087	Os02t0780800-01	Sb04g035010.1
HJKAX1S02JL7HS	Bradi1g53290	Os07t0250900-01	Sb02g007670.1
HJKAX1S02JLAAX	Bradi1g66510	Os03t0276700-01	Sb01g039420.1
HJKAX1S02JLQXZ	Bradi3g00980	Os02t0107000-01	Sb02g040700.1
HJKAX1S02JLRGQ	Bradi1g63967	Os03t0320900-01	Sb01g036920.1
HJKAX1S02JLU7I	Bradi5g26890	Os03t0655700-02	Sb06g033720.1
HJKAX1S02JLYBD	Bradi3g46290	Os04t0365100-01	Sb05g023820.1
HJKAX1S02JM24J	Bradi4g01090	Os12t0626300-01	Sb03g010430.1
HJKAX1S02JM69W	Bradi2g27080	Os05t0297900-01	Sb08g004270.1
HJKAX1S02JMG3Z	Bradi1g45150	Os06t0229200-01	Sb10g008170.1
HJKAX1S02JMJL2	Bradi2g13337	Os01t0104800-02	Sb07g028350.1
HJKAX1S02JMQCA	Bradi3g03650	Os02t0780500-01	Sb03g007790.1
HJKAX1S02JMTSP	Bradi3g40800	Os08t0524100-01	Sb07g026650.1
HJKAX1S02JMWGW	Bradi3g43050	Os04t0492300-01	Sb05g019520.1
HJKAX1S02JMZU7	Bradi1g27807	Os07t0481000-02	Sb02g033310.1
HJKAX1S02JNTQ6	Bradi1g65930	Os03t0283900-01	Sb01g038833.1
HJKAX1S02JO51B	Bradi1g74070	Os03t0165266-00	Sb01g046180.1
HJKAX1S02JOQ8P	Bradi1g53085	Os07t0260400-01	Sb02g008130.1
HJKAX1S02JOVHE	Bradi3g42810	Os08t0558100-01	Sb07g024180.1
HJKAX1S02JOW06	Bradi3g49150	Os02t0623500-02	Sb01g002140.1
HJKAX1S02JPD02	Bradi3g09540	Os06t0528600-01	Sb04g001510.1
HJKAX1S02JPMBJ	Bradi1g54440	Os03t0806600-01	Sb02g006070.1
HJKAX1S02JPO53	Bradi2g54640	Os01t0841500-01	Sb03g039470.1
HJKAX1S02JPSIO	Bradi1g44340	Os06t0249500-00	Sb10g008940.1
HJKAX1S02JR0N5	Bradi3g03720	Os02t0146700-01	Sb04g003410.1
HJKAX1S02JR63O	Bradi1g24030	Os07t0572000-01	Sb02g036960.1
HJKAX1S02JR7SL	Bradi3g54660	Os02t0805500-01	Sb04g036470.1
HJKAX1S02JR8MP	Bradi4g05270	Os05t0141200-00	Sb02g012050.1
HJKAX1S02JRT2N	Bradi2g02700	Os01t0140400-02	Sb03g006620.1
HJKAX1S02JRV7V	Bradi4g10100	Os08t0233400-01	Sb04g019783.1
HJKAX1S02JRZCN	Bradi2g51710	Os07t0570300-01	Sb02g036860.2
HJKAX1S02JS56R	Bradi4g21980	Os12t0486900-01	Sb05g005185.1
HJKAX1S02JSB1S	Bradi1g71100	Os08t0557500-02	Sb01g043790.1
HJKAX1S02JSUNV	Bradi1g39436	Os06t0505302-00	Sb10g020014.1
HJKAX1S02JSYJ4	Bradi1g28260	Os07t0471300-01	Sb02g032980.1
HJKAX1S02JT0AN	Bradi3g15520	Os08t0178100-01	Sb07g004940.1
HJKAX1S02JTFZM	Bradi4g03240	Os10t0144000-00	Sb05g024590.1
HJKAX1S02JTTD2	Bradi3g38690	Os09t0515800-01	Sb04g037270.1
HJKAX1S02JU6ZY	Bradi3g40640	Os02t0176700-00	Sb02g028935.1
HJKAX1S02JU73G	Bradi5g00590	Os04t0165600-01	Sb06g001580.1
HJKAX1S02JU90U	Bradi2g05700	Os01t0191300-01	Sb03g003170.1
HJKAX1S02JUPGS	Bradi2g61017	Os01t0952700-01	Sb03g046070.1
HJKAX1S02JV3R6	Bradi3g58120	Os02t0762300-01	Sb04g034030.1
HJKAX1S02JV8AV	Bradi2g11890	Os01t0313300-01	Sb03g012890.1
HJKAX1S02JV8CX	Bradi3g48130	Os04t0492100-01	Sb06g021080.1
HJKAX1S02JVKSK	Bradi1g67700	Os03t0256400-01	Sb01g040670.1
HJKAX1S02JVMDJ	Bradi1g63250	Os03t0334700-01	Sb01g036200.1
HJKAX1S02JVT58	Bradi2g61842	Os01t0967100-01	Sb09g000680.1
HJKAX1S02JVVN6	Bradi3g45902	Os02t0557500-01	Sb04g022810.1
HJKAX1S02JVZS7	Bradi1g17710	Os02t0167700-01	Sb04g004540.1
HJKAX1S02JW9GD	Bradi4g02010	Os03t0850100-01	Sb06g001010.1
HJKAX1S02JWLCK	Bradi3g58130	Os10t0400800-02	Sb04g034020.1
HJKAX1S02JX549	Bradi2g56792	Os01t0879500-01	Sb03g041640.1
HJKAX1S02JXF6G	Bradi4g10100	Os02t0492900-01	Sb04g019750.1
HJKAX1S02JXSC9	Bradi1g69900	Os03t0215200-00	Sb01g042850.1
HJKAX1S02JXWLJ	Bradi1g60450	Os03t0397300-01	Sb01g033240.1
HJKAX1S02JY48V	Bradi3g48190	Os04t0339400-01	Sb02g033230.1
HJKAX1S02JY9L7	Bradi2g05017	Os01t0179400-01	Sb03g003800.1
HJKAX1S02JYXEG	Bradi2g33307	Os01t0672100-02	Sb04g024780.1
HJKAX1S02JYZGR	Bradi5g24370	Os04t0653400-01	Sb02g032640.1
HJKAX1S02JZ6OG	Bradi2g54110	Os01t0833000-01	Sb03g038900.1
HJKAX1S02JZ94E	Bradi1g63250	Os03t0334700-01	Sb01g036200.1
HJKAX1S02JZGMS	Bradi4g19117	Os01t0908100-02	Sb05g015560.1
HJKAX1S02JZKCD	Bradi2g39207	Os08t0372700-00	Sb07g022230.1
HJKAX1S02JZMZU	Bradi1g65000	Os03t0298800-01	Sb01g038060.1
HJKAX1S02JZTZ6	Bradi3g06727	Os02t0192400-01	Sb04g006240.1
HJKAX1S02JZY2R	Bradi3g05847	Os03t0403100-01	Sb10g006995.1
HRFOW6E01A0PWQ	Bradi1g17550	Os02t0511800-01	Sb04g000875.1
HRFOW6E01A0W5J	Bradi1g75540	Os07t0268800-01	Sb07g003260.1
HRFOW6E01A116V	Bradi5g20420	Os04t0599650-00	Sb06g027382.1
HRFOW6E01A1LRA	Bradi2g08860	Os01t0251200-01	Sb01g044380.1
HRFOW6E01A1UQA	Bradi1g42310	Os06t0488600-01	Sb10g014640.1
HRFOW6E01A3L2T	Bradi1g29000	Os07t0435300-01	Sb02g010190.1
HRFOW6E01A4BZP	Bradi5g24310	Os05t0305900-02	Sb03g037960.1
HRFOW6E01A4PDQ	Bradi2g33240	Os04t0599650-00	Sb06g027382.1
HRFOW6E01A4SUB	Bradi1g20870	Os07t0616500-01	Sb02g039240.1
HRFOW6E01A59XZ	Bradi2g31540	Os03t0333200-01	Sb09g009320.1
HRFOW6E01A5D87	Bradi1g61130	Os09t0415700-01	Sb01g034010.1
HRFOW6E01A5EMB	Bradi3g36640	Os08t0433200-01	Sb07g021190.1
HRFOW6E01A5WDZ	Bradi2g06390	Os05t0204900-02	Sb09g006380.1
HRFOW6E01A6L9E	Bradi4g15270	Os09t0551500-00	Sb02g032130.1
HRFOW6E01A6WC1	Bradi5g01823	Os04t0340300-01	Sb01g035145.1
HRFOW6E01A75E1	Bradi3g38310	Os08t0477500-01	Sb07g023230.1
HRFOW6E01A7RU5	Bradi2g16100	Os05t0567700-01	Sb09g028810.1
HRFOW6E01A8A3V	Bradi2g43120	Os01t0177900-02	Sb02g021200.1
HRFOW6E01A8CZ2	Bradi3g10150	Os02t0273700-01	Sb04g010220.1
HRFOW6E01A9WP7	Bradi1g19280	Os07t0296200-01	Sb02g032170.1
HRFOW6E01AE22K	Bradi3g40220	Os08t0512900-01	Sb07g027470.1
HRFOW6E01AEB6H	Bradi3g01870	Os02t0120300-01	Sb04g001620.1
HRFOW6E01AF9O4	Bradi3g41720	Os09t0513000-01	Sb07g025610.1
HRFOW6E01AFCN5	Bradi5g20420	Os04t0599650-00	Sb06g027382.1
HRFOW6E01AFT2W	Bradi1g71600	Os09t0541900-03	Sb07g024800.1
HRFOW6E01AG6Y0	Bradi4g05600	Os12t0538900-02	Sb08g017190.1
HRFOW6E01AGKR2	Bradi2g01827	Os01t0125800-01	Sb03g007500.1
HRFOW6E01AGP0P	Bradi3g18630	Os01t0770000-01	Sb02g001860.1
HRFOW6E01AH0AW	Bradi2g57500	Os01t0894300-02	Sb03g042460.1
HRFOW6E01AI43R	Bradi3g32770	Os10t0548100-01	Sb01g029930.1
HRFOW6E01AIBWV	Bradi1g32050	Os06t0666100-01	Sb04g004830.1
HRFOW6E01AIJXR	Bradi3g29390	Os10t0487300-01	Sb01g018820.1
HRFOW6E01AIOZB	Bradi5g26770	Os04t0683600-01	Sb06g033400.1
HRFOW6E01AJ4HR	Bradi5g21040	Os04t0608100-01	Sb06g027910.1
HRFOW6E01AJJ93	Bradi5g11120	Os04t0445000-01	Sb06g017830.1
HRFOW6E01AJJJR	Bradi3g40460	Os08t0520300-01	Sb07g027050.1
HRFOW6E01AKANQ	Bradi2g49400	Os01t0741200-01	Sb03g034160.1
HRFOW6E01AKP82	Bradi3g44760	Os02t0528200-01	Sb04g021540.1
HRFOW6E01AL4Q0	Bradi5g16350	Os04t0527800-01	Sb06g023220.1
HRFOW6E01ALQUN	Bradi1g77690	Os03t0114200-01	Sb01g049700.1
HRFOW6E01ALSZY	Bradi1g29020	Os07t0167100-01	Sb02g009640.1
HRFOW6E01AM3TV	Bradi1g60910	Os03t0386800-01	Sb01g033770.1
HRFOW6E01AM4IT	Bradi1g76060	Os03t0135200-01	Sb01g048010.1
HRFOW6E01AM7HZ	Bradi1g16570	Os07t0693900-01	Sb02g044000.1
HRFOW6E01AMDQ6	Bradi3g26900	Os10t0419100-01	Sb01g021470.1
HRFOW6E01AMFQK	Bradi1g51097	Os02t0111600-01	Sb04g000880.1
HRFOW6E01AMOHN	Bradi1g64470	Os03t0307700-00	Sb01g037455.1
HRFOW6E01AMZC4	Bradi1g32180	Os07t0661800-01	Sb02g042030.1
HRFOW6E01AN7DS	Bradi2g36760	Os02t0723700-01	Sb09g003070.1
HRFOW6E01ANMD3	Bradi1g65100	Os03t0297900-00	Sb01g038130.1
HRFOW6E01AOHZL	Bradi2g12247	Os01t0327600-02	Sb03g013240.1
HRFOW6E01AP6VI	Bradi1g54250	Os07t0208500-01	Sb02g006290.1
HRFOW6E01APDZB	Bradi1g16190	Os03t0426900-02	Sb01g032210.1
HRFOW6E01APNGP	Bradi3g58120	Os01t0598900-00	Sb04g034030.1
HRFOW6E01APPUU	Bradi2g39390	Os08t0170100-01	Sb05g027470.1
HRFOW6E01APSZV	Bradi2g25800	Os05t0404400-01	Sb09g019840.1
HRFOW6E01APVZ1	Bradi1g53437	Os07t0245100-02	Sb02g007460.1
HRFOW6E01AQ5SM	Bradi5g20420	Os04t0599650-00	Sb06g027382.1
HRFOW6E01AQ8JH	Bradi2g61830	Os01t0966700-01	Sb03g047060.1
HRFOW6E01AQCB5	Bradi1g70450	Os03t0210400-01	Sb01g043300.1
HRFOW6E01AQEC7	Bradi1g22170	Os02t0688900-01	Sb04g031420.1
HRFOW6E01ARH4S	Bradi4g11080	Os12t0554500-00	Sb05g025990.1
HRFOW6E01ARPGI	Bradi3g23010	Os07t0421600-00	Sb01g026670.1
HRFOW6E01AS7QH	Bradi1g72620	Os03t0180700-01	Sb01g045200.1
HRFOW6E01ASA2J	Bradi1g47730	Os08t0167400-00	Sb01g031420.1
HRFOW6E01ASE08	Bradi2g43557	Os01t0126600-01	Sb03g028860.1
HRFOW6E01ASURD	Bradi1g25830	Os07t0530100-01	Sb02g035180.1
HRFOW6E01ASWTH	Bradi1g15810	Os03t0295400-01	Sb04g006420.1
HRFOW6E01AT3X4	Bradi3g49340	Os07t0299800-01	Sb02g009560.1
HRFOW6E01ATFGI	Bradi1g64390	Os03t0308800-03	Sb01g037380.1
HRFOW6E01ATN9E	Bradi3g12520	Os08t0562700-02	Sb07g023850.1
HRFOW6E01ATQAS	Bradi1g32050	Os06t0666100-01	Sb04g004830.1
HRFOW6E01ATTKE	Bradi3g51900	Os02t0684150-00	Sb02g036740.1
HRFOW6E01ATUHS	Bradi5g26017	Os04t0675101-00	Sb06g032770.1
HRFOW6E01ATVCU	Bradi3g38100	Os08t0474700-01	Sb02g026780.1
HRFOW6E01ATXKT	Bradi5g02490	Os07t0474600-01	Sb02g029350.1
HRFOW6E01AU8L7	Bradi3g14310	Os09t0133700-01	Sb07g002530.1
HRFOW6E01AURVH	Bradi3g54597	Os06t0167100-02	Sb04g036416.1
HRFOW6E01AV8UA	Bradi3g23160	Os09t0433900-01	Sb02g039340.1
HRFOW6E01AVAN0	Bradi3g21700	Os08t0365900-02	Sb07g014990.1
HRFOW6E01AW32N	Bradi4g07500	Os12t0478900-00	Sb08g014080.1
HRFOW6E01AWU8K	Bradi3g21720	Os01t0364400-00	Sb01g032320.1
HRFOW6E01AWXZW	Bradi2g13450	Os01t0528800-01	Sb04g011550.1
HRFOW6E01AXBNJ	Bradi3g14740	Os08t0140300-01	Sb07g003040.1
HRFOW6E01AXFRQ	Bradi3g43620	Os02t0570700-01	Sb01g020810.1
HRFOW6E01AXL0N	Bradi2g62760	Os01t0977600-03	Sb05g002400.1
HRFOW6E01AXYEX	Bradi2g42990	Os01t0605700-01	Sb03g027260.1
HRFOW6E01AY0P1	Bradi2g57860	Os07t0280200-01	Sb02g020270.1
HRFOW6E01AY53Y	Bradi4g12877	Os11t0629550-00	Sb05g025190.1
HRFOW6E01AYBAB	Bradi1g61220	Os05t0389800-01	Sb03g010540.1
HRFOW6E01AZ5Q9	Bradi4g17270	Os11t0528400-01	Sb05g019790.1
HRFOW6E01AZ68D	Bradi5g17230	Os04t0542800-01	Sb06g024040.2
HRFOW6E01AZ9D0	Bradi1g60380	Os03t0398900-01	Sb01g033140.1
HRFOW6E01AZ9YK	Bradi4g08907	Os09t0266400-01	Sb02g015545.1
HRFOW6E01B0LYX	Bradi4g13750	Os11t0146800-00	Sb08g001020.1
HRFOW6E01B0V9Q	Bradi1g15780	Os03t0441500-02	Sb02g004540.1
HRFOW6E01B15OO	Bradi3g08910	Os02t0232400-02	Sb04g008330.1
HRFOW6E01B1G4K	Bradi3g20070	Os08t0300300-01	Sb04g006250.1
HRFOW6E01B2HNN	Bradi1g52690	Os07t0295800-01	Sb02g009490.1
HRFOW6E01B2NAC	Bradi3g09770	Os02t0260700-02	Sb04g009720.1
HRFOW6E01B31BV	Bradi1g50710	Os07t0271500-01	Sb04g022860.1
HRFOW6E01B3F9Z	Bradi4g10380	Os04t0154800-01	Sb05g001090.1
HRFOW6E01B3NHJ	Bradi3g40980	Os02t0504500-02	Sb07g026480.1
HRFOW6E01B3P4X	Bradi5g15797	Os04t0517700-01	Sb06g022710.1
HRFOW6E01B3W24	Bradi2g47940	Os01t0710000-01	Sb03g032630.1
HRFOW6E01B41M8	Bradi2g09080	Os01t0254100-02	Sb03g009770.3
HRFOW6E01B46RQ	Bradi3g36190	Os01t0896300-00	Sb03g042580.1
HRFOW6E01B4CGB	Bradi1g77690	Os03t0114200-01	Sb01g049700.1
HRFOW6E01B4QLZ	Bradi1g30300	Os04t0680000-00	Sb06g033130.1
HRFOW6E01B55QI	Bradi4g05670	Os03t0566600-01	Sb01g016520.1
HRFOW6E01B5T4Q	Bradi2g00860	Os01t0109700-01	Sb03g008490.1
HRFOW6E01B5U81	Bradi2g56281	Os01t0870300-01	Sb03g041130.1
HRFOW6E01B6K91	Bradi3g15220	Os08t0189400-00	Sb07g005340.1
HRFOW6E01B6WQ3	Bradi1g45800	Os02t0121300-01	Sb04g001740.1
HRFOW6E01B6Y7T	Bradi3g20960	Os04t0223500-02	Sb06g001960.1
HRFOW6E01B71J0	Bradi1g49580	Os06t0127200-01	Sb10g001630.1
HRFOW6E01B76US	Bradi3g03440	Os05t0307200-00	Sb02g041810.1
HRFOW6E01B7A22	Bradi2g62550	Os05t0361200-02	Sb04g022900.1
HRFOW6E01B7UTN	Bradi2g36180	Os11t0211300-01	Sb05g025450.1
HRFOW6E01B8DHG	Bradi3g35310	Os09t0363900-01	Sb07g019920.1
HRFOW6E01B8IQI	Bradi3g56035	Os09t0570000-01	Sb04g037780.1
HRFOW6E01B8LJH	Bradi2g01077	Os08t0506100-01	Sb06g016945.1
HRFOW6E01B95DQ	Bradi5g18390	Os04t0563100-00	Sb06g025370.1
HRFOW6E01B9RB7	Bradi1g18730	Os07t0661800-01	Sb02g042030.1
HRFOW6E01B9TCD	Bradi1g44340	Os06t0249500-00	Sb10g008940.1
HRFOW6E01BA6SR	Bradi1g30900	Os06t0649500-01	Sb10g025620.3
HRFOW6E01BAJLC	Bradi1g19670	Os07t0644600-01	Sb02g041120.1
HRFOW6E01BATN2	Bradi2g44770	Os01t0637800-00	Sb03g029050.1
HRFOW6E01BB39V	Bradi3g20070	Os08t0300300-01	Sb04g006250.1
HRFOW6E01BBBSK	Bradi2g55126	Os03t0825800-01	Sb01g002800.1
HRFOW6E01BBJGW	Bradi4g03240	Os02t0246500-00	Sb07g003245.1
HRFOW6E01BBTY9	Bradi2g60250	Os01t0937400-01	Sb03g045290.1
HRFOW6E01BC2EA	Bradi2g16130	Os05t0567400-01	Sb09g028780.1
HRFOW6E01BCL1Z	Bradi2g61850	Os02t0107200-01	Sb04g035950.1
HRFOW6E01BCQNV	Bradi1g71510	Os03t0195300-01	Sb01g044100.1
HRFOW6E01BCW6W	Bradi1g46596	Os09t0438700-01	Sb02g025700.1
HRFOW6E01BD9BZ	Bradi4g23670	Os11t0183900-01	Sb05g005400.1
HRFOW6E01BE2DJ	Bradi5g00610	Os04t0165700-01	Sb06g001610.1
HRFOW6E01BE72Q	Bradi3g34890	Os08t0384500-01	Sb03g027510.1
HRFOW6E01BEFYA	Bradi1g25727	Os07t0534300-01	Sb02g042290.1
HRFOW6E01BEZ80	Bradi1g62007	Os04t0650900-01	Sb01g034960.1
HRFOW6E01BF8HV	Bradi2g01270	Os01t0112100-01	Sb03g008220.1
HRFOW6E01BFA8X	Bradi3g04060	Os02t0151100-01	Sb04g003680.1
HRFOW6E01BFNDW	Bradi1g19390	Os07t0655300-01	Sb02g041470.1
HRFOW6E01BFV2O	Bradi3g06847	Os02t0193800-01	Sb04g006380.1
HRFOW6E01BFVG4	Bradi5g01200	Os04t0102700-01	Sb06g000410.1
HRFOW6E01BGA7M	Bradi3g20867	Os10t0155800-01	Sb01g025950.1
HRFOW6E01BGFQS	Bradi2g13310	Os01t0390600-01	Sb02g028755.1
HRFOW6E01BGLIQ	Bradi2g02320	Os01t0134900-01	Sb03g006950.1
HRFOW6E01BGVOS	Bradi4g05317	Os12t0548100-01	Sb08g017580.1
HRFOW6E01BHC68	Bradi5g12740	Os04t0465600-01	Sb06g019320.1
HRFOW6E01BHGWT	Bradi5g12570	Os04t0463400-01	Sb06g019150.1
HRFOW6E01BHSHF	Bradi2g40860	Os09t0261300-01	Sb01g000720.1
HRFOW6E01BI883	Bradi5g02060	Os01t0551400-00	Sb06g032510.1
HRFOW6E01BJ1ND	Bradi1g24747	Os07t0562800-02	Sb02g036390.1
HRFOW6E01BJ3UQ	Bradi3g16530	Os08t0157500-02	Sb07g003860.1
HRFOW6E01BJBEX	Bradi2g60670	Os01t0949400-02	Sb03g045760.1
HRFOW6E01BK4QL	Bradi1g70057	Os03t0743800-00	Sb01g042980.1
HRFOW6E01BKDDM	Bradi1g18390	Os07t0667100-00	Sb02g042220.1
HRFOW6E01BKK2I	Bradi2g57640	Os01t0897600-01	Sb03g042690.1
HRFOW6E01BL58Q	Bradi2g13535	Os09t0123500-01	Sb01g012040.1
HRFOW6E01BLK19	Bradi5g00947	Os04t0174100-00	Sb01g001200.1
HRFOW6E01BLWN0	Bradi2g62760	Os01t0977600-03	Sb05g002400.1
HRFOW6E01BMSZD	Bradi1g31350	Os09t0428600-00	Sb02g025270.1
HRFOW6E01BMVI3	Bradi2g51280	Os01t0771900-01	Sb03g035970.1
HRFOW6E01BN1HO	Bradi2g59037	Os01t0921200-01	Sb03g044090.1
HRFOW6E01BN9G7	Bradi5g22900	Os04t0631100-01	Sb06g029640.1
HRFOW6E01BNO7P	Bradi4g07541	Os11t0514100-00	Sb05g018510.1
HRFOW6E01BNZEB	Bradi2g18270	Os09t0241100-01	Sb10g019730.1
HRFOW6E01BO5W6	Bradi2g01590	Os01t0121300-01	Sb03g007800.1
HRFOW6E01BO7F6	Bradi3g20070	Os08t0300300-01	Sb04g006250.1
HRFOW6E01BOOBM	Bradi1g53430	Os07t0245200-01	Sb02g007470.1
HRFOW6E01BOOMV	Bradi1g76190	Os03t0133300-01	Sb01g048110.1
HRFOW6E01BOR34	Bradi2g36950	Os07t0227800-00	Sb02g006790.1
HRFOW6E01BPIKO	Bradi1g55090	Os07t0186400-01	Sb02g004890.1
HRFOW6E01BPUZ9	Bradi4g17270	Os12t0479900-01	Sb05g019790.1
HRFOW6E01BQOLJ	Bradi5g10130	Os04t0429500-00	Sb06g016750.1
HRFOW6E01BR57Y	Bradi1g60280	Os03t0405000-01	Sb01g032940.2
HRFOW6E01BRLEE	Bradi1g56970	Os07t0161600-01	Sb02g003500.1
HRFOW6E01BROKR	Bradi4g01513	Os09t0479100-01	Sb02g027700.1
HRFOW6E01BRUPZ	Bradi2g62760	Os01t0977600-01	Sb05g002400.1
HRFOW6E01BS0VF	Bradi1g60740	Os03t0389900-01	Sb01g033580.1
HRFOW6E01BS0VY	Bradi3g56440	Os02t0725300-02	Sb02g027570.1
HRFOW6E01BS1J5	Bradi2g58930	Os01t0919900-01	Sb03g043970.1
HRFOW6E01BS20D	Bradi4g21890	Os11t0229300-00	Sb05g008280.1
HRFOW6E01BS62C	Bradi1g69900	Os03t0215200-00	Sb01g042850.1
HRFOW6E01BS90I	Bradi3g08537	Os07t0645900-00	Sb04g003710.1
HRFOW6E01BSRB0	Bradi1g33457	Os06t0690200-01	Sb10g028240.1
HRFOW6E01BSTMK	Bradi2g21510	Os05t0490800-01	Sb03g037645.1
HRFOW6E01BTER1	Bradi3g09770	Os02t0260700-02	Sb04g009720.1
HRFOW6E01BTKSI	Bradi3g18220	Os08t0224500-01	Sb07g006340.1
HRFOW6E01BTQQ8	Bradi1g70450	Os03t0210400-01	Sb01g043300.1
HRFOW6E01BTRK0	Bradi3g09770	Os02t0260700-02	Sb04g009720.1
HRFOW6E01BU7QT	Bradi2g36170	Os11t0213800-01	Sb07g005720.1
HRFOW6E01BUE21	Bradi3g15520	Os08t0178100-01	Sb07g004940.1
HRFOW6E01BUESA	Bradi5g12490	Os04t0462300-01	Sb06g019080.1
HRFOW6E01BUNU4	Bradi3g13460	Os02t0301500-01	Sb01g037170.1
HRFOW6E01BUSP1	Bradi1g69770	Os03t0216700-01	Sb01g042740.1
HRFOW6E01BVFC8	Bradi5g24250	Os04t0650600-01	Sb06g030900.1
HRFOW6E01BWW8Z	Bradi1g53060	Os07t0264100-01	Sb02g008670.1
HRFOW6E01BX5B4	Bradi2g47800	Os01t0707300-01	Sb03g032510.1
HRFOW6E01BXFXC	Bradi5g14770	Os04t0501200-01	Sb06g021680.1
HRFOW6E01BXR1Z	Bradi3g34680	Os08t0369700-01	Sb07g014910.1
HRFOW6E01BXSLK	Bradi2g57160	Os05t0420600-01	Sb03g042000.1
HRFOW6E01BYAEX	Bradi1g44777	Os06t0237400-01	Sb10g008550.1
HRFOW6E01BYLAU	Bradi2g03790	Os01t0526200-01	Sb03g009240.1
HRFOW6E01BZ405	Bradi3g48790	Os02t0615500-01	Sb04g026010.1
HRFOW6E01BZFA0	Bradi2g01810	Os01t0125700-01	Sb03g007510.1
HRFOW6E01BZJSS	Bradi3g51020	Os02t0664300-01	Sb04g032510.1
HRFOW6E01BZTGA	Bradi3g20960	Os09t0548700-01	Sb02g004300.2
HRFOW6E01C0EYL	Bradi2g03960	Os01t0164500-01	Sb03g005040.1
HRFOW6E01C0O36	Bradi2g00627	Os01t0106700-00	Sb03g008680.1
HRFOW6E01C0PY3	Bradi4g15150	Os11t0585700-01	Sb06g014470.1
HRFOW6E01C0RCK	Bradi3g05360	Os02t0708100-01	Sb04g030390.1
HRFOW6E01C0SD0	Bradi2g60097	Os01t0935600-02	Sb03g045190.1
HRFOW6E01C1KXF	Bradi3g47960	Os02t0601800-04	Sb04g025160.1
HRFOW6E01C1VQ9	Bradi1g31350	Os09t0428300-00	Sb04g009830.1
HRFOW6E01C24H3	Bradi2g28400	Os07t0693600-01	Sb05g000560.1
HRFOW6E01C25NL	Bradi2g49600	Os01t0744400-01	Sb03g034350.1
HRFOW6E01C2CX5	Bradi2g11890	Os01t0313300-01	Sb03g012890.1
HRFOW6E01C2DC3	Bradi1g32050	Os06t0666100-01	Sb04g004830.1
HRFOW6E01C36PS	Bradi2g18110	Os12t0102900-00	Sb05g000320.1
HRFOW6E01C3LIS	Bradi4g18300	Os11t0514100-00	Sb05g018510.1
HRFOW6E01C3LM5	Bradi1g74540	Os03t0159100-01	Sb01g021300.1
HRFOW6E01C3RBK	Bradi1g42000	Os06t0483200-02	Sb05g022745.1
HRFOW6E01C3S3K	Bradi4g09457	Os04t0369066-00	Sb05g003620.1
HRFOW6E01C4HA6	Bradi3g38897	Os08t0487800-01	Sb07g028940.1
HRFOW6E01C4JE9	Bradi2g41790	Os09t0428600-00	Sb04g009830.1
HRFOW6E01C51VF	Bradi1g27400	Os06t0535300-02	Sb03g008500.1
HRFOW6E01C5GL9	Bradi3g44940	Os02t0533300-01	Sb04g021740.1
HRFOW6E01C5XO7	Bradi1g74540	Os03t0159100-01	Sb01g046520.1
HRFOW6E01C6GK3	Bradi2g61830	Os01t0966700-02	Sb03g047060.1
HRFOW6E01C6HAM	Bradi2g46370	Os01t0674800-01	Sb03g030930.1
HRFOW6E01C6MFR	Bradi2g40400	Os01t0531500-02	Sb03g023240.1
HRFOW6E01C6P2B	Bradi1g17990	Os03t0851300-04	Sb04g037990.1
HRFOW6E01C6PJR	Bradi1g53700	Os07t0231400-01	Sb02g006930.1
HRFOW6E01C6W39	Bradi4g02882	Os12t0595000-01	Sb08g020055.1
HRFOW6E01C6ZB2	Bradi3g15510	Os08t0178200-02	Sb07g004950.1
HRFOW6E01C7NTP	Bradi1g46220	Os09t0135700-01	Sb02g013070.1
HRFOW6E01C7YYP	Bradi1g32050	Os06t0666100-01	Sb10g026620.1
HRFOW6E01C8C47	Bradi4g10017	Os08t0332600-00	Sb01g026710.1
HRFOW6E01C8CMP	Bradi2g13480	Os01t0505500-00	Sb10g007070.1
HRFOW6E01C8SPN	Bradi1g29247	Os06t0731600-00	Sb10g031260.1
HRFOW6E01C8Y00	Bradi5g01462	Os10t0116600-00	Sb07g009340.1
HRFOW6E01C8Y8F	Bradi5g12360	Os04t0459800-02	Sb06g018920.2
HRFOW6E01C92T0	Bradi4g10110	Os11t0672700-01	Sb05g026350.1
HRFOW6E01C9JI0	Bradi1g19695	Os07t0644200-01	Sb02g041100.1
HRFOW6E01C9PCQ	Bradi4g05710	Os12t0538300-01	Sb01g044460.1
HRFOW6E01C9X7F	Bradi2g08470	Os01t0242300-01	Sb03g000290.1
HRFOW6E01CA8E5	Bradi3g42010	Os09t0521400-01	Sb07g025240.1
HRFOW6E01CADSP	Bradi2g23277	Os01t0841200-01	Sb03g039450.1
HRFOW6E01CAPU5	Bradi3g19890	Os08t0289400-00	Sb07g002945.1
HRFOW6E01CBH8T	Bradi3g16660	Os05t0151000-00	Sb05g019520.1
HRFOW6E01CC02Y	Bradi5g19560	Os02t0117500-01	Sb04g001290.1
HRFOW6E01CCBU4	Bradi3g03330	Os06t0704800-00	Sb04g003020.1
HRFOW6E01CCNX8	Bradi1g25647	Os07t0537000-01	Sb02g035420.1
HRFOW6E01CCXQV	Bradi1g26710	Os07t0506600-01	Sb02g034220.1
HRFOW6E01CCZRD	Bradi1g63160	Os03t0336300-01	Sb01g036110.1
HRFOW6E01CDMC0	Bradi1g61750	Os03t0363500-03	Sb01g034610.1
HRFOW6E01CDWMT	Bradi3g03490	Os02t0139700-01	Sb04g003200.1
HRFOW6E01CE23Z	Bradi5g20420	Os04t0599650-00	Sb06g027382.1
HRFOW6E01CEVC5	Bradi3g40580	Os08t0518200-01	Sb07g026910.1
HRFOW6E01CF83Y	Bradi1g76340	Os03t0131100-01	Sb01g048290.1
HRFOW6E01CFIIJ	Bradi1g51570	Os06t0135000-01	Sb10g002420.1
HRFOW6E01CG2T3	Bradi5g03977	Os04t0226800-00	Sb06g003140.1
HRFOW6E01CH2HB	Bradi1g60170	Os03t0407900-01	Sb01g032820.1
HRFOW6E01CH3OF	Bradi5g20420	Os04t0599650-00	Sb06g027382.1
HRFOW6E01CH73A	Bradi5g20420	Os04t0599650-00	Sb06g027382.1
HRFOW6E01CH8X2	Bradi2g01310	Os01t0116900-00	Sb03g025630.1
HRFOW6E01CHFUF	Bradi2g16930	Os05t0558000-01	Sb09g028130.1
HRFOW6E01CHUD7	Bradi3g44230	Os02t0512300-01	Sb04g020780.2
HRFOW6E01CHWDO	Bradi3g10330	Os05t0230900-01	Sb09g007910.1
HRFOW6E01CHXM1	Bradi3g28930	Os02t0523500-01	Sb04g021280.1
HRFOW6E01CI29V	Bradi3g21560	Os10t0101100-01	Sb01g027570.1
HRFOW6E01CIIG8	Bradi2g39790	Os05t0105000-01	Sb09g000490.1
HRFOW6E01CIN3I	Bradi2g61830	Os01t0966700-01	Sb03g047060.1
HRFOW6E01CINLS	Bradi3g45050	Os02t0535901-00	Sb04g021870.1
HRFOW6E01CIV2U	Bradi5g16170	Os04t0524600-01	Sb04g026840.1
HRFOW6E01CJE8M	Bradi1g17730	Os07t0679300-01	Sb02g042960.1
HRFOW6E01CJWOA	Bradi2g04130	Os01t0167500-01	Sb03g004750.1
HRFOW6E01CK53Y	Bradi1g72620	Os03t0180700-01	Sb01g045200.1
HRFOW6E01CKHJH	Bradi3g42600	Os04t0563000-01	Sb07g024570.1
HRFOW6E01CKQQ3	Bradi2g40937	Os01t0551900-01	Sb03g025110.1
HRFOW6E01CKXGA	Bradi2g21180	Os05t0495600-00	Sb05g002380.1
HRFOW6E01CLJVJ	Bradi3g37020	Os08t0439000-01	Sb02g024680.1
HRFOW6E01CLOJB	Bradi1g61130	Os03t0379100-01	Sb01g034010.1
HRFOW6E01CLTPL	Bradi1g53085	Os07t0260400-01	Sb02g008130.1
HRFOW6E01CLVWM	Bradi3g49590	Os01t0158200-01	Sb04g035810.1
HRFOW6E01CM6P1	Bradi3g40640	Os08t0517200-02	Sb02g028935.1
HRFOW6E01CM6XL	Bradi4g07110	Os04t0348300-02	Sb03g044450.1
HRFOW6E01CMPWD	Bradi1g29670	Os02t0262800-01	Sb04g009750.1
HRFOW6E01CN1AM	Bradi1g28560	Os01t0342800-01	Sb02g012360.1
HRFOW6E01CN381	Bradi5g09500	Os01t0896800-01	Sb03g042604.1
HRFOW6E01CNGBF	Bradi1g46800	Os06t0192400-01	Sb10g006180.1
HRFOW6E01CNIYY	Bradi2g10040	Os01t0268300-02	Sb03g010630.1
HRFOW6E01CNTUA	Bradi1g63580	Os07t0682800-01	Sb02g043200.1
HRFOW6E01CO52Z	Bradi5g03810	Os04t0224900-01	Sb06g003053.1
HRFOW6E01COGNW	Bradi4g13280	Os11t0621300-00	Sb05g025070.1
HRFOW6E01COV9X	Bradi1g70930	Os03t0203200-01	Sb01g043630.1
HRFOW6E01CPBB9	Bradi1g42270	Os06t0486800-01	Sb04g030310.1
HRFOW6E01CPL88	Bradi3g45660	Os12t0562600-01	Sb05g026530.1
HRFOW6E01CPM91	Bradi1g16770	Os07t0691200-04	Sb02g002970.1
HRFOW6E01CPYIW	Bradi2g52760	Os01t0805600-01	Sb03g037460.1
HRFOW6E01CQCBM	Bradi2g45450	Os01t0655500-01	Sb03g029870.1
HRFOW6E01CRTM5	Bradi5g23610	Os04t0642100-01	Sb06g030360.1
HRFOW6E01CSJK6	Bradi2g10470	Os01t0244000-00	Sb07g028450.1
HRFOW6E01CTQND	Bradi1g50477	Os06t0114600-01	Sb10g001200.1
HRFOW6E01CUBCG	Bradi2g27777	Os08t0106000-00	Sb07g000510.1
HRFOW6E01CUJIR	Bradi5g19050	Os04t0577300-01	Sb06g026120.1
HRFOW6E01CUN97	Bradi1g70850	Os03t0205400-00	Sb01g043560.1
HRFOW6E01CV8O1	Bradi2g41220	Os01t0558850-00	Sb03g025400.1
HRFOW6E01CVOEK	Bradi4g23695	Os11t0183150-00	Sb05g005360.1
HRFOW6E01CVQ77	Bradi1g63320	Os01t0253000-01	Sb03g009660.1
HRFOW6E01CVS0A	Bradi1g66410	Os03t0278500-01	Sb01g039310.1
HRFOW6E01CW075	Bradi2g46230	Os05t0562400-01	Sb03g030785.1
HRFOW6E01CW3SR	Bradi4g07717	Os06t0102800-01	Sb10g000300.1
HRFOW6E01CWCW7	Bradi1g27257	Os01t0134900-01	Sb03g006980.1
HRFOW6E01CWL0A	Bradi3g11120	Os02t0456000-01	Sb01g045870.1
HRFOW6E01CX347	Bradi3g59990	Os02t0735100-01	Sb04g028700.1
HRFOW6E01CXK59	Bradi5g17230	Os02t0649900-00	Sb04g033320.1
HRFOW6E01CY0QR	Bradi3g51900	Os04t0582900-01	Sb04g031650.1
HRFOW6E01CY1BB	Bradi3g32160	Os10t0537600-01	Sb01g030480.1
HRFOW6E01CY6Q7	Bradi4g16492	Os10t0124400-00	Sb05g021695.1
HRFOW6E01CY6V6	Bradi4g23767	Os02t0311150-00	Sb05g024790.1
HRFOW6E01CYCPC	Bradi1g54900	Os06t0151600-01	Sb10g003620.1
HRFOW6E01CYGF2	Bradi5g15150	Os04t0507500-02	Sb04g037140.1
HRFOW6E01CYV4Y	Bradi3g44940	Os02t0533300-01	Sb04g021740.1
HRFOW6E01CZG6M	Bradi3g04100	Os02t0152300-01	Sb04g003695.1
HRFOW6E01CZRWH	Bradi3g19220	Os08t0262500-01	Sb07g009420.1
HRFOW6E01CZS23	Bradi3g37010	Os08t0439100-01	Sb07g021510.1
HRFOW6E01CZWEO	Bradi5g03460	Os04t0209200-01	Sb06g002080.1
HRFOW6E01D01KS	Bradi2g46290	Os01t0673600-01	Sb02g021080.2
HRFOW6E01D031R	Bradi4g03250	Os08t0216000-00	Sb02g000570.1
HRFOW6E01D044J	Bradi3g29690	Os10t0490666-00	Sb01g018510.1
HRFOW6E01D06ER	Bradi1g17160	Os07t0688500-00	Sb02g043400.1
HRFOW6E01D0TGK	Bradi3g56917	Os02t0732600-01	Sb02g024250.1
HRFOW6E01D0UWF	Bradi3g50240	Os02t0649700-02	Sb04g033360.1
HRFOW6E01D12PL	Bradi2g60620	Os01t0946200-01	Sb03g045610.1
HRFOW6E01D1HB9	Bradi5g01823	Os03t0348200-00	Sb06g031270.1
HRFOW6E01D290L	Bradi2g41180	Os01t0558600-01	Sb03g025350.1
HRFOW6E01D2BUL	Bradi5g20420	Os04t0599650-00	Sb04g009255.1
HRFOW6E01D2C3C	Bradi2g62540	Os01t0976100-01	Sb03g047490.1
HRFOW6E01D2DZS	Bradi1g51817	Os05t0447500-00	Sb10g000410.1
HRFOW6E01D3730	Bradi2g51630	Os01t0777200-01	Sb03g036250.2
HRFOW6E01D3D53	Bradi2g04680	Os01t0175400-01	Sb01g028256.1
HRFOW6E01D3P18	Bradi5g01462	Os10t0116600-00	Sb07g009340.1
HRFOW6E01D3TN2	Bradi1g53060	Os07t0264100-01	Sb02g008660.1
HRFOW6E01D3Z0M	Bradi3g37020	Os08t0439000-01	Sb02g024680.1
HRFOW6E01D3ZJI	Bradi5g10477	Os04t0434600-00	Sb06g017070.1
HRFOW6E01D441U	Bradi2g54080	Os01t0832300-00	Sb03g038870.1
HRFOW6E01D466P	Bradi5g02430	Os04t0166000-01	Sb06g000310.1
HRFOW6E01D46SQ	Bradi2g08930	Os01t0253000-01	Sb03g009660.1
HRFOW6E01D4ARA	Bradi2g02900	Os01t0144000-01	Sb03g006320.1
HRFOW6E01D4DBU	Bradi3g60802	Os02t0832700-02	Sb04g038530.1
HRFOW6E01D4PG1	Bradi4g12877	Os12t0564800-01	Sb05g025190.1
HRFOW6E01D51TU	Bradi2g41720	Os08t0177300-03	Sb03g025920.1
HRFOW6E01D5A4Q	Bradi1g27257	Os01t0134900-01	Sb03g006950.1
HRFOW6E01D5M0B	Bradi2g51790	Os01t0780800-01	Sb03g036430.1
HRFOW6E01D5MWM	Bradi3g28520	Os01t0500900-01	Sb06g018870.1
HRFOW6E01D5WYP	Bradi3g19260	Os08t0262500-01	Sb07g009390.1
HRFOW6E01D6LMW	Bradi1g21480	Os07t0615400-01	Sb05g024850.2
HRFOW6E01D7112	Bradi5g03710	Os04t0223500-02	Sb06g001960.1
HRFOW6E01D74GR	Bradi2g56102	Os01t0867600-01	Sb03g040980.1
HRFOW6E01D77WD	Bradi3g29990	Os10t0498700-02	Sb01g018130.1
HRFOW6E01D7E2C	Bradi3g02220	Os02t0122700-00	Sb02g019373.1
HRFOW6E01D85F9	Bradi3g38310	Os08t0477500-01	Sb07g023230.1
HRFOW6E01D8BFD	Bradi2g06750	Os01t0210700-01	Sb03g029520.1
HRFOW6E01D8BGG	Bradi4g21950	Os08t0246300-01	Sb05g008310.1
HRFOW6E01D8FUN	Bradi2g61320	Os01t0958100-01	Sb03g046390.1
HRFOW6E01D8NSC	Bradi1g61750	Os03t0363600-01	Sb01g034610.1
HRFOW6E01D97W6	Bradi3g16660	Os05t0151000-00	Sb07g003680.1
HRFOW6E01D9ZNR	Bradi1g26287	Os07t0516000-01	Sb02g034675.1
HRFOW6E01DA51S	Bradi5g08690	Os04t0394700-01	Sb04g021040.1
HRFOW6E01DA8HG	Bradi1g62277	Os03t0353600-01	Sb01g035230.1
HRFOW6E01DAGFM	Bradi2g53310	Os01t0817000-01	Sb03g037980.1
HRFOW6E01DAY2W	Bradi4g14200	Os01t0899200-01	Sb05g023610.1
HRFOW6E01DBEZB	Bradi3g16660	Os05t0151000-00	Sb07g003680.1
HRFOW6E01DBH0E	Bradi2g26063	Os05t0398800-01	Sb09g019620.1
HRFOW6E01DC24B	Bradi1g53670	Os07t0232900-00	Sb02g006950.1
HRFOW6E01DCARO	Bradi3g32160	Os10t0537600-01	Sb01g030480.1
HRFOW6E01DCPGJ	Bradi3g01450	Os02t0115600-02	Sb04g001123.1
HRFOW6E01DCU63	Bradi1g65360	Os04t0223000-01	Sb03g025460.1
HRFOW6E01DD4UI	Bradi1g29427	Os11t0633500-01	Sb06g029290.1
HRFOW6E01DDARA	Bradi1g75960	Os03t0136900-02	Sb07g005390.1
HRFOW6E01DDP8G	Bradi2g58210	Os01t0908800-01	Sb03g043320.1
HRFOW6E01DDS0H	Bradi3g19890	Os06t0255700-01	Sb07g002945.1
HRFOW6E01DE18C	Bradi3g33390	Os10t0561300-01	Sb01g029030.1
HRFOW6E01DEA9Y	Bradi1g32610	Os07t0270950-01	Sb02g008800.1
HRFOW6E01DFEDJ	Bradi1g78750	Os06t0554800-01	Sb08g002900.1
HRFOW6E01DFXM5	Bradi2g04390	Os05t0312600-01	Sb02g043140.1
HRFOW6E01DGCRZ	Bradi1g31350	Os09t0429400-00	Sb02g025280.1
HRFOW6E01DGFNO	Bradi3g59200	Os02t0290300-01	Sb06g009200.1
HRFOW6E01DGFX4	Bradi3g10037	Os02t0270900-00	Sb05g022620.1
HRFOW6E01DGM8S	Bradi3g17910	Os08t0207600-01	Sb07g006070.1
HRFOW6E01DH3Q8	Bradi2g24890	Os05t0424300-01	Sb07g020970.1
HRFOW6E01DHDXH	Bradi2g12727	Os01t0356400-01	Sb03g014130.1
HRFOW6E01DHICO	Bradi3g39900	Os09t0487700-01	Sb07g027850.1
HRFOW6E01DHTMZ	Bradi5g09360	Os04t0412800-01	Sb06g015610.1
HRFOW6E01DHUSZ	Bradi1g60380	Os03t0399000-01	Sb01g033140.1
HRFOW6E01DIIUJ	Bradi1g70937	Os03t0203100-01	Sb01g043640.1
HRFOW6E01DIP0D	Bradi1g23350	Os07t0583600-03	Sb02g037650.1
HRFOW6E01DIWU1	Bradi2g16500	Os03t0619400-01	Sb03g005190.1
HRFOW6E01DJ164	Bradi3g54387	Os02t0802700-01	Sb04g036240.1
HRFOW6E01DJIDS	Bradi2g12810	Os01t0363900-01	Sb03g014460.1
HRFOW6E01DJOOB	Bradi1g31150	Os06t0653100-01	Sb10g025930.1
HRFOW6E01DJSE6	Bradi2g34920	Os05t0157100-01	Sb09g004460.1
HRFOW6E01DJV6W	Bradi2g62160	Os05t0110600-01	Sb09g001170.1
HRFOW6E01DJVZT	Bradi5g01280	Os04t0129500-03	Sb06g001240.1
HRFOW6E01DK98G	Bradi2g46230	Os05t0562400-01	Sb03g030770.1
HRFOW6E01DKEA1	Bradi5g16910	Os04t0536300-01	Sb06g023770.1
HRFOW6E01DKOMK	Bradi2g54640	Os01t0841500-01	Sb03g039470.1
HRFOW6E01DKP1J	Bradi3g14297	Os08t0130300-00	Sb07g002510.1
HRFOW6E01DLBLP	Bradi2g05380	Os01t0184100-01	Sb03g003530.1
HRFOW6E01DMFWC	Bradi3g19960	Os08t0295300-02	Sb01g012680.1
HRFOW6E01DML8Y	Bradi2g05445	Os05t0295100-01	Sb08g002830.1
HRFOW6E01DMVYU	Bradi3g15457	Os07t0534100-00	Sb02g035560.1
HRFOW6E01DMZHY	Bradi3g21610	Os06t0115800-01	Sb01g027670.1
HRFOW6E01DN2C5	Bradi1g23640	Os07t0577300-01	Sb02g037380.1
HRFOW6E01DN7K0	Bradi1g32087	Os06t0666600-01	Sb04g004750.1
HRFOW6E01DNTCN	Bradi4g07690	Os11t0126800-01	Sb05g001560.1
HRFOW6E01DOA6I	Bradi2g04257	Os02t0272200-00	Sb05g009430.1
HRFOW6E01DOI0D	Bradi5g20420	Os04t0599650-00	Sb06g027382.1
HRFOW6E01DPQDK	Bradi3g06253	Os08t0106900-00	Sb10g009420.1
HRFOW6E01DPT0C	Bradi3g45720	Os02t0553600-01	Sb04g022580.1
HRFOW6E01DQ3HB	Bradi2g02880	Os01t0143100-01	Sb03g006370.1
HRFOW6E01DQ3YF	Bradi1g26180	Os07t0517300-01	Sb01g022280.1
HRFOW6E01DQBMN	Bradi5g00590	Os03t0147900-01	Sb06g001580.1
HRFOW6E01DQDTP	Bradi1g77667	Os03t0114000-01	Sb01g049720.1
HRFOW6E01DQFC5	Bradi2g12900	Os06t0693000-01	Sb02g035920.1
HRFOW6E01DQYUY	Bradi3g20840	Os10t0159600-01	Sb01g025610.1
HRFOW6E01DRG7Z	Bradi5g22790	Os04t0630000-01	Sb06g029510.1
HRFOW6E01DRN50	Bradi4g02010	Os03t0850100-01	Sb06g001010.1
HRFOW6E01DRU0K	Bradi1g49240	Os06t0152300-01	Sb10g003690.1
HRFOW6E01DRWST	Bradi3g17770	Os10t0141900-01	Sb01g026340.1
HRFOW6E01DS4AL	Bradi2g02530	Os01t0137250-00	Sb09g001746.1
HRFOW6E01DS52S	Bradi3g41510	Os09t0510500-01	Sb07g025920.1
HRFOW6E01DS8KM	Bradi3g42020	Os08t0544500-01	Sb08g001340.1
HRFOW6E01DSQI6	Bradi5g15797	Os04t0517700-01	Sb06g022710.1
HRFOW6E01DSW8D	Bradi3g09770	Os02t0260700-02	Sb04g009720.1
HRFOW6E01DSZE9	Bradi3g27020	Os03t0160600-01	Sb01g021700.1
HRFOW6E01DT7N1	Bradi1g63240	Os03t0334800-02	Sb01g036190.1
HRFOW6E01DT9DH	Bradi1g54977	Os03t0800200-00	Sb01g004920.1
HRFOW6E01DTBO6	Bradi4g07541	Os12t0477700-01	Sb08g014300.1
HRFOW6E01DTTR0	Bradi1g67790	Os03t0254800-01	Sb01g040790.1
HRFOW6E01DTX9G	Bradi1g53980	Os09t0436700-01	Sb04g025590.1
HRFOW6E01DUCT0	Bradi3g19060	Os08t0250200-01	Sb03g027470.1
HRFOW6E01DURO4	Bradi3g40050	Os08t0510400-01	Sb07g027700.1
HRFOW6E01DVB42	Bradi2g16140	Os05t0567300-01	Sb09g028770.1
HRFOW6E01DVE94	Bradi3g58120	Os01t0598900-00	Sb04g034030.1
HRFOW6E01DVKTA	Bradi3g17770	Os10t0141900-01	Sb01g026340.1
HRFOW6E01DW0DT	Bradi5g02300	Os04t0105000-01	Sb06g000450.1
HRFOW6E01DW622	Bradi1g78750	Os06t0554800-01	Sb08g002900.1
HRFOW6E01DW7ZA	Bradi2g21450	Os08t0289400-00	Sb07g002945.1
HRFOW6E01DWLPA	Bradi3g02340	Os02t0123500-02	Sb04g001950.1
HRFOW6E01DWW6D	Bradi3g43920	Os01t0919900-02	Sb01g032300.1
HRFOW6E01DX2NV	Bradi3g40520	Os08t0519800-01	Sb07g026995.2
HRFOW6E01DX3T1	Bradi4g07990	Os12t0429200-01	Sb08g004410.1
HRFOW6E01DX4WJ	Bradi5g25870	Os02t0782200-01	Sb04g035110.1
HRFOW6E01DXA7C	Bradi3g05847	Os03t0403100-01	Sb10g006995.1
HRFOW6E01DXW4M	Bradi2g42070	Os04t0620400-01	Sb03g026240.1
HRFOW6E01DY55G	Bradi1g48880	Os06t0156900-01	Sb10g003920.1
HRFOW6E01DY7CA	Bradi2g10540	Os01t0276800-01	Sb03g011140.2
HRFOW6E01DYEKT	Bradi3g59600	Os02t0741800-01	Sb04g028300.1
HRFOW6E01DYM9A	Bradi3g17507	Os02t0246500-00	Sb03g037110.1
HRFOW6E01DYWXS	Bradi1g77265	Os03t0119100-01	Sb04g001600.1
HRFOW6E01DYXB3	Bradi4g09990	Os02t0527600-01	Sb04g021500.1
HRFOW6E01DZ4FP	Bradi1g53060	Os07t0264100-01	Sb02g008670.1
HRFOW6E01DZGCS	Bradi5g00610	Os04t0165700-01	Sb06g001610.1
HRFOW6E01DZKC0	Bradi1g26830	Os07t0501800-01	Sb02g034070.1
HRFOW6E01DZLQV	Bradi5g00710	Os04t0169500-01	Sb04g004600.1
HRFOW6E01DZLYH	Bradi3g15520	Os08t0178100-01	Sb07g004940.1
HRFOW6E01E0DSZ	Bradi1g59170	Os07t0111600-01	Sb04g024920.1
HRFOW6E01E0QZE	Bradi2g58430	Os01t0912700-01	Sb03g043540.1
HRFOW6E01E0WD7	Bradi1g19670	Os07t0644600-01	Sb02g041120.1
HRFOW6E01E1HY0	Bradi3g19000	Os08t0248900-01	Sb07g008560.1
HRFOW6E01E1O6H	Bradi3g15520	Os08t0178100-01	Sb07g004940.1
HRFOW6E01E4IBM	Bradi3g16660	Os05t0151000-00	Sb07g003680.1
HRFOW6E01E4TWG	Bradi3g49670	Os03t0219500-01	Sb04g026980.1
HRFOW6E01E5IBA	Bradi1g37070	Os06t0593100-01	Sb10g023040.1
HRFOW6E01E5OGY	Bradi4g23080	Os11t0199900-00	Sb05g006460.1
HRFOW6E01E5XND	Bradi4g20790	Os07t0421600-00	Sb01g026760.1
HRFOW6E01E5XX3	Bradi2g38827	Os08t0539400-01	Sb02g006060.1
HRFOW6E01EA09I	Bradi1g68290	Os03t0243300-01	Sb01g041330.1
HRFOW6E01EA20I	Bradi2g56160	Os01t0868300-01	Sb03g041040.1
HRFOW6E01EA45M	Bradi1g63320	Os03t0333200-01	Sb01g036260.1
HRFOW6E01EANBD	Bradi3g44197	Os02t0511901-00	Sb04g020730.1
HRFOW6E01EB5MX	Bradi3g19890	Os06t0255700-01	Sb07g002945.1
HRFOW6E01EBEWG	Bradi3g46855	Os02t0578300-01	Sb06g018490.1
HRFOW6E01EBJDA	Bradi1g43230	Os06t0297800-02	Sb10g010850.1
HRFOW6E01EBMN7	Bradi3g26900	Os10t0419100-01	Sb01g021470.1
HRFOW6E01EBQ2G	Bradi3g15125	Os08t0133600-01	Sb01g010790.1
HRFOW6E01EC1OV	Bradi1g61310	Os03t0375300-03	Sb01g034170.1
HRFOW6E01ECIZJ	Bradi2g13110	Os01t0371400-00	Sb04g022250.1
HRFOW6E01ECX1S	Bradi1g66317	Os05t0117798-01	Sb01g039180.1
HRFOW6E01ED9OM	Bradi3g39650	Os08t0501500-00	Sb07g028190.1
HRFOW6E01EDK03	Bradi2g56260	Os01t0869800-01	Sb03g041100.1
HRFOW6E01EDO5L	Bradi1g45320	Os06t0225100-01	Sb10g007930.1
HRFOW6E01EDTW6	Bradi1g32050	Os02t0172800-01	Sb04g004830.1
HRFOW6E01EF27S	Bradi2g40640	Os01t0546400-01	Sb03g024550.1
HRFOW6E01EF6TX	Bradi3g10900	Os02t0321800-01	Sb04g009770.1
HRFOW6E01EFLRX	Bradi1g26090	Os07t0520400-01	Sb02g034890.1
HRFOW6E01EG0RG	Bradi1g74580	Os03t0158200-01	Sb01g046570.1
HRFOW6E01EGE87	Bradi1g29060	Os07t0252400-01	Sb02g007810.1
HRFOW6E01EGKIN	Bradi1g28210	Os07t0472300-01	Sb02g033020.1
HRFOW6E01EGSYE	Bradi2g62760	Os01t0977600-03	Sb05g002400.1
HRFOW6E01EGZD6	Bradi3g13980	Os08t0120000-05	Sb07g002070.1
HRFOW6E01EH2U4	Bradi3g44790	Os02t0529500-01	Sb04g021560.1
HRFOW6E01EHFRG	Bradi3g58130	Os10t0400800-02	Sb04g034020.1
HRFOW6E01EHSDE	Bradi4g00467	Os12t0639200-01	Sb08g023140.1
HRFOW6E01EHY8R	Bradi2g02530	Os01t0138300-02	Sb03g006736.1
HRFOW6E01EI30C	Bradi2g50090	Os01t0753150-00	Sb03g034830.1
HRFOW6E01EI39I	Bradi1g26180	Os07t0517300-01	Sb01g022280.1
HRFOW6E01EI53C	Bradi3g20420	Os08t0308700-00	Sb02g014000.1
HRFOW6E01EIADE	Bradi3g58990	Os02t0752600-00	Sb04g027670.1
HRFOW6E01EIEI5	Bradi1g54510	Os07t0201100-01	Sb02g005920.1
HRFOW6E01EIN49	Bradi2g01077	Os08t0506100-01	Sb07g001185.1
HRFOW6E01EIUAN	Bradi5g04050	Os04t0228000-01	Sb06g003200.1
HRFOW6E01EIZKM	Bradi1g50380	Os09t0123300-01	Sb01g027530.1
HRFOW6E01EJCH7	Bradi1g17710	Os02t0167700-01	Sb04g004540.1
HRFOW6E01EJJ1M	Bradi1g35960	Os05t0370600-01	Sb10g024200.1
HRFOW6E01EJNFP	Bradi1g24630	Os11t0446500-00	Sb02g037880.1
HRFOW6E01EJTIQ	Bradi1g54250	Os07t0208500-01	Sb01g004210.1
HRFOW6E01EKAYM	Bradi3g58120	Os02t0762300-01	Sb04g034030.1
HRFOW6E01EKB1V	Bradi1g56630	Os01t0587300-00	Sb02g003740.1
HRFOW6E01EKN1E	Bradi2g13450	Os01t0528800-01	Sb04g011550.1
HRFOW6E01EKTCV	Bradi3g17770	Os10t0141900-01	Sb01g026340.1
HRFOW6E01EKY3M	Bradi1g28267	Os07t0471100-01	Sb02g032970.1
HRFOW6E01EL55J	Bradi3g06727	Os02t0192400-01	Sb04g006240.1
HRFOW6E01EL7UL	Bradi1g52160	Os06t0103900-01	Sb10g000440.1
HRFOW6E01ELKBO	Bradi3g13410	Os08t0109900-01	Sb07g001010.1
HRFOW6E01ELR4S	Bradi5g17670	Os04t0550700-01	Sb06g024570.1
HRFOW6E01EMEMD	Bradi2g45460	Os01t0655800-01	Sb03g029880.1
HRFOW6E01EMQWY	Bradi3g09610	Os01t0601625-00	Sb04g001610.1
HRFOW6E01ENAT9	Bradi3g36940	Os08t0440500-01	Sb07g021620.1
HRFOW6E01ENBN6	Bradi4g20790	Os07t0421600-00	Sb01g026760.1
HRFOW6E01ENS3Q	Bradi3g04200	Os02t0153100-00	Sb04g003800.1
HRFOW6E01EOL0V	Bradi3g19100	Os08t0254500-03	Sb07g007870.1
HRFOW6E01EOZTD	Bradi3g47010	Os02t0580900-01	Sb04g024090.1
HRFOW6E01EPBZC	Bradi2g59557	Os01t0929200-01	Sb03g044740.1
HRFOW6E01EPRVH	Bradi1g61340	Os03t0374500-00	Sb01g034210.1
HRFOW6E01EPXFZ	Bradi1g78420	Os03t0101600-01	Sb01g050560.1
HRFOW6E01EQ5JS	Bradi2g60350	Os05t0333200-00	Sb01g045320.1
HRFOW6E01EQC7S	Bradi2g45757	Os01t0662700-01	Sb04g003790.1
HRFOW6E01EQF4K	Bradi1g78130	Os03t0106400-01	Sb01g050250.2
HRFOW6E01EQHJP	Bradi2g39847	Os06t0330100-00	Sb05g005940.1
HRFOW6E01EQW10	Bradi3g28900	Os10t0479500-01	Sb01g019170.1
HRFOW6E01ER3XD	Bradi3g16660	Os05t0151000-00	Sb07g003680.1
HRFOW6E01ER5MV	Bradi2g42990	Os01t0605700-01	Sb03g027260.1
HRFOW6E01ES3BI	Bradi1g60920	Os03t0386800-01	Sb01g033770.1
HRFOW6E01ESBOS	Bradi3g28380	Os10t0468500-02	Sb04g004120.1
HRFOW6E01ESF76	Bradi1g56280	Os07t0168000-01	Sb02g003900.1
HRFOW6E01ESTNC	Bradi1g47790	Os06t0178700-01	Sb05g026540.1
HRFOW6E01ESW36	Bradi3g29030	Os10t0481500-00	Sb01g019070.1
HRFOW6E01ET571	Bradi2g04960	Os10t0506200-00	Sb07g004420.1
HRFOW6E01ET7HM	Bradi3g41780	Os08t0540500-01	Sb07g025540.1
HRFOW6E01ETCCR	Bradi2g58667	Os01t0916300-01	Sb03g043740.1
HRFOW6E01ETZHA	Bradi3g01320	Os02t0114200-01	Sb04g001030.1
HRFOW6E01EU3AF	Bradi3g19650	Os08t0276400-01	Sb07g017590.1
HRFOW6E01EU9BV	Bradi1g77770	Os03t0112101-00	Sb01g049780.1
HRFOW6E01EUVF8	Bradi5g21960	Os04t0618700-01	Sb06g028760.1
HRFOW6E01EUVIR	Bradi1g74660	Os01t0100100-01	Sb03g009250.1
HRFOW6E01EUWAL	Bradi2g40430	Os01t0533000-00	Sb03g023490.1
HRFOW6E01EV03H	Bradi3g36190	Os01t0896300-00	Sb03g042580.1
HRFOW6E01EVD9V	Bradi3g19890	Os06t0255700-01	Sb07g002945.1
HRFOW6E01EVKI3	Bradi3g15520	Os08t0178100-01	Sb07g004940.1
HRFOW6E01EWB1X	Bradi2g12405	Os07t0489500-00	Sb02g032360.1
HRFOW6E01EWBHX	Bradi1g33730	Os06t0695400-01	Sb10g028470.1
HRFOW6E01EWFQH	Bradi4g20790	Os07t0421600-00	Sb01g026760.1
HRFOW6E01EXYYN	Bradi3g17690	Os08t0204800-01	Sb07g005840.1
HRFOW6E01EY5QG	Bradi3g03106	Os09t0306800-01	Sb02g020800.2
HRFOW6E01EYDHN	Bradi1g52650	Os07t0301200-02	Sb02g009590.1
HRFOW6E01EZ49I	Bradi1g34660	Os06t0707100-01	Sb10g029390.1
HRFOW6E01EZ96K	Bradi1g47277	Os06t0184766-00	Sb10g005720.1
HRFOW6E01EZO7E	Bradi3g15390	Os08t0339200-01	Sb10g023620.1
HRFOW6E01EZSLM	Bradi3g33980	Os10t0572100-01	Sb10g026610.1
HRFOW6E01EZZP0	Bradi3g01940	Os02t0120900-01	Sb04g001700.1
HRFOW6E02F02DI	Bradi3g43920	Os04t0379900-01	Sb06g012520.1
HRFOW6E02F0JWT	Bradi2g33240	Os04t0599650-00	Sb04g017405.1
HRFOW6E02F15RW	Bradi5g22540	Os09t0502800-00	Sb05g000865.1
HRFOW6E02F19Z0	Bradi1g29850	Os06t0726400-04	Sb10g030776.1
HRFOW6E02F1B8A	Bradi1g73860	Os10t0409900-02	Sb01g046015.1
HRFOW6E02F1BDL	Bradi2g59280	Os09t0266100-01	Sb01g028180.1
HRFOW6E02F1BPB	Bradi2g60250	Os01t0937400-01	Sb03g045290.1
HRFOW6E02F1CQZ	Bradi1g36730	Os06t0602400-01	Sb10g023440.1
HRFOW6E02F1LC7	Bradi3g54557	Os02t0804900-00	Sb04g036410.1
HRFOW6E02F1SVM	Bradi4g07541	Os11t0514100-00	Sb05g018550.1
HRFOW6E02F1V9T	Bradi3g38310	Os08t0477500-01	Sb07g023220.1
HRFOW6E02F2832	Bradi4g10987	Os11t0691800-01	Sb10g004760.1
HRFOW6E02F2CUZ	Bradi1g65330	Os03t0294900-01	Sb01g038300.1
HRFOW6E02F37Q1	Bradi1g34550	Os06t0705000-01	Sb10g029290.1
HRFOW6E02F3V5O	Bradi1g50380	Os09t0123300-01	Sb01g027530.1
HRFOW6E02F3XS8	Bradi3g05847	Os03t0403100-01	Sb10g006995.1
HRFOW6E02F4LGF	Bradi1g46520	Os06t0199800-01	Sb10g006560.1
HRFOW6E02F5NXY	Bradi2g40650	Os01t0546100-01	Sb03g024550.1
HRFOW6E02F6CCY	Bradi4g14750	Os11t0231800-00	Sb05g024810.1
HRFOW6E02F6PIB	Bradi4g08907	Os09t0266400-01	Sb02g015540.1
HRFOW6E02F6VJX	Bradi4g07680	Os11t0126400-00	Sb05g007000.1
HRFOW6E02F72R4	Bradi2g59770	Os01t0932600-01	Sb03g044910.1
HRFOW6E02F76QF	Bradi1g22037	Os10t0497700-02	Sb02g038720.1
HRFOW6E02F76UD	Bradi2g10800	Os01t0279400-01	Sb03g011360.1
HRFOW6E02F79G9	Bradi3g45120	Os02t0537450-00	Sb07g002440.1
HRFOW6E02F7FHS	Bradi3g41480	Os08t0536000-01	Sb02g029470.1
HRFOW6E02F7GN9	Bradi1g17580	Os07t0681600-01	Sb02g043160.1
HRFOW6E02F7GTN	Bradi4g21436	Os07t0646600-01	Sb04g003720.1
HRFOW6E02F80IG	Bradi3g16660	Os05t0151000-00	Sb07g003680.1
HRFOW6E02F8MYF	Bradi2g56607	Os01t0875500-01	Sb03g041450.1
HRFOW6E02F8OY7	Bradi3g17440	Os08t0193500-00	Sb07g005596.1
HRFOW6E02F94Y7	Bradi1g48350	Os06t0166100-01	Sb02g034560.1
HRFOW6E02F9L8N	Bradi3g04842	Os06t0678700-01	Sb04g004390.1
HRFOW6E02FED0V	Bradi3g43920	Os04t0379900-01	Sb06g012520.1
HRFOW6E02FH34L	Bradi3g51660	Os02t0678200-01	Sb04g031920.1
HRFOW6E02FHD1I	Bradi3g17130	Os08t0151700-01	Sb07g003290.1
HRFOW6E02FHG64	Bradi3g06240	Os02t0184700-00	Sb04g005740.1
HRFOW6E02FIJ5F	Bradi2g31490	Os01t0769700-02	Sb01g036260.1
HRFOW6E02FIMOK	Bradi1g60580	Os08t0477500-01	Sb01g033380.1
HRFOW6E02FIP8Y	Bradi2g39720	Os01t0117200-01	Sb03g008110.1
HRFOW6E02FJ99B	Bradi1g59420	Os07t0106200-03	Sb02g000650.1
HRFOW6E02FJUMS	Bradi3g50267	Os02t0649900-00	Sb06g024030.1
HRFOW6E02FK3GA	Bradi3g60337	Os02t0261400-00	Sb08g002280.1
HRFOW6E02FKTT7	Bradi5g23100	Os04t0633900-00	Sb06g029790.1
HRFOW6E02FLHBK	Bradi1g78090	Os03t0107400-01	Sb01g050140.1
HRFOW6E02FLIYS	Bradi2g33530	Os01t0186700-01	Sb03g003320.1
HRFOW6E02FLV98	Bradi1g47067	Os06t0186600-02	Sb04g035713.1
HRFOW6E02FM2GW	Bradi1g77650	Os03t0113800-01	Sb01g017010.1
HRFOW6E02FMGSS	Bradi1g17590	Os07t0681500-02	Sb02g043150.1
HRFOW6E02FMX5T	Bradi3g37020	Os08t0439000-01	Sb02g024680.1
HRFOW6E02FN6GT	Bradi2g12530	Os01t0337600-02	Sb03g013535.1
HRFOW6E02FNERK	Bradi2g42820	Os01t0601625-00	Sb03g027080.1
HRFOW6E02FNM31	Bradi2g42410	Os01t0592900-02	Sb03g026670.1
HRFOW6E02FNVIL	Bradi1g48264	Os06t0167000-02	Sb10g004680.1
HRFOW6E02FO1KL	Bradi1g18330	Os08t0197400-01	Sb07g005730.1
HRFOW6E02FOSY6	Bradi4g00467	Os12t0431100-01	Sb08g023140.1
HRFOW6E02FOURX	Bradi1g59300	Os07t0109600-01	Sb02g001060.1
HRFOW6E02FP3TA	Bradi1g31066	Os06t0652000-02	Sb10g025820.1
HRFOW6E02FPX2R	Bradi1g24130	Os07t0570300-01	Sb02g036860.2
HRFOW6E02FQ6U0	Bradi5g10017	Os04t0423100-00	Sb06g016500.1
HRFOW6E02FQC4N	Bradi1g31350	Os09t0429400-00	Sb02g025310.1
HRFOW6E02FQCW6	Bradi3g44730	Os02t0528000-00	Sb04g021520.1
HRFOW6E02FQKC7	Bradi4g23767	Os02t0760600-01	Sb01g021410.1
HRFOW6E02FQQFZ	Bradi4g12650	Os04t0201900-00	Sb06g002210.1
HRFOW6E02FQTXC	Bradi5g26770	Os04t0534200-01	Sb06g033400.1
HRFOW6E02FRA4C	Bradi3g07370	Os02t0199900-03	Sb04g006830.1
HRFOW6E02FRFQM	Bradi5g18230	Os05t0421300-01	Sb04g024620.1
HRFOW6E02FRQ1O	Bradi4g02547	Os11t0633800-01	Sb01g012410.1
HRFOW6E02FRWAR	Bradi2g13070	Os01t0372400-01	Sb04g022250.1
HRFOW6E02FS0K9	Bradi1g69590	Os03t0221800-01	Sb01g042540.1
HRFOW6E02FSQNE	Bradi3g15220	Os08t0189400-00	Sb07g005350.1
HRFOW6E02FST0Z	Bradi2g38850	Os11t0574500-00	Sb10g028260.1
HRFOW6E02FTLV3	Bradi2g46130	Os02t0199900-02	Sb03g030700.1
HRFOW6E02FU9TD	Bradi4g20160	Os11t0302500-01	Sb09g002170.1
HRFOW6E02FUKWC	Bradi1g78420	Os03t0101600-01	Sb01g050560.1
HRFOW6E02FUPJK	Bradi3g10460	Os09t0323700-00	Sb01g028610.1
HRFOW6E02FUSZH	Bradi2g10460	Os01t0244000-00	Sb07g028450.1
HRFOW6E02FV2JO	Bradi3g47280	Os01t0510600-01	Sb02g020260.1
HRFOW6E02FV7N6	Bradi5g18170	Os04t0559700-01	Sb06g025150.1
HRFOW6E02FVG0H	Bradi1g74580	Os03t0158200-01	Sb01g046570.1
HRFOW6E02FVOTM	Bradi5g00947	Os04t0174100-00	Sb01g016480.1
HRFOW6E02FVOWC	Bradi4g13640	Os01t0896700-00	Sb03g042604.1
HRFOW6E02FVPZ2	Bradi1g72070	Os03t0187500-01	Sb01g044720.1
HRFOW6E02FX7EO	Bradi3g17770	Os10t0141900-01	Sb01g026340.1
HRFOW6E02FXT23	Bradi1g44600	Os06t0294000-01	Sb01g039370.1
HRFOW6E02FY66H	Bradi1g53920	Os07t0222300-01	Sb02g006500.1
HRFOW6E02FYASH	Bradi1g57930	Os07t0134800-01	Sb02g002570.2
HRFOW6E02FYC7H	Bradi2g61830	Os01t0966700-01	Sb03g047060.1
HRFOW6E02FYELU	Bradi1g24090	Os01t0778700-01	Sb02g036900.1
HRFOW6E02FZNYL	Bradi1g52210	Os02t0106100-01	Sb04g000620.1
HRFOW6E02G0K0J	Bradi3g42010	Os08t0544900-01	Sb02g030270.1
HRFOW6E02G0KIL	Bradi1g18330	Os08t0197400-01	Sb07g005730.1
HRFOW6E02G0MDD	Bradi5g12982	Os04t0469500-01	Sb06g019610.1
HRFOW6E02G15OD	Bradi2g09650	Os01t0263000-00	Sb03g010230.1
HRFOW6E02G1R9Y	Bradi2g03947	Os07t0633500-00	Sb02g040380.1
HRFOW6E02G2HGW	Bradi4g09990	Os12t0562500-00	Sb05g026530.1
HRFOW6E02G2WAM	Bradi3g22760	Os10t0182000-01	Sb08g008230.1
HRFOW6E02G31VP	Bradi2g45780	Os01t0663051-00	Sb03g030330.1
HRFOW6E02G3MOZ	Bradi3g28070	Os03t0143400-01	Sb01g020010.1
HRFOW6E02G3WRC	Bradi3g05260	Os04t0461300-01	Sb07g021110.1
HRFOW6E02G3Z9G	Bradi3g14750	Os08t0140300-01	Sb07g003020.1
HRFOW6E02G4PII	Bradi1g28530	Os07t0459400-01	Sb02g011030.2
HRFOW6E02G4YVP	Bradi3g18400	Os11t0567600-01	Sb07g006470.1
HRFOW6E02G5482	Bradi1g51890	Os09t0407950-01	Sb01g014880.1
HRFOW6E02G5OOT	Bradi1g26360	Os01t0687800-00	Sb04g011130.1
HRFOW6E02G5P5F	Bradi1g30830	Os06t0647400-02	Sb10g025550.1
HRFOW6E02G650G	Bradi3g21370	Os05t0105500-01	Sb04g004800.1
HRFOW6E02G7GV0	Bradi2g58660	Os01t0916200-01	Sb03g043730.1
HRFOW6E02G7KJR	Bradi3g60337	Os02t0262800-01	Sb06g029220.1
HRFOW6E02G7R8Q	Bradi1g52740	Os07t0282300-01	Sb02g009120.2
HRFOW6E02G7TSS	Bradi1g55667	Os07t0177100-02	Sb02g004340.1
HRFOW6E02G7U93	Bradi2g33570	Os02t0178200-00	Sb04g005800.1
HRFOW6E02G7WGB	Bradi1g74580	Os03t0158200-01	Sb01g046570.1
HRFOW6E02G81V4	Bradi5g19410	Os03t0832400-01	Sb01g002450.1
HRFOW6E02G884C	Bradi3g50250	Os02t0649800-01	Sb04g033350.1
HRFOW6E02G8GK8	Bradi3g27360	Os10t0437900-00	Sb01g021170.1
HRFOW6E02G8TAG	Bradi3g42680	Os08t0556700-01	Sb07g024450.1
HRFOW6E02G8UVO	Bradi1g68050	Os03t0249300-01	Sb01g041060.1
HRFOW6E02G8VTB	Bradi3g04567	Os08t0365500-00	Sb07g000440.1
HRFOW6E02G920A	Bradi1g29784	Os06t0727300-00	Sb10g030870.1
HRFOW6E02G9H42	Bradi2g05816	Os01t0193600-01	Sb03g003010.1
HRFOW6E02G9LES	Bradi3g20960	Os04t0223500-01	Sb06g001960.1
HRFOW6E02G9T8E	Bradi5g15540	Os04t0513900-01	Sb06g022500.1
HRFOW6E02GADGP	Bradi3g54557	Os02t0804900-00	Sb04g036410.1
HRFOW6E02GB03M	Bradi2g11090	Os01t0286000-01	Sb03g011650.1
HRFOW6E02GBB4F	Bradi3g49150	Os02t0623500-02	Sb01g002140.1
HRFOW6E02GBWTY	Bradi1g25780	Os07t0531700-01	Sb02g035270.1
HRFOW6E02GC78T	Bradi2g59660	Os01t0813800-02	Sb03g037780.1
HRFOW6E02GCNG5	Bradi3g09120	Os02t0240100-01	Sb04g008630.1
HRFOW6E02GCTUY	Bradi3g19980	Os08t0296900-03	Sb07g004780.1
HRFOW6E02GDCE0	Bradi2g47940	Os01t0710000-01	Sb03g032630.1
HRFOW6E02GDCNG	Bradi4g01360	Os12t0619000-01	Sb01g013400.1
HRFOW6E02GDSLO	Bradi1g35960	Os05t0370600-01	Sb10g024200.1
HRFOW6E02GEJ9K	Bradi1g27790	Os06t0256300-01	Sb02g012330.1
HRFOW6E02GEKWC	Bradi1g55530	Os07t0179200-01	Sb02g004430.1
HRFOW6E02GEPNA	Bradi1g67790	Os03t0254800-01	Sb01g040790.1
HRFOW6E02GEW1G	Bradi1g48670	Os04t0588700-01	Sb03g022890.1
HRFOW6E02GFBHJ	Bradi4g15150	Os11t0585700-01	Sb01g004650.1
HRFOW6E02GFGIJ	Bradi2g27777	Os08t0105700-01	Sb06g021610.1
HRFOW6E02GFN0D	Bradi2g34920	Os05t0157100-01	Sb09g004460.1
HRFOW6E02GFQPW	Bradi3g23150	Os10t0206800-02	Sb07g001800.1
HRFOW6E02GFTQ4	Bradi2g10110	Os01t0609900-02	Sb03g027520.1
HRFOW6E02GGD9R	Bradi2g03790	Os01t0526200-01	Sb03g009240.1
HRFOW6E02GGKKX	Bradi3g37010	Os08t0439100-01	Sb07g021510.1
HRFOW6E02GI12E	Bradi1g33457	Os06t0689600-01	Sb10g028250.1
HRFOW6E02GITFU	Bradi1g32610	Os07t0270950-01	Sb02g008800.1
HRFOW6E02GIYTI	Bradi1g64040	Os03t0319100-01	Sb01g037030.1
HRFOW6E02GJ33Z	Bradi1g24130	Os07t0570500-01	Sb02g036860.2
HRFOW6E02GJLCP	Bradi2g10540	Os01t0276800-01	Sb03g011140.1
HRFOW6E02GJO0C	Bradi5g14170	Os01t0253100-02	Sb05g017150.1
HRFOW6E02GJO5W	Bradi1g52700	Os07t0295200-01	Sb02g009470.2
HRFOW6E02GJS1C	Bradi5g26580	Os04t0685600-01	Sb06g033600.1
HRFOW6E02GKPHK	Bradi1g25310	Os07t0546600-01	Sb02g035755.1
HRFOW6E02GL8N5	Bradi3g15520	Os08t0178100-01	Sb07g004940.1
HRFOW6E02GLFI3	Bradi3g15520	Os08t0178100-01	Sb07g004940.1
HRFOW6E02GMT45	Bradi3g06727	Os02t0192400-02	Sb04g006240.1
HRFOW6E02GN2B2	Bradi1g73140	Os03t0171700-01	Sb01g045690.1
HRFOW6E02GNC0D	Bradi3g17836	Os08t0206600-02	Sb06g028370.1
HRFOW6E02GNVHY	Bradi2g59047	Os01t0921300-01	Sb03g044100.1
HRFOW6E02GO7VL	Bradi1g51807	Os01t0304100-00	Sb05g003370.1
HRFOW6E02GOBAK	Bradi1g74660	Os01t0100100-01	Sb03g009250.1
HRFOW6E02GOT7T	Bradi2g57500	Os01t0894300-02	Sb03g042460.1
HRFOW6E02GP86G	Bradi3g28930	Os02t0523500-01	Sb04g021280.1
HRFOW6E02GPA6P	Bradi3g42640	Os08t0556000-01	Sb07g024500.1
HRFOW6E02GPZXP	Bradi2g43910	Os01t0622600-01	Sb03g028340.1
HRFOW6E02GQK24	Bradi4g05370	Os01t0260100-01	Sb03g034310.1
HRFOW6E02GQR9T	Bradi2g35940	Os09t0514500-00	Sb08g017510.1
HRFOW6E02GQRDQ	Bradi2g46910	Os01t0688200-01	Sb03g031560.2
HRFOW6E02GR3HQ	Bradi3g43630	Os02t0490000-01	Sb04g019570.1
HRFOW6E02GRK24	Bradi1g52640	Os07t0405100-01	Sb06g001810.1
HRFOW6E02GRWK8	Bradi2g60230	Os01t0937300-01	Sb05g025470.1
HRFOW6E02GS2D3	Bradi2g59037	Os01t0921200-01	Sb03g044090.1
HRFOW6E02GS2MG	Bradi1g32470	Os06t0678800-01	Sb10g027270.1
HRFOW6E02GSPA5	Bradi1g51710	Os06t0112100-01	Sb10g000960.2
HRFOW6E02GT0GL	Bradi3g10600	Os06t0586150-00	Sb10g022860.1
HRFOW6E02GTBLM	Bradi1g16770	Os07t0691200-02	Sb02g043810.1
HRFOW6E02GTG3Q	Bradi3g02680	Os02t0127700-02	Sb04g002280.1
HRFOW6E02GTL7Y	Bradi3g34890	Os01t0724500-01	Sb03g004010.1
HRFOW6E02GTNC7	Bradi2g05017	Os01t0179400-01	Sb03g003800.1
HRFOW6E02GTUG6	Bradi2g44942	Os01t0642000-01	Sb03g029280.1
HRFOW6E02GUG8Y	Bradi3g58130	Os10t0400800-02	Sb04g034020.1
HRFOW6E02GUJ1T	Bradi2g32277	Os05t0212200-01	Sb09g006650.1
HRFOW6E02GUJ4B	Bradi1g49657	Os06t0128400-01	Sb10g001730.1
HRFOW6E02GUNY0	Bradi1g25920	Os07t0271500-01	Sb02g034030.1
HRFOW6E02GUPK5	Bradi3g00507	Os04t0492300-01	Sb06g021120.1
HRFOW6E02GUSR4	Bradi2g58070	Os01t0906200-01	Sb03g043160.1
HRFOW6E02GUU9H	Bradi3g34780	Os08t0387500-01	Sb07g019480.1
HRFOW6E02GUUR2	Bradi1g53085	Os07t0260400-01	Sb02g008130.1
HRFOW6E02GV7IX	Bradi2g14330	Os01t0574500-01	Sb03g025820.1
HRFOW6E02GV7QS	Bradi2g13450	Os01t0528800-01	Sb04g011550.1
HRFOW6E02GVDDN	Bradi1g60450	Os03t0397300-01	Sb01g033240.1
HRFOW6E02GVR3H	Bradi4g05570	Os12t0540900-01	Sb08g017220.1
HRFOW6E02GVSOO	Bradi4g14900	Os04t0464800-00	Sb05g022980.1
HRFOW6E02GW4RO	Bradi4g13600	Os01t0603500-00	Sb03g025650.1
HRFOW6E02GW5EL	Bradi2g38370	Os01t0310500-01	Sb08g001990.1
HRFOW6E02GW8DA	Bradi5g00860	Os04t0183500-01	Sb02g033210.1
HRFOW6E02GWXOO	Bradi5g22187	Os06t0707733-00	Sb06g028930.1
HRFOW6E02GX57G	Bradi2g02000	Os01t0128400-02	Sb03g007310.1
HRFOW6E02GXNX9	Bradi1g74560	Os03t0158500-04	Sb01g046550.3
HRFOW6E02GXQL3	Bradi2g51930	Os01t0783000-01	Sb07g020210.1
HRFOW6E02GY55K	Bradi3g51900	Os04t0582000-00	Sb04g031650.1
HRFOW6E02GYCGE	Bradi4g07541	Os11t0514100-00	Sb05g018550.1
HRFOW6E02GYCRV	Bradi3g03570	Os07t0508000-01	Sb02g034295.1
HRFOW6E02GZX05	Bradi2g51637	Os01t0777300-00	Sb03g036255.1
HRFOW6E02H0AK5	Bradi3g13980	Os08t0120000-05	Sb07g002070.1
HRFOW6E02H0N4D	Bradi5g07790	Os04t0382700-01	Sb06g011800.1
HRFOW6E02H12J8	Bradi1g70937	Os03t0203100-01	Sb01g043640.1
HRFOW6E02H15AE	Bradi1g44200	Os06t0254700-01	Sb10g009170.1
HRFOW6E02H1E34	Bradi4g07397	Os12t0481100-01	Sb02g029690.1
HRFOW6E02H1HAG	Bradi3g14950	Os08t0191900-01	Sb07g005470.1
HRFOW6E02H1K0W	Bradi3g16660	Os05t0151000-00	Sb07g003680.1
HRFOW6E02H265H	Bradi2g15260	Os05t0581800-03	Sb09g029670.1
HRFOW6E02H2K5X	Bradi1g65530	Os03t0291800-02	Sb01g038450.1
HRFOW6E02H2KJF	Bradi2g46130	Os05t0376200-00	Sb03g030700.1
HRFOW6E02H2T5F	Bradi2g01180	Os01t0116800-00	Sb03g008110.1
HRFOW6E02H31KW	Bradi1g30330	Os06t0639100-02	Sb10g025050.1
HRFOW6E02H38CF	Bradi2g26910	Os03t0853700-01	Sb01g000820.1
HRFOW6E02H3B0X	Bradi5g13700	Os04t0482800-01	Sb06g020520.1
HRFOW6E02H3FFS	Bradi1g24560	Os02t0742800-01	Sb04g028210.1
HRFOW6E02H3NV6	Bradi3g04140	Os02t0152500-01	Sb04g003700.1
HRFOW6E02H42E7	Bradi5g08560	Os04t0402300-00	Sb01g000370.1
HRFOW6E02H49BT	Bradi1g35477	Os02t0190500-01	Sb04g006110.1
HRFOW6E02H4C0O	Bradi1g78697	Os03t0100040-01	Sb04g002280.1
HRFOW6E02H4DY0	Bradi3g37990	Os08t0477500-01	Sb02g026818.1
HRFOW6E02H4H1I	Bradi3g35510	Os08t0406400-01	Sb07g020050.1
HRFOW6E02H55CO	Bradi5g01070	Os10t0134700-00	Sb01g033850.1
HRFOW6E02H5DSU	Bradi3g04180	Os02t0153500-00	Sb04g003830.1
HRFOW6E02H5IX9	Bradi3g47034	Os02t0581000-00	Sb04g024120.1
HRFOW6E02H5NQW	Bradi1g35770	Os06t0622800-01	Sb04g006380.1
HRFOW6E02H5OD5	Bradi3g10680	Os07t0464600-01	Sb02g011160.2
HRFOW6E02H5OLK	Bradi3g50260	Os04t0542800-01	Sb06g024040.1
HRFOW6E02H5QI6	Bradi2g00470	Os01t0154100-00	Sb03g005610.1
HRFOW6E02H61FB	Bradi2g43580	Os01t0616100-01	Sb03g027880.1
HRFOW6E02H6D5O	Bradi3g41870	Os08t0542200-01	Sb07g025360.1
HRFOW6E02H6IAI	Bradi1g77217	Os03t0119966-01	Sb01g049240.1
HRFOW6E02H6PNB	Bradi3g44347	Os02t0516600-02	Sb04g021110.1
HRFOW6E02H6SYX	Bradi3g53550	Os02t0719100-01	Sb04g029730.1
HRFOW6E02H6XBI	Bradi5g20570	Os04t0600400-01	Sb06g027440.1
HRFOW6E02H7273	Bradi3g19890	Os06t0255700-01	Sb07g002945.1
HRFOW6E02H7DMF	Bradi2g40430	Os01t0533000-00	Sb03g023490.1
HRFOW6E02H7EEW	Bradi1g21560	Os07t0614300-01	Sb02g039160.1
HRFOW6E02H7HLF	Bradi5g21097	Os04t0609200-01	Sb01g020990.1
HRFOW6E02H7O9O	Bradi3g08930	Os01t0202800-00	Sb03g002490.1
HRFOW6E02H8BV6	Bradi2g54000	Os01t0830500-01	Sb03g038780.1
HRFOW6E02H9085	Bradi3g28350	Os03t0808100-01	Sb02g010110.1
HRFOW6E02H9169	Bradi4g11080	Os12t0554500-00	Sb08g017740.1
HRFOW6E02H933J	Bradi2g18270	Os09t0241100-01	Sb10g019730.1
HRFOW6E02H9KTZ	Bradi1g72620	Os03t0180700-01	Sb01g045200.1
HRFOW6E02HA3XJ	Bradi1g76070	Os03t0135200-01	Sb01g047980.1
HRFOW6E02HASRT	Bradi1g64610	Os03t0305400-01	Sb01g037580.1
HRFOW6E02HBDGA	Bradi4g15150	Os11t0585700-01	Sb01g004650.1
HRFOW6E02HBXOP	Bradi2g04297	Os01t0169900-01	Sb03g004550.1
HRFOW6E02HC31Y	Bradi5g01823	Os03t0348200-00	Sb01g035460.1
HRFOW6E02HCG8X	Bradi3g46737	Os02t0575500-02	Sb04g023800.1
HRFOW6E02HCLYG	Bradi1g77930	Os08t0137200-01	Sb01g049880.1
HRFOW6E02HCM12	Bradi5g07300	Os04t0377932-00	Sb01g029350.1
HRFOW6E02HCUQ3	Bradi3g01940	Os02t0120900-01	Sb04g001700.1
HRFOW6E02HDQ78	Bradi1g48264	Os06t0167000-03	Sb10g004680.1
HRFOW6E02HE0TY	Bradi3g44940	Os02t0533300-01	Sb04g021740.1
HRFOW6E02HE3R8	Bradi1g26840	Os07t0501700-01	Sb02g034060.1
HRFOW6E02HEFG9	Bradi1g72490	Os03t0182400-01	Sb01g045110.1
HRFOW6E02HETOB	Bradi2g13090	Os06t0120732-00	Sb04g007200.1
HRFOW6E02HEVS2	Bradi1g37650	Os01t0590200-01	Sb08g001280.1
HRFOW6E02HEXLP	Bradi3g55987	Os04t0303100-00	Sb07g026790.1
HRFOW6E02HF714	Bradi1g66180	Os07t0285700-01	Sb06g015120.1
HRFOW6E02HGFI3	Bradi3g43200	Os09t0505100-01	Sb02g029180.1
HRFOW6E02HH9IC	Bradi3g00980	Os03t0743800-00	Sb02g040700.1
HRFOW6E02HHGQZ	Bradi3g55277	Os02t0816300-03	Sb04g037140.1
HRFOW6E02HHQAT	Bradi2g59660	Os01t0930800-01	Sb03g037780.1
HRFOW6E02HI1RO	Bradi4g01513	Os09t0479100-01	Sb02g027685.1
HRFOW6E02HIACL	Bradi4g07770	Os03t0421000-01	Sb04g027763.1
HRFOW6E02HIMZL	Bradi1g42650	Os02t0714100-01	Sb10g012770.2
HRFOW6E02HIPDP	Bradi1g53060	Os07t0264100-01	Sb02g008660.1
HRFOW6E02HIVOH	Bradi2g10302	Os01t0273800-01	Sb03g010910.1
HRFOW6E02HJF7G	Bradi5g01823	Os03t0347900-01	Sb07g020980.1
HRFOW6E02HJPVC	Bradi2g13535	Os09t0123500-01	Sb01g012000.1
HRFOW6E02HJRHN	Bradi3g37020	Os08t0439000-01	Sb02g024680.1
HRFOW6E02HJVNO	Bradi1g64220	Os03t0313300-01	Sb01g037200.1
HRFOW6E02HK9JR	Bradi5g15130	Os04t0507100-02	Sb06g021960.1
HRFOW6E02HKWEI	Bradi1g17710	Os02t0167700-01	Sb04g004540.1
HRFOW6E02HKXRG	Bradi3g16550	Os08t0157100-01	Sb07g003820.1
HRFOW6E02HL0YE	Bradi5g19310	Os02t0684150-00	Sb04g017405.1
HRFOW6E02HLG89	Bradi1g54560	Os07t0198300-01	Sb02g005900.1
HRFOW6E02HLKDY	Bradi2g62140	Os01t0972900-01	Sb03g047370.1
HRFOW6E02HM1CQ	Bradi3g09540	Os06t0528600-01	Sb04g001510.1
HRFOW6E02HM7NM	Bradi5g20420	Os04t0599650-00	Sb06g027382.1
HRFOW6E02HMBM8	Bradi2g61500	Os10t0567400-03	Sb03g046660.1
HRFOW6E02HMLSM	Bradi4g10387	Os12t0486900-01	Sb05g008300.1
HRFOW6E02HNMJJ	Bradi1g63760	Os10t0490666-00	Sb06g030865.1
HRFOW6E02HNPQS	Bradi1g52290	Os06t0103300-02	Sb10g000360.1
HRFOW6E02HNYD7	Bradi2g16200	Os07t0285700-01	Sb06g015120.1
HRFOW6E02HO7KS	Bradi2g16500	Os03t0619400-01	Sb03g005190.1
HRFOW6E02HOZZR	Bradi3g42250	Os09t0546900-01	Sb02g031780.1
HRFOW6E02HPB7R	Bradi1g66900	Os03t0269100-01	Sb05g004530.1
HRFOW6E02HPC0N	Bradi3g18550	Os09t0266100-01	Sb01g028180.1
HRFOW6E02HPMAA	Bradi3g12670	Os08t0177800-00	Sb07g023590.1
HRFOW6E02HQA1Y	Bradi5g27450	Os04t0689800-00	Sb05g004750.1
HRFOW6E02HQC8Q	Bradi3g33030	Os10t0554200-01	Sb01g029470.1
HRFOW6E02HQTCZ	Bradi3g42810	Os08t0558100-01	Sb07g024180.1
HRFOW6E02HQTP3	Bradi2g43557	Os01t0126600-01	Sb03g007450.1
HRFOW6E02HQUHL	Bradi5g21677	Os04t0613900-01	Sb06g028380.1
HRFOW6E02HQX6U	Bradi3g41130	Os09t0505800-01	Sb02g029240.1
HRFOW6E02HR5GI	Bradi3g59187	Os02t0749700-00	Sb04g027850.1
HRFOW6E02HRJQP	Bradi1g69010	Os03t0227300-01	Sb01g041870.1
HRFOW6E02HRLPL	Bradi2g51560	Os04t0197200-01	Sb03g036190.1
HRFOW6E02HRPA5	Bradi2g14950	Os05t0579800-01	Sb09g027240.1
HRFOW6E02HRYOT	Bradi1g76520	Os05t0301500-01	Sb01g048520.1
HRFOW6E02HS8YL	Bradi2g05700	Os01t0191300-01	Sb03g003170.1
HRFOW6E02HSDEB	Bradi1g27257	Os05t0319900-00	Sb03g006950.1
HRFOW6E02HSI3J	Bradi3g57450	Os02t0774300-02	Sb01g017050.1
HRFOW6E02HT3N3	Bradi1g32050	Os02t0172800-01	Sb04g004830.1
HRFOW6E02HT6DQ	Bradi1g75540	Os02t0246500-00	Sb05g024590.1
HRFOW6E02HT8X5	Bradi2g02477	Os01t0137500-01	Sb03g006736.1
HRFOW6E02HTRB0	Bradi3g03990	Os02t0150100-02	Sb01g035760.1
HRFOW6E02HTRIZ	Bradi2g09487	Os02t0798900-01	Sb04g036130.1
HRFOW6E02HTSN0	Bradi3g38100	Os08t0474700-01	Sb07g023060.1
HRFOW6E02HUMSV	Bradi1g69880	Os10t0400100-01	Sb01g042830.1
HRFOW6E02HUN8M	Bradi5g17657	Os04t0550600-01	Sb06g024560.1
HRFOW6E02HUQMF	Bradi1g62007	Os04t0650900-01	Sb01g034960.1
HRFOW6E02HUXXM	Bradi2g57967	Os01t0904400-01	Sb03g043060.1
HRFOW6E02HV46V	Bradi3g42140	Os08t0546900-01	Sb09g021710.1
HRFOW6E02HVQB1	Bradi3g15950	Os05t0556300-01	Sb09g027970.1
HRFOW6E02HW2OK	Bradi5g25540	Os04t0668900-01	Sb06g032180.1
HRFOW6E02HW6WN	Bradi1g78750	Os06t0554800-01	Sb08g002900.1
HRFOW6E02HXFKH	Bradi3g15520	Os08t0178100-01	Sb07g004940.1
HRFOW6E02HXM59	Bradi2g46140	Os01t0668901-00	Sb03g004860.1
HRFOW6E02HY243	Bradi4g04070	Os09t0356000-00	Sb08g018590.1
HRFOW6E02HY61M	Bradi2g23450	Os05t0456500-01	Sb02g015330.1
HRFOW6E02HYBVI	Bradi5g20160	Os04t0594500-01	Sb06g027220.1
HRFOW6E02HYJHN	Bradi1g17710	Os02t0167700-01	Sb04g004540.1
HRFOW6E02HZ3ZG	Bradi2g54480	Os01t0838800-01	Sb09g022650.1
HRFOW6E02HZB8Z	Bradi2g61850	Os02t0109100-01	Sb04g035950.1
HRFOW6E02HZS18	Bradi3g26827	Os10t0416200-01	Sb01g019520.1
HRFOW6E02HZSOV	Bradi4g21980	Os11t0212300-00	Sb05g008053.1
HRFOW6E02HZWP1	Bradi3g05697	Os02t0176700-00	Sb04g005130.1
HRFOW6E02I0FST	Bradi3g46900	Os02t0579000-01	Sb05g001590.1
HRFOW6E02I0GGO	Bradi3g36160	Os08t0425000-01	Sb07g020660.1
HRFOW6E02I10LW	Bradi2g40830	Os01t0550200-00	Sb03g025170.1
HRFOW6E02I1KPF	Bradi4g21870	Os11t0609500-01	Sb05g007980.1
HRFOW6E02I1LXZ	Bradi2g19297	Os05t0525501-00	Sb09g026180.1
HRFOW6E02I1XCB	Bradi2g16130	Os05t0567400-01	Sb09g028780.1
HRFOW6E02I22RM	Bradi1g63100	Os07t0679000-01	Sb02g042930.1
HRFOW6E02I2CL3	Bradi4g03030	Os09t0462875-00	Sb02g026870.1
HRFOW6E02I2LGH	Bradi3g49830	Os02t0639000-01	Sb04g027200.1
HRFOW6E02I2Z7L	Bradi2g45200	Os05t0574400-01	Sb03g029570.1
HRFOW6E02I2ZEY	Bradi2g21510	Os05t0490800-01	Sb03g037640.1
HRFOW6E02I3D5F	Bradi3g38690	Os09t0515800-01	Sb04g037270.1
HRFOW6E02I3TNX	Bradi4g15270	Os09t0551400-00	Sb02g032130.1
HRFOW6E02I4205	Bradi3g41590	Os09t0511000-02	Sb07g025790.1
HRFOW6E02I42CW	Bradi1g61750	Os03t0363600-01	Sb01g034610.1
HRFOW6E02I45FE	Bradi1g73877	Os03t0167600-01	Sb01g046030.1
HRFOW6E02I49MT	Bradi2g33307	Os06t0560300-00	Sb10g022130.1
HRFOW6E02I4EFI	Bradi3g41960	Os08t0542200-01	Sb07g025360.1
HRFOW6E02I4LNU	Bradi1g49900	Os06t0129700-01	Sb10g001860.1
HRFOW6E02I4WLU	Bradi1g50530	Os12t0297500-02	Sb04g010020.1
HRFOW6E02I4YT2	Bradi2g59260	Os01t0911000-01	Sb03g043440.1
HRFOW6E02I5IDI	Bradi1g23490	Os06t0186900-01	Sb02g037530.1
HRFOW6E02I6C2V	Bradi1g54110	Os07t0211400-01	Sb02g006370.1
HRFOW6E02I6F9S	Bradi2g41610	Os01t0574500-01	Sb03g025820.1
HRFOW6E02I6MVI	Bradi1g27807	Os07t0481000-02	Sb02g033310.1
HRFOW6E02I6RJ1	Bradi3g40640	Os08t0517200-02	Sb07g026810.1
HRFOW6E02I6S1I	Bradi1g20870	Os07t0616500-01	Sb02g039240.1
HRFOW6E02I72ZT	Bradi4g08907	Os09t0266400-01	Sb02g015540.1
HRFOW6E02I7YO5	Bradi2g03540	Os10t0104700-01	Sb01g027410.1
HRFOW6E02I814L	Bradi5g12982	Os04t0469500-01	Sb06g019610.1
HRFOW6E02I88Q8	Bradi2g10294	Os08t0105700-01	Sb07g000510.1
HRFOW6E02I8P3O	Bradi2g31720	Os05t0251900-00	Sb09g009656.1
HRFOW6E02I9ISW	Bradi2g21080	Os05t0497150-01	Sb09g024390.1
HRFOW6E02I9LPB	Bradi2g04830	Os01t0177200-01	Sb03g004040.1
HRFOW6E02I9MX4	Bradi1g54760	Os07t0192800-01	Sb02g005630.1
HRFOW6E02I9UU4	Bradi2g40627	Os01t0546000-01	Sb03g024540.1
HRFOW6E02I9VL2	Bradi3g06430	Os12t0123500-01	Sb08g001970.1
HRFOW6E02IA0H8	Bradi5g20420	Os04t0599650-00	Sb06g027382.1
HRFOW6E02IA2RH	Bradi2g13450	Os01t0528800-01	Sb04g011550.1
HRFOW6E02IACOI	Bradi1g60380	Os03t0399000-01	Sb01g033140.1
HRFOW6E02IAP03	Bradi1g47510	Os11t0157100-01	Sb06g026720.1
HRFOW6E02IAT4X	Bradi3g59980	Os02t0735100-01	Sb04g028700.1
HRFOW6E02IBKRB	Bradi1g32990	Os06t0682900-01	Sb10g027540.1
HRFOW6E02IBSJP	Bradi1g20450	Os03t0844450-01	Sb02g040250.1
HRFOW6E02ICACQ	Bradi3g50267	Os02t0649900-00	Sb04g033320.1
HRFOW6E02ICERB	Bradi5g01823	Os03t0347900-01	Sb07g020980.1
HRFOW6E02ICLZJ	Bradi3g52270	Os04t0594400-01	Sb04g031100.1
HRFOW6E02ICTNH	Bradi3g45627	Os01t0813700-01	Sb03g037780.1
HRFOW6E02ID78R	Bradi4g16290	Os11t0558200-01	Sb05g021820.1
HRFOW6E02IDH0O	Bradi3g36610	Os09t0410700-00	Sb02g024460.1
HRFOW6E02IDJOD	Bradi3g23366	Os02t0674800-01	Sb03g008090.1
HRFOW6E02IE919	Bradi3g16660	Os05t0151000-00	Sb07g003680.1
HRFOW6E02IENFL	Bradi1g19715	Os07t0643400-01	Sb02g041050.1
HRFOW6E02IETHT	Bradi2g00840	Os09t0569400-01	Sb01g001930.1
HRFOW6E02IETMR	Bradi1g61170	Os03t0378200-01	Sb01g034020.1
HRFOW6E02IEVYK	Bradi3g55490	Os02t0819000-00	Sb04g037340.1
HRFOW6E02IEYKJ	Bradi2g45590	Os01t0659800-01	Sb03g030080.1
HRFOW6E02IF8LZ	Bradi5g12910	Os07t0124500-01	Sb02g028310.1
HRFOW6E02IFY7T	Bradi1g78560	Os03t0101100-01	Sb01g050600.1
HRFOW6E02IFY81	Bradi2g22420	Os01t0825700-01	Sb03g038450.1
HRFOW6E02IGF7J	Bradi3g19100	Os08t0254500-03	Sb07g007870.1
HRFOW6E02IGYNG	Bradi2g13740	Os01t0517500-01	Sb03g021050.1
HRFOW6E02IHFFD	Bradi2g39810	Os05t0104800-01	Sb09g026780.1
HRFOW6E02IHIY8	Bradi3g14297	Os08t0130300-00	Sb07g002510.1
HRFOW6E02IHU1F	Bradi1g37304	Os06t0581500-01	Sb05g026040.1
HRFOW6E02IHW13	Bradi3g39850	Os09t0486500-02	Sb02g028240.1
HRFOW6E02IHWCP	Bradi3g20070	Os08t0300300-01	Sb04g006250.1
HRFOW6E02IHY73	Bradi3g56517	Os02t0722800-02	Sb04g029510.1
HRFOW6E02IIM0B	Bradi3g15520	Os08t0178100-01	Sb07g004940.1
HRFOW6E02IIYV8	Bradi3g41600	Os08t0538600-01	Sb07g025770.1
HRFOW6E02IJ07Q	Bradi1g52230	Os12t0279000-01	Sb10g000500.1
HRFOW6E02IJ582	Bradi1g61757	Os03t0363500-03	Sb01g034620.1
HRFOW6E02IJFUN	Bradi3g33190	Os10t0556600-00	Sb01g029180.1
HRFOW6E02IK4OJ	Bradi1g21860	Os04t0422300-01	Sb04g000470.1
HRFOW6E02IKJUJ	Bradi3g11120	Os02t0456000-01	Sb01g045870.1
HRFOW6E02IL0C6	Bradi2g32290	Os05t0212100-01	Sb09g006640.1
HRFOW6E02ILNO4	Bradi1g63550	Os03t0329700-01	Sb01g036470.1
HRFOW6E02ILTYA	Bradi3g38390	Os08t0478200-01	Sb02g010770.1
HRFOW6E02ILX8X	Bradi3g07410	Os09t0331100-00	Sb02g021110.1
HRFOW6E02IM91Y	Bradi2g12810	Os01t0363900-01	Sb03g014460.1
HRFOW6E02IMEW1	Bradi1g17710	Os02t0169800-01	Sb04g004540.1
HRFOW6E02IMHZR	Bradi1g55600	Os07t0178800-01	Sb02g004390.1
HRFOW6E02IMQNA	Bradi1g23855	Os06t0148700-01	Sb10g003540.1
HRFOW6E02INFXO	Bradi5g04000	Os04t0227200-00	Sb06g003140.1
HRFOW6E02INGDJ	Bradi2g42320	Os01t0590900-01	Sb03g026540.1
HRFOW6E02IOXO5	Bradi4g13940	Os11t0610900-01	Sb05g024270.1
HRFOW6E02IP07S	Bradi1g72900	Os10t0397200-02	Sb06g028040.1
HRFOW6E02IP3O5	Bradi4g16930	Os12t0480800-00	Sb05g020780.1
HRFOW6E02IPB00	Bradi2g56440	Os02t0481900-02	Sb05g001880.1
HRFOW6E02IPFVC	Bradi1g38025	Os06t0554800-02	Sb03g033300.1
HRFOW6E02IPFWB	Bradi3g38560	Os08t0482100-01	Sb07g029190.1
HRFOW6E02IPM49	Bradi2g18490	Os09t0555150-01	Sb03g045670.1
HRFOW6E02IPZMN	Bradi1g78420	Os03t0101600-01	Sb01g050560.1
HRFOW6E02IQT77	Bradi3g57010	Os02t0731400-01	Sb04g028940.1
HRFOW6E02IQYTP	Bradi3g35330	Os09t0362900-01	Sb02g022936.1
HRFOW6E02IREPA	Bradi3g16660	Os05t0151000-00	Sb07g003680.1
HRFOW6E02IRHBZ	Bradi5g07370	Os04t0379300-02	Sb06g013020.1
HRFOW6E02IRPIX	Bradi5g22520	Os09t0502600-00	Sb07g001210.1
HRFOW6E02IRTLH	Bradi1g16680	Os03t0294900-01	Sb01g038300.1
HRFOW6E02IS0PF	Bradi1g70057	Os03t0213400-01	Sb01g042980.1
HRFOW6E02IS67I	Bradi1g22170	Os02t0688900-01	Sb04g031420.1
HRFOW6E02ISDLI	Bradi5g23610	Os04t0642100-01	Sb06g030360.1
HRFOW6E02ISG8J	Bradi4g01680	Os03t0642600-00	Sb08g021600.1
HRFOW6E02ISO5D	Bradi1g62957	Os03t0340500-01	Sb01g035890.1
HRFOW6E02IT8G3	Bradi2g26910	Os03t0853700-01	Sb01g000820.1
HRFOW6E02ITAPU	Bradi1g17710	Os02t0169800-01	Sb04g004540.1
HRFOW6E02ITCPU	Bradi1g19970	Os09t0396300-01	Sb02g040830.1
HRFOW6E02ITXA7	Bradi3g23380	Os10t0375700-01	Sb0012s009230.1
HRFOW6E02IU1UJ	Bradi1g24297	Os07t0568000-02	Sb02g036685.1
HRFOW6E02IU2CC	Bradi1g61764	Os03t0363400-01	Sb01g034640.1
HRFOW6E02IU6D8	Bradi2g36170	Os11t0213800-01	Sb07g005720.1
HRFOW6E02IUN1S	Bradi2g59480	Os01t0927600-01	Sb03g044630.1
HRFOW6E02IUTMJ	Bradi4g07541	Os11t0514100-00	Sb05g018510.1
HRFOW6E02IVCYJ	Bradi3g12760	Os08t0566400-01	Sb07g023500.1
HRFOW6E02IVE82	Bradi2g13210	Os01t0382700-01	Sb03g026530.1
HRFOW6E02IVEIE	Bradi2g27777	Os08t0106000-00	Sb05g026080.1
HRFOW6E02IVVE8	Bradi1g51560	Os08t0178300-01	Sb10g002430.1
HRFOW6E02IWGNW	Bradi2g16260	Os09t0296800-01	Sb02g020290.1
HRFOW6E02IXG8R	Bradi2g61830	Os01t0966700-02	Sb03g047060.1
HRFOW6E02IY7YW	Bradi1g19080	Os07t0658400-01	Sb02g041740.1
HRFOW6E02IYIV5	Bradi5g25870	Os03t0736000-02	Sb04g035110.1
HRFOW6E02IYU1I	Bradi1g22850	Os07t0592200-02	Sb02g038150.1
HRFOW6E02IYYE1	Bradi5g22540	Os04t0479800-01	Sb06g030710.1
HRFOW6E02IYYRP	Bradi1g49900	Os06t0129700-01	Sb10g001860.1
HRFOW6E02IZ5TA	Bradi1g19360	Os07t0655600-01	Sb02g041430.1
HRFOW6E02IZ6BM	Bradi1g58930	Os06t0690200-01	Sb05g005345.1
HRFOW6E02IZJRY	Bradi4g06220	Os02t0553000-01	Sb03g012040.1
HRFOW6E02IZM0E	Bradi1g20995	Os07t0617800-01	Sb02g039340.1
HRFOW6E02IZMEL	Bradi1g44767	Os06t0237502-00	Sb10g008560.1
HRFOW6E02IZN16	Bradi4g11360	Os03t0268900-02	Sb05g025820.1
HRFOW6E02J0AYU	Bradi2g39847	Os06t0330100-00	Sb05g005910.1
HRFOW6E02J0DN7	Bradi2g50340	Os01t0757800-01	Sb03g035050.1
HRFOW6E02J0WM8	Bradi1g60340	Os07t0438550-01	Sb02g000740.1
HRFOW6E02J16GS	Bradi3g17910	Os08t0207600-01	Sb07g006070.1
HRFOW6E02J19W8	Bradi1g61130	Os03t0379100-01	Sb01g034010.1
HRFOW6E02J1JSW	Bradi5g10450	Os05t0569500-01	Sb04g031810.1
HRFOW6E02J1O1S	Bradi3g39900	Os08t0506000-01	Sb07g027850.1
HRFOW6E02J1U26	Bradi4g11740	Os04t0227200-00	Sb06g003150.1
HRFOW6E02J2CVM	Bradi1g44460	Os06t0247500-01	Sb10g008850.1
HRFOW6E02J2FQ9	Bradi1g49900	Os06t0129700-01	Sb10g001860.1
HRFOW6E02J2PAH	Bradi3g37067	Os08t0436700-01	Sb07g021400.1
HRFOW6E02J2ST3	Bradi5g07250	Os09t0401900-01	Sb06g013470.1
HRFOW6E02J2W12	Bradi3g39350	Os08t0499200-01	Sb07g028460.1
HRFOW6E02J2ZEO	Bradi1g17710	Os02t0167700-01	Sb04g004540.1
HRFOW6E02J32VZ	Bradi1g39436	Os06t0505302-00	Sb10g020015.1
HRFOW6E02J371A	Bradi1g53747	Os07t0229800-01	Sb07g028910.1
HRFOW6E02J39WQ	Bradi4g05680	Os03t0110800-01	Sb01g043010.1
HRFOW6E02J3FVI	Bradi5g07160	Os04t0373400-01	Sb06g010096.1
HRFOW6E02J3LXV	Bradi4g14090	Os11t0605500-01	Sb05g023970.2
HRFOW6E02J3VYD	Bradi2g62760	Os01t0977600-03	Sb05g002400.1
HRFOW6E02J47CI	Bradi2g13450	Os01t0528800-01	Sb04g011550.1
HRFOW6E02J4H6I	Bradi1g24630	Os11t0446500-00	Sb02g037875.1
HRFOW6E02J4M0V	Bradi2g41610	Os01t0574500-01	Sb03g025820.1
HRFOW6E02J5DSG	Bradi1g77247	Os03t0119500-03	Sb01g049270.1
HRFOW6E02J5NIB	Bradi2g52970	Os09t0353200-00	Sb08g018610.1
HRFOW6E02JAAXB	Bradi2g07237	Os01t0221300-01	Sb02g030130.1
HRFOW6E02JAX5S	Bradi2g15577	Os05t0577200-01	Sb09g029420.1
HRFOW6E02JBUSC	Bradi2g01180	Os01t0117400-00	Sb03g008140.1
HRFOW6E02JC2XI	Bradi3g18780	Os07t0649600-00	Sb01g039150.1
HRFOW6E02JCH6Z	Bradi1g64440	Os03t0308000-01	Sb01g037440.1
HRFOW6E02JCXO6	Bradi1g63320	Os03t0333200-01	Sb01g036260.1
HRFOW6E02JDB9K	Bradi2g04577	Os01t0173900-01	Sb01g038915.1
HRFOW6E02JDC3P	Bradi2g46610	Os01t0680400-01	Sb03g031220.1
HRFOW6E02JDH0W	Bradi2g58780	Os01t0917500-01	Sb04g006470.1
HRFOW6E02JDI5T	Bradi5g20420	Os04t0599650-00	Sb06g027382.1
HRFOW6E02JDN30	Bradi3g18990	Os08t0248800-01	Sb07g008570.2
HRFOW6E02JDP72	Bradi3g44940	Os02t0533300-01	Sb05g003270.1
HRFOW6E02JDV2O	Bradi1g55427	Os07t0182200-01	Sb02g004570.1
HRFOW6E02JFBUD	Bradi3g28570	Os01t0511200-01	Sb04g001080.1
HRFOW6E02JFD6U	Bradi5g17230	Os02t0649900-00	Sb04g033320.1
HRFOW6E02JFDOO	Bradi1g29768	Os06t0727700-01	Sb07g016740.1
HRFOW6E02JFHE0	Bradi1g77930	Os08t0137200-01	Sb01g049880.1
HRFOW6E02JFLLA	Bradi1g38330	Os04t0110200-01	Sb06g000830.1
HRFOW6E02JGDF3	Bradi2g36525	Os07t0285200-01	Sb02g008945.1
HRFOW6E02JGHOP	Bradi2g13110	Os01t0370200-00	Sb06g028630.1
HRFOW6E02JGKJ8	Bradi5g20420	Os04t0599650-00	Sb06g027382.1
HRFOW6E02JGOEJ	Bradi1g41930	Os11t0298400-01	Sb09g030040.1
HRFOW6E02JGPTA	Bradi5g20420	Os04t0599650-00	Sb06g027382.1
HRFOW6E02JH2L1	Bradi3g09770	Os02t0260700-02	Sb04g009720.1
HRFOW6E02JH508	Bradi3g36190	Os01t0896300-00	Sb03g042580.1
HRFOW6E02JHY47	Bradi3g02120	Os04t0689800-00	Sb02g020960.1
HRFOW6E02JIE09	Bradi3g10690	Os02t0324300-01	Sb06g029700.1
HRFOW6E02JILUO	Bradi1g17710	Os02t0167700-01	Sb04g004540.1
HRFOW6E02JIO5N	Bradi5g21150	Os04t0609700-01	Sb07g006270.1
HRFOW6E02JISJV	Bradi3g34920	Os08t0383800-00	Sb07g019340.1
HRFOW6E02JJ2RR	Bradi3g56440	Os02t0725300-02	Sb04g029420.1
HRFOW6E02JJFU0	Bradi1g23440	Os07t0582500-01	Sb02g037580.1
HRFOW6E02JJJYW	Bradi2g47780	Os01t0706700-01	Sb03g032470.1
HRFOW6E02JJK2I	Bradi1g17710	Os02t0167700-01	Sb04g004540.1
HRFOW6E02JJT7D	Bradi3g53280	Os02t0714500-02	Sb04g029980.1
HRFOW6E02JK8O2	Bradi3g28930	Os02t0523500-01	Sb04g021280.1
HRFOW6E02JKLI4	Bradi1g68710	Os03t0237600-01	Sb01g041610.1
HRFOW6E02JKP6L	Bradi2g02370	Os08t0140500-00	Sb07g003010.1
HRFOW6E02JL7V0	Bradi3g18240	Os03t0404800-01	Sb01g032950.1
HRFOW6E02JL9BC	Bradi1g53085	Os07t0260400-01	Sb02g008130.1
HRFOW6E02JLBLK	Bradi2g46420	Os06t0335500-01	Sb03g030995.1
HRFOW6E02JMD2V	Bradi1g42360	Os06t0493801-00	Sb10g014210.1
HRFOW6E02JMIMF	Bradi5g12307	Os04t0459000-01	Sb06g018860.1
HRFOW6E02JMN84	Bradi2g31720	Os05t0251900-00	Sb09g009656.1
HRFOW6E02JMPMW	Bradi2g46910	Os01t0688200-01	Sb01g026550.1
HRFOW6E02JN18H	Bradi1g48090	Os06t0171900-01	Sb07g028550.1
HRFOW6E02JPHGH	Bradi5g25870	Os03t0736000-02	Sb04g035110.1
HRFOW6E02JPIOX	Bradi1g32050	Os02t0172800-01	Sb10g026620.1
HRFOW6E02JQ128	Bradi1g33457	Os06t0689600-01	Sb10g028250.2
HRFOW6E02JQFRG	Bradi3g32276	Os07t0466500-00	Sb04g001610.1
HRFOW6E02JQKDW	Bradi5g07760	Os03t0860600-01	Sb05g008860.1
HRFOW6E02JQRL2	Bradi1g24390	Os07t0566500-01	Sb02g036620.1
HRFOW6E02JQRM4	Bradi2g47430	Os01t0697100-01	Sb03g032050.1
HRFOW6E02JRITQ	Bradi3g60330	Os02t0828200-01	Sb04g038120.1
HRFOW6E02JRQ58	Bradi4g12260	Os11t0636900-02	Sb05g026740.1
HRFOW6E02JRVNS	Bradi1g63160	Os03t0336300-01	Sb01g036110.1
HRFOW6E02JRXJK	Bradi3g37850	Os09t0448200-01	Sb07g022685.1
HRFOW6E02JSG8S	Bradi3g15520	Os08t0178100-01	Sb07g004940.1
HRFOW6E02JSHB6	Bradi4g18870	Os11t0497000-01	Sb05g017710.1
HRFOW6E02JSRRH	Bradi3g19890	Os06t0255700-01	Sb04g033300.1
HRFOW6E02JSYFU	Bradi2g62760	Os01t0977600-03	Sb05g002400.1
HRFOW6E02JT6G4	Bradi3g27278	Os01t0899425-00	Sb03g020182.1
HRFOW6E02JTIQ4	Bradi5g26770	Os04t0683600-01	Sb06g033400.1
HRFOW6E02JTNVM	Bradi1g36840	Os06t0598900-01	Sb04g007180.1
HRFOW6E02JU38Z	Bradi2g56274	Os01t0870100-03	Sb03g041120.1
HRFOW6E02JUCGW	Bradi1g74210	Os02t0326600-01	Sb01g029300.1
HRFOW6E02JUKI7	Bradi5g22100	Os04t0620400-01	Sb06g028900.1
HRFOW6E02JV5VQ	Bradi1g27110	Os07t0492100-01	Sb02g034000.1
HRFOW6E02JVAOC	Bradi5g09247	Os04t0410600-01	Sb06g015470.1
HRFOW6E02JVB3C	Bradi1g62007	Os04t0650900-01	Sb01g034960.1
HRFOW6E02JW4ZK	Bradi3g42837	Os08t0558400-02	Sb07g024150.1
HRFOW6E02JWBLV	Bradi2g00300	Os07t0192300-01	Sb01g006420.1
HRFOW6E02JWKIZ	Bradi2g40600	Os01t0544450-01	Sb03g024490.1
HRFOW6E02JWTVV	Bradi4g06690	Os05t0474800-01	Sb01g007480.1
HRFOW6E02JX5M9	Bradi2g51657	Os01t0777500-00	Sb01g011620.1
HRFOW6E02JX75M	Bradi1g61220	Os05t0389800-01	Sb03g010540.1
HRFOW6E02JYR8O	Bradi1g67800	Os03t0254700-01	Sb01g040800.1
HRFOW6E02JZ84A	Bradi2g35587	Os05t0151400-02	Sb09g004020.1
HRFOW6E02JZTFN	Bradi1g50320	Os06t0111200-01	Sb10g001090.1

## Sheet: genes_covered_by_>2_reads
5DS	Read name	Brachypodium match	# of total reads matching the same query	5DL	Read name	Brachypodium match	# of total reads matching the same query
	HJKAX1S01A7HY7	Bradi1g17710	19		HJKAX1S02G10K5	Bradi3g15520	18
	HJKAX1S01A7TRE	Bradi1g17710	19		HJKAX1S02G9C0C	Bradi3g15520	18
	HJKAX1S01A886M	Bradi1g17710	19		HJKAX1S02GKE8L	Bradi3g15520	18
	HJKAX1S01AF340	Bradi1g17710	19		HJKAX1S02GPF9K	Bradi3g15520	18
	HJKAX1S01AMNME	Bradi1g17710	19		HJKAX1S02HFPT1	Bradi3g15520	18
	HJKAX1S01ANWD9	Bradi1g17710	19		HJKAX1S02I0FC0	Bradi3g15520	18
	HJKAX1S01AUQ9G	Bradi1g17710	19		HJKAX1S02ILDP9	Bradi3g15520	18
	HJKAX1S01BA9J1	Bradi1g17710	19		HJKAX1S02IO6D8	Bradi3g15520	18
	HJKAX1S01BG0F0	Bradi1g17710	19		HJKAX1S02JT0AN	Bradi3g15520	18
	HJKAX1S01BO801	Bradi1g17710	19		HRFOW6E01BUE21	Bradi3g15520	18
	HJKAX1S01CJHIV	Bradi1g17710	19		HRFOW6E01DZLYH	Bradi3g15520	18
	HJKAX1S01CMJJO	Bradi1g17710	19		HRFOW6E01E1O6H	Bradi3g15520	18
	HJKAX1S01D5O7F	Bradi1g17710	19		HRFOW6E01EVKI3	Bradi3g15520	18
	HJKAX1S01DIDSG	Bradi1g17710	19		HRFOW6E02GL8N5	Bradi3g15520	18
	HJKAX1S01DTX1Q	Bradi1g17710	19		HRFOW6E02GLFI3	Bradi3g15520	18
	HJKAX1S01DVIUM	Bradi1g17710	19		HRFOW6E02HXFKH	Bradi3g15520	18
	HJKAX1S01DVQ5C	Bradi1g17710	19		HRFOW6E02IIM0B	Bradi3g15520	18
	HJKAX1S01E1DPL	Bradi1g17710	19		HRFOW6E02JSG8S	Bradi3g15520	18
	HJKAX1S01ED6P6	Bradi1g17710	19		HJKAX1S02GHEVI	Bradi5g20420	18
	HJKAX1S01B0CV8	Bradi3g54980	10		HJKAX1S02H0QV7	Bradi5g20420	18
	HJKAX1S01B0JHU	Bradi3g54980	10		HJKAX1S02HSL39	Bradi5g20420	18
	HJKAX1S01B26ED	Bradi3g54980	10		HJKAX1S02HZB9A	Bradi5g20420	18
	HJKAX1S01BKSNC	Bradi3g54980	10		HJKAX1S02IDATE	Bradi5g20420	18
	HJKAX1S01BMYXD	Bradi3g54980	10		HRFOW6E01A116V	Bradi5g20420	18
	HJKAX1S01BNI2Z	Bradi3g54980	10		HRFOW6E01AFCN5	Bradi5g20420	18
	HJKAX1S01CPGTL	Bradi3g54980	10		HRFOW6E01AQ5SM	Bradi5g20420	18
	HJKAX1S01DBBVW	Bradi3g54980	10		HRFOW6E01CE23Z	Bradi5g20420	18
	HJKAX1S01DPAAS	Bradi3g54980	10		HRFOW6E01CH3OF	Bradi5g20420	18
	HJKAX1S01DRCML	Bradi3g54980	10		HRFOW6E01CH73A	Bradi5g20420	18
	HJKAX1S01A0BLN	Bradi2g04960	9		HRFOW6E01D2BUL	Bradi5g20420	18
	HJKAX1S01A30DY	Bradi2g04960	9		HRFOW6E01DOI0D	Bradi5g20420	18
	HJKAX1S01A7RS8	Bradi2g04960	9		HRFOW6E02HM7NM	Bradi5g20420	18
	HJKAX1S01B1D4L	Bradi2g04960	9		HRFOW6E02IA0H8	Bradi5g20420	18
	HJKAX1S01CNY8V	Bradi2g04960	9		HRFOW6E02JDI5T	Bradi5g20420	18
	HJKAX1S01D1U57	Bradi2g04960	9		HRFOW6E02JGKJ8	Bradi5g20420	18
	HJKAX1S01D2KC9	Bradi2g04960	9		HRFOW6E02JGPTA	Bradi5g20420	18
	HJKAX1S01E0WVC	Bradi2g04960	9		HJKAX1S02F5DFH	Bradi1g17710	16
	HJKAX1S01EU5F8	Bradi2g04960	9		HJKAX1S02GJ4HB	Bradi1g17710	16
	HJKAX1S01AHRIR	Bradi1g25780	7		HJKAX1S02GLQJ6	Bradi1g17710	16
	HJKAX1S01AUT2D	Bradi1g25780	7		HJKAX1S02IBH9N	Bradi1g17710	16
	HJKAX1S01AYLJ5	Bradi1g25780	7		HJKAX1S02IKP3V	Bradi1g17710	16
	HJKAX1S01BVKBU	Bradi1g25780	7		HJKAX1S02J2TSA	Bradi1g17710	16
	HJKAX1S01CX0TN	Bradi1g25780	7		HJKAX1S02J3ZMS	Bradi1g17710	16
	HJKAX1S01DYSEP	Bradi1g25780	7		HJKAX1S02JVZS7	Bradi1g17710	16
	HJKAX1S01EF9OU	Bradi1g25780	7		HRFOW6E01EJCH7	Bradi1g17710	16
	HJKAX1S01ARCBJ	Bradi1g59970	7		HRFOW6E02HKWEI	Bradi1g17710	16
	HJKAX1S01B8PMD	Bradi1g59970	7		HRFOW6E02HYJHN	Bradi1g17710	16
	HJKAX1S01BPQFL	Bradi1g59970	7		HRFOW6E02IMEW1	Bradi1g17710	16
	HJKAX1S01DY8OA	Bradi1g59970	7		HRFOW6E02ITAPU	Bradi1g17710	16
	HJKAX1S01ECFOS	Bradi1g59970	7		HRFOW6E02J2ZEO	Bradi1g17710	16
	HJKAX1S01EI8V0	Bradi1g59970	7		HRFOW6E02JILUO	Bradi1g17710	16
	HJKAX1S01ETYSH	Bradi1g59970	7		HRFOW6E02JJK2I	Bradi1g17710	16
	HJKAX1S01BCJVW	Bradi1g69880	7		HJKAX1S02FST20	Bradi3g16660	15
	HJKAX1S01BDVIT	Bradi1g69880	7		HJKAX1S02GDSCR	Bradi3g16660	15
	HJKAX1S01BUA3S	Bradi1g69880	7		HJKAX1S02GFPRS	Bradi3g16660	15
	HJKAX1S01DA19A	Bradi1g69880	7		HJKAX1S02GPBE4	Bradi3g16660	15
	HJKAX1S01DKOBA	Bradi1g69880	7		HJKAX1S02I8UU8	Bradi3g16660	15
	HJKAX1S01DM3BU	Bradi1g69880	7		HJKAX1S02IFYCE	Bradi3g16660	15
	HJKAX1S01ETLOD	Bradi1g69880	7		HRFOW6E01CBH8T	Bradi3g16660	15
	HJKAX1S01A1HTZ	Bradi1g51940	6		HRFOW6E01D97W6	Bradi3g16660	15
	HJKAX1S01B0V9Y	Bradi1g51940	6		HRFOW6E01DBEZB	Bradi3g16660	15
	HJKAX1S01BGBKU	Bradi1g51940	6		HRFOW6E01E4IBM	Bradi3g16660	15
	HJKAX1S01D1MW2	Bradi1g51940	6		HRFOW6E01ER3XD	Bradi3g16660	15
	HJKAX1S01DBNM4	Bradi1g51940	6		HRFOW6E02F80IG	Bradi3g16660	15
	HJKAX1S01ENDGJ	Bradi1g51940	6		HRFOW6E02H1K0W	Bradi3g16660	15
	HJKAX1S01BLAM7	Bradi1g77830	6		HRFOW6E02IE919	Bradi3g16660	15
	HJKAX1S01BOPDR	Bradi1g77830	6		HRFOW6E02IREPA	Bradi3g16660	15
	HJKAX1S01BQS5H	Bradi1g77830	6		HJKAX1S02FMC8C	Bradi1g32050	10
	HJKAX1S01BTO6R	Bradi1g77830	6		HJKAX1S02HHR7G	Bradi1g32050	10
	HJKAX1S01CN1ML	Bradi1g77830	6		HJKAX1S02HSIGB	Bradi1g32050	10
	HJKAX1S01DL0RU	Bradi1g77830	6		HRFOW6E01AIBWV	Bradi1g32050	10
	HJKAX1S01AUH9F	Bradi2g11107	6		HRFOW6E01ATQAS	Bradi1g32050	10
	HJKAX1S01BT0BM	Bradi2g11107	6		HRFOW6E01C2DC3	Bradi1g32050	10
	HJKAX1S01BWY0M	Bradi2g11107	6		HRFOW6E01C7YYP	Bradi1g32050	10
	HJKAX1S01CV7C4	Bradi2g11107	6		HRFOW6E01EDTW6	Bradi1g32050	10
	HJKAX1S01CVQQE	Bradi2g11107	6		HRFOW6E02HT3N3	Bradi1g32050	10
	HJKAX1S01ERUB5	Bradi2g11107	6		HRFOW6E02JPIOX	Bradi1g32050	10
	HJKAX1S01AHYJO	Bradi2g05700	5		HJKAX1S02F6WNR	Bradi3g19890	10
	HJKAX1S01B3E9D	Bradi2g05700	5		HJKAX1S02FOKR1	Bradi3g19890	10
	HJKAX1S01BO8A9	Bradi2g05700	5		HJKAX1S02IF7YS	Bradi3g19890	10
	HJKAX1S01C0OET	Bradi2g05700	5		HJKAX1S02IUGOQ	Bradi3g19890	10
	HJKAX1S01DP4S7	Bradi2g05700	5		HRFOW6E01CAPU5	Bradi3g19890	10
	HJKAX1S01A7004	Bradi3g05950	5		HRFOW6E01DDS0H	Bradi3g19890	10
	HJKAX1S01B0BK1	Bradi3g05950	5		HRFOW6E01EB5MX	Bradi3g19890	10
	HJKAX1S01BHSLK	Bradi3g05950	5		HRFOW6E01EVD9V	Bradi3g19890	10
	HJKAX1S01C99X3	Bradi3g05950	5		HRFOW6E02H7273	Bradi3g19890	10
	HJKAX1S01D6EMR	Bradi3g05950	5		HRFOW6E02JSRRH	Bradi3g19890	10
	HJKAX1S01B2MSW	Bradi3g10630	5		HJKAX1S02GX8M2	Bradi1g53085	9
	HJKAX1S01BNE8W	Bradi3g10630	5		HJKAX1S02HHAKA	Bradi1g53085	9
	HJKAX1S01C0VA1	Bradi3g10630	5		HJKAX1S02HZZI0	Bradi1g53085	9
	HJKAX1S01C7Z5F	Bradi3g10630	5		HJKAX1S02I7UUZ	Bradi1g53085	9
	HJKAX1S01EE5I4	Bradi3g10630	5		HJKAX1S02ITLCF	Bradi1g53085	9
	HJKAX1S01A7MLJ	Bradi3g22802	5		HJKAX1S02JOQ8P	Bradi1g53085	9
	HJKAX1S01C4VAN	Bradi3g22802	5		HRFOW6E01CLTPL	Bradi1g53085	9
	HJKAX1S01CAKNK	Bradi3g22802	5		HRFOW6E02GUUR2	Bradi1g53085	9
	HJKAX1S01DHCUD	Bradi3g22802	5		HRFOW6E02JL9BC	Bradi1g53085	9
	HJKAX1S01ET4OH	Bradi3g22802	5		HJKAX1S02F3W3C	Bradi2g62760	9
	HJKAX1S01CC657	Bradi3g28930	5		HJKAX1S02IG5VK	Bradi2g62760	9
	HJKAX1S01DHA0H	Bradi3g28930	5		HJKAX1S02IJBNI	Bradi2g62760	9
	HJKAX1S01DOB2V	Bradi3g28930	5		HRFOW6E01AXL0N	Bradi2g62760	9
	HJKAX1S01DVQ43	Bradi3g28930	5		HRFOW6E01BLWN0	Bradi2g62760	9
	HJKAX1S01EA4PP	Bradi3g28930	5		HRFOW6E01BRUPZ	Bradi2g62760	9
	HJKAX1S01AGRS8	Bradi3g43737	5		HRFOW6E01EGSYE	Bradi2g62760	9
	HJKAX1S01APHP9	Bradi3g43737	5		HRFOW6E02J3VYD	Bradi2g62760	9
	HJKAX1S01AQQ2P	Bradi3g43737	5		HRFOW6E02JSYFU	Bradi2g62760	9
	HJKAX1S01AWU7Q	Bradi3g43737	5		HJKAX1S02FWDC5	Bradi3g09770	9
	HJKAX1S01BRIOZ	Bradi3g43737	5		HJKAX1S02HRTS9	Bradi3g09770	9
	HJKAX1S01A6O5R	Bradi3g50300	5		HJKAX1S02HYFGK	Bradi3g09770	9
	HJKAX1S01AVCZK	Bradi3g50300	5		HJKAX1S02JH322	Bradi3g09770	9
	HJKAX1S01B0CMJ	Bradi3g50300	5		HRFOW6E01B2NAC	Bradi3g09770	9
	HJKAX1S01DTDQK	Bradi3g50300	5		HRFOW6E01BTER1	Bradi3g09770	9
	HJKAX1S01E0VWK	Bradi3g50300	5		HRFOW6E01BTRK0	Bradi3g09770	9
	HJKAX1S01BD484	Bradi3g59847	5		HRFOW6E01DSW8D	Bradi3g09770	9
	HJKAX1S01BGDAP	Bradi3g59847	5		HRFOW6E02JH2L1	Bradi3g09770	9
	HJKAX1S01BK69U	Bradi3g59847	5		HJKAX1S02FNMMJ	Bradi1g48264	8
	HJKAX1S01D40PL	Bradi3g59847	5		HJKAX1S02GB37R	Bradi1g48264	8
	HJKAX1S01EC67B	Bradi3g59847	5		HJKAX1S02GUAL4	Bradi1g48264	8
	HJKAX1S01A0GAQ	Bradi4g19590	5		HJKAX1S02HG726	Bradi1g48264	8
	HJKAX1S01A23CB	Bradi4g19590	5		HJKAX1S02IMPJD	Bradi1g48264	8
	HJKAX1S01ANOE3	Bradi4g19590	5		HJKAX1S02JEU7R	Bradi1g48264	8
	HJKAX1S01ANYYZ	Bradi4g19590	5		HRFOW6E02FNVIL	Bradi1g48264	8
	HJKAX1S01D3KEB	Bradi4g19590	5		HRFOW6E02HDQ78	Bradi1g48264	8
	HJKAX1S01AF7ML	Bradi1g11040	4		HJKAX1S02F5QQ6	Bradi2g13450	8
	HJKAX1S01CDM4I	Bradi1g11040	4		HJKAX1S02I9UMH	Bradi2g13450	8
	HJKAX1S01CKAMG	Bradi1g11040	4		HJKAX1S02IXWB7	Bradi2g13450	8
	HJKAX1S01D444S	Bradi1g11040	4		HRFOW6E01AWXZW	Bradi2g13450	8
	HJKAX1S01A977Y	Bradi1g15330	4		HRFOW6E01EKN1E	Bradi2g13450	8
	HJKAX1S01BP3TV	Bradi1g15330	4		HRFOW6E02GV7QS	Bradi2g13450	8
	HJKAX1S01BR2EQ	Bradi1g15330	4		HRFOW6E02IA2RH	Bradi2g13450	8
	HJKAX1S01CQDBJ	Bradi1g15330	4		HRFOW6E02J47CI	Bradi2g13450	8
	HJKAX1S01B5OO8	Bradi1g35630	4		HJKAX1S02GHTPO	Bradi3g06727	7
	HJKAX1S01CUN29	Bradi1g35630	4		HJKAX1S02I7ULE	Bradi3g06727	7
	HJKAX1S01E5H0F	Bradi1g35630	4		HJKAX1S02ICRJM	Bradi3g06727	7
	HJKAX1S01EJBQO	Bradi1g35630	4		HJKAX1S02ILT5L	Bradi3g06727	7
	HJKAX1S01AIHIF	Bradi2g27230	4		HJKAX1S02JZTZ6	Bradi3g06727	7
	HJKAX1S01B8OM2	Bradi2g27230	4		HRFOW6E01EL55J	Bradi3g06727	7
	HJKAX1S01CRVGH	Bradi2g27230	4		HRFOW6E02GMT45	Bradi3g06727	7
	HJKAX1S01CWLKA	Bradi2g27230	4		HJKAX1S02FU1A8	Bradi3g36190	7
	HJKAX1S01B5UP2	Bradi3g03930	4		HJKAX1S02G4Z0N	Bradi3g36190	7
	HJKAX1S01DNF76	Bradi3g03930	4		HJKAX1S02H2SRZ	Bradi3g36190	7
	HJKAX1S01E2XEA	Bradi3g03930	4		HJKAX1S02HERUT	Bradi3g36190	7
	HJKAX1S01EVU1B	Bradi3g03930	4		HRFOW6E01B46RQ	Bradi3g36190	7
	HJKAX1S01CQ89D	Bradi3g24740	4		HRFOW6E01EV03H	Bradi3g36190	7
	HJKAX1S01E2JSA	Bradi3g24740	4		HRFOW6E02JH508	Bradi3g36190	7
	HJKAX1S01EEZBX	Bradi3g24740	4		HJKAX1S02FRRZD	Bradi3g58120	7
	HJKAX1S01EFSIP	Bradi3g24740	4		HJKAX1S02H1JCD	Bradi3g58120	7
	HJKAX1S01A7V8G	Bradi3g43010	4		HJKAX1S02I4UYW	Bradi3g58120	7
	HJKAX1S01BUWKJ	Bradi3g43010	4		HJKAX1S02JV3R6	Bradi3g58120	7
	HJKAX1S01CH3ZS	Bradi3g43010	4		HRFOW6E01APNGP	Bradi3g58120	7
	HJKAX1S01EWVZR	Bradi3g43010	4		HRFOW6E01DVE94	Bradi3g58120	7
	HJKAX1S01AOLKN	Bradi3g55920	4		HRFOW6E01EKAYM	Bradi3g58120	7
	HJKAX1S01AVCAK	Bradi3g55920	4		HJKAX1S02F3MX6	Bradi4g07541	7
	HJKAX1S01CYZYG	Bradi3g55920	4		HJKAX1S02JFWEM	Bradi4g07541	7
	HJKAX1S01EFE4E	Bradi3g55920	4		HRFOW6E01BNO7P	Bradi4g07541	7
	HJKAX1S01BW90A	Bradi3g57750	4		HRFOW6E01DTBO6	Bradi4g07541	7
	HJKAX1S01DER4J	Bradi3g57750	4		HRFOW6E02F1SVM	Bradi4g07541	7
	HJKAX1S01EHBK4	Bradi3g57750	4		HRFOW6E02GYCGE	Bradi4g07541	7
	HJKAX1S01EJVEX	Bradi3g57750	4		HRFOW6E02IUTMJ	Bradi4g07541	7
	HJKAX1S01BK686	Bradi1g23880	3		HJKAX1S02F46YK	Bradi4g15150	7
	HJKAX1S01C092Z	Bradi1g23880	3		HJKAX1S02FVU2G	Bradi4g15150	7
	HJKAX1S01E4H7K	Bradi1g23880	3		HJKAX1S02GPUK1	Bradi4g15150	7
	HJKAX1S01DK5N1	Bradi1g45210	3		HJKAX1S02I7HRO	Bradi4g15150	7
	HJKAX1S01DU6LH	Bradi1g45210	3		HRFOW6E01C0PY3	Bradi4g15150	7
	HJKAX1S01EYHHB	Bradi1g45210	3		HRFOW6E02GFBHJ	Bradi4g15150	7
	HJKAX1S01A0PX2	Bradi1g54950	3		HRFOW6E02HBDGA	Bradi4g15150	7
	HJKAX1S01B5HP4	Bradi1g54950	3		HJKAX1S02HVC5J	Bradi1g31350	6
	HJKAX1S01C5EYT	Bradi1g54950	3		HJKAX1S02IZ0ZC	Bradi1g31350	6
	HJKAX1S01BDVCS	Bradi1g60207	3		HRFOW6E01BMSZD	Bradi1g31350	6
	HJKAX1S01DWI64	Bradi1g60207	3		HRFOW6E01C1VQ9	Bradi1g31350	6
	HJKAX1S01EDPJL	Bradi1g60207	3		HRFOW6E01DGCRZ	Bradi1g31350	6
	HJKAX1S01CLDB5	Bradi1g61680	3		HRFOW6E02FQC4N	Bradi1g31350	6
	HJKAX1S01DHOT1	Bradi1g61680	3		HJKAX1S02HRADR	Bradi1g53060	6
	HJKAX1S01DYE4D	Bradi1g61680	3		HJKAX1S02ICG3F	Bradi1g53060	6
	HJKAX1S01A0ERT	Bradi1g73877	3		HRFOW6E01BWW8Z	Bradi1g53060	6
	HJKAX1S01C86S4	Bradi1g73877	3		HRFOW6E01D3TN2	Bradi1g53060	6
	HJKAX1S01CIRIK	Bradi1g73877	3		HRFOW6E01DZ4FP	Bradi1g53060	6
	HJKAX1S01B14YT	Bradi2g08070	3		HRFOW6E02HIPDP	Bradi1g53060	6
	HJKAX1S01CM6Z5	Bradi2g08070	3		HJKAX1S02H22JS	Bradi1g74580	6
	HJKAX1S01DYYQP	Bradi2g08070	3		HJKAX1S02HWI51	Bradi1g74580	6
	HJKAX1S01AGAPI	Bradi2g11360	3		HJKAX1S02IQIZV	Bradi1g74580	6
	HJKAX1S01B1W96	Bradi2g11360	3		HRFOW6E01EG0RG	Bradi1g74580	6
	HJKAX1S01DMOWL	Bradi2g11360	3		HRFOW6E02FVG0H	Bradi1g74580	6
	HJKAX1S01ALZUS	Bradi2g43500	3		HRFOW6E02G7WGB	Bradi1g74580	6
	HJKAX1S01B06UI	Bradi2g43500	3		HJKAX1S02F33EQ	Bradi2g10800	6
	HJKAX1S01B57FF	Bradi2g43500	3		HJKAX1S02F7V2J	Bradi2g10800	6
	HJKAX1S01CZ0DQ	Bradi2g62090	3		HJKAX1S02FU9W0	Bradi2g10800	6
	HJKAX1S01DRXX3	Bradi2g62090	3		HJKAX1S02H77CQ	Bradi2g10800	6
	HJKAX1S01E0O6B	Bradi2g62090	3		HJKAX1S02IP1ZA	Bradi2g10800	6
	HJKAX1S01A51GF	Bradi3g11460	3		HRFOW6E02F76UD	Bradi2g10800	6
	HJKAX1S01AG5L7	Bradi3g11460	3		HJKAX1S02I8NSS	Bradi2g61830	6
	HJKAX1S01D37BB	Bradi3g11460	3		HRFOW6E01AQ8JH	Bradi2g61830	6
	HJKAX1S01B1LDW	Bradi3g20010	3		HRFOW6E01C6GK3	Bradi2g61830	6
	HJKAX1S01DENX3	Bradi3g20010	3		HRFOW6E01CIN3I	Bradi2g61830	6
	HJKAX1S01ECZ5S	Bradi3g20010	3		HRFOW6E02FYC7H	Bradi2g61830	6
	HJKAX1S01ATAJ4	Bradi3g22786	3		HRFOW6E02IXG8R	Bradi2g61830	6
	HJKAX1S01CODZ1	Bradi3g22786	3		HJKAX1S02F9D27	Bradi3g17770	6
	HJKAX1S01D3SOF	Bradi3g22786	3		HJKAX1S02FYIFL	Bradi3g17770	6
	HJKAX1S01CHTNQ	Bradi3g35517	3		HRFOW6E01DRWST	Bradi3g17770	6
	HJKAX1S01CMUR5	Bradi3g35517	3		HRFOW6E01DVKTA	Bradi3g17770	6
	HJKAX1S01DML0E	Bradi3g35517	3		HRFOW6E01EKTCV	Bradi3g17770	6
	HJKAX1S01B5VHT	Bradi3g38470	3		HRFOW6E02FX7EO	Bradi3g17770	6
	HJKAX1S01BU7VH	Bradi3g38470	3		HJKAX1S02G9O85	Bradi3g20070	6
	HJKAX1S01DELG0	Bradi3g38470	3		HJKAX1S02IJQBO	Bradi3g20070	6
	HJKAX1S01A1B4Y	Bradi4g19560	3		HRFOW6E01B1G4K	Bradi3g20070	6
	HJKAX1S01CFIOF	Bradi4g19560	3		HRFOW6E01BB39V	Bradi3g20070	6
	HJKAX1S01EIXCW	Bradi4g19560	3		HRFOW6E01BO7F6	Bradi3g20070	6
	HJKAX1S01BFIPP	Bradi4g26795	3		HRFOW6E02IHWCP	Bradi3g20070	6
	HJKAX1S01COAY5	Bradi4g26795	3		HJKAX1S02FX4MP	Bradi3g60337	6
	HJKAX1S01EPXEA	Bradi4g26795	3		HJKAX1S02HFG3K	Bradi3g60337	6
	HJKAX1S01B1C1N	Bradi4g41960	3		HJKAX1S02I1F2V	Bradi3g60337	6
	HJKAX1S01CF7XZ	Bradi4g41960	3		HJKAX1S02JAL39	Bradi3g60337	6
	HJKAX1S01DLZBD	Bradi4g41960	3		HRFOW6E02FK3GA	Bradi3g60337	6
	HJKAX1S01AJ9CP	Bradi1g01100	2		HRFOW6E02G7KJR	Bradi3g60337	6
	HJKAX1S01B25Z6	Bradi1g01100	2		HJKAX1S02IJZX3	Bradi5g01823	6
	HJKAX1S01B6YFK	Bradi1g02505	2		HRFOW6E01A6WC1	Bradi5g01823	6
	HJKAX1S01DCO9X	Bradi1g02505	2		HRFOW6E01D1HB9	Bradi5g01823	6
	HJKAX1S01D67I2	Bradi1g02740	2		HRFOW6E02HC31Y	Bradi5g01823	6
	HJKAX1S01DAWY4	Bradi1g02740	2		HRFOW6E02HJF7G	Bradi5g01823	6
	HJKAX1S01A5PC2	Bradi1g03480	2		HRFOW6E02ICERB	Bradi5g01823	6
	HJKAX1S01AFNWD	Bradi1g03480	2		HJKAX1S02GSA4P	Bradi1g33457	5
	HJKAX1S01DLFY2	Bradi1g11490	2		HJKAX1S02HWURH	Bradi1g33457	5
	HJKAX1S01DV7UN	Bradi1g11490	2		HRFOW6E01BSRB0	Bradi1g33457	5
	HJKAX1S01B3IOP	Bradi1g11640	2		HRFOW6E02GI12E	Bradi1g33457	5
	HJKAX1S01BQDL5	Bradi1g11640	2		HRFOW6E02JQ128	Bradi1g33457	5
	HJKAX1S01B0F45	Bradi1g12050	2		HJKAX1S02FP7H5	Bradi1g78750	5
	HJKAX1S01ELDJG	Bradi1g12050	2		HJKAX1S02IC1AO	Bradi1g78750	5
	HJKAX1S01C3BRN	Bradi1g15440	2		HRFOW6E01DFEDJ	Bradi1g78750	5
	HJKAX1S01EGK3P	Bradi1g15440	2		HRFOW6E01DW622	Bradi1g78750	5
	HJKAX1S01D0404	Bradi1g21030	2		HRFOW6E02HW6WN	Bradi1g78750	5
	HJKAX1S01E5M0B	Bradi1g21030	2		HJKAX1S02FMEMQ	Bradi2g40860	5
	HJKAX1S01B6LPM	Bradi1g28790	2		HJKAX1S02GZMWU	Bradi2g40860	5
	HJKAX1S01EDEHD	Bradi1g28790	2		HJKAX1S02HPYNN	Bradi2g40860	5
	HJKAX1S01C1MJW	Bradi1g30150	2		HJKAX1S02IPY3O	Bradi2g40860	5
	HJKAX1S01CEU7X	Bradi1g30150	2		HRFOW6E01BHSHF	Bradi2g40860	5
	HJKAX1S01ADQRQ	Bradi1g32050	2		HJKAX1S02IYETA	Bradi3g37020	5
	HJKAX1S01CZ8EC	Bradi1g32050	2		HRFOW6E01CLJVJ	Bradi3g37020	5
	HJKAX1S01BJFRB	Bradi1g34180	2		HRFOW6E01D3Z0M	Bradi3g37020	5
	HJKAX1S01BM5S6	Bradi1g34180	2		HRFOW6E02FMX5T	Bradi3g37020	5
	HJKAX1S01BAZFO	Bradi1g48880	2		HRFOW6E02HJRHN	Bradi3g37020	5
	HJKAX1S01DAE2X	Bradi1g48880	2		HJKAX1S02F1HLZ	Bradi4g07717	5
	HJKAX1S01A3YX8	Bradi1g51650	2		HJKAX1S02FO41P	Bradi4g07717	5
	HJKAX1S01C8L1G	Bradi1g51650	2		HJKAX1S02I5EJH	Bradi4g07717	5
	HJKAX1S01CU4Q7	Bradi1g60840	2		HJKAX1S02ILFE9	Bradi4g07717	5
	HJKAX1S01DJ4JK	Bradi1g60840	2		HRFOW6E01CW3SR	Bradi4g07717	5
	HJKAX1S01AWIVU	Bradi2g09434	2		HJKAX1S02F79C4	Bradi1g49900	4
	HJKAX1S01C3KX8	Bradi2g09434	2		HRFOW6E02I4LNU	Bradi1g49900	4
	HJKAX1S01AJVK3	Bradi2g13137	2		HRFOW6E02IYYRP	Bradi1g49900	4
	HJKAX1S01EJSMO	Bradi2g13137	2		HRFOW6E02J2FQ9	Bradi1g49900	4
	HJKAX1S01AO3UG	Bradi2g31860	2		HJKAX1S02JF0AO	Bradi1g61130	4
	HJKAX1S01BCSO6	Bradi2g31860	2		HRFOW6E01A5D87	Bradi1g61130	4
	HJKAX1S01C2YF8	Bradi2g44510	2		HRFOW6E01CLOJB	Bradi1g61130	4
	HJKAX1S01EWEV0	Bradi2g44510	2		HRFOW6E02J19W8	Bradi1g61130	4
	HJKAX1S01A742H	Bradi2g45050	2		HJKAX1S02H4P0X	Bradi1g72620	4
	HJKAX1S01DUCQK	Bradi2g45050	2		HRFOW6E01AS7QH	Bradi1g72620	4
	HJKAX1S01B5H3Q	Bradi2g46197	2		HRFOW6E01CK53Y	Bradi1g72620	4
	HJKAX1S01DDKYH	Bradi2g46197	2		HRFOW6E02H9KTZ	Bradi1g72620	4
	HJKAX1S01A56NY	Bradi2g56020	2		HJKAX1S02F6VTY	Bradi1g73877	4
	HJKAX1S01A81ZX	Bradi2g56020	2		HJKAX1S02GOF28	Bradi1g73877	4
	HJKAX1S01A5WSZ	Bradi2g56440	2		HJKAX1S02JIE98	Bradi1g73877	4
	HJKAX1S01BNGS3	Bradi2g56440	2		HRFOW6E02I45FE	Bradi1g73877	4
	HJKAX1S01BGYVA	Bradi2g61570	2		HJKAX1S02IBRMR	Bradi2g05700	4
	HJKAX1S01CWBBZ	Bradi2g61570	2		HJKAX1S02JGRJS	Bradi2g05700	4
	HJKAX1S01ALJ9X	Bradi2g61830	2		HJKAX1S02JU90U	Bradi2g05700	4
	HJKAX1S01DZIFJ	Bradi2g61830	2		HRFOW6E02HS8YL	Bradi2g05700	4
	HJKAX1S01A4IBT	Bradi3g04480	2		HJKAX1S02F3CZ7	Bradi2g12810	4
	HJKAX1S01D907B	Bradi3g04480	2		HJKAX1S02I0BO0	Bradi2g12810	4
	HJKAX1S01CBWR8	Bradi3g05300	2		HRFOW6E01DJIDS	Bradi2g12810	4
	HJKAX1S01DC0HB	Bradi3g05300	2		HRFOW6E02IM91Y	Bradi2g12810	4
	HJKAX1S01D1GHD	Bradi3g06727	2		HJKAX1S02GU92Q	Bradi2g16500	4
	HJKAX1S01DH4RX	Bradi3g06727	2		HJKAX1S02IAQKR	Bradi2g16500	4
	HJKAX1S01BQ9IF	Bradi3g20530	2		HRFOW6E01DIWU1	Bradi2g16500	4
	HJKAX1S01CRMEI	Bradi3g20530	2		HRFOW6E02HO7KS	Bradi2g16500	4
	HJKAX1S01DPZYF	Bradi3g20580	2		HJKAX1S02GVPDJ	Bradi2g31720	4
	HJKAX1S01DQQC9	Bradi3g20580	2		HJKAX1S02I6K55	Bradi2g31720	4
	HJKAX1S01CLKKK	Bradi3g20710	2		HRFOW6E02I8P3O	Bradi2g31720	4
	HJKAX1S01CRL42	Bradi3g20710	2		HRFOW6E02JMN84	Bradi2g31720	4
	HJKAX1S01A5JF4	Bradi3g22990	2		HJKAX1S02F7NXP	Bradi3g08910	4
	HJKAX1S01BQTI1	Bradi3g22990	2		HJKAX1S02GJB4I	Bradi3g08910	4
	HJKAX1S01AJGAN	Bradi3g30350	2		HJKAX1S02HBPIO	Bradi3g08910	4
	HJKAX1S01AVNZX	Bradi3g30350	2		HRFOW6E01B15OO	Bradi3g08910	4
	HJKAX1S01AYSDC	Bradi3g52470	2		HJKAX1S02GBUPK	Bradi3g13980	4
	HJKAX1S01BAGUW	Bradi3g52470	2		HJKAX1S02IAIVR	Bradi3g13980	4
	HJKAX1S01ALYCW	Bradi4g21870	2		HRFOW6E01EGZD6	Bradi3g13980	4
	HJKAX1S01DSHZ2	Bradi4g21870	2		HRFOW6E02H0AK5	Bradi3g13980	4
	HJKAX1S01BUVAP	Bradi4g41650	2		HJKAX1S02G14SP	Bradi3g37010	4
	HJKAX1S01C2TEP	Bradi4g41650	2		HJKAX1S02I21XS	Bradi3g37010	4
	HJKAX1S01DF8DX	Bradi5g14400	2		HRFOW6E01CZS23	Bradi3g37010	4
	HJKAX1S01ENSAW	Bradi5g14400	2		HRFOW6E02GGKKX	Bradi3g37010	4
	HJKAX1S01ANFGG	Bradi5g20420	2		HJKAX1S02FIM8L	Bradi3g38100	4
	HJKAX1S01DQZMC	Bradi5g20420	2		HJKAX1S02GA7NQ	Bradi3g38100	4
	HJKAX1S01B58AT	Bradi5g23480	2		HRFOW6E01ATVCU	Bradi3g38100	4
	HJKAX1S01C4O7T	Bradi5g23480	2		HRFOW6E02HTSN0	Bradi3g38100	4
	HJKAX1S01A81A2	Bradi5g27450	2		HJKAX1S02GGYAH	Bradi3g38690	4
	HJKAX1S01ATD00	Bradi5g27450	2		HJKAX1S02J4ABU	Bradi3g38690	4
					HJKAX1S02JTTD2	Bradi3g38690	4
					HRFOW6E02I3D5F	Bradi3g38690	4
					HRFOW6E01C5GL9	Bradi3g44940	4
					HRFOW6E01CYV4Y	Bradi3g44940	4
					HRFOW6E02HE0TY	Bradi3g44940	4
					HRFOW6E02JDP72	Bradi3g44940	4
					HJKAX1S02HSGOG	Bradi3g58130	4
					HJKAX1S02JWLCK	Bradi3g58130	4
					HRFOW6E01EHFRG	Bradi3g58130	4
					HRFOW6E02GUG8Y	Bradi3g58130	4
					HJKAX1S02GXWXH	Bradi4g08907	4
					HRFOW6E01AZ9YK	Bradi4g08907	4
					HRFOW6E02F6PIB	Bradi4g08907	4
					HRFOW6E02I72ZT	Bradi4g08907	4
					HJKAX1S02GWE6Q	Bradi4g10100	4
					HJKAX1S02HLN7K	Bradi4g10100	4
					HJKAX1S02JRV7V	Bradi4g10100	4
					HJKAX1S02JXF6G	Bradi4g10100	4
					HJKAX1S02GQDBX	Bradi4g12877	4
					HJKAX1S02J4WJU	Bradi4g12877	4
					HRFOW6E01AY53Y	Bradi4g12877	4
					HRFOW6E01D4PG1	Bradi4g12877	4
					HJKAX1S02FOMYD	Bradi4g13940	4
					HJKAX1S02HCY3J	Bradi4g13940	4
					HJKAX1S02HFCOP	Bradi4g13940	4
					HRFOW6E02IOXO5	Bradi4g13940	4
					HJKAX1S02GUYR8	Bradi5g25870	4
					HRFOW6E01DX4WJ	Bradi5g25870	4
					HRFOW6E02IYIV5	Bradi5g25870	4
					HRFOW6E02JPHGH	Bradi5g25870	4
					HJKAX1S02FZM7T	Bradi5g26770	4
					HRFOW6E01AIOZB	Bradi5g26770	4
					HRFOW6E02FQTXC	Bradi5g26770	4
					HRFOW6E02JTIQ4	Bradi5g26770	4
					HJKAX1S02GD7VX	Bradi1g18330	3
					HRFOW6E02FO1KL	Bradi1g18330	3
					HRFOW6E02G0KIL	Bradi1g18330	3
					HJKAX1S02JE0AS	Bradi1g20870	3
					HRFOW6E01A4SUB	Bradi1g20870	3
					HRFOW6E02I6S1I	Bradi1g20870	3
					HJKAX1S02FZDPC	Bradi1g22170	3
					HRFOW6E01AQEC7	Bradi1g22170	3
					HRFOW6E02IS67I	Bradi1g22170	3
					HRFOW6E01CWCW7	Bradi1g27257	3
					HRFOW6E01D5A4Q	Bradi1g27257	3
					HRFOW6E02HSDEB	Bradi1g27257	3
					HJKAX1S02FYV69	Bradi1g27807	3
					HJKAX1S02JMZU7	Bradi1g27807	3
					HRFOW6E02I6MVI	Bradi1g27807	3
					HJKAX1S02G5P54	Bradi1g28960	3
					HJKAX1S02GMYA0	Bradi1g28960	3
					HJKAX1S02J0VKO	Bradi1g28960	3
					HJKAX1S02IUIW9	Bradi1g32610	3
					HRFOW6E01DEA9Y	Bradi1g32610	3
					HRFOW6E02GITFU	Bradi1g32610	3
					HJKAX1S02HDFBW	Bradi1g50380	3
					HRFOW6E01EIZKM	Bradi1g50380	3
					HRFOW6E02F3V5O	Bradi1g50380	3
					HJKAX1S02H4M2X	Bradi1g55090	3
					HJKAX1S02HFZVT	Bradi1g55090	3
					HRFOW6E01BPIKO	Bradi1g55090	3
					HJKAX1S02FUUFN	Bradi1g59910	3
					HJKAX1S02HE5BO	Bradi1g59910	3
					HJKAX1S02IMLCN	Bradi1g59910	3
					HJKAX1S02I5GCI	Bradi1g60340	3
					HJKAX1S02J2LKV	Bradi1g60340	3
					HRFOW6E02J0WM8	Bradi1g60340	3
					HRFOW6E01AZ9D0	Bradi1g60380	3
					HRFOW6E01DHUSZ	Bradi1g60380	3
					HRFOW6E02IACOI	Bradi1g60380	3
					HJKAX1S02G32F9	Bradi1g61340	3
					HJKAX1S02J1A1X	Bradi1g61340	3
					HRFOW6E01EPRVH	Bradi1g61340	3
					HRFOW6E01CDMC0	Bradi1g61750	3
					HRFOW6E01D8NSC	Bradi1g61750	3
					HRFOW6E02I42CW	Bradi1g61750	3
					HRFOW6E01BEZ80	Bradi1g62007	3
					HRFOW6E02HUQMF	Bradi1g62007	3
					HRFOW6E02JVB3C	Bradi1g62007	3
					HJKAX1S02GP6EJ	Bradi1g63160	3
					HRFOW6E01CCZRD	Bradi1g63160	3
					HRFOW6E02JRVNS	Bradi1g63160	3
					HRFOW6E01CVQ77	Bradi1g63320	3
					HRFOW6E01EA45M	Bradi1g63320	3
					HRFOW6E02JCXO6	Bradi1g63320	3
					HJKAX1S02H9OS5	Bradi1g67800	3
					HJKAX1S02HZ5RG	Bradi1g67800	3
					HRFOW6E02JYR8O	Bradi1g67800	3
					HJKAX1S02GCM2Y	Bradi1g69760	3
					HJKAX1S02HTWA6	Bradi1g69760	3
					HJKAX1S02J4WKI	Bradi1g69760	3
					HJKAX1S02IWQA5	Bradi1g70450	3
					HRFOW6E01AQCB5	Bradi1g70450	3
					HRFOW6E01BTQQ8	Bradi1g70450	3
					HJKAX1S02IIQRZ	Bradi1g70937	3
					HRFOW6E01DIIUJ	Bradi1g70937	3
					HRFOW6E02H12J8	Bradi1g70937	3
					HJKAX1S02IN0JF	Bradi1g75540	3
					HRFOW6E01A0W5J	Bradi1g75540	3
					HRFOW6E02HT6DQ	Bradi1g75540	3
					HRFOW6E01EPXFZ	Bradi1g78420	3
					HRFOW6E02FUKWC	Bradi1g78420	3
					HRFOW6E02IPZMN	Bradi1g78420	3
					HJKAX1S02GPYEB	Bradi2g13110	3
					HRFOW6E01ECIZJ	Bradi2g13110	3
					HRFOW6E02JGHOP	Bradi2g13110	3
					HJKAX1S02HOARO	Bradi2g13535	3
					HRFOW6E01BL58Q	Bradi2g13535	3
					HRFOW6E02HJPVC	Bradi2g13535	3
					HJKAX1S02HD86D	Bradi2g18270	3
					HRFOW6E01BNZEB	Bradi2g18270	3
					HRFOW6E02H933J	Bradi2g18270	3
					HRFOW6E01CUBCG	Bradi2g27777	3
					HRFOW6E02GFGIJ	Bradi2g27777	3
					HRFOW6E02IVEIE	Bradi2g27777	3
					HJKAX1S02G54H2	Bradi2g33240	3
					HRFOW6E01A4PDQ	Bradi2g33240	3
					HRFOW6E02F0JWT	Bradi2g33240	3
					HJKAX1S02FZ2LA	Bradi2g33307	3
					HJKAX1S02JYXEG	Bradi2g33307	3
					HRFOW6E02I49MT	Bradi2g33307	3
					HJKAX1S02G5FM6	Bradi2g36180	3
					HJKAX1S02I2Q63	Bradi2g36180	3
					HRFOW6E01B7UTN	Bradi2g36180	3
					HJKAX1S02GLSBI	Bradi2g43557	3
					HRFOW6E01ASE08	Bradi2g43557	3
					HRFOW6E02HQTP3	Bradi2g43557	3
					HJKAX1S02IO0OV	Bradi2g54640	3
					HJKAX1S02JPO53	Bradi2g54640	3
					HRFOW6E01DKOMK	Bradi2g54640	3
					HJKAX1S02GKTPK	Bradi2g59260	3
					HJKAX1S02IQ1E0	Bradi2g59260	3
					HRFOW6E02I4YT2	Bradi2g59260	3
					HJKAX1S02ICXJM	Bradi2g59660	3
					HRFOW6E02GC78T	Bradi2g59660	3
					HRFOW6E02HHQAT	Bradi2g59660	3
					HJKAX1S02FO4FQ	Bradi3g03990	3
					HJKAX1S02HZAV0	Bradi3g03990	3
					HRFOW6E02HTRB0	Bradi3g03990	3
					HJKAX1S02JZY2R	Bradi3g05847	3
					HRFOW6E01DXA7C	Bradi3g05847	3
					HRFOW6E02F3XS8	Bradi3g05847	3
					HJKAX1S02HR39B	Bradi3g09540	3
					HJKAX1S02JPD02	Bradi3g09540	3
					HRFOW6E02HM1CQ	Bradi3g09540	3
					HJKAX1S02FZG1Z	Bradi3g14297	3
					HRFOW6E01DKP1J	Bradi3g14297	3
					HRFOW6E02IHIY8	Bradi3g14297	3
					HJKAX1S02GOME1	Bradi3g15390	3
					HJKAX1S02H2TD3	Bradi3g15390	3
					HRFOW6E01EZO7E	Bradi3g15390	3
					HJKAX1S02FLM5M	Bradi3g17910	3
					HRFOW6E01DGM8S	Bradi3g17910	3
					HRFOW6E02J16GS	Bradi3g17910	3
					HJKAX1S02FVCIV	Bradi3g18990	3
					HJKAX1S02I62BM	Bradi3g18990	3
					HRFOW6E02JDN30	Bradi3g18990	3
					HJKAX1S02GEL3P	Bradi3g19100	3
					HRFOW6E01EOL0V	Bradi3g19100	3
					HRFOW6E02IGF7J	Bradi3g19100	3
					HJKAX1S02F9WDG	Bradi3g19650	3
					HJKAX1S02JITST	Bradi3g19650	3
					HRFOW6E01EU3AF	Bradi3g19650	3
					HRFOW6E01B6Y7T	Bradi3g20960	3
					HRFOW6E01BZTGA	Bradi3g20960	3
					HRFOW6E02G9LES	Bradi3g20960	3
					HRFOW6E01CHXM1	Bradi3g28930	3
					HRFOW6E02GP86G	Bradi3g28930	3
					HRFOW6E02JK8O2	Bradi3g28930	3
					HRFOW6E01A75E1	Bradi3g38310	3
					HRFOW6E01D85F9	Bradi3g38310	3
					HRFOW6E02F1V9T	Bradi3g38310	3
					HJKAX1S02HZF19	Bradi3g39900	3
					HRFOW6E01DHICO	Bradi3g39900	3
					HRFOW6E02J1O1S	Bradi3g39900	3
					HJKAX1S02JU6ZY	Bradi3g40640	3
					HRFOW6E01CM6P1	Bradi3g40640	3
					HRFOW6E02I6RJ1	Bradi3g40640	3
					HJKAX1S02FZUGD	Bradi3g42010	3
					HRFOW6E01CA8E5	Bradi3g42010	3
					HRFOW6E02G0K0J	Bradi3g42010	3
					HJKAX1S02HK374	Bradi3g43050	3
					HJKAX1S02I6KXR	Bradi3g43050	3
					HJKAX1S02JMWGW	Bradi3g43050	3
					HRFOW6E01DWW6D	Bradi3g43920	3
					HRFOW6E02F02DI	Bradi3g43920	3
					HRFOW6E02FED0V	Bradi3g43920	3
					HJKAX1S02FPOFY	Bradi3g46855	3
					HJKAX1S02I3CNQ	Bradi3g46855	3
					HRFOW6E01EBEWG	Bradi3g46855	3
					HRFOW6E01ATTKE	Bradi3g51900	3
					HRFOW6E01CY0QR	Bradi3g51900	3
					HRFOW6E02GY55K	Bradi3g51900	3
					HJKAX1S02J11TA	Bradi4g01513	3
					HRFOW6E01BROKR	Bradi4g01513	3
					HRFOW6E02HI1RO	Bradi4g01513	3
					HJKAX1S02H63UW	Bradi4g06220	3
					HJKAX1S02IF4Q2	Bradi4g06220	3
					HRFOW6E02IZJRY	Bradi4g06220	3
					HJKAX1S02F3C2X	Bradi4g13640	3
					HJKAX1S02FML0T	Bradi4g13640	3
					HRFOW6E02FVOWC	Bradi4g13640	3
					HJKAX1S02IL7QG	Bradi4g15270	3
					HRFOW6E01A6L9E	Bradi4g15270	3
					HRFOW6E02I3TNX	Bradi4g15270	3
					HRFOW6E01E5XND	Bradi4g20790	3
					HRFOW6E01ENBN6	Bradi4g20790	3
					HRFOW6E01EWFQH	Bradi4g20790	3
					HJKAX1S02H3S4M	Bradi5g15797	3
					HRFOW6E01B3P4X	Bradi5g15797	3
					HRFOW6E01DSQI6	Bradi5g15797	3
					HRFOW6E01AZ68D	Bradi5g17230	3
					HRFOW6E01CXK59	Bradi5g17230	3
					HRFOW6E02JFD6U	Bradi5g17230	3
					HJKAX1S02GHSCF	Bradi5g22790	3
					HJKAX1S02H7ZXD	Bradi5g22790	3
					HRFOW6E01DRG7Z	Bradi5g22790	3
					HJKAX1S02F66NJ	Bradi1g16190	2
					HRFOW6E01APDZB	Bradi1g16190	2
					HRFOW6E01CPM91	Bradi1g16770	2
					HRFOW6E02GTBLM	Bradi1g16770	2
					HJKAX1S02HB5ME	Bradi1g17580	2
					HRFOW6E02F7GN9	Bradi1g17580	2
					HJKAX1S02GXCY1	Bradi1g19080	2
					HRFOW6E02IY7YW	Bradi1g19080	2
					HJKAX1S02GXB6N	Bradi1g19280	2
					HRFOW6E01A9WP7	Bradi1g19280	2
					HRFOW6E01BAJLC	Bradi1g19670	2
					HRFOW6E01E0WD7	Bradi1g19670	2
					HJKAX1S02FXM68	Bradi1g23600	2
					HJKAX1S02IOOAK	Bradi1g23600	2
					HRFOW6E02FPX2R	Bradi1g24130	2
					HRFOW6E02GJ33Z	Bradi1g24130	2
					HJKAX1S02F1HYL	Bradi1g24560	2
					HRFOW6E02H3FFS	Bradi1g24560	2
					HRFOW6E01EJNFP	Bradi1g24630	2
					HRFOW6E02J4H6I	Bradi1g24630	2
					HJKAX1S02IIRU8	Bradi1g26090	2
					HRFOW6E01EFLRX	Bradi1g26090	2
					HRFOW6E01DQ3YF	Bradi1g26180	2
					HRFOW6E01EI39I	Bradi1g26180	2
					HJKAX1S02HBM87	Bradi1g28210	2
					HRFOW6E01EGKIN	Bradi1g28210	2
					HJKAX1S02HEWQO	Bradi1g28410	2
					HJKAX1S02HUOTJ	Bradi1g28410	2
					HJKAX1S02GI0FE	Bradi1g28840	2
					HJKAX1S02H751F	Bradi1g28840	2
					HJKAX1S02JB19U	Bradi1g29247	2
					HRFOW6E01C8SPN	Bradi1g29247	2
					HJKAX1S02HDC10	Bradi1g29690	2
					HJKAX1S02IQLC4	Bradi1g29690	2
					HJKAX1S02G0CEH	Bradi1g30300	2
					HRFOW6E01B4QLZ	Bradi1g30300	2
					HJKAX1S02GAEPD	Bradi1g30900	2
					HRFOW6E01BA6SR	Bradi1g30900	2
					HJKAX1S02FQEB1	Bradi1g31307	2
					HJKAX1S02HL2HT	Bradi1g31307	2
					HJKAX1S02FNIYE	Bradi1g33010	2
					HJKAX1S02HK1BG	Bradi1g33010	2
					HRFOW6E01EJJ1M	Bradi1g35960	2
					HRFOW6E02GDSLO	Bradi1g35960	2
					HJKAX1S02I4138	Bradi1g36730	2
					HRFOW6E02F1CQZ	Bradi1g36730	2
					HJKAX1S02JSUNV	Bradi1g39436	2
					HRFOW6E02J32VZ	Bradi1g39436	2
					HJKAX1S02JKV9V	Bradi1g42000	2
					HRFOW6E01C3RBK	Bradi1g42000	2
					HJKAX1S02JPSIO	Bradi1g44340	2
					HRFOW6E01B9TCD	Bradi1g44340	2
					HJKAX1S02FT2G2	Bradi1g47277	2
					HRFOW6E01EZ96K	Bradi1g47277	2
					HJKAX1S02F72RP	Bradi1g48880	2
					HRFOW6E01DY55G	Bradi1g48880	2
					HJKAX1S02IYXW7	Bradi1g51710	2
					HRFOW6E02GSPA5	Bradi1g51710	2
					HJKAX1S02FQ3A7	Bradi1g51817	2
					HRFOW6E01D2DZS	Bradi1g51817	2
					HJKAX1S02HISW7	Bradi1g52230	2
					HRFOW6E02IJ07Q	Bradi1g52230	2
					HJKAX1S02F0EQY	Bradi1g52700	2
					HRFOW6E02GJO5W	Bradi1g52700	2
					HJKAX1S02IM9B2	Bradi1g53670	2
					HRFOW6E01DC24B	Bradi1g53670	2
					HRFOW6E01AP6VI	Bradi1g54250	2
					HRFOW6E01EJTIQ	Bradi1g54250	2
					HJKAX1S02FTJHT	Bradi1g54900	2
					HRFOW6E01CYCPC	Bradi1g54900	2
					HJKAX1S02F84L8	Bradi1g55427	2
					HRFOW6E02JDV2O	Bradi1g55427	2
					HJKAX1S02IEWAP	Bradi1g59300	2
					HRFOW6E02FOURX	Bradi1g59300	2
					HJKAX1S02H6CGE	Bradi1g60110	2
					HJKAX1S02I90RX	Bradi1g60110	2
					HJKAX1S02JXWLJ	Bradi1g60450	2
					HRFOW6E02GVDDN	Bradi1g60450	2
					HJKAX1S02HVX4F	Bradi1g60740	2
					HRFOW6E01BS0VF	Bradi1g60740	2
					HRFOW6E01AYBAB	Bradi1g61220	2
					HRFOW6E02JX75M	Bradi1g61220	2
					HJKAX1S02JAOPA	Bradi1g61310	2
					HRFOW6E01EC1OV	Bradi1g61310	2
					HJKAX1S02JVMDJ	Bradi1g63250	2
					HJKAX1S02JZ94E	Bradi1g63250	2
					HJKAX1S02IEQ20	Bradi1g66317	2
					HRFOW6E01ECX1S	Bradi1g66317	2
					HRFOW6E01DTTR0	Bradi1g67790	2
					HRFOW6E02GEPNA	Bradi1g67790	2
					HJKAX1S02JXSC9	Bradi1g69900	2
					HRFOW6E01BS62C	Bradi1g69900	2
					HRFOW6E01BK4QL	Bradi1g70057	2
					HRFOW6E02IS0PF	Bradi1g70057	2
					HJKAX1S02HJOJ1	Bradi1g71600	2
					HRFOW6E01AFT2W	Bradi1g71600	2
					HJKAX1S02IT3LT	Bradi1g72490	2
					HRFOW6E02HEFG9	Bradi1g72490	2
					HJKAX1S02F3LLN	Bradi1g73860	2
					HRFOW6E02F1B8A	Bradi1g73860	2
					HRFOW6E01C3LM5	Bradi1g74540	2
					HRFOW6E01C5XO7	Bradi1g74540	2
					HRFOW6E01EUVIR	Bradi1g74660	2
					HRFOW6E02GOBAK	Bradi1g74660	2
					HJKAX1S02HL2TE	Bradi1g77637	2
					HJKAX1S02JAG4Z	Bradi1g77637	2
					HJKAX1S02HUB95	Bradi1g77650	2
					HRFOW6E02FM2GW	Bradi1g77650	2
					HRFOW6E01ALQUN	Bradi1g77690	2
					HRFOW6E01B4CGB	Bradi1g77690	2
					HRFOW6E02HCLYG	Bradi1g77930	2
					HRFOW6E02JFHE0	Bradi1g77930	2
					HJKAX1S02IOFS1	Bradi2g00840	2
					HRFOW6E02IETHT	Bradi2g00840	2
					HRFOW6E01B8LJH	Bradi2g01077	2
					HRFOW6E01EIN49	Bradi2g01077	2
					HRFOW6E02H2T5F	Bradi2g01180	2
					HRFOW6E02JBUSC	Bradi2g01180	2
					HJKAX1S02FKS65	Bradi2g01320	2
					HJKAX1S02INRVF	Bradi2g01320	2
					HJKAX1S02ID7M6	Bradi2g02477	2
					HRFOW6E02HT8X5	Bradi2g02477	2
					HRFOW6E01DS4AL	Bradi2g02530	2
					HRFOW6E01EHY8R	Bradi2g02530	2
					HRFOW6E01BYLAU	Bradi2g03790	2
					HRFOW6E02GGD9R	Bradi2g03790	2
					HJKAX1S02JY9L7	Bradi2g05017	2
					HRFOW6E02GTNC7	Bradi2g05017	2
					HJKAX1S02FXE7K	Bradi2g05380	2
					HRFOW6E01DLBLP	Bradi2g05380	2
					HJKAX1S02GGOWF	Bradi2g08177	2
					HJKAX1S02IXQB0	Bradi2g08177	2
					HJKAX1S02HK9ME	Bradi2g09080	2
					HRFOW6E01B41M8	Bradi2g09080	2
					HJKAX1S02IKODY	Bradi2g10470	2
					HRFOW6E01CSJK6	Bradi2g10470	2
					HRFOW6E01DY7CA	Bradi2g10540	2
					HRFOW6E02GJLCP	Bradi2g10540	2
					HJKAX1S02HEAQJ	Bradi2g11090	2
					HRFOW6E02GB03M	Bradi2g11090	2
					HJKAX1S02JV8AV	Bradi2g11890	2
					HRFOW6E01C2CX5	Bradi2g11890	2
					HJKAX1S02F99I6	Bradi2g12247	2
					HRFOW6E01AOHZL	Bradi2g12247	2
					HJKAX1S02G37VS	Bradi2g12530	2
					HRFOW6E02FN6GT	Bradi2g12530	2
					HJKAX1S02IZFTY	Bradi2g13090	2
					HRFOW6E02HETOB	Bradi2g13090	2
					HJKAX1S02HW5XY	Bradi2g14330	2
					HRFOW6E02GV7IX	Bradi2g14330	2
					HJKAX1S02F5M4C	Bradi2g15260	2
					HRFOW6E02H265H	Bradi2g15260	2
					HRFOW6E01BC2EA	Bradi2g16130	2
					HRFOW6E02I1XCB	Bradi2g16130	2
					HJKAX1S02FZCV6	Bradi2g17090	2
					HJKAX1S02I8BTO	Bradi2g17090	2
					HJKAX1S02I7XBF	Bradi2g19297	2
					HRFOW6E02I1LXZ	Bradi2g19297	2
					HRFOW6E01BSTMK	Bradi2g21510	2
					HRFOW6E02I2ZEY	Bradi2g21510	2
					HRFOW6E02H38CF	Bradi2g26910	2
					HRFOW6E02IT8G3	Bradi2g26910	2
					HJKAX1S02F0ZYI	Bradi2g31100	2
					HJKAX1S02JDLMB	Bradi2g31100	2
					HJKAX1S02G6FVQ	Bradi2g32277	2
					HRFOW6E02GUJ1T	Bradi2g32277	2
					HJKAX1S02FSLKY	Bradi2g33230	2
					HJKAX1S02HPI62	Bradi2g33230	2
					HRFOW6E01DJSE6	Bradi2g34920	2
					HRFOW6E02GFN0D	Bradi2g34920	2
					HRFOW6E01BU7QT	Bradi2g36170	2
					HRFOW6E02IU6D8	Bradi2g36170	2
					HJKAX1S02IF5VF	Bradi2g39390	2
					HRFOW6E01APPUU	Bradi2g39390	2
					HJKAX1S02ITFNV	Bradi2g39720	2
					HRFOW6E02FIP8Y	Bradi2g39720	2
					HRFOW6E01EQHJP	Bradi2g39847	2
					HRFOW6E02J0AYU	Bradi2g39847	2
					HRFOW6E01EUWAL	Bradi2g40430	2
					HRFOW6E02H7DMF	Bradi2g40430	2
					HRFOW6E02I6F9S	Bradi2g41610	2
					HRFOW6E02J4M0V	Bradi2g41610	2
					HRFOW6E01AXYEX	Bradi2g42990	2
					HRFOW6E01ER5MV	Bradi2g42990	2
					HJKAX1S02HMOJH	Bradi2g45460	2
					HRFOW6E01EMEMD	Bradi2g45460	2
					HRFOW6E02FTLV3	Bradi2g46130	2
					HRFOW6E02H2KJF	Bradi2g46130	2
					HJKAX1S02H9DOR	Bradi2g46140	2
					HRFOW6E02HXM59	Bradi2g46140	2
					HRFOW6E01CW075	Bradi2g46230	2
					HRFOW6E01DK98G	Bradi2g46230	2
					HRFOW6E02GQRDQ	Bradi2g46910	2
					HRFOW6E02JMPMW	Bradi2g46910	2
					HRFOW6E01B3W24	Bradi2g47940	2
					HRFOW6E02GDCE0	Bradi2g47940	2
					HJKAX1S02IVK9R	Bradi2g51710	2
					HJKAX1S02JRZCN	Bradi2g51710	2
					HJKAX1S02GHIJU	Bradi2g51807	2
					HJKAX1S02J4110	Bradi2g51807	2
					HJKAX1S02HXAXE	Bradi2g52970	2
					HRFOW6E02J5NIB	Bradi2g52970	2
					HJKAX1S02JK68D	Bradi2g53310	2
					HRFOW6E01DAGFM	Bradi2g53310	2
					HJKAX1S02IR1TL	Bradi2g54110	2
					HJKAX1S02JZ6OG	Bradi2g54110	2
					HJKAX1S02I59HM	Bradi2g56160	2
					HRFOW6E01EA20I	Bradi2g56160	2
					HRFOW6E01AH0AW	Bradi2g57500	2
					HRFOW6E02GOT7T	Bradi2g57500	2
					HJKAX1S02GNKEG	Bradi2g58430	2
					HRFOW6E01E0QZE	Bradi2g58430	2
					HRFOW6E01BN1HO	Bradi2g59037	2
					HRFOW6E02GS2D3	Bradi2g59037	2
					HJKAX1S02JF20B	Bradi2g59280	2
					HRFOW6E02F1BDL	Bradi2g59280	2
					HRFOW6E01BBTY9	Bradi2g60250	2
					HRFOW6E02F1BPB	Bradi2g60250	2
					HRFOW6E01BCL1Z	Bradi2g61850	2
					HRFOW6E02HZB8Z	Bradi2g61850	2
					HJKAX1S02FOJBZ	Bradi2g62270	2
					HJKAX1S02GD7RR	Bradi2g62270	2
					HJKAX1S02JLQXZ	Bradi3g00980	2
					HRFOW6E02HH9IC	Bradi3g00980	2
					HRFOW6E01EZZP0	Bradi3g01940	2
					HRFOW6E02HCUQ3	Bradi3g01940	2
					HJKAX1S02GSE4W	Bradi3g03720	2
					HJKAX1S02JR0N5	Bradi3g03720	2
					HJKAX1S02IZ8JP	Bradi3g06253	2
					HRFOW6E01DPQDK	Bradi3g06253	2
					HJKAX1S02H497F	Bradi3g06447	2
					HJKAX1S02IOR5T	Bradi3g06447	2
					HJKAX1S02GRRON	Bradi3g06847	2
					HRFOW6E01BFV2O	Bradi3g06847	2
					HJKAX1S02I3KY7	Bradi3g10037	2
					HRFOW6E01DGFX4	Bradi3g10037	2
					HJKAX1S02GYY0N	Bradi3g10150	2
					HRFOW6E01A8CZ2	Bradi3g10150	2
					HRFOW6E01CWL0A	Bradi3g11120	2
					HRFOW6E02IKJUJ	Bradi3g11120	2
					HJKAX1S02FVKAV	Bradi3g12520	2
					HRFOW6E01ATN9E	Bradi3g12520	2
					HRFOW6E01B6K91	Bradi3g15220	2
					HRFOW6E02FSQNE	Bradi3g15220	2
					HJKAX1S02GLC67	Bradi3g15277	2
					HJKAX1S02ITC8X	Bradi3g15277	2
					HJKAX1S02G0BFZ	Bradi3g15950	2
					HRFOW6E02HVQB1	Bradi3g15950	2
					HJKAX1S02F6OW6	Bradi3g16250	2
					HJKAX1S02IH7PR	Bradi3g16250	2
					HJKAX1S02GLPPP	Bradi3g18120	2
					HJKAX1S02H5B9S	Bradi3g18120	2
					HJKAX1S02HX27R	Bradi3g18550	2
					HRFOW6E02HPC0N	Bradi3g18550	2
					HJKAX1S02H6EER	Bradi3g18640	2
					HJKAX1S02HSF9M	Bradi3g18640	2
					HJKAX1S02IRQQI	Bradi3g19220	2
					HRFOW6E01CZRWH	Bradi3g19220	2
					HJKAX1S02HJIFB	Bradi3g20420	2
					HRFOW6E01EI53C	Bradi3g20420	2
					HJKAX1S02H88K0	Bradi3g20590	2
					HJKAX1S02HWRD1	Bradi3g20590	2
					HJKAX1S02GKPF6	Bradi3g21160	2
					HJKAX1S02GNBR4	Bradi3g21160	2
					HRFOW6E01AMDQ6	Bradi3g26900	2
					HRFOW6E01EBMN7	Bradi3g26900	2
					HJKAX1S02FRGT1	Bradi3g29690	2
					HRFOW6E01D044J	Bradi3g29690	2
					HJKAX1S02F2ZTU	Bradi3g29700	2
					HJKAX1S02I5K3L	Bradi3g29700	2
					HRFOW6E01CY1BB	Bradi3g32160	2
					HRFOW6E01DCARO	Bradi3g32160	2
					HJKAX1S02G33X0	Bradi3g32276	2
					HRFOW6E02JQFRG	Bradi3g32276	2
					HRFOW6E01BE72Q	Bradi3g34890	2
					HRFOW6E02GTL7Y	Bradi3g34890	2
					HJKAX1S02FQXZ8	Bradi3g36160	2
					HRFOW6E02I0GGO	Bradi3g36160	2
					HJKAX1S02JK8VR	Bradi3g39650	2
					HRFOW6E01ED9OM	Bradi3g39650	2
					HJKAX1S02HX13L	Bradi3g40307	2
					HJKAX1S02IDH5Y	Bradi3g40307	2
					HJKAX1S02GA8LL	Bradi3g40800	2
					HJKAX1S02JMTSP	Bradi3g40800	2
					HJKAX1S02GOXUN	Bradi3g42600	2
					HRFOW6E01CKHJH	Bradi3g42600	2
					HJKAX1S02JOVHE	Bradi3g42810	2
					HRFOW6E02HQTCZ	Bradi3g42810	2
					HJKAX1S02HAHST	Bradi3g44347	2
					HRFOW6E02H6PNB	Bradi3g44347	2
					HJKAX1S02FIZDC	Bradi3g45660	2
					HRFOW6E01CPL88	Bradi3g45660	2
					HJKAX1S02I6BQD	Bradi3g45720	2
					HRFOW6E01DPT0C	Bradi3g45720	2
					HJKAX1S02HC0C8	Bradi3g47960	2
					HRFOW6E01C1KXF	Bradi3g47960	2
					HJKAX1S02F1IT3	Bradi3g48190	2
					HJKAX1S02JY48V	Bradi3g48190	2
					HJKAX1S02JOW06	Bradi3g49150	2
					HRFOW6E02GBB4F	Bradi3g49150	2
					HRFOW6E02FJUMS	Bradi3g50267	2
					HRFOW6E02ICACQ	Bradi3g50267	2
					HRFOW6E02F1LC7	Bradi3g54557	2
					HRFOW6E02GADGP	Bradi3g54557	2
					HJKAX1S02ISAR8	Bradi3g55490	2
					HRFOW6E02IEVYK	Bradi3g55490	2
					HJKAX1S02HAE2S	Bradi3g55987	2
					HRFOW6E02HEXLP	Bradi3g55987	2
					HJKAX1S02HPF0Z	Bradi3g56035	2
					HRFOW6E01B8IQI	Bradi3g56035	2
					HRFOW6E01BS0VY	Bradi3g56440	2
					HRFOW6E02JJ2RR	Bradi3g56440	2
					HJKAX1S02JHBAK	Bradi3g57450	2
					HRFOW6E02HSI3J	Bradi3g57450	2
					HJKAX1S02GMQBS	Bradi3g59187	2
					HRFOW6E02HR5GI	Bradi3g59187	2
					HJKAX1S02JCATH	Bradi3g59600	2
					HRFOW6E01DYEKT	Bradi3g59600	2
					HRFOW6E01EHSDE	Bradi4g00467	2
					HRFOW6E02FOSY6	Bradi4g00467	2
					HJKAX1S02G8FUS	Bradi4g01090	2
					HJKAX1S02JM24J	Bradi4g01090	2
					HJKAX1S02GZC3W	Bradi4g01360	2
					HRFOW6E02GDCNG	Bradi4g01360	2
					HJKAX1S02JW9GD	Bradi4g02010	2
					HRFOW6E01DRN50	Bradi4g02010	2
					HJKAX1S02HWH8W	Bradi4g03030	2
					HRFOW6E02I2CL3	Bradi4g03030	2
					HJKAX1S02JTFZM	Bradi4g03240	2
					HRFOW6E01BBJGW	Bradi4g03240	2
					HJKAX1S02G9156	Bradi4g05680	2
					HRFOW6E02J39WQ	Bradi4g05680	2
					HJKAX1S02IBO1L	Bradi4g07990	2
					HRFOW6E01DX3T1	Bradi4g07990	2
					HRFOW6E01DYXB3	Bradi4g09990	2
					HRFOW6E02G2HGW	Bradi4g09990	2
					HJKAX1S02G7OLD	Bradi4g10387	2
					HRFOW6E02HMLSM	Bradi4g10387	2
					HRFOW6E01ARH4S	Bradi4g11080	2
					HRFOW6E02H9169	Bradi4g11080	2
					HJKAX1S02G6ALG	Bradi4g15450	2
					HJKAX1S02JCIFR	Bradi4g15450	2
					HRFOW6E01AZ5Q9	Bradi4g17270	2
					HRFOW6E01BPUZ9	Bradi4g17270	2
					HJKAX1S02I1OXO	Bradi4g18300	2
					HRFOW6E01C3LIS	Bradi4g18300	2
					HJKAX1S02GZDAS	Bradi4g19937	2
					HJKAX1S02HWHMM	Bradi4g19937	2
					HJKAX1S02JS56R	Bradi4g21980	2
					HRFOW6E02HZSOV	Bradi4g21980	2
					HRFOW6E01CY6V6	Bradi4g23767	2
					HRFOW6E02FQKC7	Bradi4g23767	2
					HJKAX1S02JU73G	Bradi5g00590	2
					HRFOW6E01DQBMN	Bradi5g00590	2
					HRFOW6E01BE2DJ	Bradi5g00610	2
					HRFOW6E01DZGCS	Bradi5g00610	2
					HRFOW6E01BLK19	Bradi5g00947	2
					HRFOW6E02FVOTM	Bradi5g00947	2
					HRFOW6E01C8Y00	Bradi5g01462	2
					HRFOW6E01D3P18	Bradi5g01462	2
					HJKAX1S02FYIBA	Bradi5g03190	2
					HJKAX1S02H31LK	Bradi5g03190	2
					HJKAX1S02HDQDT	Bradi5g04577	2
					HJKAX1S02HXWTX	Bradi5g04577	2
					HJKAX1S02FRU9M	Bradi5g07160	2
					HRFOW6E02J3FVI	Bradi5g07160	2
					HJKAX1S02GJYOV	Bradi5g08690	2
					HRFOW6E01DA51S	Bradi5g08690	2
					HJKAX1S02GZGEO	Bradi5g09500	2
					HRFOW6E01CN381	Bradi5g09500	2
					HJKAX1S02GAIVJ	Bradi5g12910	2
					HRFOW6E02IF8LZ	Bradi5g12910	2
					HRFOW6E02G0MDD	Bradi5g12982	2
					HRFOW6E02I814L	Bradi5g12982	2
					HJKAX1S02GYN5Z	Bradi5g18230	2
					HRFOW6E02FRFQM	Bradi5g18230	2
					HJKAX1S02FNZ0B	Bradi5g19310	2
					HRFOW6E02HL0YE	Bradi5g19310	2
					HJKAX1S02H137H	Bradi5g21150	2
					HRFOW6E02JIO5N	Bradi5g21150	2
					HJKAX1S02HGRXO	Bradi5g22100	2
					HRFOW6E02JUKI7	Bradi5g22100	2
					HJKAX1S02JAG06	Bradi5g22187	2
					HRFOW6E02GWXOO	Bradi5g22187	2
					HRFOW6E02F15RW	Bradi5g22540	2
					HRFOW6E02IYYE1	Bradi5g22540	2
					HRFOW6E01CRTM5	Bradi5g23610	2
					HRFOW6E02ISDLI	Bradi5g23610	2
					HJKAX1S02FKAFT	Bradi5g25610	2
					HJKAX1S02H2BY8	Bradi5g25610	2
					HJKAX1S02IV0JP	Bradi5g26580	2
					HRFOW6E02GJS1C	Bradi5g26580	2
					HJKAX1S02H01HA	Bradi5g27530	2
					HJKAX1S02HPQGV	Bradi5g27530	2

## Sheet: 5DS_rearranged
Brachypodium	Rice	Sorghum	Reads matching	# of reads matching	Predicted function	Source organism
Bradi1g02740	Os03t0833700	Sb02g027580.1	HJKAX1S01D67I2, HJKAX1S01DAWY4	2	putative RNA 3'-terminal phosphate cyclase-like protein	Aegilops tauschii
Bradi1g11490	Os03t0713000	Sb01g010250.1	HJKAX1S01DLFY2, HJKAX1S01DV7UN	2	Threonine dehydratase biosynthetic, chloroplastic	Aegilops tauschii
Bradi1g11640	Os03t0701000	Sb01g011010.1	HJKAX1S01B3IOP	1	Importin-5	Aegilops tauschii
Bradi1g15330	Os03t0587200	Sb01g015490.1	HJKAX1S01A977Y, HJKAX1S01BP3TV, HJKAX1S01BR2EQ, HJKAX1S01CQDBJ	4	Kinesin-like protein KIF15	Aegilops tauschii
Bradi1g17710	Os02t0167700	Sb04g004540.1	HJKAX1S01A7HY7, HJKAX1S01A7TRE, HJKAX1S01A886M, HJKAX1S01AF340, HJKAX1S01AMNME, HJKAX1S01ANWD9, HJKAX1S01AUQ9G, HJKAX1S01BA9J1, HJKAX1S01BG0F0, HJKAX1S01BO801, HJKAX1S01CJHIV, HJKAX1S01CMJJO, HJKAX1S01D5O7F, HJKAX1S01DIDSG, HJKAX1S01DTX1Q, HJKAX1S01DVIUM, HJKAX1S01DVQ5C, HJKAX1S01E1DPL, HJKAX1S01ED6P6	19	Cullin-associated NEDD8-dissociated protein 1	Aegilops tauschii
Bradi1g21030	Os03t0583900	Sb01g015670.1	HJKAX1S01D0404	1	Endoribonuclease Dicer-1-like protein	Aegilops tauschii
Bradi1g23880	Os12t0597400	Sb08g020230.1	HJKAX1S01BK686, HJKAX1S01C092Z	2	hypothetical protein F775_30608	Aegilops tauschii
Bradi1g25780	Os07t0531700	Sb02g035270.1	HJKAX1S01AHRIR, HJKAX1S01AUT2D, HJKAX1S01AYLJ5, HJKAX1S01BVKBU, HJKAX1S01CX0TN, HJKAX1S01DYSEP, HJKAX1S01EF9OU	7	hypothetical protein F775_21310	Aegilops tauschii
Bradi1g28790	Os07t0447800	Sb02g010840.2	HJKAX1S01B6LPM, HJKAX1S01EDEHD	2	Phosphomannomutase/phosphoglucomutase	Aegilops tauschii
Bradi1g35630	Os12t0568800	Sb08g018670.1	HJKAX1S01CUN29, HJKAX1S01E5H0F, HJKAX1S01EJBQO	3	Importin subunit beta-1	Aegilops tauschii
Bradi1g48880	Os06t0156900	Sb10g003920.1	HJKAX1S01BAZFO, HJKAX1S01DAE2X	2	hypothetical protein F775_52471	Aegilops tauschii
Bradi1g59970	Os06t0498500	Sb01g032360.1	HJKAX1S01ARCBJ, HJKAX1S01B8PMD, HJKAX1S01BPQFL, HJKAX1S01DY8OA, HJKAX1S01ECFOS, HJKAX1S01EI8V0, HJKAX1S01ETYSH	7	Nucleolar complex 3-like protein	Aegilops tauschii
Bradi1g61680	Os03t0364500	Sb01g034550.1	HJKAX1S01DYE4D	1	hypothetical protein F775_29736	Aegilops tauschii
Bradi2g13137	Os01t0374200	Sb03g001460.1	HJKAX1S01AJVK3, HJKAX1S01EJSMO	2	hypothetical protein F775_07206	Aegilops tauschii
Bradi2g44510	Os01t0634900	Sb03g028940.1	HJKAX1S01C2YF8, HJKAX1S01EWEV0	2	hypothetical protein F775_01416	Aegilops tauschii
Bradi2g61830	Os01t0966700	Sb03g047060.1	HJKAX1S01ALJ9X, HJKAX1S01DZIFJ	2	Beta-fructofuranosidase, insoluble isoenzyme 4	Aegilops tauschii
Bradi3g05950	Os12t0541500	Sb02g041940.1	HJKAX1S01A7004, HJKAX1S01B0BK1, HJKAX1S01BHSLK, HJKAX1S01C99X3, HJKAX1S01D6EMR	5	Elongation factor Ts	Aegilops tauschii
Bradi3g11460	Os02t0312700	Sb04g010120.1	HJKAX1S01A51GF, HJKAX1S01AG5L7, HJKAX1S01D37BB	3	ATP synthase mitochondrial F1 complex assembly factor 1	Aegilops tauschii
Bradi3g43010	Os01t0974000	Sb03g047410.1	HJKAX1S01A7V8G, HJKAX1S01BUWKJ, HJKAX1S01CH3ZS, HJKAX1S01EWVZR	4	hypothetical protein F775_21918	Aegilops tauschii
Bradi3g54980	Os02t0812400	Sb04g036790.1	HJKAX1S01B0CV8, HJKAX1S01B0JHU, HJKAX1S01B26ED, HJKAX1S01BKSNC, HJKAX1S01BMYXD, HJKAX1S01BNI2Z, HJKAX1S01CPGTL, HJKAX1S01DBBVW, HJKAX1S01DPAAS, HJKAX1S01DRCML	10	Translation initiation factor eIF-2B subunit epsilon	Aegilops tauschii
Bradi3g55920	Os02t0824000	Sb04g037860.1	HJKAX1S01AOLKN, HJKAX1S01AVCAK, HJKAX1S01CYZYG, HJKAX1S01EFE4E	4	hypothetical protein F775_16833	Aegilops tauschii
Bradi4g41960	Os12t0160900	Sb08g003780.1	HJKAX1S01B1C1N, HJKAX1S01CF7XZ, HJKAX1S01DLZBD	3	Protein FAR1-RELATED SEQUENCE 5	Aegilops tauschii
				88

## Sheet: 5DL_rearranged
Brachypodium	Rice	Sorghum	Reads matching	# of reads matching	Predicted function	Source organism
Bradi1g16770	Os07g0691200	Sb02g002970.1	HRFOW6E01CPM91	1	D-alanine--D-alanine ligase	Aegilops tauschii
Bradi1g19280	Os07g0296200	Sb02g032170.1	HRFOW6E01A9WP7	2	TATA-binding protein-associated factor 2N	Triticum urartu
Bradi1g35960	Os05g0370600	Sb10g024200.1	HRFOW6E01EJJ1M, HRFOW6E02GDSLO	2	Multiple C2 and transmembrane domain-containing protein 1	Aegilops tauschii
Bradi1g36730	Os06g0602400	Sb10g023440.1	HRFOW6E02F1CQZ	2	DEAD-box ATP-dependent RNA helicase 52A	Aegilops tauschii
Bradi1g53060	Os07g0264100	Sb02g008660.1	HRFOW6E01D3TN2, HRFOW6E02HIPDP	3	Glyoxylate reductase	Aegilops tauschii
Bradi1g53085	Os07g0260400	Sb02g008130.1	HRFOW6E01CLTPL, HRFOW6E02GUUR2, HRFOW6E02JL9BC	9	Phospholipase D delta	Aegilops tauschii
Bradi1g54250	Os07g0208500	Sb02g006290.1	HRFOW6E01AP6VI	1	Putative cellulose synthase A catalytic subunit 8 (UDP-forming)	Aegilops tauschii
Bradi1g54900	Os06g0151600	Sb10g003620.1	HRFOW6E01CYCPC	2	DNA repair radA-like protein	Aegilops tauschii
Bradi1g59910	Os03g0417900	Sb01g032420.1	HJKAX1S02FUUFN, HJKAX1S02HE5BO, HJKAX1S02IMLCN	3	hypothetical protein F775_28852	Aegilops tauschii
Bradi1g61130	Os03g0379100	Sb01g034010.1	HRFOW6E01CLOJB, HRFOW6E02J19W8	3	hypothetical protein F775_20122	Aegilops tauschii
Bradi1g61750	Os03g0363600	Sb01g034610.1	HRFOW6E01D8NSC, HRFOW6E02I42CW	2	Sugar transporter ERD6-like protein 16	Aegilops tauschii
Bradi1g63160	Os03g0336300	Sb01g036110.1	HRFOW6E01CCZRD, HRFOW6E02JRVNS	3	Insulin-degrading enzyme	Aegilops tauschii
Bradi1g67790	Os03g0254800	Sb01g040790.1	HRFOW6E01DTTR0, HRFOW6E02GEPNA	2	Chorismate synthase 1, chloroplastic	Aegilops tauschii
Bradi1g69900	Os03g0215200	Sb01g042850.1	HRFOW6E01BS62C	2	DL related protein	Triticum aestivum
Bradi1g70057	Os03g0213400	Sb01g042980.1	HRFOW6E02IS0PF	1	Activating signal cointegrator 1 complex subunit 3	Aegilops tauschii
Bradi1g71600	Os08g0550100	Sb07g024800.1	HJKAX1S02HJOJ1	1	Putative 26S proteasome non-ATPase regulatory subunit 3	Aegilops tauschii
Bradi1g72490	Os03g0182400	Sb01g045110.1	HRFOW6E02HEFG9	2	hypothetical protein F775_06981	Aegilops tauschii
Bradi1g72620	Os03g0180700	Sb01g045200.1	HRFOW6E01AS7QH, HRFOW6E01CK53Y, HRFOW6E02H9KTZ	4	Chitobiosyldiphosphodolichol beta-mannosyltransferase	Aegilops tauschii
Bradi1g74580	Os03g0158200	Sb01g046570.1	HRFOW6E01EG0RG, HRFOW6E02FVG0H, HRFOW6E02G7WGB	6	DEAD-box ATP-dependent RNA helicase 38	Aegilops tauschii
Bradi2g18270	Os09g0241100	Sb10g019730.1	HRFOW6E01BNZEB, HRFOW6E02H933J	3	hypothetical protein F775_04652	Aegilops tauschii
Bradi2g62760	Os01g0977600	Sb05g002400.1	HRFOW6E01AXL0N, HRFOW6E01BLWN0, HRFOW6E01BRUPZ, HRFOW6E01EGSYE, HRFOW6E02J3VYD, HRFOW6E02JSYFU	9	RING finger protein 160	Aegilops tauschii
Bradi3g03990	Os02g0150100	Sb01g035760.1	HRFOW6E02HTRB0	3	DEAD-box ATP-dependent RNA helicase 35A	Aegilops tauschii
Bradi3g17770	Os10g0141900	Sb01g026340.1	HRFOW6E01DRWST, HRFOW6E01DVKTA, HRFOW6E01EKTCV, HRFOW6E02FX7EO	6	Queuine tRNA-ribosyltransferase subunit qtrtd1	Aegilops tauschii
Bradi3g19890	Os06g0255700	Sb07g002945.1	HRFOW6E01DDS0H, HRFOW6E01EB5MX, HRFOW6E01EVD9V, HRFOW6E02H7273	6	DNA repair protein rhp54	Aegilops tauschii
Bradi3g32160	Os10g0537600	Sb01g030480.1	HRFOW6E01CY1BB, HRFOW6E01DCARO	2	hypothetical protein F775_01806	Aegilops tauschii
Bradi3g38690	Os09g0515800	Sb04g037270.1	HRFOW6E02I3D5F	4	GTPase-activating protein gyp1	Triticum urartu
Bradi3g43050	Os04g0492300	Sb06g021120.1	HJKAX1S02HK374, HJKAX1S02I6KXR	2	DNA-directed RNA polymerase III subunit RPC1	Aegilops tauschii
Bradi3g49150	Os02g0623500	Sb01g002140.1	HRFOW6E02GBB4F	2	Lysyl-tRNA synthetase	Aegilops tauschii
Bradi4g02010	Os03g0850100	Sb06g001010.1	HRFOW6E01DRN50	2	CTD small phosphatase-like protein 2	Aegilops tauschii
Bradi4g07541	Os12g0477700	Sb08g014300.1	HRFOW6E01DTBO6	1	hypothetical protein F775_02086	Aegilops tauschii
Bradi4g08907	Os09g0266400	Sb02g015540.1	HRFOW6E02F6PIB, HRFOW6E02I72ZT	2	GPI inositol-deacylase	Aegilops tauschii
Bradi4g13940	Os11g0610900	Sb05g024270.1	HRFOW6E02IOXO5	4	Seryl-tRNA synthetase	Aegilops tauschii
Bradi4g15450	Os03g0804800	Sb05g022470.1	HJKAX1S02G6ALG, HJKAX1S02JCIFR	2	chaperonin family theta subunit	Triticum aestivum
Bradi4g17270	Os11g0528400	Sb05g019790.1	HRFOW6E01AZ5Q9	1	hypothetical protein F775_14529	Aegilops tauschii
Bradi4g19937	Os07g0280200	Sb02g020270.1	HJKAX1S02GZDAS, HJKAX1S02HWHMM	2	ABP-1	Triticum aestivum
Bradi5g09500	Os01g0896800	Sb01g048270.1	HJKAX1S02GZGEO	1	60S ribosomal protein L5	Triticum aestivum
				103
