# Supplementary material for: Next-generation sequencing of flow-sorted wheat chromosome 5D reveals lineage-specific translocations and widespread gene duplications
Source: BMC Genomics. 2014 Dec 9;15(1):1080. doi: 10.1186/1471-2164-15-1080 (PMC4298962; doi:10.1186/1471-2164-15-1080)
Supplement: Supplementary file 10 — Additional file 10: Gene model composition and statistics. Assembly and transcript mapping details of the High- and Low-Confidence gene coding sequence models from both chromosome arms. (XLS 854 KB) [file 12864_2014_6895_MOESM10_ESM.xls]

## Sheet: Gene model statistics
Gene models constructed using 454 NGS data from flow-sorted T.aestivum chromosome arms
Dataset		Number of models assembled using:
		Conserved orthologous genes	UniGenes	Total
5DL	All assembled models	2303	2791	5094
	High confidence genes	938	1227	2165
	Low confidence genes	364	446	810
	Pseudogenes/fragments	1001	1118	2119
5DS	All assembled models	949	1422	2371
	High confidence genes	401	581	982
	Low confidence genes	117	215	332
	Pseudogenes/fragments	431	626	1057

## Sheet: 5DL_HC_genemodels
5DL High Confidence	Reference used to assemble Gene Model			Gene Model Assembly Statistics			Transcriptome mapping to Gene Model
Gene Model ID	Reference ID	Model start in Ref	Model end in Ref	Contigs in model	Total reads in model	Total bases (excluding gaps)	Bases mapped with cDNA	% of bases mapped	Regions covered by transcriptome (base positions relative to start of Gene Model)
5DL_HC_COG0001	Bradi1g00450.1	554	1323	2	12	574	565	98.4321	10..223,425..768
5DL_HC_COG0002	Bradi1g00480.2	908	2690	4	15	1309	1204	91.9786	372..535,629..706,821..1779
5DL_HC_COG0003	Bradi1g00580.1	752	3326	6	21	1825	1588	87.0137	1..335,616..705,971..1265,1298..1407,1617..1750,1943..2560
5DL_HC_COG0004	Bradi1g00620.1	1	290	1	9	292	292	100	1..292
5DL_HC_COG0005	Bradi1g00750.1	510	1355	2	3	419	420	100.239	1..125,555..848
5DL_HC_COG0006	Bradi1g00847.1	408	1344	3	17	849	839	98.8221	1..449,507..807,848..934
5DL_HC_COG0007	Bradi1g00887.1	45	3225	7	73	2892	2622	90.6639	402..881,914..2817,2947..3175
5DL_HC_COG0008	Bradi1g00990.1	131	1394	4	24	906	838	92.4945	276..692,779..1009,1073..1262
5DL_HC_COG0009	Bradi1g01007.1	168	1879	7	14	1124	1110	98.7544	6..222,315..521,808..1175,1204..1264,1454..1704
5DL_HC_COG0010	Bradi1g01090.1	173	1052	3	11	849	817	96.2309	15..106,140..860
5DL_HC_COG0011	Bradi1g01130.1	322	1112	3	3	516	428	82.9457	1..48,419..797
5DL_HC_COG0012	Bradi1g01200.1	8	2068	4	21	1429	917	64.1707	428..1198,1486..1626
5DL_HC_COG0013	Bradi1g01227.1	337	795	1	2	459	459	100	1..459
5DL_HC_COG0014	Bradi1g01270.1	160	675	3	8	398	321	80.6533	114..272,367..528
5DL_HC_COG0015	Bradi1g01580.1	436	1368	3	24	848	853	100.59	1..403,485..930
5DL_HC_COG0016	Bradi1g01610.1	67	386	2	13	293	289	98.6348	1..121,158..321
5DL_HC_COG0017	Bradi1g01710.1	150	421	2	5	263	272	103.422	1..272
5DL_HC_COG0018	Bradi1g01730.3	653	896	1	8	239	239	100	1..239
5DL_HC_COG0019	Bradi1g01740.1	466	2167	3	30	1229	1229	100	2..94,296..742,1016..1703
5DL_HC_COG0020	Bradi1g01770.1	130	840	5	14	567	395	69.6649	196..415,540..714
5DL_HC_COG0021	Bradi1g01800.1	108	1713	3	39	1244	1189	95.5788	283..1320,1459..1606
5DL_HC_COG0022	Bradi1g01840.1	151	1184	3	8	335	335	100	5..212,565..632,979..1033
5DL_HC_COG0023	Bradi1g01880.1	93	823	2	7	252	205	81.3492	534..736
5DL_HC_COG0024	Bradi1g01900.1	108	981	4	8	438	277	63.242	333..422,480..557,767..874
5DL_HC_COG0025	Bradi1g01980.1	284	1548	3	18	674	610	90.5045	562..828,921..1262
5DL_HC_COG0026	Bradi1g01990.2	42	2385	4	18	2184	1592	72.8938	571..1007..1306,1488..2334
5DL_HC_COG0027	Bradi1g02000.1	755	2548	4	25	1541	1428	92.6671	1..431,523..1040,1185..1288,1472..1846
5DL_HC_COG0028	Bradi1g02030.1	198	578	2	4	369	334	90.5149	49..381
5DL_HC_COG0029	Bradi1g02080.1	1	685	2	8	327	212	64.8318	471..681
5DL_HC_COG0030	Bradi1g02100.1	598	666	1	2	69	66	95.6522	1..66
5DL_HC_COG0031	Bradi1g02170.1	172	873	2	18	656	655	99.8476	1..504,554..698
5DL_HC_COG0032	Bradi1g02390.1	112	594	2	5	412	404	98.0583	12..300,370..480
5DL_HC_COG0033	Bradi1g02400.1	454	660	1	3	208	128	61.5385	82..208
5DL_HC_COG0034	Bradi1g02490.1	290	1376	3	16	908	910	100.22	3..397,494..616,694..821,822..1081
5DL_HC_COG0035	Bradi1g02597.1	83	1977	7	37	1513	1481	97.885	142..750,812..952,953..1280,1365..1519,1672..1916
5DL_HC_COG0036	Bradi1g02610.1	12	1262	4	26	1017	666	65.4867	1..81,670..1246
5DL_HC_COG0037	Bradi1g02620.1	161	3092	7	37	1831	1616	88.2578	1..186,208..240,775..1175,1388..1536..1537,1708..2485,2852..2915
5DL_HC_COG0038	Bradi1g02680.1	558	3531	4	30	2289	1819	79.467	825..1133,1457..2961
5DL_HC_COG0039	Bradi1g02697.1	3	1242	5	31	938	805	85.8209	7..187,462..972,1132..1243
5DL_HC_COG0040	Bradi1g02760.1	417	2889	5	24	2004	1993	99.4511	1..668,719..1161,1299..1441,1499..2031,2277..2476
5DL_HC_COG0041	Bradi1g02770.1	81	1948	4	38	1457	1456	99.9314	1..82..84,363..805,887..1390,1444..1859
5DL_HC_COG0042	Bradi1g02780.1	34	1108	4	8	281	185	65.8363	1..45,842..980
5DL_HC_COG0043	Bradi1g02800.1	1	1867	7	20	1128	769	68.1738	224..296,419..640,784..1089,1293..1453
5DL_HC_COG0044	Bradi1g02810.1	52	1503	4	21	830	786	94.6988	291..774,1146..1445
5DL_HC_COG0045	Bradi1g02990.1	391	720	2	4	280	271	96.7857	1..92,151..328
5DL_HC_COG0046	Bradi1g03010.1	120	1242	3	14	388	300	77.3196	774..871,924..1124
5DL_HC_COG0047	Bradi1g03030.1	190	1367	5	14	794	685	86.272	9..65,127..203,413..803,1012..1171
5DL_HC_COG0048	Bradi1g03050.1	333	1179	3	7	699	698	99.8569	4..433,473..576,692..853
5DL_HC_COG0049	Bradi1g03130.1	111	680	4	5	477	476	99.7904	1..173,223..289,336..570
5DL_HC_COG0050	Bradi1g03150.1	1	522	2	3	301	287	95.3488	3..79,309..517
5DL_HC_COG0051	Bradi1g03160.1	106	975	2	6	575	528	91.8261	343..862
5DL_HC_COG0052	Bradi1g03170.1	1	1215	4	14	986	975	98.8844	15..155,228..483,514..902,1035..1220
5DL_HC_COG0053	Bradi1g03330.1	121	1043	2	15	697	430	61.693	498..926
5DL_HC_COG0054	Bradi1g03380.1	253	2565	3	44	1803	1524	84.5258	1..314,575..695,1230..2313
5DL_HC_COG0055	Bradi1g03420.1	423	1479	3	4	468	345	73.7179	248..335,802..1058
5DL_HC_COG0056	Bradi1g03450.1	863	2537	3	4	905	874	96.5746	1..361,1057..1282,1399..1683
5DL_HC_COG0057	Bradi1g03470.1	261	1480	3	14	1071	1079	100.747	1..856,995..1214
5DL_HC_COG0058	Bradi1g03480.1	1	1590	6	22	1035	632	61.0628	404..476,637..800,891..980,1130..1213,1368..1587
5DL_HC_COG0059	Bradi1g03490.1	1	648	2	7	582	580	99.6564	1..318,389..649
5DL_HC_COG0060	Bradi1g03550.1	17	2525	7	52	2224	2144	96.4029	331..1512,1549..2502
5DL_HC_COG0061	Bradi1g03560.1	307	901	3	5	377	359	95.2255	10..96,186..297,431..590
5DL_HC_COG0062	Bradi1g03650.1	242	802	2	4	294	269	91.4966	1..144,424..548
5DL_HC_COG0063	Bradi1g03660.1	211	1056	3	12	657	658	100.152	1..114,150..259,418..846
5DL_HC_COG0064	Bradi1g03730.1	1	1056	2	11	860	850	98.8372	1..333,536..1052
5DL_HC_COG0065	Bradi1g03800.1	57	1593	3	54	1383	1375	99.4215	1..781,867..1188,1276..1541
5DL_HC_COG0066	Bradi1g03920.1	122	1489	4	12	890	853	95.8427	17..202,203..307,335..385,742..1204,1317..1359
5DL_HC_COG0067	Bradi1g03940.1	65	1332	4	12	1135	1027	90.4846	190..909..912,964..1251
5DL_HC_COG0068	Bradi1g04060.1	673	1680	2	27	976	977	100.102	1..888,925..1009
5DL_HC_COG0069	Bradi1g04090.1	170	775	4	13	441	306	69.3878	246..461,518..602
5DL_HC_COG0070	Bradi1g04097.1	154	412	1	5	260	196	75.3846	1..196
5DL_HC_COG0071	Bradi1g04140.1	1	1703	5	16	1170	904	77.265	1..122,218..707,1413..1702
5DL_HC_COG0072	Bradi1g04210.1	56	2736	11	38	1552	1241	79.9613	366..434,578..682,947..1165,1214..1303,1392..1463,1506..1920,2085..2154,2489..2687
5DL_HC_COG0073	Bradi1g04270.1	716	1451	3	10	606	608	100.33	1..232,283..526,605..734
5DL_HC_COG0074	Bradi1g04300.1	103	2277	4	47	1916	1475	76.9833	1..863,1567..2174
5DL_HC_COG0075	Bradi1g04330.1	206	1793	5	23	1125	799	71.0222	141..272,639..918,1199..1580
5DL_HC_COG0076	Bradi1g04440.1	189	1453	2	17	1250	1269	101.52	1..1263
5DL_HC_COG0077	Bradi1g04540.1	490	1559	3	19	851	851	100	1..674,769..885,1011..1067
5DL_HC_COG0078	Bradi1g04560.1	378	582	2	4	192	143	74.4792	4..139..146
5DL_HC_COG0079	Bradi1g04720.1	85	992	3	3	469	322	68.6567	1..75,176..422
5DL_HC_COG0080	Bradi1g04810.1	337	1569	4	9	862	696	80.7425	1..299,783..1172
5DL_HC_COG0081	Bradi1g04850.1	124	858	2	20	685	586	85.5474	90..279,340..734
5DL_HC_COG0082	Bradi1g04900.1	533	1116	2	8	274	275	100.365	1..179,488..582
5DL_HC_COG0083	Bradi1g04957.1	477	1929	3	6	864	544	62.963	840..1169,1242..1448
5DL_HC_COG0084	Bradi1g05000.1	99	882	2	19	726	621	85.5372	106..412,468..778
5DL_HC_COG0085	Bradi1g05037.1	186	732	2	22	466	454	97.4249	1..331,416..537
5DL_HC_COG0086	Bradi1g05060.1	392	1245	2	3	264	223	84.4697	634..856
5DL_HC_COG0087	Bradi1g05110.1	145	2666	9	42	1892	1469	77.6427	406..813,865..974,1100..1753,1819..1990,2398..2520
5DL_HC_COG0088	Bradi1g05122.1	1	1553	5	16	737	668	90.6377	55..161,449..506,553..652,997..1237,1391..1549
5DL_HC_COG0089	Bradi1g05150.2	135	405	1	7	271	268	98.893	4..271
5DL_HC_COG0090	Bradi1g05170.1	292	1986	2	46	1674	1702	101.673	1..1685
5DL_HC_COG0091	Bradi1g05240.1	1	1367	4	8	522	476	91.1877	712..798,875..1079,1187..1369
5DL_HC_COG0092	Bradi1g05320.1	260	1031	2	15	689	690	100.145	1..356,439..771
5DL_HC_COG0093	Bradi1g05390.1	42	1145	6	19	789	590	74.7782	346..588,660..802,851..925,971..1099
5DL_HC_COG0094	Bradi1g05467.1	76	828	2	16	692	566	81.7919	121..326,402..757
5DL_HC_COG0095	Bradi1g05660.1	387	2312	3	53	1392	1369	98.3477	1..841,913..1331,1816..1923
5DL_HC_COG0096	Bradi1g06060.1	85	961	3	20	828	848	102.415	1..111,143..875
5DL_HC_COG0097	Bradi1g06080.1	1	1381	4	5	347	294	84.7262	541..613,1056..1213,1319..1381
5DL_HC_COG0098	Bradi1g06110.1	1	657	1	13	657	661	100.609	1..657
5DL_HC_COG0099	Bradi1g06270.1	1	1652	2	13	780	665	85.2564	996..1660
5DL_HC_COG0100	Bradi1g06380.1	1	3828	9	95	2816	2223	78.9418	1115..1527,1576..1811,1863..2051,2190..2329,2365..3035,3205..3445,3500..3815
5DL_HC_COG0101	Bradi1g06387.1	473	2493	3	41	1889	1885	99.7882	3..1331,1390..1661,1739..2016
5DL_HC_COG0102	Bradi1g06430.1	1	921	3	18	797	800	100.376	1..269,394..924
5DL_HC_COG0103	Bradi1g06480.1	1	2874	7	22	1718	1472	85.681	340..465,807..1152,1374..1976,2313..2515,2551..2667,2802..2873
5DL_HC_COG0104	Bradi1g06510.1	51	396	1	11	344	345	100.291	1..344
5DL_HC_COG0105	Bradi1g06570.1	542	2142	5	10	966	855	88.5093	116..205,529..881,1169..1303,1337..1610
5DL_HC_COG0106	Bradi1g06580.1	169	1017	4	17	546	545	99.8168	1..145,225..575,800..844
5DL_HC_COG0107	Bradi1g06650.1	25	1841	2	12	1430	893	62.4476	930..1818
5DL_HC_COG0108	Bradi1g06700.1	174	560	2	7	341	339	99.4135	3..171,215..384
5DL_HC_COG0109	Bradi1g06772.1	273	1289	7	22	898	665	74.0535	1..165,216..649,953..1016
5DL_HC_COG0110	Bradi1g06860.1	1	1347	2	30	1288	1014	78.7267	1..56..158..279,332..439,485..644,703..846,856..1031..1053,1131..1255
5DL_HC_COG0111	Bradi1g06907.1	825	3582	6	42	2007	1865	92.9248	318..827,982..1118,1427..2377,2505..2759
5DL_HC_COG0112	Bradi1g06930.1	18	542	2	7	388	344	88.6598	183..525
5DL_HC_COG0113	Bradi1g06980.1	61	336	2	5	234	234	100	1..78,120..275
5DL_HC_COG0114	Bradi1g07080.1	335	461	1	2	123	112	91.0569	12..123
5DL_HC_COG0115	Bradi1g07100.1	697	1816	4	8	626	585	93.4505	468..746,814..1117
5DL_HC_COG0116	Bradi1g07132.1	349	743	1	13	395	394	99.7468	2..395
5DL_HC_COG0117	Bradi1g07140.1	92	1725	7	27	1033	984	95.2565	66..324,630..850,959..1124,1182..1327,1446..1632
5DL_HC_COG0118	Bradi1g07260.1	1	927	2	3	393	290	73.7913	642..931
5DL_HC_COG0119	Bradi1g07340.1	44	1360	2	8	849	601	70.7892	710..1305
5DL_HC_COG0120	Bradi1g07380.1	361	1147	2	3	458	391	85.3712	62..172,502..780
5DL_HC_COG0121	Bradi1g07430.1	72	471	3	7	372	329	88.4409	73..400
5DL_HC_COG0122	Bradi1g07440.1	1	393	2	11	326	255	78.2209	139..393
5DL_HC_COG0123	Bradi1g07490.1	54	764	2	13	601	600	99.8336	7..64,171..707
5DL_HC_COG0124	Bradi1g07520.1	78	569	1	18	490	489	99.7959	1..487
5DL_HC_COG0125	Bradi1g07550.1	13	564	2	7	486	405	83.3333	75..216,290..550
5DL_HC_COG0126	Bradi1g07640.1	265	1005	3	14	581	511	87.9518	119..399,510..737
5DL_HC_COG0127	Bradi1g07650.1	16	2112	4	20	1257	1190	94.6698	516..992,1321..1483,1558..2103
5DL_HC_COG0128	Bradi1g07717.1	796	2400	3	3	597	372	62.3116	4..138,1340..1385,1411..1601
5DL_HC_COG0129	Bradi1g07760.1	1160	1794	2	6	329	310	94.2249	4..134,451..628
5DL_HC_COG0130	Bradi1g07820.1	1	550	2	2	289	283	97.9239	1..161,425..546
5DL_HC_COG0131	Bradi1g07870.1	623	1089	1	3	466	466	100	1..466
5DL_HC_COG0132	Bradi1g07910.1	42	1122	4	17	634	491	77.4448	401..602,643..843,996..1081
5DL_HC_COG0133	Bradi1g07960.1	1	1605	4	9	553	372	67.2694	653..882,1462..1602
5DL_HC_COG0134	Bradi1g07987.1	2	798	4	10	578	479	82.872	100..228,360..629,724..800
5DL_HC_COG0135	Bradi1g08000.1	1	2871	6	31	2147	1382	64.3689	274..631,763..977,1153..1509,1929..2017,2526..2879
5DL_HC_COG0136	Bradi1g08070.1	11	2937	5	48	2488	2203	88.545	411..1338,1531..1975,2103..2923
5DL_HC_COG0137	Bradi1g08200.1	436	538	1	5	103	103	100	1..103
5DL_HC_COG0138	Bradi1g08217.1	112	741	1	10	632	597	94.462	33..628
5DL_HC_COG0139	Bradi1g08270.1	973	1707	3	11	542	542	100	1..114,151..337,495..735
5DL_HC_COG0140	Bradi1g08280.1	150	1935	2	76	1655	1586	95.8308	200..296,298..1778
5DL_HC_COG0141	Bradi1g08287.1	870	2523	7	20	926	626	67.6026	393..458,538..595,882..1019,1183..1362,1470..1653
5DL_HC_COG0142	Bradi1g08294.1	290	1279	5	8	545	451	82.7523	244..319,369..434,523..682,845..993
5DL_HC_COG0143	Bradi1g08301.1	69	795	2	5	420	415	98.8095	1..269,589..734
5DL_HC_COG0144	Bradi1g08350.1	1051	1372	2	3	215	215	100	1..119,227..322
5DL_HC_COG0145	Bradi1g08470.1	356	1707	2	6	470	446	94.8936	1..131,1048..1361
5DL_HC_COG0146	Bradi1g08510.1	1	1098	3	16	969	640	66.0475	323..803,937..1095
5DL_HC_COG0147	Bradi1g08517.1	71	611	2	4	315	241	76.5079	70..228,446..525
5DL_HC_COG0148	Bradi1g08540.1	718	2040	4	21	1073	1085	101.118	5..532,742..898,926..1317
5DL_HC_COG0149	Bradi1g08570.1	747	1829	4	14	998	649	65.0301	1..648
5DL_HC_COG0150	Bradi1g08597.1	202	805	1	19	599	596	99.4992	4..599
5DL_HC_COG0151	Bradi1g08620.1	571	1177	3	5	325	324	99.6923	1..145,351..472,546..598
5DL_HC_COG0152	Bradi1g08690.1	44	762	3	11	357	350	98.0392	3..69,266..403,571..713
5DL_HC_COG0153	Bradi1g08727.1	1671	4255	5	33	2158	2124	98.4245	1..480,585..1011,1093..1847,1933..1986,2188..2588
5DL_HC_COG0154	Bradi1g08780.1	875	1826	3	14	590	587	99.4915	5..168,370..699,857..948
5DL_HC_COG0155	Bradi1g08830.1	145	1530	4	10	1088	786	72.2426	485..979,1098..1388
5DL_HC_COG0156	Bradi1g08847.1	173	1680	3	44	1142	1032	90.3678	1..919,1397..1502
5DL_HC_COG0157	Bradi1g08900.1	1	508	1	18	508	508	100	1..508
5DL_HC_COG0158	Bradi1g08917.1	230	10701	14	98	8704	5667	65.108	614..720,727..1381,1620..1688,2674..2978,5419..5722,6112..6195,6229..6663,6719..7547,7591..8385,8394..10459
5DL_HC_COG0159	Bradi1g08977.1	313	2259	4	21	1555	1266	81.4148	1..179,695..1537,1701..1941
5DL_HC_COG0160	Bradi1g09100.1	1	2256	4	16	1982	1350	68.113	907..2254
5DL_HC_COG0161	Bradi1g09200.1	121	1883	4	9	491	389	79.2261	1056..1172,1482..1753
5DL_HC_COG0162	Bradi1g09537.1	189	897	2	5	480	478	99.5833	5..219,450..710
5DL_HC_COG0163	Bradi1g09820.1	181	305	1	5	122	119	97.541	1..117
5DL_HC_COG0164	Bradi1g10070.1	870	1145	1	9	276	276	100	1..276
5DL_HC_COG0165	Bradi1g10447.1	1532	5099	2	3	273	184	67.3993	3382..3564
5DL_HC_COG0166	Bradi1g11260.1	164	684	3	14	366	253	69.1257	1..157,224..319
5DL_HC_COG0167	Bradi1g11650.1	749	3559	2	4	312	312	100	1..44,2546..2813
5DL_HC_COG0168	Bradi1g13450.1	655	2527	2	2	263	248	94.2966	1..109,1737..1874
5DL_HC_COG0169	Bradi1g13480.1	23	1210	4	25	966	830	85.9213	1..597,672..757,859..1004
5DL_HC_COG0170	Bradi1g13520.1	684	3131	4	21	2135	1801	84.356	338..1180,1445..2285,2342..2454
5DL_HC_COG0171	Bradi1g13570.1	1	558	1	21	556	563	101.259	1..556
5DL_HC_COG0172	Bradi1g13640.1	40	1263	3	6	648	649	100.154	1..111,417..686,952..1218
5DL_HC_COG0173	Bradi1g13710.1	450	2982	5	42	2361	2384	100.974	1..83,161..1817,1901..2535
5DL_HC_COG0174	Bradi1g13720.1	6	3675	8	73	2507	2478	98.8432	994..1349,1388..2152,2279..3030,3064..3661
5DL_HC_COG0175	Bradi1g13770.1	495	1614	1	15	1121	1117	99.6432	1..1115
5DL_HC_COG0176	Bradi1g13827.1	157	929	2	13	653	655	100.306	1..379,495..768
5DL_HC_COG0177	Bradi1g13920.1	120	275	1	3	155	152	98.0645	4..155
5DL_HC_COG0178	Bradi1g13930.1	26	1290	3	28	1112	1006	90.4676	197..1036,1100..1265
5DL_HC_COG0179	Bradi1g13960.1	113	1146	1	39	1038	912	87.8613	121..1030
5DL_HC_COG0180	Bradi1g14040.1	60	1522	4	21	1070	1073	100.28	1..516,701..1047,1249..1456
5DL_HC_COG0181	Bradi1g14220.1	350	729	2	8	373	377	101.072	1..377
5DL_HC_COG0182	Bradi1g14250.1	1075	1665	2	6	399	396	99.2481	1..208,401..489,490..588
5DL_HC_COG0183	Bradi1g14270.1	156	1337	4	14	476	318	66.8067	167..196,665..822,1056..1178
5DL_HC_COG0184	Bradi1g15110.1	490	2653	5	53	1873	1823	97.3305	1..57,137..1547,1794..2140
5DL_HC_COG0185	Bradi1g15120.1	10	1359	3	17	1136	1117	98.3275	5..78,317..1358
5DL_HC_COG0186	Bradi1g15280.1	1	127	1	5	124	124	100	1..124
5DL_HC_COG0187	Bradi1g15360.1	115	1959	5	19	1382	1277	92.4023	270..340,459..763,812..1531,1663..1841
5DL_HC_COG0188	Bradi1g15370.2	229	1759	4	33	1203	1192	99.0856	1..428,634..1002,1072..1317,1381..1524
5DL_HC_COG0189	Bradi1g16640.1	39	2664	3	4	486	399	82.0988	1661..1781,2339..2612
5DL_HC_COG0190	Bradi1g17070.1	306	1913	2	3	365	367	100.548	1..190,1433..1607
5DL_HC_COG0191	Bradi1g17527.1	1	591	1	17	591	590	99.8308	1..590
5DL_HC_COG0192	Bradi1g17990.1	1	1329	5	30	1173	1171	99.8295	2..198,301..407,463..1320..1326
5DL_HC_COG0193	Bradi1g18910.1	707	3445	3	6	339	256	75.5162	1541..1610,2544..2728
5DL_HC_COG0194	Bradi1g19080.1	982	2398	3	4	421	422	100.238	1..139,493..642,1286..1327,1328..1417
5DL_HC_COG0195	Bradi1g19670.1	319	1125	2	3	337	206	61.1276	102..187,687..806
5DL_HC_COG0196	Bradi1g20870.1	147	863	2	3	175	176	100.571	1..126,669..717
5DL_HC_COG0197	Bradi1g20995.1	361	1230	3	3	284	277	97.5352	1..85,629..742,782..859
5DL_HC_COG0198	Bradi1g21200.1	397	1356	3	5	356	279	78.3708	334..438,788..961
5DL_HC_COG0199	Bradi1g21480.1	126	524	2	7	297	298	100.337	1..66,167..397
5DL_HC_COG0200	Bradi1g22600.1	333	2902	5	16	906	865	95.4746	1..321..456,1396..1463,1561..1613,2284..2564
5DL_HC_COG0201	Bradi1g24130.1	326	2952	3	6	461	459	99.5662	1..96,1587..1707,2384..2625
5DL_HC_COG0202	Bradi1g24630.1	380	2202	2	3	204	206	100.98	1..72,1687..1818
5DL_HC_COG0203	Bradi1g26090.1	2402	2647	2	11	248	189	76.2097	57..245
5DL_HC_COG0204	Bradi1g26830.1	8	1319	2	3	189	129	68.254	1185..1312
5DL_HC_COG0205	Bradi1g27027.1	1	2664	3	4	376	293	77.9255	582..787,2562..2646
5DL_HC_COG0206	Bradi1g28160.1	13	672	3	22	553	551	99.6383	1..187,247..356,409..662
5DL_HC_COG0207	Bradi1g28167.1	1108	1191	1	2	85	80	94.1176	7..85
5DL_HC_COG0208	Bradi1g28410.1	245	345	1	2	101	101	100	1..101
5DL_HC_COG0209	Bradi1g28540.1	142	1962	5	5	550	414	75.2727	129..211,666..746,1067..1220,1445..1480,1768..1827
5DL_HC_COG0210	Bradi1g28840.1	669	2150	5	19	549	470	85.6102	1..129,236..276,1005..1124,1280..1459
5DL_HC_COG0211	Bradi1g28960.1	108	1458	4	11	669	653	97.6084	1..74,147..466,948..1079,1213..1336
5DL_HC_COG0212	Bradi1g29247.1	1756	5650	4	4	414	311	75.1208	332..516,856..928,3838..3889
5DL_HC_COG0213	Bradi1g30610.1	596	3297	3	3	361	351	97.2299	1..150,1635..1762,2626..2697
5DL_HC_COG0214	Bradi1g30656.1	197	819	2	4	435	316	72.6437	2..316..317
5DL_HC_COG0215	Bradi1g30900.1	49	1983	7	23	1313	1215	92.5362	84..153,233..466,917..1098,1137..1301,1379..1933
5DL_HC_COG0216	Bradi1g31130.1	242	3902	7	9	1064	656	61.6541	1697..1737,2281..2894
5DL_HC_COG0217	Bradi1g32610.1	120	1254	3	14	1100	1106	100.545	4..1017,1046..1135
5DL_HC_COG0218	Bradi1g32950.1	1001	1107	1	2	109	108	99.0826	2..109
5DL_HC_COG0219	Bradi1g33347.1	1161	2398	4	14	734	615	83.7875	1..116,269..357,622..1031
5DL_HC_COG0220	Bradi1g33410.1	1218	1854	3	3	350	215	61.4286	365..441,501..637
5DL_HC_COG0221	Bradi1g36840.1	25	952	3	21	858	813	94.7552	6..313,377..877
5DL_HC_COG0222	Bradi1g36907.1	205	2666	3	5	279	222	79.5699	1883..2000,2360..2463
5DL_HC_COG0223	Bradi1g37230.1	2456	2721	1	2	263	254	96.5779	11..263
5DL_HC_COG0224	Bradi1g38025.1	2269	4295	5	6	914	639	69.9125	470..724,897..1106,1398..1524,1980..2024
5DL_HC_COG0225	Bradi1g39436.1	2407	5875	3	6	737	718	97.422	9..190..314,790..887,3153..3462
5DL_HC_COG0226	Bradi1g42257.1	738	1059	1	3	316	308	97.4684	7..308
5DL_HC_COG0227	Bradi1g42310.1	1379	3181	5	8	580	472	81.3793	709..956,1579..1798
5DL_HC_COG0228	Bradi1g42800.1	584	1433	4	10	668	618	92.515	1..296,354..673
5DL_HC_COG0229	Bradi1g42967.1	1381	1566	1	6	183	186	101.639	1..183
5DL_HC_COG0230	Bradi1g44460.1	322	1187	2	5	440	307	69.7727	554..857
5DL_HC_COG0231	Bradi1g44967.1	156	1212	2	3	242	197	81.405	858..1053
5DL_HC_COG0232	Bradi1g45120.1	2355	5559	3	4	387	383	98.9664	3..106,2493..2644,3088..3213
5DL_HC_COG0233	Bradi1g45400.1	126	4308	4	5	1513	1514	100.066	5..362,891..1300,1557..1913,3796..4179
5DL_HC_COG0234	Bradi1g47277.1	959	4192	5	7	800	590	73.75	1652..1874,2678..2871,3054..3225
5DL_HC_COG0235	Bradi1g47780.1	358	745	2	2	284	275	96.831	1..186,301..389
5DL_HC_COG0236	Bradi1g47790.1	621	974	2	2	209	151	72.2488	203..353
5DL_HC_COG0237	Bradi1g48670.1	838	4343	6	15	2080	1465	70.4327	606..740,741..888,1719..1750,1998..2226,2386..2687,2893..3506
5DL_HC_COG0238	Bradi1g48840.1	1	174	1	2	175	175	100	1..175
5DL_HC_COG0239	Bradi1g48880.1	299	807	4	6	384	269	70.0521	106..226,260..342,443..507
5DL_HC_COG0240	Bradi1g49790.1	121	1348	2	2	208	155	74.5192	1078..1231
5DL_HC_COG0241	Bradi1g50380.1	769	1583	3	9	644	650	100.932	1..447,619..816
5DL_HC_COG0242	Bradi1g50530.1	67	3004	6	7	931	879	94.4146	721..809,1527..1739,2136..2299,2443..2577,2656..2931
5DL_HC_COG0243	Bradi1g51150.1	1	271	2	5	164	113	68.9024	1..113
5DL_HC_COG0244	Bradi1g51757.1	895	4808	8	14	787	555	70.521	3..95,1666..1767,2018..2129,2505..2685,3850..3912
5DL_HC_COG0245	Bradi1g51807.1	337	2982	2	33	2304	2031	88.151	204..1203,1615..2641
5DL_HC_COG0246	Bradi1g51817.1	25	5114	8	53	4313	3144	72.8959	1115..1324,1593..1838,1874..3076,3592..5049
5DL_HC_COG0247	Bradi1g52280.1	932	2156	2	4	458	453	98.9083	1..154,934..1232
5DL_HC_COG0248	Bradi1g52330.1	81	2630	5	12	418	306	73.2057	664..738,1917..2052,2458..2552
5DL_HC_COG0249	Bradi1g53060.1	108	1134	3	22	818	812	99.2665	3..139,210..597,740..1022
5DL_HC_COG0250	Bradi1g53980.1	1225	1722	3	8	350	348	99.4286	1..44,113..294,378..498
5DL_HC_COG0251	Bradi1g54250.1	31	3110	9	21	1724	1272	73.7819	447..549,737..952,1380..1489,1831..1932,2287..2582,2639..3083
5DL_HC_COG0252	Bradi1g54440.1	619	668	1	3	51	51	100	1..51
5DL_HC_COG0253	Bradi1g54457.1	100	2034	6	10	1378	1376	99.8549	1..118,167..444,506..624,882..1416,1467..1636,1778..1930
5DL_HC_COG0254	Bradi1g54970.1	420	588	1	3	169	169	100	1..169
5DL_HC_COG0255	Bradi1g55090.1	421	630	1	3	207	204	98.5507	4..207
5DL_HC_COG0256	Bradi1g55427.1	553	856	2	3	232	229	98.7069	4..81,153..303
5DL_HC_COG0257	Bradi1g55600.1	258	504	1	3	242	241	99.5868	1..239
5DL_HC_COG0258	Bradi1g55667.1	3286	3414	2	2	125	129	103.2	1..129
5DL_HC_COG0259	Bradi1g55770.1	380	433	1	6	60	60	100	1..60
5DL_HC_COG0260	Bradi1g56030.1	622	1148	1	8	522	528	101.149	1..522
5DL_HC_COG0261	Bradi1g56290.1	64	432	1	6	366	368	100.546	1..366
5DL_HC_COG0262	Bradi1g58080.1	416	1266	2	6	504	450	89.2857	404..853
5DL_HC_COG0263	Bradi1g59010.1	83	943	4	7	491	317	64.5621	1..223,483..575
5DL_HC_COG0264	Bradi1g59910.1	101	1807	3	62	1557	1552	99.6789	2..63,157..1045,1099..1694
5DL_HC_COG0265	Bradi1g60357.1	603	4651	2	2	388	350	90.2062	42..214,3876..4049
5DL_HC_COG0266	Bradi1g60450.1	1	1329	6	9	706	526	74.5042	1..116,403..482,833..901,987..1064,1140..1322
5DL_HC_COG0267	Bradi1g60740.1	3	2698	8	19	1952	1418	72.6434	37..294..297,933..1525,1643..1723,2113..2416,2519..2695
5DL_HC_COG0268	Bradi1g61130.1	602	1831	2	18	760	748	98.4211	16..412,887..1234
5DL_HC_COG0269	Bradi1g61220.1	755	2973	4	6	598	445	74.4147	890..1109,1929..1993,2057..2216
5DL_HC_COG0270	Bradi1g61380.1	1	1455	5	13	1022	973	95.2055	1..117,367..553,717..1251,1323..1456
5DL_HC_COG0271	Bradi1g61750.1	457	1509	5	33	867	652	75.2018	1..213,284..368,689..1039
5DL_HC_COG0272	Bradi1g62007.1	315	2194	6	27	1375	1370	99.6364	1..511,732..810,848..902,1111..1210,1255..1320..1873
5DL_HC_COG0273	Bradi1g62277.1	2923	6664	4	6	509	461	90.5697	2876..3252,3648..3726
5DL_HC_COG0274	Bradi1g62320.1	803	4233	3	3	226	186	82.3009	1..127,3075..3133
5DL_HC_COG0275	Bradi1g62615.1	1236	2622	3	5	330	275	83.3333	6..56,1164..1386
5DL_HC_COG0276	Bradi1g62640.1	156	1938	2	2	275	221	80.3636	1566..1786
5DL_HC_COG0277	Bradi1g64040.1	103	592	1	3	493	368	74.645	115..480
5DL_HC_COG0278	Bradi1g64267.1	704	1960	2	3	291	292	100.344	1..188,1154..1256
5DL_HC_COG0279	Bradi1g65360.1	91	1652	2	4	190	188	98.9474	3..84,1456..1561
5DL_HC_COG0280	Bradi1g67790.1	602	767	2	2	166	164	98.7952	4..167
5DL_HC_COG0281	Bradi1g67960.1	1	147	1	2	147	147	100	1..147
5DL_HC_COG0282	Bradi1g68110.1	1198	1674	2	3	406	312	76.8473	1..309
5DL_HC_COG0283	Bradi1g68957.1	292	1565	2	2	197	134	68.0203	1..134
5DL_HC_COG0284	Bradi1g69350.1	857	1462	2	3	446	446	100	1..150,311..606
5DL_HC_COG0285	Bradi1g69530.1	257	463	1	6	209	196	93.7799	15..209
5DL_HC_COG0286	Bradi1g70450.1	243	1314	3	4	393	305	77.6081	240..386,910..1065
5DL_HC_COG0287	Bradi1g70937.1	604	2662	3	4	212	168	79.2453	1888..2055
5DL_HC_COG0288	Bradi1g71472.1	1	156	1	12	156	156	100	1..156
5DL_HC_COG0289	Bradi1g72300.1	503	711	1	3	203	175	86.2069	8..178
5DL_HC_COG0290	Bradi1g72490.1	265	1974	5	6	815	608	74.6012	3..165,1084..1302,1367..1424,1539..1704
5DL_HC_COG0291	Bradi1g72900.1	397	841	1	3	444	444	100	1..444
5DL_HC_COG0292	Bradi1g74660.1	329	1742	3	6	664	666	100.301	1..140,193..529,1218..1404
5DL_HC_COG0293	Bradi1g75250.1	1179	2897	3	8	507	485	95.6607	1..176,190..268,937..1065,1618..1715
5DL_HC_COG0294	Bradi1g76617.1	1428	4289	5	5	484	417	86.157	1..38,486..569,1404..1557,2708..2848
5DL_HC_COG0295	Bradi1g77650.1	921	1040	1	2	119	120	100.84	1..119
5DL_HC_COG0296	Bradi1g77930.1	105	1220	3	32	829	823	99.2762	1..571,744..862,985..1113
5DL_HC_COG0297	Bradi2g04830.1	274	2388	6	11	886	547	61.7381	867..950,1415..1582,1676..1790,1931..2108
5DL_HC_COG0298	Bradi2g04960.1	659	2967	5	6	811	565	69.6671	612..805,1200..1350,1456..1675
5DL_HC_COG0299	Bradi2g05380.1	245	498	1	4	255	256	100.392	1..166..255
5DL_HC_COG0300	Bradi2g05445.1	39	1815	7	59	1388	1365	98.3429	9..858,896..1057,1103..1166,1262..1468,1712..1788
5DL_HC_COG0301	Bradi2g05720.1	24	1612	2	2	133	90	67.6692	1497..1586
5DL_HC_COG0302	Bradi2g08380.1	422	1119	2	5	372	373	100.269	1..89..155,480..696
5DL_HC_COG0303	Bradi2g09487.1	467	1324	2	7	441	291	65.9864	1..103,669..854
5DL_HC_COG0304	Bradi2g10540.1	296	1371	3	4	402	290	72.1393	12..191,954..1063
5DL_HC_COG0305	Bradi2g11090.1	469	772	2	3	278	271	97.482	1..171,204..303
5DL_HC_COG0306	Bradi2g11480.1	581	1613	3	8	569	415	72.935	1..86,630..811,879..1025
5DL_HC_COG0307	Bradi2g12057.1	546	1218	3	15	329	309	93.921	1..126,238..316,564..667
5DL_HC_COG0308	Bradi2g12530.1	260	1898	2	2	224	222	99.1071	1..89,1506..1638
5DL_HC_COG0309	Bradi2g12700.1	1138	1716	3	4	368	370	100.543	1..100,152..228,387..577
5DL_HC_COG0310	Bradi2g12810.1	1113	3235	4	5	346	219	63.2948	67..208,1095..1170
5DL_HC_COG0311	Bradi2g13078.1	1	358	1	10	356	359	100.843	1..356
5DL_HC_COG0312	Bradi2g13082.1	37	1281	3	8	1022	1037	101.468	1..317,536..718..723..1177..1245
5DL_HC_COG0313	Bradi2g13110.1	1	150	1	5	153	153	100	1..153
5DL_HC_COG0314	Bradi2g15260.1	51	2406	5	29	711	629	88.4669	1052..1259,1619..1760,1992..2157,2239..2351
5DL_HC_COG0315	Bradi2g15300.2	541	1073	2	8	518	533	102.896	1..530
5DL_HC_COG0316	Bradi2g16500.1	434	1578	2	7	405	405	100	1..120,859..1139
5DL_HC_COG0317	Bradi2g16627.1	422	1643	2	3	247	239	96.7611	4..70,1048..1217
5DL_HC_COG0318	Bradi2g16920.1	196	264	1	2	68	68	100	1..68
5DL_HC_COG0319	Bradi2g17847.1	20	3095	3	4	612	380	62.0915	2670..3047
5DL_HC_COG0320	Bradi2g18270.1	298	2491	7	13	1207	873	72.3281	586..708,1014..1412,1704..1820,1960..2189
5DL_HC_COG0321	Bradi2g21080.1	512	3322	4	4	386	378	97.9275	2..192,2354..2477,2739..2801
5DL_HC_COG0322	Bradi2g21510.1	11	750	2	16	699	648	92.7039	1..646
5DL_HC_COG0323	Bradi2g23570.1	255	746	2	3	278	275	98.9209	1..189,410..493
5DL_HC_COG0324	Bradi2g26910.1	982	2865	5	12	1046	716	68.4512	475..620,677..1039,1555..1621,1745..1884
5DL_HC_COG0325	Bradi2g33230.1	1233	1686	2	2	319	315	98.7461	1..163,305..455
5DL_HC_COG0326	Bradi2g33590.1	87	406	2	4	166	116	69.8795	198..313
5DL_HC_COG0327	Bradi2g35587.1	2128	3619	2	2	501	458	91.4172	1..457
5DL_HC_COG0328	Bradi2g39720.1	964	2036	2	6	645	388	60.155	2..385..387
5DL_HC_COG0329	Bradi2g40420.1	916	1482	2	3	329	319	96.9605	1..153,397..561
5DL_HC_COG0330	Bradi2g40430.1	1	3362	6	8	914	640	70.0219	1..82,1747..1885,2001..2181,3123..3358
5DL_HC_COG0331	Bradi2g40747.1	1140	1530	2	3	258	252	97.6744	1..138,278..391
5DL_HC_COG0332	Bradi2g40860.1	157	899	3	19	613	473	77.1615	1..85,358..744
5DL_HC_COG0333	Bradi2g41285.1	38	699	1	17	662	664	100.302	1..662
5DL_HC_COG0334	Bradi2g41860.1	1	516	2	2	221	168	76.0181	1..168
5DL_HC_COG0335	Bradi2g42320.1	753	1024	1	6	271	273	100.738	1..271
5DL_HC_COG0336	Bradi2g42430.1	2458	4274	2	2	237	168	70.8861	25..126,1759..1822
5DL_HC_COG0337	Bradi2g42990.1	88	500	2	4	274	274	100	1..128,269..414
5DL_HC_COG0338	Bradi2g45460.1	26	1238	3	4	396	353	89.1414	599..767,1032..1215
5DL_HC_COG0339	Bradi2g46340.1	349	1965	2	2	275	275	100	1..115,1461..1620
5DL_HC_COG0340	Bradi2g46700.1	579	1167	2	3	335	335	100	5..209,460..585
5DL_HC_COG0341	Bradi2g51450.1	294	1447	3	4	593	509	85.8347	519..636,637..748,880..1157
5DL_HC_COG0342	Bradi2g54927.1	1025	1965	2	3	223	165	73.991	777..940
5DL_HC_COG0343	Bradi2g55120.1	530	2117	3	4	348	275	79.023	198..281,1392..1582
5DL_HC_COG0344	Bradi2g56190.1	1176	1581	2	5	395	405	102.532	1..405
5DL_HC_COG0345	Bradi2g57720.1	1	762	2	15	735	719	97.8231	1..273,321..765
5DL_HC_COG0346	Bradi2g58070.1	49	1952	3	3	270	256	94.8148	1..96,1257..1334,1821..1902
5DL_HC_COG0347	Bradi2g59037.1	988	2284	2	2	201	193	96.0199	3..103,1197..1288
5DL_HC_COG0348	Bradi2g60817.1	66	2090	4	76	1695	1577	93.0383	201..362,465..562,697..2011
5DL_HC_COG0349	Bradi2g61370.1	612	1736	2	4	469	436	92.9638	3..343,1029..1122
5DL_HC_COG0350	Bradi2g61850.1	202	867	2	7	586	584	99.6587	1..332,413..661
5DL_HC_COG0351	Bradi2g62650.1	54	916	2	3	205	152	74.1463	716..867
5DL_HC_COG0352	Bradi3g01510.1	1575	1788	1	5	210	177	84.2857	34..210
5DL_HC_COG0353	Bradi3g02997.1	1811	2105	1	2	295	292	98.9831	1..292
5DL_HC_COG0354	Bradi3g03106.1	37	1649	5	37	1179	1143	96.9466	33..498,576..711,769..1169,1459..1588
5DL_HC_COG0355	Bradi3g03720.1	232	2340	4	7	638	544	85.2665	1..110,872..1040,1843..2099
5DL_HC_COG0356	Bradi3g04140.1	328	690	2	2	251	177	70.5179	189..365
5DL_HC_COG0357	Bradi3g05360.1	123	1317	4	19	1018	1005	98.723	1..188,276..534,641..1198
5DL_HC_COG0358	Bradi3g05697.1	1943	3060	3	4	430	426	99.0698	1..185,397..536,1013..1111
5DL_HC_COG0359	Bradi3g05847.1	563	3427	8	11	932	563	60.4077	574..673,1657..1715,2282..2409,2535..2725,2769..2852
5DL_HC_COG0360	Bradi3g06447.1	208	360	1	5	151	151	100	1..151
5DL_HC_COG0361	Bradi3g07210.1	177	1812	5	21	1374	1377	100.218	1..305,387..525,584..697,823..1639
5DL_HC_COG0362	Bradi3g08910.1	498	1394	3	12	768	767	99.8698	1..412,546..892
5DL_HC_COG0363	Bradi3g09210.1	656	2784	3	3	354	251	70.904	1..77,1956..2129
5DL_HC_COG0364	Bradi3g09540.1	1	1084	3	37	1007	1007	100	1..190,229..433,472..1083
5DL_HC_COG0365	Bradi3g10150.1	103	1178	3	5	327	250	76.4526	520..608,918..1078
5DL_HC_COG0366	Bradi3g11420.1	484	629	1	2	147	145	98.6395	1..145
5DL_HC_COG0367	Bradi3g12520.1	1	2673	9	37	1912	1717	89.8013	1..56,213..512,993..1077,1215..1330,1406..2029,2106..2353,2391..2674
5DL_HC_COG0368	Bradi3g12860.1	1073	2323	3	3	405	253	62.4691	453..520,1067..1251
5DL_HC_COG0369	Bradi3g12902.1	1	4149	3	3	368	251	68.2065	2021..2106,3982..4145
5DL_HC_COG0370	Bradi3g14127.1	925	2250	3	3	245	242	98.7755	4..63,495..592,1243..1326
5DL_HC_COG0371	Bradi3g15000.1	1	1065	3	10	877	653	74.4584	310..814,918..1065
5DL_HC_COG0372	Bradi3g15080.1	82	669	2	4	380	339	89.2105	22..90,314..583
5DL_HC_COG0373	Bradi3g15125.1	427	575	2	2	140	90	64.2857	4..93
5DL_HC_COG0374	Bradi3g15390.1	1	938	2	32	828	827	99.8792	1..548,668..943
5DL_HC_COG0375	Bradi3g15520.1	1	2976	5	76	2528	2262	89.4778	607..1432,1546..2959
5DL_HC_COG0376	Bradi3g16250.1	1332	2613	3	3	460	456	99.1304	1..104,563..730,1097..1278
5DL_HC_COG0377	Bradi3g16550.1	631	1353	2	2	264	240	90.9091	6..132..134,615..725
5DL_HC_COG0378	Bradi3g17630.1	1	1899	3	14	1113	1012	90.9254	102..826,1085..1328,1846..1885
5DL_HC_COG0379	Bradi3g17770.1	1	1191	5	15	695	634	91.223	49..200,376..536,706..757,807..945,1065..1194
5DL_HC_COG0380	Bradi3g18120.1	252	1337	3	5	760	727	95.6579	14..294,460..704,895..1095
5DL_HC_COG0381	Bradi3g18420.1	383	516	1	4	133	133	100	1..133
5DL_HC_COG0382	Bradi3g18490.1	764	848	1	2	81	66	81.4815	16..81
5DL_HC_COG0383	Bradi3g18990.1	1	965	2	15	753	744	98.8048	1..191,416..968
5DL_HC_COG0384	Bradi3g19100.1	547	1647	3	13	1001	1000	99.9001	1..193,244..670,725..1103
5DL_HC_COG0385	Bradi3g23340.1	536	1264	3	4	345	341	98.8406	1..73,455..722
5DL_HC_COG0386	Bradi3g24210.1	9	1620	4	10	1389	930	66.9546	87..385,979..1604
5DL_HC_COG0387	Bradi3g26391.1	98	528	1	13	431	429	99.536	3..163..431
5DL_HC_COG0388	Bradi3g27007.1	61	1998	2	2	242	242	100	1..40,1737..1938
5DL_HC_COG0389	Bradi3g27272.1	1	273	1	19	272	273	100.368	1..272
5DL_HC_COG0390	Bradi3g27278.1	463	775	1	5	314	316	100.637	1..292..314
5DL_HC_COG0391	Bradi3g27680.1	1	1373	2	11	1122	939	83.6898	438..1369
5DL_HC_COG0392	Bradi3g27906.1	983	2333	2	3	521	524	100.576	1..171,999..1348
5DL_HC_COG0393	Bradi3g28250.1	414	1559	2	2	496	345	69.5565	797..1139
5DL_HC_COG0394	Bradi3g28930.1	1	2949	7	31	1906	1907	100.052	1..342,443..640,977..1941,2320..2583,2821..2955
5DL_HC_COG0395	Bradi3g29810.1	354	558	2	3	132	131	99.2424	1..85,160..205
5DL_HC_COG0396	Bradi3g33190.1	121	4265	7	8	779	551	70.7317	1..247,400..500,568..628,2262..2399
5DL_HC_COG0397	Bradi3g33430.1	46	183	1	2	137	128	93.4307	6..133
5DL_HC_COG0398	Bradi3g34000.1	1130	1927	3	3	514	511	99.4163	1..144,246..347,531..794
5DL_HC_COG0399	Bradi3g35510.1	383	1834	4	12	889	639	71.8785	1..379,1108..1286,1374..1450
5DL_HC_COG0400	Bradi3g36190.1	322	2793	8	28	1536	1080	70.3125	211..310,345..405,1245..1620,1751..2144,2232..2294,2379..2463
5DL_HC_COG0401	Bradi3g37950.1	1152	1400	1	2	249	247	99.1968	1..247
5DL_HC_COG0402	Bradi3g38040.1	100	746	2	3	360	306	85	340..645
5DL_HC_COG0403	Bradi3g38450.1	6	1217	2	2	144	88	61.1111	1123..1210
5DL_HC_COG0404	Bradi3g38690.1	380	1311	2	10	745	740	99.3289	6..582,773..934
5DL_HC_COG0405	Bradi3g38790.1	295	2091	3	4	319	253	79.3103	1182..1333,1685..1785
5DL_HC_COG0406	Bradi3g39220.1	892	1850	3	13	295	214	72.5424	333..385,786..946
5DL_HC_COG0407	Bradi3g39580.1	129	2021	4	44	1485	1476	99.3939	1..809,952..1086,1193..1635,1813..1896
5DL_HC_COG0408	Bradi3g40307.1	1082	1178	1	3	96	95	98.9583	2..96
5DL_HC_COG0409	Bradi3g41760.1	1170	1788	3	3	296	291	98.3108	3..49,216..297,460..621
5DL_HC_COG0410	Bradi3g42037.1	883	1003	1	6	122	122	100	1..122
5DL_HC_COG0411	Bradi3g42590.1	540	1056	3	4	208	200	96.1538	1..67,137..226,476..518
5DL_HC_COG0412	Bradi3g43260.1	45	2844	7	61	2345	2074	88.4435	359..739,925..2267,2302..2471,2631..2803
5DL_HC_COG0413	Bradi3g43920.1	191	1200	1	27	1005	665	66.1692	1..465,564..763
5DL_HC_COG0414	Bradi3g44230.1	74	810	3	20	474	462	97.4684	11..324,396..486,680..735
5DL_HC_COG0415	Bradi3g44347.1	350	2024	5	17	1250	1254	100.32	1..953,1097..1224,1320..1362,1552..1677
5DL_HC_COG0416	Bradi3g45902.1	28	1284	4	21	276	276	100	1..78,578..633,900..963,1168..1245
5DL_HC_COG0417	Bradi3g47010.1	434	1755	2	3	843	846	100.356	1..397,872..1317
5DL_HC_COG0418	Bradi3g47060.1	388	915	2	7	234	229	97.8632	1..82,378..524
5DL_HC_COG0419	Bradi3g49600.1	1	386	1	11	382	383	100.262	3..382
5DL_HC_COG0420	Bradi3g52690.1	792	1904	2	4	485	446	91.9588	668..1111
5DL_HC_COG0421	Bradi3g56700.1	646	1209	2	3	127	129	101.575	1..79,515..562
5DL_HC_COG0422	Bradi3g58120.1	13	900	1	42	892	893	100.112	1..892
5DL_HC_COG0423	Bradi3g58130.1	167	1411	4	25	822	791	96.2287	3..131,343..564,600..768,957..1225
5DL_HC_COG0424	Bradi3g58230.1	350	434	1	3	85	82	96.4706	1..82
5DL_HC_COG0425	Bradi3g59200.1	113	2382	5	46	2031	2034	100.148	4..359,469..1003,1126..2262
5DL_HC_COG0426	Bradi3g59600.1	257	1411	3	12	392	273	69.6429	1..110,991..1151
5DL_HC_COG0427	Bradi3g61120.1	145	1081	4	4	451	405	89.8004	178..321,647..724,757..937
5DL_HC_COG0428	Bradi4g01320.1	1	2126	6	8	556	380	68.3453	1077..1141,1379..1590,1960..2062
5DL_HC_COG0429	Bradi4g02010.1	1	1048	3	11	937	931	99.3597	1..154,230..284,324..1045
5DL_HC_COG0430	Bradi4g05680.1	1	1767	3	21	1365	1369	100.293	2..116,385..630,761..1756..1763
5DL_HC_COG0431	Bradi4g07110.1	127	2495	4	19	1853	1857	100.216	1..455,854..2047,2166..2345..2367
5DL_HC_COG0432	Bradi4g07397.1	665	2694	6	19	1491	1412	94.7015	319..599,637..923,1022..1138,1311..2021
5DL_HC_COG0433	Bradi4g07670.1	61	1050	4	9	663	490	73.9065	32..125,540..892,952..994
5DL_HC_COG0434	Bradi4g07770.1	305	812	2	12	428	373	87.1495	55..349,431..508
5DL_HC_COG0435	Bradi4g07854.1	121	1377	2	6	456	446	97.807	4..409,1214..1253
5DL_HC_COG0436	Bradi4g07940.1	1	501	2	8	395	384	97.2152	1..152,270..501
5DL_HC_COG0437	Bradi4g07957.1	115	3112	5	17	1246	1119	89.8074	1..140,371..505,855..1211,1812..2297
5DL_HC_COG0438	Bradi4g08056.1	1	136	1	2	136	136	100	1..136
5DL_HC_COG0439	Bradi4g08187.1	393	1398	4	11	726	629	86.6391	82..197,274..323,390..486,641..1001
5DL_HC_COG0440	Bradi4g08200.1	79	1146	3	11	822	756	91.9708	65..228,366..628,739..1063
5DL_HC_COG0441	Bradi4g08220.1	34	1011	2	5	497	476	95.7746	1..323,828..978
5DL_HC_COG0442	Bradi4g08260.1	3	1563	4	35	927	848	91.4779	434..499,725..904,962..1563
5DL_HC_COG0443	Bradi4g08420.1	1	3111	10	75	2837	2348	82.7635	1..420,517..2104,2143..2241,2336..2559
5DL_HC_COG0444	Bradi4g08430.1	262	1962	4	28	1556	1497	96.2082	1..780,855..945,1079..1704
5DL_HC_COG0445	Bradi4g08490.1	459	2366	3	13	1683	1678	99.7029	7..224,368..1196,1281..1910
5DL_HC_COG0446	Bradi4g08510.1	1	3090	7	85	2466	2197	89.0916	537..885,949..1345,1443..1961,2079..2665,2744..3083
5DL_HC_COG0447	Bradi4g08520.1	1	2081	6	18	1229	1227	99.8373	1..51,560..1012,1139..1268,1310..1429,1616..2084
5DL_HC_COG0448	Bradi4g08527.1	1	3092	11	37	1275	785	61.5686	15..107,392..488,1570..1674,1746..1819,2445..2528,2763..3090
5DL_HC_COG0449	Bradi4g08560.1	1	1089	4	5	554	552	99.639	3..165,194..257,437..545,868..1083
5DL_HC_COG0450	Bradi4g08567.1	1	14577	21	137	13058	10960	83.9332	289..630,691..1450,2102..2675,2722..3031,3092..3227,3408..4354,4526..4975,5486..6318,6535..6960,7526..8021,8115..8421,8453..10389,10440..10804,10892..12049,12357..12758,12871..13339,13443..13802,13836..14163,14215..14344,14377..14588
5DL_HC_COG0451	Bradi4g08630.1	1	2884	4	34	2405	2167	90.104	262..1317,1450..2359,2685..2874
5DL_HC_COG0452	Bradi4g08640.1	386	1413	2	17	879	880	100.114	1..489,648..1037
5DL_HC_COG0453	Bradi4g08667.1	76	314	2	2	206	201	97.5728	6..129,164..240
5DL_HC_COG0454	Bradi4g08700.1	204	1704	3	10	1346	1217	90.416	157..504,650..1516
5DL_HC_COG0455	Bradi4g08750.1	1662	2961	3	9	973	751	77.184	86..187,222..709,1131..1290
5DL_HC_COG0456	Bradi4g08760.1	30	961	3	6	474	427	90.0844	441..640,711..937
5DL_HC_COG0457	Bradi4g08770.1	14	549	1	17	535	534	99.8131	4..535
5DL_HC_COG0458	Bradi4g08780.1	163	1505	3	8	1016	1016	100	1..186,237..590,869..1344
5DL_HC_COG0459	Bradi4g08790.1	1	1764	3	30	1455	1255	86.2543	1..739,830..1343
5DL_HC_COG0460	Bradi4g08820.1	12	1680	2	21	1332	1323	99.3243	1..294..1186,1525..1661
5DL_HC_COG0461	Bradi4g08880.1	1	2880	7	63	1898	1717	90.4636	773..941,1081..1314,1392..1907,1972..2335,2406..2497,2543..2873
5DL_HC_COG0462	Bradi4g08887.1	1	2454	7	42	1516	1246	82.19	1..155,767..1228,1388..1501,1858..2112,2207..2457
5DL_HC_COG0463	Bradi4g08907.1	1	3298	8	48	2602	2226	85.5496	387..607,934..1151,1239..1539,1641..2440,2561..2703,2760..3293
5DL_HC_COG0464	Bradi4g10447.1	148	720	2	20	484	450	92.9752	36..208,288..563
5DL_HC_COG0465	Bradi4g11010.1	1	921	4	17	751	590	78.5619	329..915
5DL_HC_COG0466	Bradi4g13940.1	1	1395	4	14	845	753	89.1124	345..685,862..1132,1257..1396
5DL_HC_COG0467	Bradi4g15030.1	643	687	1	3	45	45	100	1..45
5DL_HC_COG0468	Bradi4g15150.1	362	870	2	8	343	335	97.6676	1..233,410..511
5DL_HC_COG0469	Bradi4g16280.1	97	1938	6	15	1013	1010	99.7038	1..55,209..377,803..895,957..1081,1272..1835
5DL_HC_COG0470	Bradi4g16290.1	1	407	2	9	287	277	96.5157	3..143,268..401
5DL_HC_COG0471	Bradi4g17327.1	294	2937	10	46	1748	1720	98.3982	1..271,336..387,545..927,1181..1251,1252..1401..1593,1720..1793,1957..2192,2223..2263,2264..2413,2541..2636
5DL_HC_COG0472	Bradi4g18197.1	1	234	1	4	240	222	92.5	20..240
5DL_HC_COG0473	Bradi4g18220.1	1165	1603	1	2	445	447	100.449	1..445
5DL_HC_COG0474	Bradi4g19070.1	88	611	1	9	522	525	100.575	1..522
5DL_HC_COG0475	Bradi4g19670.1	71	557	1	22	486	487	100.206	1..486
5DL_HC_COG0476	Bradi4g21890.1	757	2291	3	4	907	686	75.634	466..777,1160..1529
5DL_HC_COG0477	Bradi4g22620.1	167	1140	2	26	812	490	60.3448	2..51,530..966
5DL_HC_COG0478	Bradi4g22790.1	155	1135	3	3	392	250	63.7755	243..329,821..983
5DL_HC_COG0479	Bradi4g23910.1	101	4596	11	23	2460	1858	75.5285	1..257,545..847,2251..2694,3043..3385,3441..3817,3948..4031,4455..4503
5DL_HC_COG0480	Bradi4g24857.1	557	1410	2	5	191	190	99.4764	2..106,771..855
5DL_HC_COG0481	Bradi4g25177.1	936	1494	2	2	195	190	97.4359	1..85,450..554
5DL_HC_COG0482	Bradi4g25570.1	1215	1931	3	12	253	180	71.1462	1..45,395..527
5DL_HC_COG0483	Bradi4g26020.1	75	1277	4	10	816	558	68.3824	484..658,698..935,1054..1196
5DL_HC_COG0484	Bradi4g26227.1	516	685	1	4	167	164	98.2036	1..164
5DL_HC_COG0485	Bradi4g26620.1	344	740	2	2	141	99	70.2128	297..395
5DL_HC_COG0486	Bradi4g26627.1	2415	6167	6	26	564	548	97.1631	21..206,2279..2390,2843..2884,3046..3102,3524..3576,3652..3745
5DL_HC_COG0487	Bradi4g26750.1	779	3369	5	7	823	751	91.2515	775..981,1042..1139,1268..1512,2407..2601
5DL_HC_COG0488	Bradi4g26840.1	2375	2612	1	4	233	185	79.3991	52..233
5DL_HC_COG0489	Bradi4g26860.1	350	796	2	2	210	164	78.0952	2..165
5DL_HC_COG0490	Bradi4g26970.1	1	2327	3	49	1932	1224	63.354	931..1865,2048..2334
5DL_HC_COG0491	Bradi4g26990.1	1	2094	6	18	1529	1447	94.637	1..179,473..641,749..873,1096..1680,1720..2104
5DL_HC_COG0492	Bradi4g27057.1	138	2067	5	46	1434	935	65.2022	1..57,156..224,1120..1927
5DL_HC_COG0493	Bradi4g27117.1	361	1247	1	20	893	882	98.7682	1..880
5DL_HC_COG0494	Bradi4g27210.1	279	975	2	6	604	594	98.3444	10..396,490..694
5DL_HC_COG0495	Bradi4g27240.1	84	874	2	8	497	442	88.9336	351..784
5DL_HC_COG0496	Bradi4g27270.1	318	884	2	8	400	399	99.75	3..193,360..566
5DL_HC_COG0497	Bradi4g27290.1	1	1060	3	13	673	448	66.5676	226..315,419..608,894..1061
5DL_HC_COG0498	Bradi4g27320.1	817	886	1	2	69	69	100	1..69
5DL_HC_COG0499	Bradi4g27430.1	1	447	2	3	368	368	100	1..135,213..445
5DL_HC_COG0500	Bradi4g27450.1	85	2757	4	77	2596	2629	101.271	1..70,120..2663
5DL_HC_COG0501	Bradi4g27490.1	70	1411	2	22	1261	1246	98.8105	5..580,683..1340
5DL_HC_COG0502	Bradi4g27530.1	32	270	1	4	239	233	97.4895	8..239
5DL_HC_COG0503	Bradi4g27550.1	373	1218	3	11	723	531	73.444	1..450,765..844
5DL_HC_COG0504	Bradi4g27580.1	1	975	2	34	915	893	97.5956	3..430,518..981
5DL_HC_COG0505	Bradi4g27600.1	99	2685	5	28	2011	1849	91.9443	191..1070,1121..1551,1821..2093,2345..2597
5DL_HC_COG0506	Bradi4g27810.1	1	757	1	21	758	761	100.396	1..700..758
5DL_HC_COG0507	Bradi4g27850.1	601	855	1	2	259	259	100	1..259
5DL_HC_COG0508	Bradi4g27920.1	376	1072	2	7	643	643	100	1..330,388..700
5DL_HC_COG0509	Bradi4g27960.1	92	1578	5	15	808	528	65.3465	286..379,697..794,940..1105,1315..1483
5DL_HC_COG0510	Bradi4g28010.1	1	552	1	25	553	554	100.181	1..553
5DL_HC_COG0511	Bradi4g28040.1	103	1140	5	13	725	659	90.8966	67..149,356..405,433..665,749..1038
5DL_HC_COG0512	Bradi4g28150.1	1	1143	2	31	1001	810	80.9191	342..1151
5DL_HC_COG0513	Bradi4g28160.1	360	898	3	9	438	448	102.283	1..145,238..536
5DL_HC_COG0514	Bradi4g28170.1	1	842	3	4	613	614	100.163	1..111,286..410,466..842
5DL_HC_COG0515	Bradi4g28270.1	156	4355	7	89	3832	3558	92.8497	301..475,576..1590,1846..4189
5DL_HC_COG0516	Bradi4g28310.1	1	1850	3	4	281	278	98.9324	1..95,746..801,1724..1847
5DL_HC_COG0517	Bradi4g28360.2	40	288	1	8	249	246	98.7952	4..249
5DL_HC_COG0518	Bradi4g28367.1	402	2952	7	17	1198	1083	90.4007	578..642,741..995,1165..1310,1591..1803,2037..2188,2299..2549
5DL_HC_COG0519	Bradi4g28430.1	15	2931	6	13	1528	1459	95.4843	748..938,1365..2465,2761..2925
5DL_HC_COG0520	Bradi4g28440.1	306	648	2	9	301	292	97.01	1..147,199..343
5DL_HC_COG0521	Bradi4g28500.1	1	1428	2	48	1422	1431	100.633	1..1428
5DL_HC_COG0522	Bradi4g28570.1	1	950	3	24	892	789	88.4529	108..332,376..936
5DL_HC_COG0523	Bradi4g28580.1	140	839	2	18	521	457	87.7159	242..697
5DL_HC_COG0524	Bradi4g28617.1	307	2724	5	41	1647	1406	85.3673	563..1137,1472..1712,1829..2410
5DL_HC_COG0525	Bradi4g28627.1	44	990	2	25	799	736	92.1151	198..932
5DL_HC_COG0526	Bradi4g28640.1	1	845	2	8	716	717	100.14	1..271,397..841
5DL_HC_COG0527	Bradi4g28670.1	212	1683	6	18	776	612	78.866	825..917,947..1006..1464
5DL_HC_COG0528	Bradi4g28767.1	194	2655	7	54	1848	1860	100.649	1..402,487..841,957..1541,1671..1904,2118..2198,2265..2458
5DL_HC_COG0529	Bradi4g28792.1	1432	3440	3	31	1486	1177	79.2059	1..237,708..892,1198..1695,1745..1996
5DL_HC_COG0530	Bradi4g28800.1	197	2889	8	26	1907	1912	100.262	1..225,617..722,836..1192,1207..1403,1518..2093,2160..2518,2603..2688
5DL_HC_COG0531	Bradi4g28810.1	536	2031	5	9	505	430	85.1485	32..139,223..342,656..705,1104..1255
5DL_HC_COG0532	Bradi4g28820.1	1	1197	3	5	766	766	100	1..182,604..930,947..1203
5DL_HC_COG0533	Bradi4g28830.1	9	948	4	18	625	413	66.08	437..545,600..683,720..938
5DL_HC_COG0534	Bradi4g28860.1	11	1107	5	20	650	444	68.3077	535..615,731..1091
5DL_HC_COG0535	Bradi4g29060.1	1	840	2	22	728	731	100.412	1..180,291..838
5DL_HC_COG0536	Bradi4g29170.1	1	1874	3	5	884	825	93.3258	954..1325,1431..1877
5DL_HC_COG0537	Bradi4g29190.1	1	895	4	12	798	726	90.9774	138..710,753..903
5DL_HC_COG0538	Bradi4g29220.1	187	1011	3	13	639	585	91.5493	3..149,288..725
5DL_HC_COG0539	Bradi4g29250.1	131	1377	3	13	881	880	99.8865	1..103,266..986,1192..1245
5DL_HC_COG0540	Bradi4g29290.1	68	824	2	9	516	520	100.775	1..197,438..756
5DL_HC_COG0541	Bradi4g29300.1	9	300	1	6	291	292	100.344	1..291
5DL_HC_COG0542	Bradi4g29347.1	353	2539	4	30	2047	2017	98.5344	4..848,966..1914,1972..2190
5DL_HC_COG0543	Bradi4g29410.1	284	2169	5	20	1282	1276	99.532	1..347,603..731,801..1335,1622..1880
5DL_HC_COG0544	Bradi4g29430.1	1	804	2	20	751	752	100.133	1..53,106..803
5DL_HC_COG0545	Bradi4g29440.1	1	1593	5	12	812	603	74.2611	1..103,202..378,1036..1137,1375..1594
5DL_HC_COG0546	Bradi4g29467.1	40	972	2	8	835	585	70.0599	254..321,423..936
5DL_HC_COG0547	Bradi4g29480.1	113	510	1	9	398	351	88.191	48..398
5DL_HC_COG0548	Bradi4g29500.1	520	1892	5	12	1042	718	68.906	426..529,682..887,976..1380
5DL_HC_COG0549	Bradi4g29520.1	306	1629	4	7	905	882	97.4586	1..292,417..620,690..844,1090..1319
5DL_HC_COG0550	Bradi4g29547.1	291	1059	4	20	573	576	100.524	4..103,244..347,403..766..769
5DL_HC_COG0551	Bradi4g29570.1	246	2364	5	27	1761	1305	74.1056	500..1281,1464..1831,1963..2116
5DL_HC_COG0552	Bradi4g29590.1	40	1611	2	29	1371	1033	75.3465	341..1158,1354..1566
5DL_HC_COG0553	Bradi4g29617.1	347	1149	3	16	632	630	99.6835	1..334,435..641,714..800
5DL_HC_COG0554	Bradi4g29650.1	184	1662	4	35	1021	959	93.9275	201..619,856..1079,1168..1480
5DL_HC_COG0555	Bradi4g29670.1	558	1061	3	8	432	433	100.231	1..144,188..432,462..504
5DL_HC_COG0556	Bradi4g29680.1	44	948	1	19	901	888	98.5572	20..901
5DL_HC_COG0557	Bradi4g29720.1	1	564	2	9	522	329	63.0268	232..560
5DL_HC_COG0558	Bradi4g29760.1	403	1309	3	10	593	586	98.8196	1..201,277..318,329..517,754..904
5DL_HC_COG0559	Bradi4g29820.1	1	960	4	8	461	462	100.217	1..102,188..270,412..593,866..959
5DL_HC_COG0560	Bradi4g29830.1	587	1257	2	4	590	591	100.169	1..382,471..678
5DL_HC_COG0561	Bradi4g29870.1	1	1188	4	16	865	863	99.7688	1..283,434..612,785..1185
5DL_HC_COG0562	Bradi4g30000.1	102	433	1	17	324	309	95.3704	18..320
5DL_HC_COG0563	Bradi4g30070.1	1	1539	7	31	1362	1199	88.0323	243..593,643..1069,1118..1528
5DL_HC_COG0564	Bradi4g30150.2	2	837	4	9	391	376	96.1637	1..105,329..395,551..628,716..841
5DL_HC_COG0565	Bradi4g30160.1	3	1254	5	19	1076	791	73.513	294..806,979..1256
5DL_HC_COG0566	Bradi4g30260.1	345	1595	2	34	1079	1084	100.463	1..331,507..1254
5DL_HC_COG0567	Bradi4g30320.1	35	376	1	5	343	343	100	1..343
5DL_HC_COG0568	Bradi4g30450.1	1	623	1	13	625	582	93.12	41..622
5DL_HC_COG0569	Bradi4g30490.1	252	3365	12	39	1852	1233	66.5767	585..672,816..980,1036..1217,1359..1520,2196..2548..2550,2646..2786,2882..2947,3034..3104
5DL_HC_COG0570	Bradi4g30550.1	1	1582	5	6	831	742	89.29	72..188,753..1094,1144..1257,1378..1470,1509..1580
5DL_HC_COG0571	Bradi4g30600.1	86	1598	5	12	788	736	93.401	618..1055,1147..1212,1284..1513
5DL_HC_COG0572	Bradi4g30660.1	372	1583	4	25	1053	1040	98.7654	17..719,753..845,887..949,1034..1211
5DL_HC_COG0573	Bradi4g30740.1	55	740	2	4	528	370	70.0758	1..368
5DL_HC_COG0574	Bradi4g30897.1	439	1605	3	5	566	541	95.583	9..137,226..390,902..1148
5DL_HC_COG0575	Bradi4g31003.1	211	1284	2	6	303	291	96.0396	4..86,864..1071
5DL_HC_COG0576	Bradi4g31016.1	1	2090	6	23	1009	993	98.4143	21..73,659..810,840..893,1209..1597,1740..2078
5DL_HC_COG0577	Bradi4g31070.2	579	1011	2	3	247	244	98.7854	1..65,256..434
5DL_HC_COG0578	Bradi4g31120.1	88	444	1	24	357	355	99.4398	3..357
5DL_HC_COG0579	Bradi4g31130.1	859	2976	6	15	1022	811	79.3542	1153..1439,1518..1670..1927,2004..2114
5DL_HC_COG0580	Bradi4g31160.2	168	948	3	15	599	587	97.9967	1..85,196..425,512..782
5DL_HC_COG0581	Bradi4g31180.1	1553	1625	1	2	71	71	100	1..70
5DL_HC_COG0582	Bradi4g31250.1	911	1596	2	4	264	260	98.4848	4..160,583..685
5DL_HC_COG0583	Bradi4g31277.1	571	1281	1	8	713	704	98.7377	1..704
5DL_HC_COG0584	Bradi4g31300.1	187	752	2	5	486	480	98.7654	1..88,173..562
5DL_HC_COG0585	Bradi4g31336.1	332	1499	3	7	673	663	98.5141	1..249,451..669,970..1161
5DL_HC_COG0586	Bradi4g31430.1	142	1343	2	14	1187	1051	88.5425	148..1192
5DL_HC_COG0587	Bradi4g31470.1	313	690	2	15	326	225	69.0184	152..375
5DL_HC_COG0588	Bradi4g31540.1	172	2063	4	10	1299	1286	98.9992	1..314,821..1095,1150..1743,1798..1896
5DL_HC_COG0589	Bradi4g31680.1	456	2169	2	14	1571	1572	100.064	1..1294,1437..1713
5DL_HC_COG0590	Bradi4g31790.1	351	465	1	3	115	115	100	1..115
5DL_HC_COG0591	Bradi4g31800.1	65	1788	4	25	1553	1572	101.223	1..681,835..1714
5DL_HC_COG0592	Bradi4g31820.1	1	963	3	7	666	668	100.3	1..172,320..684,831..958
5DL_HC_COG0593	Bradi4g31830.1	115	978	3	7	673	463	68.7964	1..457
5DL_HC_COG0594	Bradi4g31890.1	603	1048	2	9	366	363	99.1803	1..127,211..446
5DL_HC_COG0595	Bradi4g31900.2	235	389	1	2	156	156	100	1..156
5DL_HC_COG0596	Bradi4g31960.1	217	1371	2	6	955	959	100.419	1..745,945..1154
5DL_HC_COG0597	Bradi4g32000.1	221	1373	2	15	879	873	99.3174	8..749,1021..1150
5DL_HC_COG0598	Bradi4g32280.1	1	2149	7	41	1936	1949	100.671	1..1203,1279..1456,1537..1838,1886..2148
5DL_HC_COG0599	Bradi4g32370.1	1	1157	2	18	989	847	85.6421	318..1160
5DL_HC_COG0600	Bradi4g32500.1	1331	2075	3	8	462	400	86.5801	283..528,591..744
5DL_HC_COG0601	Bradi4g32530.1	550	1872	5	24	934	913	97.7516	3..310,444..522,586..748,882..1044,1118..1314
5DL_HC_COG0602	Bradi4g32590.1	498	1347	3	3	375	318	84.8	96..244,682..850
5DL_HC_COG0603	Bradi4g32790.1	540	1773	4	17	1006	1026	101.988	1..435,644..1232
5DL_HC_COG0604	Bradi4g32840.1	1	2515	9	37	1497	1149	76.7535	478..548,835..936,1171..1332,1463..1660,1898..2510
5DL_HC_COG0605	Bradi4g32941.1	266	2258	5	18	1000	990	99	3..75..78,296..384,867..1014..1504,1716..1824,1914..1990
5DL_HC_COG0606	Bradi4g32967.1	1	1156	4	14	905	756	83.5359	54..384,477..766,997..1130
5DL_HC_COG0607	Bradi4g33010.1	124	783	2	9	584	482	82.5342	86..415,513..663
5DL_HC_COG0608	Bradi4g33067.1	204	1655	7	30	1139	1124	98.6831	1..441,524..612,703..767,819..882,986..1449
5DL_HC_COG0609	Bradi4g33100.1	1	516	1	12	516	516	100	1..516
5DL_HC_COG0610	Bradi4g33260.1	8	151	1	3	147	147	100	1..147
5DL_HC_COG0611	Bradi4g33440.1	8	1080	4	10	356	282	79.2135	559..631,725..841,983..1074
5DL_HC_COG0612	Bradi4g33450.1	3	1281	3	23	1156	754	65.2249	530..1277
5DL_HC_COG0613	Bradi4g33460.1	1	963	6	12	501	316	63.0739	1..62,190..275,344..448,899..961
5DL_HC_COG0614	Bradi4g33467.1	1	2631	2	10	1104	748	67.7536	1889..2633
5DL_HC_COG0615	Bradi4g33520.1	205	2463	6	12	1538	1089	70.8062	1093..1999,2084..2262
5DL_HC_COG0616	Bradi4g33530.1	605	1080	1	2	478	481	100.628	1..478
5DL_HC_COG0617	Bradi4g33878.1	1	2043	4	18	1751	1758	100.4	1..67,221..566,640..1659,1724..2038
5DL_HC_COG0618	Bradi4g33902.1	1	720	3	12	531	533	100.377	1..135,177..530,679..720
5DL_HC_COG0619	Bradi4g33910.1	760	1116	1	2	353	342	96.8839	17..353
5DL_HC_COG0620	Bradi4g34022.1	765	1702	2	4	593	594	100.169	1..276,629..945
5DL_HC_COG0621	Bradi4g34030.1	238	946	3	9	518	360	69.4981	346..704
5DL_HC_COG0622	Bradi4g34070.1	529	809	1	7	281	260	92.5267	22..281
5DL_HC_COG0623	Bradi4g34120.1	162	759	3	13	440	436	99.0909	1..262,363..425,487..595
5DL_HC_COG0624	Bradi4g34150.1	69	1183	4	15	720	678	94.1667	247..436,560..610,676..1109
5DL_HC_COG0625	Bradi4g34170.1	1	392	2	2	289	285	98.6159	1..134,241..390
5DL_HC_COG0626	Bradi4g34220.3	120	1886	3	19	1372	952	69.3878	740..1433,1507..1762
5DL_HC_COG0627	Bradi4g34230.1	483	1263	2	5	643	645	100.311	1..362,498..778
5DL_HC_COG0628	Bradi4g34360.1	198	402	1	4	199	195	97.9899	7..198
5DL_HC_COG0629	Bradi4g34380.1	1057	1846	3	9	271	211	77.8598	515..636,702..790
5DL_HC_COG0630	Bradi4g34410.1	99	1026	2	2	590	455	77.1186	471..925
5DL_HC_COG0631	Bradi4g34420.1	9	1104	2	5	624	582	93.2692	45..90,572..1105
5DL_HC_COG0632	Bradi4g34440.1	32	660	3	15	545	538	98.7156	1..94,144..427,472..625
5DL_HC_COG0633	Bradi4g34620.1	1	672	3	17	588	584	99.3197	1..510,598..671
5DL_HC_COG0634	Bradi4g34790.1	82	1267	3	20	920	718	78.0435	1..717
5DL_HC_COG0635	Bradi4g34810.1	223	1055	3	34	745	743	99.7315	1..279,339..559,591..832
5DL_HC_COG0636	Bradi4g34846.1	465	1682	3	27	1061	915	86.2394	256..337,388..1061..1219
5DL_HC_COG0637	Bradi4g34880.1	1	2385	6	48	1939	1231	63.4863	275..356,399..791,870..1002,1157..1203,1218..1788
5DL_HC_COG0638	Bradi4g34927.1	70	1548	4	53	1377	917	66.594	1..124,184..971
5DL_HC_COG0639	Bradi4g34960.1	380	1210	3	12	818	832	101.711	1..826..828
5DL_HC_COG0640	Bradi4g34970.1	340	582	2	5	201	201	100	1..89,131..242
5DL_HC_COG0641	Bradi4g34980.1	1	615	2	7	342	330	96.4912	1..224,511..613
5DL_HC_COG0642	Bradi4g35000.1	11	1255	5	21	928	644	69.3966	445..1086
5DL_HC_COG0643	Bradi4g35030.1	70	324	1	2	254	254	100	1..254
5DL_HC_COG0644	Bradi4g35040.1	1	522	1	17	524	522	99.6183	1..201..265..521
5DL_HC_COG0645	Bradi4g35080.1	766	1677	4	8	476	471	98.9496	1..196,429..500,589..738,858..906
5DL_HC_COG0646	Bradi4g35120.1	37	999	1	107	965	832	86.2176	134..965
5DL_HC_COG0647	Bradi4g35150.1	201	3587	5	30	2422	2105	86.9116	31..105,1091..2651,2717..2965,3165..3381
5DL_HC_COG0648	Bradi4g35162.1	115	381	2	4	264	265	100.379	2..266
5DL_HC_COG0649	Bradi4g35257.1	169	1767	3	4	529	397	75.0473	693..894,1412..1606
5DL_HC_COG0650	Bradi4g35270.1	1	1008	3	16	801	799	99.7503	1..429,461..681,860..1007
5DL_HC_COG0651	Bradi4g35301.1	11	1656	6	24	1084	1032	95.203	338..513,588..861,994..1069,1142..1642
5DL_HC_COG0652	Bradi4g35317.1	107	2263	4	6	435	321	73.7931	1173..1398,2061..2154
5DL_HC_COG0653	Bradi4g35336.1	1	1370	5	7	861	760	88.2695	247..310,393..660,748..1041,1234..1363
5DL_HC_COG0654	Bradi4g35440.1	224	1487	5	16	815	810	99.3865	3..169,252..325,544..848,998..1260
5DL_HC_COG0655	Bradi4g35460.1	577	1475	1	6	894	897	100.336	1..894
5DL_HC_COG0656	Bradi4g35490.1	301	1749	7	8	858	804	93.7063	1..199,330..475,587..656,928..1122,1257..1449
5DL_HC_COG0657	Bradi4g35810.1	1	122	1	2	122	122	100	1..122
5DL_HC_COG0658	Bradi4g35830.1	160	759	2	14	597	607	101.675	1..601
5DL_HC_COG0659	Bradi4g35850.1	229	717	2	3	414	368	88.8889	116..482
5DL_HC_COG0660	Bradi4g35900.1	411	508	1	2	97	98	101.031	1..97
5DL_HC_COG0661	Bradi4g35977.1	1297	5254	12	40	2111	2052	97.2051	1..136,262..451,647..751,1020..1307,1584..1646,1764..2220,2368..2624,2744..2917,3181..3391,3690..3780,3885..3957
5DL_HC_COG0662	Bradi4g36050.1	70	2076	4	8	1335	1338	100.225	1..111,513..765,824..929,1140..2004
5DL_HC_COG0663	Bradi4g36160.1	1	2640	7	32	1951	1943	99.59	1..99,331..773,984..1655,1731..2222,2364..2528,2566..2630
5DL_HC_COG0664	Bradi4g36200.1	189	2536	5	42	1876	1901	101.333	1..284,382..1499,1579..1698,1967..2329
5DL_HC_COG0665	Bradi4g36220.2	68	1923	4	17	1223	1222	99.9182	7..179,462..516,734..1091,1212..1838
5DL_HC_COG0666	Bradi4g36240.1	1	1153	4	8	845	714	84.497	132..315,484..612,670..884,966..1147
5DL_HC_COG0667	Bradi4g36280.1	1	770	2	21	768	770	100.26	1..769
5DL_HC_COG0668	Bradi4g36290.1	504	870	2	4	274	276	100.73	1..133,220..360
5DL_HC_COG0669	Bradi4g36380.1	103	1875	5	34	1242	848	68.277	1..338,1039..1464,1695..1775
5DL_HC_COG0670	Bradi4g36430.1	78	487	1	10	406	411	101.232	1..406
5DL_HC_COG0671	Bradi4g36490.1	1	1620	3	26	1234	1234	100	1..112,414..1264,1347..1608
5DL_HC_COG0672	Bradi4g36507.1	175	1323	4	9	945	941	99.5767	1..600,811..1151
5DL_HC_COG0673	Bradi4g36517.1	207	1874	5	14	805	556	69.0683	898..1249,1357..1471,1584..1672
5DL_HC_COG0674	Bradi4g36601.1	1	873	3	8	537	539	100.372	1..210,319..419,648..872
5DL_HC_COG0675	Bradi4g36710.1	1	960	5	11	736	685	93.0707	1..200,235..289,371..432,522..693,728..811,859..967
5DL_HC_COG0676	Bradi4g36800.1	25	2290	3	28	1862	1744	93.6627	523..2262
5DL_HC_COG0677	Bradi4g36880.1	480	1564	4	27	746	746	100	2..266,309..447,493..600,848..1079
5DL_HC_COG0678	Bradi4g36920.1	193	397	1	13	206	202	98.0583	6..206
5DL_HC_COG0679	Bradi4g37030.1	13	861	3	4	394	370	93.9086	22..340,799..849
5DL_HC_COG0680	Bradi4g37052.1	1	792	1	34	793	793	100	1..793
5DL_HC_COG0681	Bradi4g37080.1	313	1480	2	20	1084	997	91.9742	91..981,1063..1165
5DL_HC_COG0682	Bradi4g37110.1	23	1560	2	51	1537	1542	100.325	1..1539
5DL_HC_COG0683	Bradi4g37197.1	274	1637	5	28	978	954	97.546	25..123,184..449,567..739,786..1091,1268..1377
5DL_HC_COG0684	Bradi4g37210.1	83	798	2	5	674	464	68.8427	1..461
5DL_HC_COG0685	Bradi4g37327.1	156	654	2	4	347	347	100	1..190,342..498
5DL_HC_COG0686	Bradi4g37350.1	126	1330	3	35	1007	1011	100.397	1..458,527..787,917..1204
5DL_HC_COG0687	Bradi4g37360.1	42	668	3	7	388	278	71.6495	354..629
5DL_HC_COG0688	Bradi4g37450.1	1052	1313	1	3	261	256	98.0843	1..255
5DL_HC_COG0689	Bradi4g37530.1	157	2241	6	19	1112	916	82.3741	585..836,906..1003,1182..1539,1715..1855,2023..2082
5DL_HC_COG0690	Bradi4g37560.1	479	782	2	3	208	208	100	1..113,210..304
5DL_HC_COG0691	Bradi4g37590.1	73	2082	3	7	595	472	79.3277	44..165,702..899,1858..2007
5DL_HC_COG0692	Bradi4g37610.1	217	1423	7	42	894	580	64.877	44..124,176..291,757..874,910..1113..1116,1143..1199
5DL_HC_COG0693	Bradi4g37620.1	1	1368	4	13	769	725	94.2783	344..582,751..1160,1293..1367
5DL_HC_COG0694	Bradi4g37690.1	162	1418	4	10	1132	1159	102.385	1..235,339..1253
5DL_HC_COG0695	Bradi4g37860.1	208	1494	4	13	719	722	100.417	2..180,432..724,988..1119,1175..1288
5DL_HC_COG0696	Bradi4g37950.1	229	443	1	6	215	216	100.465	1..215
5DL_HC_COG0697	Bradi4g37960.1	286	1298	3	7	595	403	67.7311	329..526,809..1013
5DL_HC_COG0698	Bradi4g38080.1	83	1962	5	24	1490	1247	83.6913	1..53,325..479,746..1126,1228..1883
5DL_HC_COG0699	Bradi4g38090.1	226	1773	3	13	1133	874	77.1403	477..1036,1233..1544
5DL_HC_COG0700	Bradi4g38140.1	1	2976	4	76	2692	2496	92.7192	212..947,1032..1450,1648..2979
5DL_HC_COG0701	Bradi4g38270.1	20	1827	4	9	559	504	90.161	1061..1233,1342..1443,1580..1806
5DL_HC_COG0702	Bradi4g38660.1	146	2217	5	47	1604	1379	85.9726	231..1181,1319..1362,1460..1735,1975..2076
5DL_HC_COG0703	Bradi4g38690.1	381	2511	6	18	1478	1013	68.5386	737..1085,1202..1461,1687..1892,1928..2118
5DL_HC_COG0704	Bradi4g39490.2	226	1572	4	18	1089	667	61.2489	1..88,590..662,729..776,882..1339
5DL_HC_COG0705	Bradi4g39510.1	436	880	2	3	177	177	100	1..100,369..445
5DL_HC_COG0706	Bradi4g39530.1	156	540	2	9	292	290	99.3151	1..112,206..383
5DL_HC_COG0707	Bradi4g40040.1	377	1277	4	20	679	662	97.4963	1..182,251..473,538..679,782..892
5DL_HC_COG0708	Bradi4g40057.1	201	468	2	4	144	135	93.75	2..50,189..274
5DL_HC_COG0709	Bradi4g40170.1	1	363	2	8	232	212	91.3793	1..84,213..338
5DL_HC_COG0710	Bradi4g40517.1	92	1555	4	8	1226	1217	99.2659	16..367,499..1056,1088..1285,1372..1473
5DL_HC_COG0711	Bradi4g40860.1	1	1275	2	21	885	843	95.2542	434..1275
5DL_HC_COG0712	Bradi4g41127.1	38	1212	5	15	829	759	91.5561	42..197,274..558,598..730,897..1025,1121..1176
5DL_HC_COG0713	Bradi4g41137.1	126	2088	3	100	1849	1540	83.2883	303..989,1046..1338,1395..1952
5DL_HC_COG0714	Bradi4g41160.1	164	1740	4	32	1313	830	63.214	1..160,344..613,657..1052
5DL_HC_COG0715	Bradi4g41190.1	20	1440	5	13	778	614	78.9203	174..243,656..849,1029..1134,1183..1425
5DL_HC_COG0716	Bradi4g41210.1	101	1244	2	21	750	751	100.133	1..653,1045..1141
5DL_HC_COG0717	Bradi4g41230.1	336	2029	5	10	1158	930	80.3109	224..356,418..698,785..960,1353..1690
5DL_HC_COG0718	Bradi4g41377.1	446	1676	4	12	631	461	73.0586	367..568,619..737,1089..1227
5DL_HC_COG0719	Bradi4g41390.1	2120	3120	2	8	837	839	100.239	1..487,655..1004
5DL_HC_COG0720	Bradi4g41400.1	186	1525	3	25	1154	939	81.3692	211..427,526..704,798..1083,1084..1338
5DL_HC_COG0721	Bradi4g41470.1	168	1782	5	13	773	760	98.3182	1..290,455..613,941..1028,1106..1234,1518..1608
5DL_HC_COG0722	Bradi4g41527.1	1	1632	3	17	953	706	74.0818	248..606,609..667,806..1038,1576..1626
5DL_HC_COG0723	Bradi4g41550.1	97	1461	2	2	200	200	100	1..112,1276..1363
5DL_HC_COG0724	Bradi4g41580.1	984	2634	3	8	923	924	100.108	1..322,1052..1651
5DL_HC_COG0725	Bradi4g41590.2	1	1860	4	10	1358	1341	98.7482	1..528,576..934,1146..1455,1724..1861
5DL_HC_COG0726	Bradi4g41790.1	225	2389	8	23	1673	1650	98.6252	4..316,453..514,578..772,805..904,956..1096,1170..1459,1513..1871,1980..2169
5DL_HC_COG0727	Bradi4g41820.1	12	1320	1	13	1312	1255	95.6555	1..1024,1085..1312
5DL_HC_COG0728	Bradi4g41870.1	268	1561	4	24	1049	1029	98.0934	1..124,263..377,428..1105,1195..1300
5DL_HC_COG0729	Bradi4g41940.1	160	1100	4	20	641	642	100.156	2..94..185,220..434,676..853,878..940
5DL_HC_COG0730	Bradi4g41950.1	1192	2278	3	5	408	388	95.098	1..210,786..902,1028..1088
5DL_HC_COG0731	Bradi4g41970.2	1	2621	5	18	1830	1671	91.3115	44..749,1292..2162,2528..2618
5DL_HC_COG0732	Bradi4g42050.1	509	1231	3	16	437	436	99.7712	1..193,354..527,656..721
5DL_HC_COG0733	Bradi4g42060.1	173	510	2	2	215	154	71.6279	175..328
5DL_HC_COG0734	Bradi4g42070.1	73	447	2	7	270	265	98.1481	6..61,166..374
5DL_HC_COG0735	Bradi4g42110.1	59	1281	3	22	1084	1073	98.9852	5..109,219..695,735..1223
5DL_HC_COG0736	Bradi4g42130.1	405	710	1	2	308	308	100	1..308
5DL_HC_COG0737	Bradi4g42210.1	373	900	1	9	527	528	100.19	1..527
5DL_HC_COG0738	Bradi4g42217.1	1	3486	7	38	2224	1810	81.3849	258..424,579..769,927..1053,1419..1750,1972..2152,2252..2519,2730..2849,3011..3434
5DL_HC_COG0739	Bradi4g42320.1	168	816	2	16	535	533	99.6262	6..294,409..649
5DL_HC_COG0740	Bradi4g42560.1	10	1403	4	17	850	646	76	331..362,538..880,1128..1396
5DL_HC_COG0741	Bradi4g42780.1	394	5447	11	39	3096	1948	62.9199	1155..1440,1557..1756,3134..3179,3233..3498,3606..3709,3969..4282,4327..5049
5DL_HC_COG0742	Bradi4g42817.1	279	1878	3	18	832	796	95.6731	818..1608
5DL_HC_COG0743	Bradi4g42842.1	107	641	2	3	278	262	94.2446	1..143,416..533
5DL_HC_COG0744	Bradi4g42890.1	204	398	1	2	194	192	98.9691	3..194
5DL_HC_COG0745	Bradi4g42940.1	1	716	3	22	587	590	100.511	1..244,281..489,588..718
5DL_HC_COG0746	Bradi4g42950.1	2	2051	6	57	1695	1631	96.2242	54..103,187..312,383..650,773..1125,1215..2042
5DL_HC_COG0747	Bradi4g43070.1	77	1755	3	15	1262	969	76.7829	309..962,1367..1679
5DL_HC_COG0748	Bradi4g43110.1	280	1406	3	14	896	890	99.3304	1..438,591..719,806..1128
5DL_HC_COG0749	Bradi4g43280.1	87	1284	4	11	568	504	88.7324	52..93,313..501,596..806,1139..1196
5DL_HC_COG0750	Bradi4g43300.1	1	3056	5	28	1810	1666	92.0442	151..287,979..1496,2050..3059
5DL_HC_COG0751	Bradi4g43490.1	1	1107	2	9	718	535	74.5125	569..1092
5DL_HC_COG0752	Bradi4g43500.1	151	1627	6	22	731	461	63.0643	780..1102,1208..1283,1420..1479
5DL_HC_COG0753	Bradi4g43510.1	1	1059	2	16	899	897	99.7775	1..513,675..1057
5DL_HC_COG0754	Bradi4g43517.1	17	5062	10	90	4140	3009	72.6812	873..1007,1072..1238,1726..1911,1921..3460,3671..4215,4334..4607,4899..5043
5DL_HC_COG0755	Bradi4g43590.1	393	1314	4	9	622	448	72.0257	346..610,695..801,847..919
5DL_HC_COG0756	Bradi4g43640.1	1	1846	5	15	938	820	87.42	268..408,516..658,821..1020,1511..1846
5DL_HC_COG0757	Bradi4g43650.1	1	1010	2	11	730	634	86.8493	97..268,547..1006
5DL_HC_COG0758	Bradi4g43660.1	199	315	1	2	116	116	100	1..116
5DL_HC_COG0759	Bradi4g43670.1	69	2201	4	6	844	762	90.2844	1185..1734,1924..2132
5DL_HC_COG0760	Bradi4g43680.2	1139	1532	1	2	394	394	100	1..394
5DL_HC_COG0761	Bradi4g43700.1	273	1324	3	22	850	860	101.176	1..40,238..1051
5DL_HC_COG0762	Bradi4g43710.1	169	1704	4	9	613	614	100.163	4..61,176..257,380..598,1281..1529
5DL_HC_COG0763	Bradi4g43730.1	1	999	2	18	987	1001	101.418	1..997
5DL_HC_COG0764	Bradi4g43750.1	1	436	2	7	328	314	95.7317	1..96,216..428
5DL_HC_COG0765	Bradi4g43760.1	233	750	2	10	436	437	100.229	1..352,435..518
5DL_HC_COG0766	Bradi4g43850.1	1	864	2	16	758	755	99.6042	1..427,535..862
5DL_HC_COG0767	Bradi4g43920.1	1	1139	4	17	680	683	100.441	1..115,466..659,699..961,1029..1136
5DL_HC_COG0768	Bradi4g43930.1	1	1708	5	14	1220	1080	88.5246	62..126,210..473,514..599,677..1092,1443..1685
5DL_HC_COG0769	Bradi4g43960.1	99	271	1	3	179	179	100	1..179
5DL_HC_COG0770	Bradi4g44070.1	709	1517	2	3	371	371	100	1..114,551..807
5DL_HC_COG0771	Bradi4g44380.1	306	1872	4	22	1380	1371	99.3478	1..852,934..1018,1091..1363,1406..1564
5DL_HC_COG0772	Bradi4g44390.1	266	660	1	4	398	396	99.4975	3..398
5DL_HC_COG0773	Bradi4g44490.1	450	765	2	5	308	316	102.597	2..316
5DL_HC_COG0774	Bradi4g44660.1	389	924	2	4	372	366	98.3871	1..166,337..536
5DL_HC_COG0775	Bradi4g44667.1	15	3690	11	36	2350	2022	86.0426	1..244,672..784,1133..1192,1310..1397,1589..1727,1928..2612,2660..3044,3233..3320,3448..3662
5DL_HC_COG0776	Bradi4g44780.1	336	2239	4	28	1506	1122	74.502	708..899,956..1882
5DL_HC_COG0777	Bradi4g44820.1	110	522	2	4	320	206	64.375	206..411
5DL_HC_COG0778	Bradi4g44844.1	311	770	2	6	320	320	100	1..147,288..460
5DL_HC_COG0779	Bradi4g44860.1	1	1440	4	9	747	685	91.7001	251..413,585..801,1125..1427
5DL_HC_COG0780	Bradi4g44880.1	1	3009	4	25	2258	2250	99.6457	1..71,471..535,658..1656,1905..3005
5DL_HC_COG0781	Bradi4g44890.1	40	798	3	5	280	271	96.7857	1..41,343..438,628..761
5DL_HC_COG0782	Bradi4g44910.1	939	981	1	3	45	45	100	1..45
5DL_HC_COG0783	Bradi4g44950.1	1	669	3	14	459	463	100.871	1..187,393..666
5DL_HC_COG0784	Bradi4g44977.1	1	5133	13	73	3428	3323	96.937	1..45,247..338,413..542,639..1057,1126..1556,1615..1923,1993..2456,2590..3135,3659..3943,4358..4833,5013..5120
5DL_HC_COG0785	Bradi4g45010.1	1	1686	3	28	1348	1353	100.371	1..103,315..1250,1377..1685
5DL_HC_COG0786	Bradi4g45037.1	155	960	3	8	408	409	100.245	1..67,403..533,595..804
5DL_HC_COG0787	Bradi4g45080.1	44	1991	5	13	773	484	62.6132	850..1188,1801..1944
5DL_HC_COG0788	Bradi4g45180.1	313	1761	5	9	791	779	98.4829	1..106,203..335,576..644,686..890,1190..1449
5DL_HC_COG0789	Bradi4g45190.1	53	2190	5	16	1433	1091	76.134	396..470,551..777,1341..2126
5DL_HC_COG0790	Bradi4g45227.1	67	2735	6	19	1337	1328	99.3269	1..398,937..1041,1247..1315,1486..1614,1656..1984,2372..2665
5DL_HC_COG0791	Bradi4g45240.1	229	3482	5	42	2721	2736	100.551	1..354,402..617,884..1115,1321..3239
5DL_HC_COG0792	Bradi4g45310.1	13	2667	7	35	1463	1053	71.9754	687..779,908..1272,1734..1975,2145..2239,2410..2666
5DL_HC_COG0793	Bradi4g45320.1	1	3198	7	69	2576	1735	67.3525	916..1388,1451..1733,1909..2426,2630..2726,2842..3201
5DL_HC_COG0794	Bradi4g45360.1	17	908	2	12	640	512	80	129..441,689..887
5DL_HC_COG0795	Bradi5g00610.1	206	1137	5	11	705	475	67.3759	1..101,168..405,753..834,880..932
5DL_HC_COG0796	Bradi5g00710.1	1369	1619	2	3	243	243	100	1..80,90..252
5DL_HC_COG0797	Bradi5g00847.1	944	4091	5	7	894	586	65.5481	866..1073,1617..1749,2905..3148
5DL_HC_COG0798	Bradi5g00980.1	95	1554	4	15	1028	652	63.4241	1..131,940..1459
5DL_HC_COG0799	Bradi5g02170.1	24	1198	3	9	713	685	96.0729	4..380,461..594,1012..1181
5DL_HC_COG0800	Bradi5g02870.1	79	3173	3	3	209	159	76.0766	2816..2903,3026..3096
5DL_HC_COG0801	Bradi5g03860.1	1008	5987	8	17	1275	941	73.8039	1..184,253..366,1111..1494,1683..1777,2649..2811
5DL_HC_COG0802	Bradi5g04577.1	1463	1681	2	2	213	219	102.817	1..219
5DL_HC_COG0803	Bradi5g05668.1	169	1162	2	10	983	994	101.119	1..994
5DL_HC_COG0804	Bradi5g05690.1	1	426	1	10	427	427	100	1..427
5DL_HC_COG0805	Bradi5g07160.1	34	1446	5	19	702	604	86.0399	4..215,760..847,1021..1262,1348..1408
5DL_HC_COG0806	Bradi5g09247.1	871	1190	2	2	142	143	100.704	1..77,255..319
5DL_HC_COG0807	Bradi5g09702.1	1	690	4	8	572	435	76.049	1..155,412..686
5DL_HC_COG0808	Bradi5g10330.1	49	2397	4	13	777	476	61.2613	1100..1491,2016..2097
5DL_HC_COG0809	Bradi5g13727.1	816	1626	2	8	626	611	97.6038	5..116,316..813
5DL_HC_COG0810	Bradi5g15150.1	2704	4178	3	3	592	528	89.1892	1..459,1394..1459
5DL_HC_COG0811	Bradi5g15540.1	36	1323	3	3	240	185	77.0833	222..300,1186..1290
5DL_HC_COG0812	Bradi5g18230.1	1	1827	2	25	1814	1678	92.5028	149..1823
5DL_HC_COG0813	Bradi5g20890.1	2731	2967	2	8	115	94	81.7391	1..40,188..240
5DL_HC_COG0814	Bradi5g20980.1	419	596	1	4	175	175	100	1..175
5DL_HC_COG0815	Bradi5g22100.1	488	1532	4	5	618	612	99.0291	7..126,248..425,519..783,995..1043
5DL_HC_COG0816	Bradi5g22790.1	1	2337	5	28	1882	1342	71.3071	742..994,1044..1100,1140..1504,1655..2318
5DL_HC_COG0817	Bradi5g23610.1	111	714	2	2	188	188	100	1..72,488..603
5DL_HC_COG0818	Bradi5g25870.1	82	1649	3	17	1188	1186	99.8316	1..963,1265..1440,1527..1570
5DL_HC_COG0819	Bradi5g26580.1	671	942	1	2	269	270	100.372	1..269
5DL_HC_COG0820	Bradi5g26770.1	814	1509	3	4	380	283	74.4737	199..405,622..694
5DL_HC_COG0821	Bradi5g27080.1	108	653	2	4	374	235	62.8342	313..547
5DL_HC_COG0822	Bradi5g27350.1	716	836	1	2	115	100	86.9565	17..115
5DL_HC_COG0823	Os01t0153400-01	43	839	2	6	378	374	98.9418	6..128,547..796
5DL_HC_COG0824	Os01t0550300-01	177	980	4	11	522	525	100.575	1..53,161..260,346..562,660..811
5DL_HC_COG0825	Os01t0856850-00	1	144	1	9	144	144	100	1..144
5DL_HC_COG0826	Os01t0866100-01	10	414	1	13	405	395	97.5309	1..395
5DL_HC_COG0827	Os01t0916800-00	73	4826	4	5	358	255	71.2291	1354..1460,4608..4754
5DL_HC_COG0828	Os02t0672200-01	1443	2814	2	2	256	256	100	1..135,1251..1371
5DL_HC_COG0829	Os03t0334700-01	1	344	1	2	348	350	100.575	1..348
5DL_HC_COG0830	Os03t0390600-01	16	285	2	2	116	74	63.7931	194..267
5DL_HC_COG0831	Os03t0610700-01	57	253	1	2	197	197	100	1..197
5DL_HC_COG0832	Os03t0610800-01	440	998	2	5	419	417	99.5227	3..241,380..557
5DL_HC_COG0833	Os03t0648300-01	132	1112	4	10	615	491	79.8374	214..443,555..768,923..969
5DL_HC_COG0834	Os03t0650900-01	229	1020	3	5	444	421	94.8198	1..229,401..491,694..794
5DL_HC_COG0835	Os03t0669000-01	432	816	2	2	150	144	96	1..66,299..373
5DL_HC_COG0836	Os03t0669800-01	166	2694	5	7	818	749	91.5648	21..172,1198..1560,1696..1801,2399..2524
5DL_HC_COG0837	Os03t0730700-00	63	396	2	3	130	80	61.5385	251..330
5DL_HC_COG0838	Os03t0742400-01	1	640	4	5	436	339	77.7523	1..61,196..473
5DL_HC_COG0839	Os03t0748800-01	111	3410	4	93	2985	2516	84.2881	261..436,467..1334,1514..1595,1809..2197,2304..3300
5DL_HC_COG0840	Os03t0755700-00	153	399	2	7	235	220	93.617	1..128,158..249
5DL_HC_COG0841	Os03t0760600-01	9	756	2	3	252	220	87.3016	33..131,626..746
5DL_HC_COG0842	Os03t0795000-01	283	1395	3	3	418	275	65.7895	606..656,885..1107
5DL_HC_COG0843	Os03t0799700-01	339	936	2	5	353	348	98.5836	1..257,509..599
5DL_HC_COG0844	Os03t0800800-01	1858	2498	2	5	290	279	96.2069	1..61,413..629
5DL_HC_COG0845	Os03t0805200-01	1	1710	3	14	1007	1026	101.887	1..114,799..1704
5DL_HC_COG0846	Os03t0807200-01	517	588	1	2	70	69	98.5714	1..69
5DL_HC_COG0847	Os03t0810800-01	231	845	2	5	401	251	62.5935	365..615
5DL_HC_COG0848	Os03t0811700-01	112	372	1	4	254	239	94.0945	1..236
5DL_HC_COG0849	Os03t0815700-01	82	846	4	23	564	569	100.887	1..91,237..475,526..762
5DL_HC_COG0850	Os03t0823301-00	1	143	1	3	144	107	74.3056	6..112
5DL_HC_COG0851	Os04t0118400-01	79	2532	2	46	2439	2124	87.0849	11..463,506..714..1638,1649..1746,1918..2123,2124..2354
5DL_HC_COG0852	Os04t0304200-01	1506	1709	2	4	171	162	94.7368	11..121,151..200
5DL_HC_COG0853	Os04t0343050-00	91	352	1	18	256	250	97.6562	8..256
5DL_HC_COG0854	Os04t0402200-00	1947	2100	1	2	152	149	98.0263	4..152
5DL_HC_COG0855	Os05t0207900-01	1147	1377	1	2	232	234	100.862	1..231
5DL_HC_COG0856	Os05t0459900-01	109	309	1	3	201	190	94.5274	1..139,145..195
5DL_HC_COG0857	Os05t0562400-01	987	1352	2	4	365	338	92.6027	1..336
5DL_HC_COG0858	Os06t0186500-01	752	1483	2	3	299	268	89.6321	17..212,661..731
5DL_HC_COG0859	Os07t0301200-01	93	1538	5	89	1054	1014	96.2049	104..376,561..932,999..1269,1350..1443
5DL_HC_COG0860	Os07t0477500-01	446	2328	3	3	220	170	77.2727	1484..1595,1829..1885
5DL_HC_COG0861	Os08t0366200-01	19	294	2	3	223	175	78.4753	93..267
5DL_HC_COG0862	Os08t0511500-01	51	171	1	4	118	117	99.1525	2..118
5DL_HC_COG0863	Os08t0517200-01	655	729	1	3	76	46	60.5263	18..63
5DL_HC_COG0864	Os08t0567000-01	622	825	2	2	161	161	100	1..71,115..204
5DL_HC_COG0865	Os09t0110750-00	1	135	1	2	135	135	100	1..135
5DL_HC_COG0866	Os09t0128400-01	116	369	1	4	253	248	98.0237	7..253
5DL_HC_COG0867	Os09t0133000-01	174	309	1	2	135	135	100	1..135
5DL_HC_COG0868	Os09t0258000-01	851	973	1	3	123	125	101.626	1..123
5DL_HC_COG0869	Os09t0277800-01	237	1081	5	22	556	541	97.3022	1..112,168..254,294..487,542..589,742..840
5DL_HC_COG0870	Os09t0279000-01	225	1301	4	7	411	412	100.243	1..77,295..475,777..839,994..1083
5DL_HC_COG0871	Os09t0296800-01	65	966	3	5	476	421	88.4454	383..503,606..903
5DL_HC_COG0872	Os09t0307800-01	549	742	1	12	193	190	98.4456	4..193
5DL_HC_COG0873	Os09t0331801-00	122	261	1	14	141	141	100	1..141
5DL_HC_COG0874	Os09t0332600-01	1	198	1	2	196	181	92.3469	1..180
5DL_HC_COG0875	Os09t0346400-01	226	1267	3	9	518	521	100.579	1..54,435..664,805..1038
5DL_HC_COG0876	Os09t0363900-01	741	1757	2	9	726	727	100.138	1..399,692..1018
5DL_HC_COG0877	Os09t0375100-01	100	215	1	3	116	116	100	1..46,47..116
5DL_HC_COG0878	Os09t0413200-01	263	353	1	3	91	91	100	1..91
5DL_HC_COG0879	Os09t0442900-01	246	1339	4	4	286	234	81.8182	388..459,638..689,982..1088
5DL_HC_COG0880	Os09t0448900-01	25	620	3	5	274	224	81.7518	222..311,459..592
5DL_HC_COG0881	Os09t0456800-01	268	717	1	5	460	437	95	1..434
5DL_HC_COG0882	Os09t0459800-01	55	1905	6	20	759	636	83.7945	1..106,209..431,626..758,1548..1716
5DL_HC_COG0883	Os09t0469400-01	417	604	1	9	187	187	100	1..187
5DL_HC_COG0884	Os09t0497600-01	1	234	1	3	235	231	98.2979	1..227
5DL_HC_COG0885	Os09t0509300-01	80	1262	4	14	880	554	62.9545	553..717,789..1175
5DL_HC_COG0886	Os09t0514900-01	46	1902	4	11	1256	1031	82.086	684..1596,1738..1855
5DL_HC_COG0887	Os09t0525900-01	166	971	3	7	371	371	100	1..105,284..452,714..810
5DL_HC_COG0888	Os09t0559800-01	40	1152	4	18	901	599	66.4817	256..745,1002..1110
5DL_HC_COG0889	Os09t0560000-01	469	2447	3	3	524	358	68.3206	1098..1351,1874..1977
5DL_HC_COG0890	Os10t0355800-00	967	1263	1	4	296	297	100.338	1..296
5DL_HC_COG0891	Os10t0417600-01	415	1137	4	6	356	360	101.124	1..96,365..470,565..722
5DL_HC_COG0892	Os10t0521700-01	466	1164	4	4	344	321	93.314	1..98,273..333,476..539,594..691
5DL_HC_COG0893	Os10t0569200-01	971	2082	4	6	677	661	97.6366	6..92,205..501,611..738,960..1108
5DL_HC_COG0894	Os11t0479100-00	613	1976	2	13	141	100	70.922	1261..1360
5DL_HC_COG0895	Os11t0592350-00	1	186	1	15	185	186	100.541	1..185
5DL_HC_COG0896	Os12t0134200-01	756	1120	2	3	288	258	89.5833	4..161,264..362
5DL_HC_COG0897	Os12t0152600-01	1	1973	2	9	644	459	71.2733	1514..1969
5DL_HC_COG0898	Os12t0165700-01	181	663	2	10	300	251	83.6667	231..481
5DL_HC_COG0899	Os12t0197700-01	18	1023	2	2	181	135	74.5856	867..1000
5DL_HC_COG0900	Os12t0448900-01	1	1857	3	35	1612	1619	100.434	1..351,499..636,731..1853
5DL_HC_COG0901	Os12t0488300-00	1	441	2	12	437	441	100.915	1..438
5DL_HC_COG0902	Pvr#S52887019	100	552	1	14	455	455	100	1..335..455
5DL_HC_COG0903	Pvr#S52888259	7	399	1	5	400	330	82.5	1..330
5DL_HC_COG0904	Sb0088s002240.1	1	128	1	5	128	128	100	1..128
5DL_HC_COG0905	Sb01g004170.1	1	170	1	3	170	170	100	1..170
5DL_HC_COG0906	Sb01g021680.1	396	4005	3	6	270	162	60	18..179
5DL_HC_COG0907	Sb01g029300.1	849	4219	5	19	2817	2365	83.9546	491..1013,1514..1864,1893..3379
5DL_HC_COG0908	Sb02g009650.1	995	1085	1	4	89	73	82.0225	17..89
5DL_HC_COG0909	Sb02g016800.1	1050	1142	1	2	90	80	88.8889	1..78
5DL_HC_COG0910	Sb02g017733.1	8	492	1	22	483	440	91.0973	45..483
5DL_HC_COG0911	Sb02g021790.1	22	1248	2	16	1019	1021	100.196	1..354,567..1231
5DL_HC_COG0912	Sb02g028590.1	44	759	2	3	165	101	61.2121	3..101
5DL_HC_COG0913	Sb02g029840.1	327	506	1	2	178	168	94.382	1..168
5DL_HC_COG0914	Sb02g030535.1	1	129	1	9	129	103	79.845	22..123
5DL_HC_COG0915	Sb02g032640.1	253	1927	5	10	716	709	99.0223	1..91,762..989,1070..1223,1318..1470,1593..1671
5DL_HC_COG0916	Sb02g038600.1	13	3134	4	7	505	314	62.1782	2802..3115
5DL_HC_COG0917	Sb03g012356.1	1	474	1	6	475	476	100.211	1..475
5DL_HC_COG0918	Sb03g017461.1	1	341	1	7	342	343	100.292	1..342
5DL_HC_COG0919	Sb03g017620.1	1	362	1	7	369	369	100	1..369
5DL_HC_COG0920	Sb03g020184.1	90	878	1	13	789	791	100.253	1..789
5DL_HC_COG0921	Sb03g020185.1	4	258	1	2	255	256	100.392	1..255
5DL_HC_COG0922	Sb03g020220.1	1	189	1	8	187	188	100.535	1..187
5DL_HC_COG0923	Sb04g000330.1	336	510	1	3	175	175	100	1..175
5DL_HC_COG0924	Sb04g009890.1	584	978	1	2	392	395	100.765	1..392
5DL_HC_COG0925	Sb04g015751.1	44	219	1	9	174	174	100	1..174
5DL_HC_COG0926	Sb04g028250.1	175	1889	3	8	636	563	88.522	1150..1712
5DL_HC_COG0927	Sb04g033675.1	15	195	1	7	183	179	97.8142	6..45..183
5DL_HC_COG0928	Sb05g003220.1	37	1503	3	6	386	294	76.1658	1063..1356
5DL_HC_COG0929	Sb06g018322.1	1	255	1	2	254	255	100.394	1..254
5DL_HC_COG0930	Sb06g027595.1	36	198	1	7	159	159	100	3..159
5DL_HC_COG0931	Sb07g019090.1	247	390	1	2	143	143	100	1..143
5DL_HC_COG0932	Sb07g027430.1	1	416	2	6	310	311	100.323	1..41,147..415
5DL_HC_COG0933	Sb08g005385.1	43	306	1	3	263	263	100	1..263
5DL_HC_COG0934	Sb08g014895.1	1	273	2	5	196	196	100	1..59,139..275
5DL_HC_COG0935	Sb08g021540.1	1273	2155	3	5	463	363	78.4017	1..266,786..882
5DL_HC_COG0936	Sb10g004965.1	187	253	1	8	65	59	90.7692	1..59
5DL_HC_COG0937	Sb10g005210.1	427	476	1	2	50	50	100	1..50
5DL_HC_COG0938	Sb10g024940.1	1	171	1	9	172	172	100	1..172
5DL_HC_UG0001	gnl|UG|Ta#S12906366	8	779	2	16	726	640	88.1543	1..262,288..340..482,559..739
5DL_HC_UG0002	gnl|UG|Ta#S12908775	15	398	1	5	397	398	100.252	1..397
5DL_HC_UG0003	gnl|UG|Ta#S12916493	194	707	1	13	514	516	100.389	1..514
5DL_HC_UG0004	gnl|UG|Ta#S12937806	1	514	1	7	513	444	86.5497	1..443
5DL_HC_UG0005	gnl|UG|Ta#S12955865	1	772	1	3	757	765	101.057	1..754
5DL_HC_UG0006	gnl|UG|Ta#S12956610	1	182	1	2	179	174	97.2067	1..173
5DL_HC_UG0007	gnl|UG|Ta#S12957751	1	519	1	9	519	520	100.193	1..519
5DL_HC_UG0008	gnl|UG|Ta#S12961414	15	595	1	3	581	514	88.4682	1..300..511
5DL_HC_UG0009	gnl|UG|Ta#S12962298	300	734	1	8	432	431	99.7685	1..428
5DL_HC_UG0010	gnl|UG|Ta#S12965087	1	175	1	2	176	177	100.568	1..176
5DL_HC_UG0011	gnl|UG|Ta#S12965239	1	551	2	3	338	316	93.4911	10..215,433..541
5DL_HC_UG0012	gnl|UG|Ta#S12967616	69	644	1	5	591	595	100.677	1..591
5DL_HC_UG0013	gnl|UG|Ta#S12976442	22	701	2	10	592	593	100.169	1..153,242..680
5DL_HC_UG0014	gnl|UG|Ta#S12979788	1	393	1	2	390	311	79.7436	81..390
5DL_HC_UG0015	gnl|UG|Ta#S12984439	1	529	1	9	527	345	65.4649	183..527
5DL_HC_UG0016	gnl|UG|Ta#S12989582	1	526	1	3	515	515	100	1..515
5DL_HC_UG0017	gnl|UG|Ta#S12989772	18	619	2	4	592	604	102.027	1..603
5DL_HC_UG0018	gnl|UG|Ta#S12990276	1	499	1	12	476	314	65.9664	127..440
5DL_HC_UG0019	gnl|UG|Ta#S12994331	99	508	1	7	407	401	98.5258	13..407
5DL_HC_UG0020	gnl|UG|Ta#S13019894	10	720	2	18	643	646	100.467	1..540,610..712
5DL_HC_UG0021	gnl|UG|Ta#S13026030	1	644	2	14	583	584	100.172	1..229,292..641..645
5DL_HC_UG0022	gnl|UG|Ta#S13043795	13	756	1	24	743	456	61.3728	288..743
5DL_HC_UG0023	gnl|UG|Ta#S13050521	155	533	2	4	183	170	92.8962	4..122,329..378
5DL_HC_UG0024	gnl|UG|Ta#S13109693	146	553	1	6	410	409	99.7561	1..408
5DL_HC_UG0025	gnl|UG|Ta#S13115759	97	698	1	8	600	606	101	1..600
5DL_HC_UG0026	gnl|UG|Ta#S13116573	19	771	1	4	747	594	79.5181	1..61,130..659
5DL_HC_UG0027	gnl|UG|Ta#S13119797	79	470	2	4	176	160	90.9091	4..96,326..392
5DL_HC_UG0028	gnl|UG|Ta#S13140457	146	473	1	5	332	253	76.2048	1..242
5DL_HC_UG0029	gnl|UG|Ta#S13153575	1	368	3	6	276	274	99.2754	1..43,81..197,257..369
5DL_HC_UG0030	gnl|UG|Ta#S13181148	1	345	1	5	344	307	89.2442	40..344
5DL_HC_UG0031	gnl|UG|Ta#S13207361	1	404	1	4	399	399	100	1..399
5DL_HC_UG0032	gnl|UG|Ta#S13220236	1	393	1	2	364	362	99.4505	1..361
5DL_HC_UG0033	gnl|UG|Ta#S13227901	1	481	1	5	463	349	75.378	117..463
5DL_HC_UG0034	gnl|UG|Ta#S15880885	1	415	1	3	386	287	74.3523	4..289
5DL_HC_UG0035	gnl|UG|Ta#S16058379	10	1172	3	4	506	439	86.7589	511..656,863..1022..1152
5DL_HC_UG0036	gnl|UG|Ta#S16058503	9	667	2	3	616	469	76.1364	183..650
5DL_HC_UG0037	gnl|UG|Ta#S16212360	1	586	2	7	518	470	90.7336	10..79,188..587
5DL_HC_UG0038	gnl|UG|Ta#S16215068	1	158	1	3	159	117	73.5849	5..121
5DL_HC_UG0039	gnl|UG|Ta#S16219584	1	561	2	9	544	527	96.875	34..559
5DL_HC_UG0040	gnl|UG|Ta#S16220659	110	615	1	8	503	402	79.9205	103..503
5DL_HC_UG0041	gnl|UG|Ta#S16225532	1	688	3	4	489	491	100.409	1..135,288..555,610..695
5DL_HC_UG0042	gnl|UG|Ta#S16227070	12	700	2	3	614	618	100.651	1..319,392..686
5DL_HC_UG0043	gnl|UG|Ta#S16230028	12	556	2	15	423	423	100	1..54,176..544
5DL_HC_UG0044	gnl|UG|Ta#S16235954	12	702	1	11	688	667	96.9477	1..237..667
5DL_HC_UG0045	gnl|UG|Ta#S16243739	1	686	2	17	665	687	103.308	1..680
5DL_HC_UG0046	gnl|UG|Ta#S16247863	46	711	1	42	663	577	87.0287	89..662
5DL_HC_UG0047	gnl|UG|Ta#S16248090	341	718	1	7	382	375	98.1675	10..382
5DL_HC_UG0048	gnl|UG|Ta#S16256477	1	702	1	21	700	523	74.7143	182..700
5DL_HC_UG0049	gnl|UG|Ta#S16264563	1	548	1	11	547	443	80.9872	106..547
5DL_HC_UG0050	gnl|UG|Ta#S16465609	12	676	2	15	655	663	101.221	1..659
5DL_HC_UG0051	gnl|UG|Ta#S17878420	145	730	1	6	584	540	92.4658	1..538
5DL_HC_UG0052	gnl|UG|Ta#S17878474	143	746	1	5	604	531	87.9139	1..531
5DL_HC_UG0053	gnl|UG|Ta#S17878729	147	396	1	20	249	233	93.5743	3..148..235
5DL_HC_UG0054	gnl|UG|Ta#S17879825	140	518	1	11	382	384	100.524	4..382
5DL_HC_UG0055	gnl|UG|Ta#S17888319	181	970	1	13	796	661	83.0402	136..796
5DL_HC_UG0056	gnl|UG|Ta#S17889874	124	601	1	4	477	478	100.21	1..477
5DL_HC_UG0057	gnl|UG|Ta#S17893415	80	1018	3	19	711	708	99.5781	1..429,521..688,831..939
5DL_HC_UG0058	gnl|UG|Ta#S17894841	185	756	2	10	540	540	100	1..437,469..571
5DL_HC_UG0059	gnl|UG|Ta#S17894976	90	692	2	18	546	469	85.8974	136..602
5DL_HC_UG0060	gnl|UG|Ta#S17895414	144	556	1	7	421	420	99.7625	1..419
5DL_HC_UG0061	gnl|UG|Ta#S17895478	173	669	1	5	496	496	100	1..496
5DL_HC_UG0062	gnl|UG|Ta#S17896886	511	991	1	2	482	480	99.5851	1..479
5DL_HC_UG0063	gnl|UG|Ta#S17898273	302	927	1	6	646	643	99.5356	1..643
5DL_HC_UG0064	gnl|UG|Ta#S17984569	20	943	3	17	721	732	101.526	1..518,617..674,775..919
5DL_HC_UG0065	gnl|UG|Ta#S17984911	14	979	1	15	972	921	94.7531	54..972
5DL_HC_UG0066	gnl|UG|Ta#S17985178	17	463	2	3	380	383	100.789	1..254,321..446
5DL_HC_UG0067	gnl|UG|Ta#S17985417	123	656	2	4	361	361	100	1..132,306..534
5DL_HC_UG0068	gnl|UG|Ta#S17985577	9	887	3	13	512	515	100.586	1..351,678..766,817..887
5DL_HC_UG0069	gnl|UG|Ta#S17985814	65	1011	3	13	800	800	100	1..378,445..773,846..937
5DL_HC_UG0070	gnl|UG|Ta#S17985908	29	196	1	4	170	161	94.7059	10..170
5DL_HC_UG0071	gnl|UG|Ta#S17985940	21	944	1	16	925	922	99.6757	1..687,690..924
5DL_HC_UG0072	gnl|UG|Ta#S17987584	328	1021	2	12	336	340	101.19	1..294,658..699
5DL_HC_UG0073	gnl|UG|Ta#S17988830	307	932	2	4	517	495	95.7447	23..246,360..630
5DL_HC_UG0074	gnl|UG|Ta#S17988997	201	746	2	5	478	482	100.837	1..350,417..544
5DL_HC_UG0075	gnl|UG|Ta#S17989178	64	810	2	8	567	551	97.1781	20..407,590..749
5DL_HC_UG0076	gnl|UG|Ta#S17989310	6	981	2	7	873	780	89.3471	204..981
5DL_HC_UG0077	gnl|UG|Ta#S18012334	139	786	2	6	575	570	99.1304	1..403,487..650
5DL_HC_UG0078	gnl|UG|Ta#S19223311	9	754	1	21	742	560	75.4717	1..556
5DL_HC_UG0079	gnl|UG|Ta#S19224035	11	673	2	3	349	270	77.3639	1..269
5DL_HC_UG0080	gnl|UG|Ta#S22365232	115	627	3	9	299	280	93.6455	10..113,192..276,415..505
5DL_HC_UG0081	gnl|UG|Ta#S22367567	112	816	2	14	600	604	100.667	1..194,294..369..699
5DL_HC_UG0082	gnl|UG|Ta#S22369444	109	714	2	12	439	434	98.861	1..351,520..601
5DL_HC_UG0083	gnl|UG|Ta#S22370985	106	503	1	14	397	395	99.4962	1..395
5DL_HC_UG0084	gnl|UG|Ta#S22372171	108	829	2	6	649	650	100.154	2..31..378,437..707
5DL_HC_UG0085	gnl|UG|Ta#S22377671	156	743	2	8	555	441	79.4595	1..153,296..580
5DL_HC_UG0086	gnl|UG|Ta#S22379597	152	857	1	11	707	705	99.7171	5..707
5DL_HC_UG0087	gnl|UG|Ta#S22380393	107	848	3	15	600	595	99.1667	1..187,286..467,520..745
5DL_HC_UG0088	gnl|UG|Ta#S22381745	104	389	2	2	249	241	96.7871	1..163,206..283
5DL_HC_UG0089	gnl|UG|Ta#S22381907	96	509	2	5	355	350	98.5915	1..68,130..411
5DL_HC_UG0090	gnl|UG|Ta#S22387583	176	821	2	6	282	227	80.4965	421..647
5DL_HC_UG0091	gnl|UG|Ta#S22387642	283	841	2	10	523	333	63.6711	6..334
5DL_HC_UG0092	gnl|UG|Ta#S22388396	101	787	2	14	645	621	96.2791	26..305,348..687
5DL_HC_UG0093	gnl|UG|Ta#S22388403	297	673	1	7	377	362	96.0212	17..377
5DL_HC_UG0094	gnl|UG|Ta#S22388419	209	827	2	13	619	623	100.646	4..388..626
5DL_HC_UG0095	gnl|UG|Ta#S22389152	150	666	1	2	518	518	100	1..518
5DL_HC_UG0096	gnl|UG|Ta#S22390152	270	529	1	5	259	259	100	1..259
5DL_HC_UG0097	gnl|UG|Ta#S24623138	101	856	2	6	746	755	101.206	1..753
5DL_HC_UG0098	gnl|UG|Ta#S24623183	60	1158	1	47	1108	1106	99.8195	1..1105
5DL_HC_UG0099	gnl|UG|Ta#S25040820	1	2027	3	40	1842	1296	70.3583	731..2022
5DL_HC_UG0100	gnl|UG|Ta#S25791159	418	1680	2	3	608	483	79.4408	782..1263
5DL_HC_UG0101	gnl|UG|Ta#S26020232	202	577	1	5	374	376	100.535	1..374
5DL_HC_UG0102	gnl|UG|Ta#S26022935	21	959	2	15	822	733	89.1727	1..286,373..599,716..935
5DL_HC_UG0103	gnl|UG|Ta#S26023391	69	931	1	22	862	864	100.232	1..790..862
5DL_HC_UG0104	gnl|UG|Ta#S26023906	16	1045	2	5	990	885	89.3939	109..237,240..507,563..1045
5DL_HC_UG0105	gnl|UG|Ta#S26026242	435	954	1	4	520	522	100.385	1..520
5DL_HC_UG0106	gnl|UG|Ta#S26026350	95	1140	2	13	815	802	98.4049	15..602,834..1046
5DL_HC_UG0107	gnl|UG|Ta#S26026506	55	789	2	10	587	587	100	1..337,485..734
5DL_HC_UG0108	gnl|UG|Ta#S26027852	16	1009	2	7	697	695	99.7131	4..558,859..997
5DL_HC_UG0109	gnl|UG|Ta#S26028044	32	892	2	13	767	774	100.913	1..501,588..853
5DL_HC_UG0110	gnl|UG|Ta#S30056005	1	1856	3	31	1761	1203	68.3135	1..67,628..1702,1764..1822
5DL_HC_UG0111	gnl|UG|Ta#S30065908	511	1570	3	6	646	654	101.238	1..91,498..1049
5DL_HC_UG0112	gnl|UG|Ta#S32217997	4	401	1	10	397	400	100.756	1..397
5DL_HC_UG0113	gnl|UG|Ta#S32423406	148	590	2	3	383	368	96.0836	1..239,319..447
5DL_HC_UG0114	gnl|UG|Ta#S32429027	1	739	1	15	738	737	99.8645	1..736
5DL_HC_UG0115	gnl|UG|Ta#S32430309	81	630	1	6	549	442	80.51	109..354,355..549
5DL_HC_UG0116	gnl|UG|Ta#S32433221	122	805	1	12	679	684	100.736	3..679
5DL_HC_UG0117	gnl|UG|Ta#S32497161	1	696	2	13	616	617	100.162	4..381,460..694
5DL_HC_UG0118	gnl|UG|Ta#S32498435	1	752	2	17	700	495	70.7143	1..185,237..312..545
5DL_HC_UG0119	gnl|UG|Ta#S32501236	37	735	2	2	479	469	97.9123	1..269,497..696
5DL_HC_UG0120	gnl|UG|Ta#S32506640	1	587	2	5	484	408	84.2975	1..186,290..511
5DL_HC_UG0121	gnl|UG|Ta#S32518412	1	517	2	6	300	297	99	1..144,373..525
5DL_HC_UG0122	gnl|UG|Ta#S32528865	116	804	2	9	555	558	100.541	1..489,620..685
5DL_HC_UG0123	gnl|UG|Ta#S32542104	159	591	1	2	431	433	100.464	1..431
5DL_HC_UG0124	gnl|UG|Ta#S32552691	1	263	1	2	262	264	100.763	1..262
5DL_HC_UG0125	gnl|UG|Ta#S32570522	200	737	1	9	535	536	100.187	1..532
5DL_HC_UG0126	gnl|UG|Ta#S32571754	1	650	2	9	631	628	99.5246	1..86,115..653
5DL_HC_UG0127	gnl|UG|Ta#S32588057	1	819	2	4	711	711	100	1..459,569..820
5DL_HC_UG0128	gnl|UG|Ta#S32589182	92	586	1	9	486	482	99.177	9..486
5DL_HC_UG0129	gnl|UG|Ta#S32589553	1	755	2	4	752	756	100.532	1..596..756
5DL_HC_UG0130	gnl|UG|Ta#S32589871	7	817	2	8	354	287	81.0734	1..285
5DL_HC_UG0131	gnl|UG|Ta#S32590426	1	451	1	11	454	454	100	1..454
5DL_HC_UG0132	gnl|UG|Ta#S32601409	101	851	4	9	524	415	79.1985	249..549,638..748
5DL_HC_UG0133	gnl|UG|Ta#S32605255	52	764	2	9	704	483	68.608	1..483
5DL_HC_UG0134	gnl|UG|Ta#S32610175	39	820	1	14	779	780	100.128	3..779
5DL_HC_UG0135	gnl|UG|Ta#S32614518	1	818	1	13	818	735	89.8533	85..818
5DL_HC_UG0136	gnl|UG|Ta#S32632836	1	597	2	6	581	581	100	1..146,188..622
5DL_HC_UG0137	gnl|UG|Ta#S32633980	109	736	1	6	627	409	65.2313	1..80,301..627
5DL_HC_UG0138	gnl|UG|Ta#S32634189	100	702	2	7	511	509	99.6086	3..174,265..601
5DL_HC_UG0139	gnl|UG|Ta#S32640708	1	817	2	9	620	623	100.484	1..386,582..815
5DL_HC_UG0140	gnl|UG|Ta#S32641993	1	471	2	5	390	345	88.4615	48..262,342..469
5DL_HC_UG0141	gnl|UG|Ta#S32642510	1	903	1	16	902	897	99.4457	9..902
5DL_HC_UG0142	gnl|UG|Ta#S32642731	1	851	1	34	850	851	100.118	1..850
5DL_HC_UG0143	gnl|UG|Ta#S32645945	1	910	4	12	526	511	97.1483	1..227..233,290..347,574..733,850..907
5DL_HC_UG0144	gnl|UG|Ta#S32646473	1	799	1	4	800	741	92.625	27..372..476,510..799
5DL_HC_UG0145	gnl|UG|Ta#S32656732	1	836	2	5	646	485	75.0774	344..828
5DL_HC_UG0146	gnl|UG|Ta#S32658563	1	648	2	21	564	391	69.3262	165..299,394..648
5DL_HC_UG0147	gnl|UG|Ta#S32684720	13	943	2	3	923	696	75.4063	187..880
5DL_HC_UG0148	gnl|UG|Ta#S32696436	1	323	1	7	321	321	100	1..321
5DL_HC_UG0149	gnl|UG|Ta#S32699656	21	743	1	7	721	722	100.139	1..721
5DL_HC_UG0150	gnl|UG|Ta#S32699764	1	716	1	23	715	713	99.7203	1..713
5DL_HC_UG0151	gnl|UG|Ta#S32700433	512	698	1	9	187	176	94.1176	1..135,148..187
5DL_HC_UG0152	gnl|UG|Ta#S32700693	1	849	3	13	732	661	90.3005	1..235,353..774
5DL_HC_UG0153	gnl|UG|Ta#S32702542	1	478	1	5	470	473	100.638	1..469
5DL_HC_UG0154	gnl|UG|Ta#S32705314	37	672	1	2	636	636	100	1..636
5DL_HC_UG0155	gnl|UG|Ta#S32715915	89	937	2	18	624	476	76.2821	13..485
5DL_HC_UG0156	gnl|UG|Ta#S32724072	1	864	3	9	651	661	101.536	1..139,277..494,562..855
5DL_HC_UG0157	gnl|UG|Ta#S32725254	1	444	1	6	442	421	95.2489	24..442
5DL_HC_UG0158	gnl|UG|Ta#S32725876	73	784	2	3	613	615	100.326	1..198,297..710
5DL_HC_UG0159	gnl|UG|Ta#S32727748	1	664	2	6	483	449	92.9607	36..293,439..628
5DL_HC_UG0160	gnl|UG|Ta#S32728109	1	904	2	17	865	871	100.694	1..392,430..902
5DL_HC_UG0161	gnl|UG|Ta#S32735027	1	646	1	17	647	647	100	1..647
5DL_HC_UG0162	gnl|UG|Ta#S32739507	1	496	1	7	496	495	99.7984	1..352,354..496
5DL_HC_UG0163	gnl|UG|Ta#S34272770	363	1294	2	6	424	401	94.5755	1..162,699..937
5DL_HC_UG0164	gnl|UG|Ta#S37748325	1	784	3	5	763	488	63.9581	2..339,430..487,500..589
5DL_HC_UG0165	gnl|UG|Ta#S37759181	1	864	3	10	704	694	98.5795	1..42,109..205,313..862
5DL_HC_UG0166	gnl|UG|Ta#S37760806	176	864	2	16	613	603	98.3687	7..321,408..690
5DL_HC_UG0167	gnl|UG|Ta#S37765848	3	91	1	4	88	89	101.136	1..88
5DL_HC_UG0168	gnl|UG|Ta#S37769663	547	855	1	7	308	310	100.649	1..308
5DL_HC_UG0169	gnl|UG|Ta#S37779973	411	696	1	2	288	177	61.4583	1..177
5DL_HC_UG0170	gnl|UG|Ta#S37790475	1	650	2	4	492	490	99.5935	1..236,400..650
5DL_HC_UG0171	gnl|UG|Ta#S37826449	1	428	2	18	333	258	77.4775	150..407
5DL_HC_UG0172	gnl|UG|Ta#S37855131	1	728	2	18	720	734	101.944	1..728
5DL_HC_UG0173	gnl|UG|Ta#S37856321	1	704	4	14	488	427	87.5	4..250,309..401,620..703
5DL_HC_UG0174	gnl|UG|Ta#S37863217	1	603	1	4	600	600	100	1..600
5DL_HC_UG0175	gnl|UG|Ta#S37869997	28	568	1	7	543	500	92.081	43..539
5DL_HC_UG0176	gnl|UG|Ta#S37870282	13	144	1	9	130	130	100	1..63..65..130
5DL_HC_UG0177	gnl|UG|Ta#S37877859	1	748	2	8	744	752	101.075	1..749
5DL_HC_UG0178	gnl|UG|Ta#S37881379	185	720	2	5	538	506	94.052	34..313,317..453,454..539
5DL_HC_UG0179	gnl|UG|Ta#S37883106	1	660	2	7	601	554	92.1797	48..180,255..675
5DL_HC_UG0180	gnl|UG|Ta#S37883342	261	685	1	5	425	423	99.5294	4..425
5DL_HC_UG0181	gnl|UG|Ta#S37884753	1	777	1	19	779	779	100	1..779
5DL_HC_UG0182	gnl|UG|Ta#S37885033	1	564	1	9	564	564	100	1..564
5DL_HC_UG0183	gnl|UG|Ta#S37895074	1	726	3	9	697	494	70.8752	1..72,225..332,402..714
5DL_HC_UG0184	gnl|UG|Ta#S37919938	1	715	2	29	679	679	100	1..618,655..715
5DL_HC_UG0185	gnl|UG|Ta#S37920928	6	591	1	7	583	421	72.2127	165..332,333..466,467..583
5DL_HC_UG0186	gnl|UG|Ta#S37923025	105	745	1	4	640	641	100.156	1..640
5DL_HC_UG0187	gnl|UG|Ta#S37923115	1	445	2	5	443	449	101.354	1..448
5DL_HC_UG0188	gnl|UG|Ta#S37925424	1	432	1	3	431	434	100.696	1..431
5DL_HC_UG0189	gnl|UG|Ta#S37928652	93	677	2	13	582	573	98.4536	16..581
5DL_HC_UG0190	gnl|UG|Ta#S37941619	89	697	2	11	566	495	87.4558	117..608
5DL_HC_UG0191	gnl|UG|Ta#S37942245	1	767	3	20	681	646	94.8605	71..455,509..763
5DL_HC_UG0192	gnl|UG|Ta#S37942266	4	689	2	7	528	528	100	1..373,528..682
5DL_HC_UG0193	gnl|UG|Ta#S37947477	25	752	3	7	557	498	89.4075	1..65,191..248..323,374..516,518..632,688..727
5DL_HC_UG0194	gnl|UG|Ta#S50379299	1	712	1	9	699	519	74.2489	188..699
5DL_HC_UG0195	gnl|UG|Ta#S50380721	286	680	1	3	391	258	65.9847	20..277
5DL_HC_UG0196	gnl|UG|Ta#S50381780	1	698	1	9	698	697	99.8567	3..698
5DL_HC_UG0197	gnl|UG|Ta#S50381862	1	714	1	24	714	707	99.0196	1..703
5DL_HC_UG0198	gnl|UG|Ta#S50383996	1	316	1	3	318	310	97.4843	1..310
5DL_HC_UG0199	gnl|UG|Ta#S52541092	298	1929	3	12	803	683	85.056	183..500,1263..1624
5DL_HC_UG0200	gnl|UG|Ta#S52541177	1	2061	6	29	1351	1011	74.8335	116..333,419..555,646..685,710..939,1418..1802
5DL_HC_UG0201	gnl|UG|Ta#S52541237	1	1078	5	10	750	539	71.8667	16..102,480..598,747..1079
5DL_HC_UG0202	gnl|UG|Ta#S52541295	4	1651	4	10	1126	755	67.0515	656..828,1061..1641
5DL_HC_UG0203	gnl|UG|Ta#S52541322	1	1317	1	52	1305	1319	101.073	1..1305
5DL_HC_UG0204	gnl|UG|Ta#S52541387	1	2182	3	27	2028	2062	101.677	1..1389,1517..2177
5DL_HC_UG0205	gnl|UG|Ta#S52541558	269	859	1	18	591	551	93.2318	1..550
5DL_HC_UG0206	gnl|UG|Ta#S52541606	538	863	1	4	325	326	100.308	1..325
5DL_HC_UG0207	gnl|UG|Ta#S52541733	459	1288	2	10	730	696	95.3425	10..478,605..827
5DL_HC_UG0208	gnl|UG|Ta#S52541982	152	1674	4	5	857	669	78.063	4..184,288..370,692..813..955,1379..1517
5DL_HC_UG0209	gnl|UG|Ta#S52542115	1	1128	1	28	1123	889	79.163	229..1115
5DL_HC_UG0210	gnl|UG|Ta#S52542697	164	1778	4	50	1198	760	63.4391	592..1026,1289..1610
5DL_HC_UG0211	gnl|UG|Ta#S52542704	197	2308	3	29	2009	1921	95.6197	111..1765,1858..2116
5DL_HC_UG0212	gnl|UG|Ta#S52542794	1217	2337	2	5	474	471	99.3671	1..135,781..1115
5DL_HC_UG0213	gnl|UG|Ta#S52543243	1	1001	2	4	790	744	94.1772	48..361,575..745..1003
5DL_HC_UG0214	gnl|UG|Ta#S52543507	38	1881	2	54	1834	1561	85.1145	288..1835
5DL_HC_UG0215	gnl|UG|Ta#S52543650	1	1670	5	10	1097	664	60.5287	181..641,1378..1576
5DL_HC_UG0216	gnl|UG|Ta#S52544025	109	2453	5	20	1768	1595	90.2149	159..426,471..677,959..1331,1360..1420,1661..2341
5DL_HC_UG0217	gnl|UG|Ta#S52544424	2654	3401	4	4	536	490	91.4179	2..116,271..499,540..685
5DL_HC_UG0218	gnl|UG|Ta#S52544771	1261	3724	6	30	2186	2192	100.274	1..1197,1316..1495,1559..1819,1883..1935,1964..2451
5DL_HC_UG0219	gnl|UG|Ta#S52544810	1	1226	3	35	1192	870	72.9866	177..390,400..567,628..810,867..1034,1035..1159..1170
5DL_HC_UG0220	gnl|UG|Ta#S52545245	3	1790	2	19	1523	1521	99.8687	4..1408,1677..1791
5DL_HC_UG0221	gnl|UG|Ta#S52545307	203	915	2	2	366	325	88.7978	391..715
5DL_HC_UG0222	gnl|UG|Ta#S52545584	1	1135	4	8	550	537	97.6364	1..190,218..274,459..547,942..1142
5DL_HC_UG0223	gnl|UG|Ta#S52545586	2	2890	6	33	2388	2404	100.67	13..1398,1455..1629,1740..1956,2272..2893
5DL_HC_UG0224	gnl|UG|Ta#S52545817	151	1969	4	23	1549	1559	100.646	1..132,281..404,434..1383,1466..1808
5DL_HC_UG0225	gnl|UG|Ta#S52545847	1	1305	1	41	1291	1279	99.0705	31..1291
5DL_HC_UG0226	gnl|UG|Ta#S52545916	22	1795	4	9	1155	981	84.9351	741..1154,1209..1772
5DL_HC_UG0227	gnl|UG|Ta#S52546006	89	2172	5	13	1621	1486	91.6718	93..448,876..1158,1170..1374,1415..1558,1599..1847,1886..2128
5DL_HC_UG0228	gnl|UG|Ta#S52546024	599	2255	3	9	913	901	98.6857	1..131,332..397,955..1653
5DL_HC_UG0229	gnl|UG|Ta#S52546044	253	2169	2	24	1543	1427	92.4822	1..152,533..1751,1868..1923
5DL_HC_UG0230	gnl|UG|Ta#S52546091	1	1949	3	18	1562	1539	98.5275	29..436..446,591..1331,1573..1942
5DL_HC_UG0231	gnl|UG|Ta#S52546119	2	1414	4	22	1299	1245	95.843	116..888,955..1416
5DL_HC_UG0232	gnl|UG|Ta#S52546267	324	1556	4	9	893	889	99.5521	1..134,178..605,873..958,993..1230
5DL_HC_UG0233	gnl|UG|Ta#S52546415	521	899	1	3	378	355	93.9153	25..378
5DL_HC_UG0234	gnl|UG|Ta#S52895726	34	1377	3	19	1276	1286	100.784	3..152..454,513..801..828..945..1002..1344
5DL_HC_UG0235	gnl|UG|Ta#S52895793	30	1384	2	17	1023	1024	100.098	1..617,956..1361
5DL_HC_UG0236	gnl|UG|Ta#S52895795	725	898	1	3	176	179	101.705	1..176
5DL_HC_UG0237	gnl|UG|Ta#S52895845	63	832	1	30	763	771	101.048	1..763
5DL_HC_UG0238	gnl|UG|Ta#S58499148	57	1122	3	13	765	767	100.261	1..54,164..387,576..1059
5DL_HC_UG0239	gnl|UG|Ta#S58840222	1	480	1	6	479	479	100	1..478
5DL_HC_UG0240	gnl|UG|Ta#S58840305	156	507	1	3	349	334	95.702	16..349
5DL_HC_UG0241	gnl|UG|Ta#S58840680	340	1408	2	4	628	624	99.3631	8..334,775..1068
5DL_HC_UG0242	gnl|UG|Ta#S58840889	114	876	1	9	763	761	99.7379	4..763
5DL_HC_UG0243	gnl|UG|Ta#S58841708	1	337	1	4	337	339	100.593	1..337
5DL_HC_UG0244	gnl|UG|Ta#S58841733	1	1303	3	15	1166	1177	100.943	1..509,636..1300
5DL_HC_UG0245	gnl|UG|Ta#S58843584	338	645	1	2	307	307	100	1..207..307
5DL_HC_UG0246	gnl|UG|Ta#S58843772	1	299	2	2	292	288	98.6301	1..288
5DL_HC_UG0247	gnl|UG|Ta#S58844431	1	286	1	10	285	285	100	1..285
5DL_HC_UG0248	gnl|UG|Ta#S58844473	1	243	1	5	243	243	100	1..243
5DL_HC_UG0249	gnl|UG|Ta#S58844703	1	363	1	8	379	377	99.4723	1..377
5DL_HC_UG0250	gnl|UG|Ta#S58844954	1	323	2	4	245	195	79.5918	1..44..194
5DL_HC_UG0251	gnl|UG|Ta#S58845688	1	715	1	5	711	533	74.9648	1..529
5DL_HC_UG0252	gnl|UG|Ta#S58846191	1	436	1	18	439	402	91.5718	1..402
5DL_HC_UG0253	gnl|UG|Ta#S58846428	1	560	1	7	561	565	100.713	1..561
5DL_HC_UG0254	gnl|UG|Ta#S58846488	1	373	1	11	372	311	83.6022	63..372
5DL_HC_UG0255	gnl|UG|Ta#S58846865	46	478	2	6	418	382	91.3876	7..387
5DL_HC_UG0256	gnl|UG|Ta#S58848543	54	401	1	3	345	345	100	1..345
5DL_HC_UG0257	gnl|UG|Ta#S58848899	148	1127	1	22	981	984	100.306	1..981
5DL_HC_UG0258	gnl|UG|Ta#S58849197	322	548	1	5	226	228	100.885	1..226
5DL_HC_UG0259	gnl|UG|Ta#S58849286	1	257	1	3	255	250	98.0392	1..249
5DL_HC_UG0260	gnl|UG|Ta#S58849846	1	214	1	4	213	213	100	1..213
5DL_HC_UG0261	gnl|UG|Ta#S58850296	1	409	1	2	408	409	100.245	1..408
5DL_HC_UG0262	gnl|UG|Ta#S58851501	1	1298	4	21	1079	675	62.5579	331..817,937..1121
5DL_HC_UG0263	gnl|UG|Ta#S58851706	1	451	1	9	452	454	100.442	1..452
5DL_HC_UG0264	gnl|UG|Ta#S58851737	617	933	1	2	317	317	100	1..317
5DL_HC_UG0265	gnl|UG|Ta#S58851765	923	1260	1	2	339	336	99.115	1..336
5DL_HC_UG0266	gnl|UG|Ta#S58851823	1	1184	1	42	1192	887	74.4128	45..325,326..838,1101..1192
5DL_HC_UG0267	gnl|UG|Ta#S58851849	736	1308	1	5	570	575	100.877	1..570
5DL_HC_UG0268	gnl|UG|Ta#S58852234	36	1623	2	22	1485	1474	99.2593	11..132,246..1595
5DL_HC_UG0269	gnl|UG|Ta#S58852292	1	1163	3	10	943	870	92.2587	67..317,485..805,864..1160
5DL_HC_UG0270	gnl|UG|Ta#S58852362	33	1693	2	21	1510	1091	72.2517	61..266,411..535,665..733,962..1072..1651
5DL_HC_UG0271	gnl|UG|Ta#S58852482	1	1961	3	49	1871	1513	80.8658	1..1450,1540..1601
5DL_HC_UG0272	gnl|UG|Ta#S58852698	660	1195	2	8	469	458	97.6546	11..259,326..533
5DL_HC_UG0273	gnl|UG|Ta#S58853153	1	1098	1	24	1099	1092	99.3631	1..902,912..1099
5DL_HC_UG0274	gnl|UG|Ta#S58853178	1	1187	1	22	1188	973	81.9024	200..1166
5DL_HC_UG0275	gnl|UG|Ta#S58853274	69	1258	1	20	1186	1195	100.759	1..1181..1186
5DL_HC_UG0276	gnl|UG|Ta#S58853337	14	1558	1	20	1536	999	65.0391	1..73,536..623,625..775,776..1111,1191..1465,1466..1536
5DL_HC_UG0277	gnl|UG|Ta#S58853573	241	1208	1	25	967	970	100.31	1..966
5DL_HC_UG0278	gnl|UG|Ta#S58853637	32	514	1	2	481	483	100.416	1..481
5DL_HC_UG0279	gnl|UG|Ta#S58853897	84	758	2	13	635	637	100.315	2..545,582..671
5DL_HC_UG0280	gnl|UG|Ta#S58854173	1	1191	2	9	792	790	99.7475	3..167,567..1191
5DL_HC_UG0281	gnl|UG|Ta#S58854298	26	1017	1	34	977	955	97.7482	1..767,771..954
5DL_HC_UG0282	gnl|UG|Ta#S58854409	505	913	1	2	405	406	100.247	1..405
5DL_HC_UG0283	gnl|UG|Ta#S58854526	641	1413	1	6	773	774	100.129	1..773
5DL_HC_UG0284	gnl|UG|Ta#S58854581	1	1001	3	12	526	335	63.6882	25..166,714..906
5DL_HC_UG0285	gnl|UG|Ta#S58854607	142	1410	6	14	1135	983	86.6079	6..484,568..1064
5DL_HC_UG0286	gnl|UG|Ta#S58855019	1	1247	3	21	1164	1166	100.172	1..157,191..674,720..1240
5DL_HC_UG0287	gnl|UG|Ta#S58855062	1	1061	2	8	598	599	100.167	1..501,971..1067
5DL_HC_UG0288	gnl|UG|Ta#S58855107	1	1630	1	25	1635	1287	78.7156	353..1611..1635
5DL_HC_UG0289	gnl|UG|Ta#S58855256	343	1663	4	20	1124	1075	95.6406	70..375,460..983,1082..1318
5DL_HC_UG0290	gnl|UG|Ta#S58855289	476	1717	3	9	770	775	100.649	1..287,719..901,948..1247
5DL_HC_UG0291	gnl|UG|Ta#S58855561	1	1121	4	9	827	817	98.7908	1..211,385..602,676..817,862..1103
5DL_HC_UG0292	gnl|UG|Ta#S58855671	1	892	3	4	564	488	86.5248	4..211,402..681
5DL_HC_UG0293	gnl|UG|Ta#S58856136	776	879	1	2	103	102	99.0291	2..103
5DL_HC_UG0294	gnl|UG|Ta#S58856234	1	224	1	4	222	220	99.0991	1..220
5DL_HC_UG0295	gnl|UG|Ta#S58856236	1	303	1	3	303	225	74.2574	1..225
5DL_HC_UG0296	gnl|UG|Ta#S58856260	1	1234	4	27	1145	1170	102.183	1..173,213..1054,1086..1237
5DL_HC_UG0297	gnl|UG|Ta#S58856284	23	2163	4	11	1467	1228	83.7082	2..568,705..1220,1672..1814
5DL_HC_UG0298	gnl|UG|Ta#S58856312	1	981	1	17	984	986	100.203	1..984
5DL_HC_UG0299	gnl|UG|Ta#S58857016	270	1012	2	4	602	580	96.3455	1..146,292..724
5DL_HC_UG0300	gnl|UG|Ta#S58857036	1	777	2	3	272	272	100	1..225,731..777
5DL_HC_UG0301	gnl|UG|Ta#S58857209	1	281	2	6	265	190	71.6981	1..65,102..226
5DL_HC_UG0302	gnl|UG|Ta#S58857310	194	1048	3	13	773	800	103.493	1..588..669,726..854
5DL_HC_UG0303	gnl|UG|Ta#S58857317	112	2364	3	19	2065	2068	100.145	1..906,963..1820,1957..2257
5DL_HC_UG0304	gnl|UG|Ta#S58857626	65	1194	3	16	1008	1009	100.099	1..498,590..740,774..1129
5DL_HC_UG0305	gnl|UG|Ta#S58857630	247	1507	3	13	941	944	100.319	1..233,469..686,769..1256
5DL_HC_UG0306	gnl|UG|Ta#S58857643	43	1240	4	8	714	713	99.8599	4..107,436..562,601..894,1015..1200
5DL_HC_UG0307	gnl|UG|Ta#S58857746	8	1445	3	39	1299	1297	99.846	3..376,514..1434
5DL_HC_UG0308	gnl|UG|Ta#S58857756	1	1197	2	9	1162	1169	100.602	1..482,517..1193
5DL_HC_UG0309	gnl|UG|Ta#S58857765	1	624	2	4	215	209	97.2093	1..120,533..621
5DL_HC_UG0310	gnl|UG|Ta#S58857822	1	1054	1	10	1060	1060	100	1..1060
5DL_HC_UG0311	gnl|UG|Ta#S58857834	25	463	1	3	439	439	100	1..439
5DL_HC_UG0312	gnl|UG|Ta#S58857986	1	298	1	32	297	295	99.3266	1..146..294
5DL_HC_UG0313	gnl|UG|Ta#S58858012	692	1857	1	29	1160	1165	100.431	1..1157
5DL_HC_UG0314	gnl|UG|Ta#S58858082	86	739	1	10	655	655	100	3..655
5DL_HC_UG0315	gnl|UG|Ta#S58858119	14	1227	2	9	1011	1019	100.791	1..594,797..1213
5DL_HC_UG0316	gnl|UG|Ta#S58858464	1	748	3	13	685	642	93.7226	1..60,91..335..475,555..750
5DL_HC_UG0317	gnl|UG|Ta#S58858538	1	846	3	8	612	592	96.732	23..139,347..777,800..841
5DL_HC_UG0318	gnl|UG|Ta#S58858570	40	1293	2	2	417	400	95.9233	1..215,1060..1243
5DL_HC_UG0319	gnl|UG|Ta#S58858718	1	947	2	2	508	510	100.394	1..206,647..948
5DL_HC_UG0320	gnl|UG|Ta#S58858802	147	1463	3	47	1052	1045	99.3346	10..129,254..835,974..1314
5DL_HC_UG0321	gnl|UG|Ta#S58858831	10	1072	2	19	986	981	99.4929	1..312,393..1060
5DL_HC_UG0322	gnl|UG|Ta#S58858920	65	412	1	4	357	357	100	1..357
5DL_HC_UG0323	gnl|UG|Ta#S58859210	209	765	2	5	409	273	66.7482	105..186,366..556
5DL_HC_UG0324	gnl|UG|Ta#S58859477	1	1080	1	25	1064	1085	101.974	1..1061
5DL_HC_UG0325	gnl|UG|Ta#S58859556	337	1231	2	7	215	160	74.4186	1..160
5DL_HC_UG0326	gnl|UG|Ta#S58859557	115	1366	1	10	1250	986	78.88	1..980
5DL_HC_UG0327	gnl|UG|Ta#S58859594	1	630	1	8	627	636	101.435	1..627
5DL_HC_UG0328	gnl|UG|Ta#S58859770	1	986	2	15	940	881	93.7234	1..875
5DL_HC_UG0329	gnl|UG|Ta#S58859908	289	1351	2	19	814	809	99.3857	1..276,530..1054
5DL_HC_UG0330	gnl|UG|Ta#S58860102	94	1554	1	48	1461	1467	100.411	1..1461
5DL_HC_UG0331	gnl|UG|Ta#S58860149	7	568	2	8	510	508	99.6078	1..426,484..564
5DL_HC_UG0332	gnl|UG|Ta#S58860162	29	1667	5	48	1480	981	66.2838	9..982
5DL_HC_UG0333	gnl|UG|Ta#S58860228	977	1436	1	2	457	459	100.438	1..457
5DL_HC_UG0334	gnl|UG|Ta#S58860262	58	769	2	3	145	145	100	1..50,613..707
5DL_HC_UG0335	gnl|UG|Ta#S58860299	1	825	2	4	649	474	73.0354	1..69,71..475
5DL_HC_UG0336	gnl|UG|Ta#S58860300	1	1490	4	30	1030	1033	100.291	1..62,113..657,774..1048,1340..1484
5DL_HC_UG0337	gnl|UG|Ta#S58860307	1	169	1	2	169	169	100	1..169
5DL_HC_UG0338	gnl|UG|Ta#S58860627	1	1219	2	21	1182	1182	100	1..352..591,629..1219
5DL_HC_UG0339	gnl|UG|Ta#S58860693	23	902	2	30	876	879	100.342	1..877
5DL_HC_UG0340	gnl|UG|Ta#S58860766	140	1646	3	13	1045	1046	100.096	1..372,683..1115,1267..1506
5DL_HC_UG0341	gnl|UG|Ta#S58861026	59	792	2	3	726	744	102.479	1..738
5DL_HC_UG0342	gnl|UG|Ta#S58861152	1	641	1	32	639	510	79.8122	132..639
5DL_HC_UG0343	gnl|UG|Ta#S58861195	1219	2284	3	4	565	565	100	1..194,601..662,757..1065
5DL_HC_UG0344	gnl|UG|Ta#S58861214	181	1136	3	5	438	423	96.5753	8..127,472..618,809..961
5DL_HC_UG0345	gnl|UG|Ta#S58861319	16	1250	2	18	1130	839	74.2478	1..839
5DL_HC_UG0346	gnl|UG|Ta#S58861381	507	1508	2	2	501	486	97.006	1..236,740..989
5DL_HC_UG0347	gnl|UG|Ta#S58861450	95	1359	1	25	1258	1148	91.256	1..1140
5DL_HC_UG0348	gnl|UG|Ta#S58861451	1	1261	2	23	1170	1168	99.8291	1..922,1017..1261
5DL_HC_UG0349	gnl|UG|Ta#S58861545	1	1026	2	2	449	441	98.2183	1..397,980..1023
5DL_HC_UG0350	gnl|UG|Ta#S58861596	216	550	1	2	301	301	100	1..299
5DL_HC_UG0351	gnl|UG|Ta#S58861692	1	2154	2	29	2139	2156	100.795	1..2146
5DL_HC_UG0352	gnl|UG|Ta#S58861701	94	1107	3	19	892	727	81.5022	1..725
5DL_HC_UG0353	gnl|UG|Ta#S58861880	1	1330	4	21	1031	810	78.5645	368..702,858..1043..1326
5DL_HC_UG0354	gnl|UG|Ta#S58862092	1	568	2	8	468	464	99.1453	5..272,374..569
5DL_HC_UG0355	gnl|UG|Ta#S58862201	255	731	3	7	330	327	99.0909	1..145,297..478
5DL_HC_UG0356	gnl|UG|Ta#S58862708	899	1881	1	4	980	874	89.1837	1..872
5DL_HC_UG0357	gnl|UG|Ta#S58862713	1	1302	1	23	1302	1176	90.3226	128..1302
5DL_HC_UG0358	gnl|UG|Ta#S58862723	1	494	1	5	492	494	100.407	1..492
5DL_HC_UG0359	gnl|UG|Ta#S58863015	5	1721	1	123	1712	1713	100.058	3..1712
5DL_HC_UG0360	gnl|UG|Ta#S58863032	13	645	2	5	522	515	98.659	4..50,162..625
5DL_HC_UG0361	gnl|UG|Ta#S58863033	1	958	1	16	959	696	72.5756	71..764
5DL_HC_UG0362	gnl|UG|Ta#S58863085	1	1324	3	4	595	362	60.8403	159..205,1015..1327
5DL_HC_UG0363	gnl|UG|Ta#S58863100	1	715	1	11	721	721	100	1..721
5DL_HC_UG0364	gnl|UG|Ta#S58863101	1	1108	2	9	177	149	84.1808	30..112,1024..1088
5DL_HC_UG0365	gnl|UG|Ta#S58863196	1	901	1	23	903	789	87.3754	13..534,638..903
5DL_HC_UG0366	gnl|UG|Ta#S58863225	1	499	1	9	500	501	100.2	1..500
5DL_HC_UG0367	gnl|UG|Ta#S58863230	434	1977	6	34	1299	1104	84.9885	1..177,323..404,705..1548
5DL_HC_UG0368	gnl|UG|Ta#S58863352	1	1705	2	31	1667	1609	96.5207	4..752,790..1647
5DL_HC_UG0369	gnl|UG|Ta#S58863547	8	730	2	7	699	721	103.147	2..721
5DL_HC_UG0370	gnl|UG|Ta#S58863607	719	1791	3	4	538	524	97.3978	1..143,313..457,831..1062
5DL_HC_UG0371	gnl|UG|Ta#S58863638	2	1620	3	29	1562	1585	101.472	1..50,84..416..1615
5DL_HC_UG0372	gnl|UG|Ta#S58863661	151	883	1	11	736	736	100	1..736
5DL_HC_UG0373	gnl|UG|Ta#S58863668	96	993	2	12	368	360	97.8261	1..170,705..892
5DL_HC_UG0374	gnl|UG|Ta#S58863765	1	446	1	4	445	445	100	1..445
5DL_HC_UG0375	gnl|UG|Ta#S58863785	1	546	2	2	476	475	99.7899	2..262,331..543
5DL_HC_UG0376	gnl|UG|Ta#S58863915	652	1328	2	5	386	391	101.295	1..208,500..677
5DL_HC_UG0377	gnl|UG|Ta#S58864202	1	1794	5	9	757	578	76.354	473..1048
5DL_HC_UG0378	gnl|UG|Ta#S58864765	339	1262	2	5	895	825	92.1788	1..819
5DL_HC_UG0379	gnl|UG|Ta#S58864801	1	1519	4	14	749	699	93.3244	48..457..466,726..788,1142..1253,1418..1522
5DL_HC_UG0380	gnl|UG|Ta#S58864858	198	1114	1	29	921	856	92.9425	1..854
5DL_HC_UG0381	gnl|UG|Ta#S58865129	1	1909	2	18	1892	1908	100.846	1..1898
5DL_HC_UG0382	gnl|UG|Ta#S58865217	25	1990	3	32	1866	1746	93.5691	1..924,977..1431,1471..1831
5DL_HC_UG0383	gnl|UG|Ta#S58865292	1420	1887	1	2	471	471	100	1..471
5DL_HC_UG0384	gnl|UG|Ta#S58865337	33	1455	2	5	577	577	100	1..519,1369..1426
5DL_HC_UG0385	gnl|UG|Ta#S58865387	125	1204	4	17	881	629	71.3961	404..826,871..1075
5DL_HC_UG0386	gnl|UG|Ta#S58865591	30	1338	2	34	1246	1005	80.6581	3..1006
5DL_HC_UG0387	gnl|UG|Ta#S58865674	1	891	1	9	892	674	75.5605	1..672
5DL_HC_UG0388	gnl|UG|Ta#S58865716	704	1542	1	7	837	843	100.717	1..837
5DL_HC_UG0389	gnl|UG|Ta#S58865941	376	771	1	4	397	391	98.4887	4..394
5DL_HC_UG0390	gnl|UG|Ta#S58866035	1047	1288	1	4	240	240	100	1..240
5DL_HC_UG0391	gnl|UG|Ta#S58866149	1	879	3	25	862	879	101.972	1..830,862..909
5DL_HC_UG0392	gnl|UG|Ta#S58866432	11	1308	1	113	1302	1282	98.4639	1..1205..1278
5DL_HC_UG0393	gnl|UG|Ta#S58866764	841	1259	2	5	366	343	93.7158	19..120,185..425
5DL_HC_UG0394	gnl|UG|Ta#S58866945	108	980	3	24	680	634	93.2353	39..161,312..404,460..875
5DL_HC_UG0395	gnl|UG|Ta#S58866951	40	1198	2	13	1032	922	89.3411	1..668,797..1044
5DL_HC_UG0396	gnl|UG|Ta#S58867064	1	1150	3	28	982	966	98.3707	21..474,517..591,720..1150
5DL_HC_UG0397	gnl|UG|Ta#S58867812	1	218	1	7	216	216	100	1..216
5DL_HC_UG0398	gnl|UG|Ta#S58868350	1	1756	4	15	631	568	90.0158	225..457,645..755,1534..1753
5DL_HC_UG0399	gnl|UG|Ta#S58868521	1	615	1	7	610	616	100.984	1..231,232..459..610
5DL_HC_UG0400	gnl|UG|Ta#S58868531	223	849	1	8	626	626	100	1..626
5DL_HC_UG0401	gnl|UG|Ta#S58868546	1	156	1	3	156	102	65.3846	1..102
5DL_HC_UG0402	gnl|UG|Ta#S58868560	111	1259	2	2	404	404	100	1..196,941..1148
5DL_HC_UG0403	gnl|UG|Ta#S58868754	155	926	2	4	696	693	99.569	1..308,388..772
5DL_HC_UG0404	gnl|UG|Ta#S58868797	69	1029	3	13	938	962	102.559	1..957
5DL_HC_UG0405	gnl|UG|Ta#S58868924	121	1069	2	4	550	548	99.6364	1..464,863..946
5DL_HC_UG0406	gnl|UG|Ta#S58869094	1	1586	1	26	1583	1572	99.3051	1..1571
5DL_HC_UG0407	gnl|UG|Ta#S58869167	365	1076	1	11	711	713	100.281	1..711
5DL_HC_UG0408	gnl|UG|Ta#S58869195	1	1738	4	28	1501	1442	96.0693	1..333,338..1166,1205..1478
5DL_HC_UG0409	gnl|UG|Ta#S58869233	1	1252	1	20	1250	1253	100.24	1..1250
5DL_HC_UG0410	gnl|UG|Ta#S58869242	657	971	1	4	315	316	100.317	1..315
5DL_HC_UG0411	gnl|UG|Ta#S58869282	1	1082	1	38	1079	950	88.0445	1..227,362..1079
5DL_HC_UG0412	gnl|UG|Ta#S58869378	1	2371	1	40	2362	2372	100.423	1..2362
5DL_HC_UG0413	gnl|UG|Ta#S58869704	84	1591	2	19	1028	1035	100.681	1..570,1047..1504
5DL_HC_UG0414	gnl|UG|Ta#S58869732	1	1351	2	20	1118	894	79.9642	228..947,1178..1348
5DL_HC_UG0415	gnl|UG|Ta#S58869820	237	1257	1	30	1017	943	92.7237	6..946
5DL_HC_UG0416	gnl|UG|Ta#S58869846	268	713	1	4	444	447	100.676	1..444
5DL_HC_UG0417	gnl|UG|Ta#S58869856	643	3824	3	52	2756	2743	99.5283	1..166,181..800,1185..1342,1398..3187
5DL_HC_UG0418	gnl|UG|Ta#S58870021	187	503	1	2	319	319	100	1..319
5DL_HC_UG0419	gnl|UG|Ta#S58881781	1	774	2	11	716	710	99.162	1..306,368..771
5DL_HC_UG0420	gnl|UG|Ta#S58881846	1	1789	2	26	1432	1199	83.7291	172..705,1063..1722
5DL_HC_UG0421	gnl|UG|Ta#S58882278	95	501	1	2	409	405	99.022	5..409
5DL_HC_UG0422	gnl|UG|Ta#S58882872	1	496	1	6	492	311	63.2114	1..307
5DL_HC_UG0423	gnl|UG|Ta#S58882952	278	1552	2	25	1186	1182	99.6627	1..768,858..1269
5DL_HC_UG0424	gnl|UG|Ta#S58883050	104	1105	2	17	925	907	98.0541	1..52,133..986
5DL_HC_UG0425	gnl|UG|Ta#S58883143	175	1434	3	9	879	567	64.5051	1..129,417..641,750..958
5DL_HC_UG0426	gnl|UG|Ta#S58883210	1	894	2	8	841	845	100.476	1..534,581..887
5DL_HC_UG0427	gnl|UG|Ta#S58883545	1888	3649	5	8	963	962	99.8962	4..63,231..533,662..816,938..1189,1572..1758
5DL_HC_UG0428	gnl|UG|Ta#S58883788	522	1513	2	5	578	580	100.346	1..357,773..993
5DL_HC_UG0429	gnl|UG|Ta#S58883978	219	1194	2	25	933	821	87.9957	6..358,408..873
5DL_HC_UG0430	gnl|UG|Ta#S58884507	1012	2997	4	11	979	980	100.102	1..86,225..562,863..950,1523..1986
5DL_HC_UG0431	gnl|UG|Ta#S58884657	217	636	1	8	421	416	98.8124	6..421
5DL_HC_UG0432	gnl|UG|Ta#S58884832	162	590	1	7	427	429	100.468	1..427
5DL_HC_UG0433	gnl|UG|Ta#S58884903	1	1078	2	11	1065	1086	101.972	1..1084
5DL_HC_UG0434	gnl|UG|Ta#S58884959	826	1101	1	2	278	277	99.6403	3..278
5DL_HC_UG0435	gnl|UG|Ta#S58885284	1	513	2	2	280	280	100	1..114,347..512
5DL_HC_UG0436	gnl|UG|Ta#S58885554	1	590	1	8	564	406	71.9858	160..564
5DL_HC_UG0437	gnl|UG|Ta#S58886215	1	1335	5	13	677	499	73.7075	1..233,309..527,1011..1054
5DL_HC_UG0438	gnl|UG|Ta#S58886313	1	350	1	10	346	350	101.156	1..346
5DL_HC_UG0439	gnl|UG|Ta#S58886517	212	763	1	7	551	555	100.726	1..551
5DL_HC_UG0440	gnl|UG|Ta#S58886814	159	814	1	11	655	658	100.458	1..655
5DL_HC_UG0441	gnl|UG|Ta#S58887107	1	1140	4	22	1084	839	77.3985	1..476,779..1138
5DL_HC_UG0442	gnl|UG|Ta#S58887137	1	1256	3	38	1143	1148	100.437	1..329,365..531,624..1268
5DL_HC_UG0443	gnl|UG|Ta#S58887177	234	1128	2	4	390	295	75.641	1..294
5DL_HC_UG0444	gnl|UG|Ta#S58887184	84	2501	3	20	2061	2064	100.146	1..916..919,1256..1862,1892..2425
5DL_HC_UG0445	gnl|UG|Ta#S58887407	65	1333	1	20	1269	1267	99.8424	4..1269
5DL_HC_UG0446	gnl|UG|Ta#S58887519	1	2240	2	20	2107	2120	100.617	1..1711,1840..2235
5DL_HC_UG0447	gnl|UG|Ta#S58888004	2	426	1	9	421	427	101.425	2..421
5DL_HC_UG0448	gnl|UG|Ta#S58888013	1	316	1	3	316	316	100	1..316
5DL_HC_UG0449	gnl|UG|Ta#S58888057	549	1577	2	2	429	405	94.4056	4..163,780..1024
5DL_HC_UG0450	gnl|UG|Ta#S58888079	98	485	1	4	385	388	100.779	3..385
5DL_HC_UG0451	gnl|UG|Ta#S58888977	1	896	1	6	898	874	97.3274	1..359..412..873
5DL_HC_UG0452	gnl|UG|Ta#S58889018	23	683	1	11	666	482	72.3724	27..503
5DL_HC_UG0453	gnl|UG|Ta#S58889747	1	409	1	2	408	409	100.245	1..408
5DL_HC_UG0454	gnl|UG|Ta#S58889790	1	717	1	10	717	696	97.0711	28..717
5DL_HC_UG0455	gnl|UG|Ta#S58889868	1	766	2	14	521	521	100	1..242,488..766
5DL_HC_UG0456	gnl|UG|Ta#S58890101	146	907	1	6	761	751	98.6859	12..761
5DL_HC_UG0457	gnl|UG|Ta#S58890102	176	1144	1	41	967	972	100.517	1..967
5DL_HC_UG0458	gnl|UG|Ta#S58890184	1	1123	1	32	1123	1123	100	1..1123
5DL_HC_UG0459	gnl|UG|Ta#S58890194	1	714	2	6	451	441	97.7827	10..373,640..715
5DL_HC_UG0460	gnl|UG|Ta#S58890209	74	497	1	2	423	424	100.236	1..423
5DL_HC_UG0461	gnl|UG|Ta#S58890380	393	1097	2	4	477	458	96.0168	1..259,509..706
5DL_HC_UG0462	gnl|UG|Ta#S58890434	2	578	1	4	580	541	93.2759	1..35,79..580
5DL_HC_UG0463	gnl|UG|Ta#S58890531	1	1039	2	8	449	392	87.3051	1..131,720..978
5DL_HC_UG0464	gnl|UG|Ta#S58890647	142	1707	2	22	1565	1577	100.767	1..1321..1574
5DL_HC_UG0465	gnl|UG|Ta#S58890753	358	1397	2	4	751	750	99.8668	1..133,427..1035
5DL_HC_UG0466	gnl|UG|Ta#S58890859	244	619	1	3	368	374	101.63	2..368
5DL_HC_UG0467	gnl|UG|Ta#S58890969	1	2694	1	69	2694	2700	100.223	1..2694
5DL_HC_UG0468	gnl|UG|Ta#S58891315	73	1247	1	17	1169	1018	87.083	160..1169
5DL_HC_UG0469	gnl|UG|Ta#S58891320	159	828	3	6	407	385	94.5946	1..64,102..391,626..656
5DL_HC_UG0470	gnl|UG|Ta#S58891482	1	1558	2	31	1495	1496	100.067	1..434,501..1561
5DL_HC_UG0471	gnl|UG|Ta#S58891656	1	736	3	8	595	553	92.9412	1..211,392..733
5DL_HC_UG0472	gnl|UG|Ta#S58891937	1	927	3	21	749	734	97.9973	10..127,257..402,447..915
5DL_HC_UG0473	gnl|UG|Ta#S58892134	706	963	1	4	259	257	99.2278	1..257
5DL_HC_UG0474	gnl|UG|Ta#S58892236	59	637	2	4	288	286	99.3056	1..100,395..579
5DL_HC_UG0475	gnl|UG|Ta#S58892393	11	1354	2	31	1341	1356	101.119	1..1344
5DL_HC_UG0476	gnl|UG|Ta#S58892454	1	356	2	3	190	187	98.4211	1..132,302..356
5DL_HC_UG0477	gnl|UG|Ta#S58892596	302	1604	3	11	640	644	100.625	1..152,203..529,1143..1303
5DL_HC_UG0478	gnl|UG|Ta#S58892663	967	1441	1	4	475	475	100	1..475
5DL_HC_UG0479	gnl|UG|Ta#S58892843	6	2529	4	6	768	757	98.5677	1..321,610..733,1567..1710,2361..2523
5DL_HC_UG0480	gnl|UG|Ta#S58892856	1	241	1	3	242	242	100	1..242
5DL_HC_UG0481	gnl|UG|Ta#S58892979	880	1175	1	3	295	292	98.9831	1..274..292
5DL_HC_UG0482	gnl|UG|Ta#S58893074	456	1987	3	9	483	479	99.1718	5..40,127..416,1377..1529
5DL_HC_UG0483	gnl|UG|Ta#S58893237	115	1234	3	4	1062	1067	100.471	1..87,143..1118..1120
5DL_HC_UG0484	gnl|UG|Ta#S58893328	489	906	1	4	416	292	70.1923	1..292
5DL_HC_UG0485	gnl|UG|Ta#S58893934	3	1417	4	5	676	603	89.2012	34..114,541..875,1079..1263
5DL_HC_UG0486	gnl|UG|Ta#S58894165	1	1175	4	38	1098	874	79.5993	1..873
5DL_HC_UG0487	gnl|UG|Ta#S58894185	1	669	2	5	499	485	97.1944	1..382,547..648
5DL_HC_UG0488	gnl|UG|Ta#S58894204	1235	1697	2	2	330	326	98.7879	1..153,295..463
5DL_HC_UG0489	gnl|UG|Ta#S58894300	1	1023	2	30	912	914	100.219	1..751,862..1022
5DL_HC_UG0490	gnl|UG|Ta#S58894456	1	2031	1	58	2023	2037	100.692	1..2023
5DL_HC_UG0491	gnl|UG|Ta#S58894621	219	920	2	2	486	482	99.177	1..301,520..700
5DL_HC_UG0492	gnl|UG|Ta#S58894762	196	659	1	16	464	457	98.4914	10..464
5DL_HC_UG0493	gnl|UG|Ta#S58895067	1	2039	5	14	1462	1442	98.632	23..234,454..730,950..1082,1159..1287,1345..2024
5DL_HC_UG0494	gnl|UG|Ta#S58895184	1	1314	4	5	575	540	93.913	1..273,399..509,1028..1098,1227..1310
5DL_HC_UG0495	gnl|UG|Ta#S58895277	1	1247	3	7	1183	1203	101.691	1..1050,1093..1243
5DL_HC_UG0496	gnl|UG|Ta#S58895366	941	1258	1	4	316	309	97.7848	9..316
5DL_HC_UG0497	gnl|UG|Ta#S58895477	83	2666	6	10	1523	1253	82.2718	1..305,396..890,1073..1429,1747..1837
5DL_HC_UG0498	gnl|UG|Ta#S58895604	1	643	3	4	409	399	97.555	4..188,343..492,580..639
5DL_HC_UG0499	gnl|UG|Ta#S58895701	441	2011	3	5	859	844	98.2538	1..316,439..665,1274..1571
5DL_HC_UG0500	gnl|UG|Ta#S58895728	634	1462	2	10	649	649	100	1..201,398..845
5DL_HC_UG0501	gnl|UG|Ta#S58895929	403	2471	5	9	961	952	99.0635	1..46,108..281,381..715,843..1074,1911..2074
5DL_HC_UG0502	gnl|UG|Ta#S58896166	1	365	1	3	371	374	100.809	1..371
5DL_HC_UG0503	gnl|UG|Ta#S58896206	230	930	3	5	516	314	60.8527	385..695
5DL_HC_UG0504	gnl|UG|Ta#S58896208	389	2398	2	2	399	398	99.7494	1..298,1908..2005
5DL_HC_UG0505	gnl|UG|Ta#S58896227	288	1286	2	11	838	838	100	1..233,395..999
5DL_HC_UG0506	gnl|UG|Ta#S58896268	1	1316	3	19	1117	1110	99.3733	1..151,346..1303
5DL_HC_UG0507	gnl|UG|Ta#S58896320	1	1143	2	19	939	939	100	1..553,757..1139
5DL_HC_UG0508	gnl|UG|Ta#S58896614	578	928	1	2	350	313	89.4286	39..350
5DL_HC_UG0509	gnl|UG|Ta#S58896708	355	1052	2	3	554	549	99.0975	7..352,499..700
5DL_HC_UG0510	gnl|UG|Ta#S58896710	49	1113	2	4	685	687	100.292	1..442,811..1053
5DL_HC_UG0511	gnl|UG|Ta#S58896816	1	3522	7	99	2981	2502	83.9316	100..433,479..575,686..906,981..1383,2087..3523
5DL_HC_UG0512	gnl|UG|Ta#S58897022	14	582	1	5	572	535	93.5315	42..572
5DL_HC_UG0513	gnl|UG|Ta#S58897068	1	2705	2	8	1229	1220	99.2677	15..790,2262..2697
5DL_HC_UG0514	gnl|UG|Ta#S58897082	8	1189	3	6	669	669	100	1..108,321..568,868..1180
5DL_HC_UG0515	gnl|UG|Ta#S58897111	1	1471	3	4	883	888	100.566	1..265,580..890,1159..1465
5DL_HC_UG0516	gnl|UG|Ta#S58897129	1	744	2	6	642	628	97.8193	16..396,500..745
5DL_HC_UG0517	gnl|UG|Ta#S58897182	2	1299	2	15	1164	1167	100.258	1..394,520..1289
5DL_HC_UG0518	gnl|UG|Ta#S58897334	1	5354	8	48	4738	4672	98.607	1..940,991..1363,1443..2675,2908..3310,3422..3890,3994..4345,4388..4716,4767..5333
5DL_HC_UG0519	gnl|UG|Ta#S58897365	163	1444	3	16	1088	962	88.4191	1..415,503..603,706..1150
5DL_HC_UG0520	gnl|UG|Ta#S58898474	1	1334	5	20	1041	786	75.5043	53..296,510..1050
5DL_HC_UG0521	gnl|UG|Ta#S58899251	1	242	1	2	242	192	79.3388	51..242
5DL_HC_UG0522	gnl|UG|Ta#S58899259	676	1726	2	3	670	574	85.6716	1..268,651..956
5DL_HC_UG0523	gnl|UG|Ta#S58899269	2	973	3	19	581	528	90.8778	284..495,661..974
5DL_HC_UG0524	gnl|UG|Ta#S58899394	304	683	2	2	283	270	95.4064	3..97,196..323,332..378
5DL_HC_UG0525	gnl|UG|Ta#S58899418	167	1068	3	11	583	533	91.4237	1..84,344..417,481..854
5DL_HC_UG0526	gnl|UG|Ta#S58899451	1	2277	2	66	2188	1916	87.5686	276..1339,1426..2274
5DL_HC_UG0527	gnl|UG|Ta#S58899496	205	2181	5	31	1574	1429	90.7878	138..201,300..1457,1715..1851,1905..1955
5DL_HC_UG0528	gnl|UG|Ta#S58899523	493	1046	2	6	488	488	100	1..137,201..551
5DL_HC_UG0529	gnl|UG|Ta#S58899541	1	1301	4	21	1079	1096	101.576	1..216,391..566,611..1308
5DL_HC_UG0530	gnl|UG|Ta#S58899688	60	942	2	4	725	476	65.6552	11..43,97..264,509..783
5DL_HC_UG0531	gnl|UG|Ta#S58899690	750	1219	2	3	404	405	100.248	1..192,257..349,350..468
5DL_HC_UG0532	gnl|UG|Ta#S58900264	276	640	1	10	380	370	97.3684	1..369
5DL_HC_UG0533	gnl|UG|Ta#S58900410	1	524	1	10	524	528	100.763	1..524
5DL_HC_UG0534	gnl|UG|Ta#S58901163	164	1439	4	7	690	679	98.4058	1..177,452..569,688..907,1116..1278
5DL_HC_UG0535	gnl|UG|Ta#S58901244	111	2378	4	21	1753	1585	90.4164	9..290,658..1310,1453..1833..2094
5DL_HC_UG0536	gnl|UG|Ta#S58901271	1	1122	3	19	905	811	89.6133	51..193..321,417..953
5DL_HC_UG0537	gnl|UG|Ta#S58901293	103	1623	2	8	995	957	96.1809	1..954
5DL_HC_UG0538	gnl|UG|Ta#S58901577	102	1674	4	22	1295	1219	94.1313	1..463,628..941,1071..1507
5DL_HC_UG0539	gnl|UG|Ta#S58901754	1	1378	4	16	978	951	97.2393	26..181,248..340,485..597,793..1375
5DL_HC_UG0540	gnl|UG|Ta#S58901781	427	791	1	4	370	370	100	1..370
5DL_HC_UG0541	gnl|UG|Ta#S58901861	4	777	2	15	692	618	89.3064	74..376,452..765
5DL_HC_UG0542	gnl|UG|Ta#S58902162	34	897	2	6	800	614	76.75	1..271,526..868
5DL_HC_UG0543	gnl|UG|Ta#S58902182	261	1995	2	24	1549	1553	100.258	1..1405,1591..1734
5DL_HC_UG0544	gnl|UG|Ta#S58902295	1	962	2	21	804	804	100	1..650,809..959
5DL_HC_UG0545	gnl|UG|Ta#S58903574	1	726	2	4	697	726	104.161	1..722
5DL_HC_UG0546	gnl|UG|Ta#S58903795	1	1483	3	8	1296	1282	98.9198	29..178..648,747..804,880..1469
5DL_HC_UG0547	gnl|UG|Ta#S58904074	29	1173	2	26	1118	1117	99.9106	1..390,424..1147
5DL_HC_UG0548	gnl|UG|Ta#S58904252	1	198	1	5	198	199	100.505	1..198
5DL_HC_UG0549	gnl|UG|Ta#S58904255	1221	1640	1	5	418	420	100.478	1..418
5DL_HC_UG0550	gnl|UG|Ta#S58904377	1	1499	2	45	1465	1465	100	3..188,230..1505
5DL_HC_UG0551	gnl|UG|Ta#S58904463	1163	1988	1	38	830	665	80.1205	1..665
5DL_HC_UG0552	gnl|UG|Ta#S58904874	448	1202	2	6	689	685	99.4194	10..427,494..755
5DL_HC_UG0553	gnl|UG|Ta#S58904947	118	2898	4	18	1627	1582	97.2342	6..350,1152..1330,1364..1637..1696,2081..2380..2801
5DL_HC_UG0554	gnl|UG|Ta#S58905005	1	512	1	7	512	354	69.1406	71..391..424
5DL_HC_UG0555	gnl|UG|Ta#S58905198	200	1666	6	21	1219	822	67.4323	1..318,805..861,944..1322,1404..1467
5DL_HC_UG0556	gnl|UG|Ta#S58906048	1	2881	6	43	2761	2810	101.775	1..254,295..2843
5DL_HC_UG0557	gnl|UG|Ta#S58906092	1	1215	2	37	1131	1135	100.354	1..156,242..1215
5DL_HC_UG0558	gnl|UG|Ta#S58906556	1	2231	5	31	1772	1618	91.3093	578..2132,2177..2236
5DL_HC_UG0559	gnl|UG|Ta#S58907622	1880	2930	1	31	1050	1044	99.4286	1..1040
5DL_HC_UG0560	gnl|UG|Ta#S58909855	2	2064	3	28	1702	1540	90.4818	7..384,896..2051
5DL_HC_UG0561	gnl|UG|Ta#S58910125	221	1215	2	5	772	674	87.3057	1..320,544..725..897
5DL_HC_UG0562	gnl|UG|Ta#S58910534	108	1457	2	41	1284	1253	97.5857	1..48,64..1246
5DL_HC_UG0563	gnl|UG|Ta#S58911906	2	881	3	8	832	536	64.4231	313..569,583..859
5DL_HC_UG0564	gnl|UG|Ta#S58912922	9	1623	1	62	1616	1584	98.0198	1..1084,1120..1616
5DL_HC_UG0565	gnl|UG|Ta#S58912986	1	835	2	2	232	195	84.0517	1..190
5DL_HC_UG0566	gnl|UG|Ta#S58913016	1	1035	1	62	1034	1037	100.29	1..1034
5DL_HC_UG0567	gnl|UG|Ta#S58913052	1	269	1	3	271	271	100	1..271
5DL_HC_UG0568	gnl|UG|Ta#S58913084	1	757	2	26	542	545	100.554	1..338,550..753
5DL_HC_UG0569	gnl|UG|Ta#S58913146	7	1014	3	29	894	588	65.7718	341..492,566..1000
5DL_HC_UG0570	gnl|UG|Ta#S58913176	1	906	1	41	906	904	99.7792	1..903
5DL_HC_UG0571	Hv#S12495457	1	509	2	13	450	437	97.1111	18..139,194..504
5DL_HC_UG0572	Hv#S12497579	1	717	3	4	420	420	100	1..117,313..575,683..722
5DL_HC_UG0573	Hv#S12521746	1	412	2	5	346	346	100	1..96,162..411
5DL_HC_UG0574	Hv#S12526368	27	487	2	12	412	414	100.485	1..205,249..455
5DL_HC_UG0575	Hv#S12530601	1	741	3	27	613	489	79.7716	260..650,653..743
5DL_HC_UG0576	Hv#S12545123	2	608	1	6	605	607	100.331	1..605
5DL_HC_UG0577	Hv#S12554483	118	766	2	7	539	523	97.0315	18..420,527..645
5DL_HC_UG0578	Hv#S12558541	83	779	3	26	584	586	100.342	1..53,163..695
5DL_HC_UG0579	Hv#S12559145	313	658	2	3	311	311	100	1..250,287..347
5DL_HC_UG0580	Hv#S12559463	308	880	2	6	467	469	100.428	1..105,221..579
5DL_HC_UG0581	Hv#S12559823	195	662	1	9	468	468	100	1..468
5DL_HC_UG0582	Hv#S12560087	117	685	2	8	342	342	100	1..50,278..569
5DL_HC_UG0583	Hv#S12564192	2	1740	4	18	1125	1042	92.6222	167..801,1044..1194,1484..1735
5DL_HC_UG0584	Hv#S12604683	34	593	3	8	431	301	69.8376	45..175,267..319,426..542
5DL_HC_UG0585	Hv#S12605905	25	568	2	7	468	308	65.812	1..43,285..547
5DL_HC_UG0586	Hv#S12629600	66	621	3	6	450	331	73.5556	93..323,463..558
5DL_HC_UG0587	Hv#S12634347	24	190	1	5	157	157	100	1..157
5DL_HC_UG0588	Hv#S12642479	63	678	1	17	616	551	89.4481	67..616
5DL_HC_UG0589	Hv#S12672219	1	300	2	9	295	200	67.7966	1..200
5DL_HC_UG0590	Hv#S12682874	93	626	1	5	536	536	100	1..536
5DL_HC_UG0591	Hv#S12696724	1	653	1	10	651	652	100.154	1..651
5DL_HC_UG0592	Hv#S12698391	1	604	2	9	565	567	100.354	1..441,477..600
5DL_HC_UG0593	Hv#S12699292	334	536	1	2	202	191	94.5545	12..202
5DL_HC_UG0594	Hv#S12707613	2	44	1	2	43	43	100	1..43
5DL_HC_UG0595	Hv#S12716856	396	602	1	2	155	156	100.645	1..155
5DL_HC_UG0596	Hv#S12719877	70	1307	3	11	758	760	100.264	1..117,522..900..902,975..1234
5DL_HC_UG0597	Hv#S12763099	12	651	1	5	638	641	100.47	1..638
5DL_HC_UG0598	Hv#S12763525	75	469	1	12	393	337	85.7506	52..387
5DL_HC_UG0599	Hv#S12831607	21	535	3	21	395	308	77.9747	1..81,155..282,388..484
5DL_HC_UG0600	Hv#S12832855	263	486	1	3	220	189	85.9091	5..192
5DL_HC_UG0601	Hv#S12843584	305	543	1	4	239	239	100	2..239
5DL_HC_UG0602	Hv#S12856975	1	604	1	26	601	604	100.499	1..332,333..601
5DL_HC_UG0603	Hv#S18323797	560	3629	5	14	1187	846	71.2721	276..362,847..1025,1363..1938
5DL_HC_UG0604	Hv#S21599900	272	577	1	4	303	303	100	1..303
5DL_HC_UG0605	Hv#S22987263	1	409	1	3	406	392	96.5517	15..406
5DL_HC_UG0606	Hv#S39523012	675	3862	3	6	753	669	88.8446	2322..2474,2659..3173
5DL_HC_UG0607	Hv#S39523333	181	912	3	12	510	495	97.0588	1..227,261..316,514..723
5DL_HC_UG0608	Hv#S39523377	1	1653	4	10	848	609	71.816	765..930,1216..1655
5DL_HC_UG0609	Hv#S39523497	401	1640	1	20	1244	826	66.3987	158..317,376..519,529..704..726,804..928,1016..1214
5DL_HC_UG0610	Hv#S39523559	878	1628	2	7	450	433	96.2222	1..399,703..735
5DL_HC_UG0611	Hv#S39523573	2	3881	4	47	2193	1708	77.8842	429..1546,3297..3884
5DL_HC_UG0612	Hv#S39523644	970	1305	2	2	294	291	98.9796	7..180,224..337
5DL_HC_UG0613	Hv#S39523746	398	1983	5	30	947	690	72.8617	9..417,651..923
5DL_HC_UG0614	Hv#S39523857	1642	2036	1	2	387	349	90.1809	1..275,314..387
5DL_HC_UG0615	Hv#S39524035	5	1263	3	3	271	255	94.0959	14..114,871..970,1211..1264
5DL_HC_UG0616	Hv#S39524051	50	1365	3	8	1168	1171	100.257	1..125,176..301,380..1296
5DL_HC_UG0617	Hv#S39524257	287	2016	3	5	501	500	99.8004	1..61,1193..1525,1624..1728
5DL_HC_UG0618	Hv#S39524420	4273	4440	1	2	144	144	100	1..144
5DL_HC_UG0619	Hv#S39524446	271	2263	6	10	1342	914	68.1073	1..157,197..588,689..865,1711..1790,1883..1987
5DL_HC_UG0620	Hv#S39524459	2	4272	5	42	3816	2914	76.3627	1..118,713..1212,1384..2279,2451..2612,2628..3101,3463..3607,3682..4295
5DL_HC_UG0621	Hv#S39524486	309	2940	5	41	1580	1096	69.3671	562..817,908..1002,1003..1237,1238..1745
5DL_HC_UG0622	Hv#S39524649	131	1754	6	27	950	746	78.5263	217..289,377..818,1323..1415,1480..1611
5DL_HC_UG0623	Hv#S39524746	174	2505	4	23	1719	1727	100.465	1..166,606..761,859..1822,1899..2328
5DL_HC_UG0624	Hv#S39524764	387	893	2	5	393	389	98.9822	1..317,318..349,450..486
5DL_HC_UG0625	Hv#S39524765	1284	1848	1	13	564	564	100	1..564
5DL_HC_UG0626	Hv#S39524893	1612	3981	3	3	667	544	81.5592	122..237,1856..2065,2152..2369
5DL_HC_UG0627	Hv#S39524926	4	1066	2	7	885	853	96.3842	33..500,681..1060
5DL_HC_UG0628	Hv#S39525038	207	654	1	11	398	336	84.4221	64..398
5DL_HC_UG0629	Hv#S39525047	2	1649	3	42	1605	1633	101.745	2..68,99..1495..1647
5DL_HC_UG0630	Hv#S39525142	7	2728	3	36	958	918	95.8246	124..776,2456..2718
5DL_HC_UG0631	Hv#S39525290	390	499	1	2	113	105	92.9204	1..105
5DL_HC_UG0632	Hv#S39525418	688	1127	1	2	443	324	73.1377	118..441
5DL_HC_UG0633	Hv#S39525686	95	1777	4	27	1421	1382	97.2555	225..1514,1597..1687
5DL_HC_UG0634	Hv#S39525720	777	1755	4	18	756	660	87.3016	213..820,930..974
5DL_HC_UG0635	Hv#S39525746	435	1242	3	4	343	243	70.8455	567..806
5DL_HC_UG0636	Hv#S39525961	381	1171	2	16	725	652	89.931	77..244,312..792
5DL_HC_UG0637	Hv#S39526015	2	1574	3	16	1281	795	62.0609	561..1343
5DL_HC_UG0638	Hv#S39526100	86	2211	3	29	1881	1788	95.0558	3..357,505..642,737..2025
5DL_HC_UG0639	Hv#S39526215	2	1826	5	14	1415	1359	96.0424	62..239,489..679,828..1574,1595..1833
5DL_HC_UG0640	Hv#S39526295	536	1890	3	4	801	803	100.25	1..283,600..997,1235..1354
5DL_HC_UG0641	Hv#S39526320	113	1113	2	2	285	285	100	1..233,949..1000
5DL_HC_UG0642	Hv#S39526395	6	1533	3	8	776	653	84.1495	116..230,421..866,1445..1536
5DL_HC_UG0643	Hv#S39526423	744	3180	7	13	1539	1478	96.0364	9..196,347..883,1003..1083,1455..2034,2338..2426
5DL_HC_UG0644	Hv#S39526468	756	895	1	7	140	140	100	1..140
5DL_HC_UG0645	Hv#S39526482	153	3329	7	27	2277	1774	77.9095	778..1039,1358..1710,1780..2862,3106..3167
5DL_HC_UG0646	Hv#S39526582	2034	2410	2	4	244	177	72.541	1..177
5DL_HC_UG0647	Hv#S39526655	54	2247	5	16	1456	1442	99.0385	18..144,657..1082,1195..1491,1548..1885,1950..2200
5DL_HC_UG0648	Hv#S39527050	2	1814	6	21	1137	1139	100.176	4..116,135..175,351..529,781..1157,1335..1464,1510..1802
5DL_HC_UG0649	Hv#S39527148	1	831	2	18	782	705	90.1535	80..635,686..832
5DL_HC_UG0650	Hv#S39527183	13	584	1	14	570	492	86.3158	1..350,432..570
5DL_HC_UG0651	Hv#S39527261	249	974	2	5	658	649	98.6322	14..431,499..725
5DL_HC_UG0652	Hv#S39527300	1	2847	6	23	2037	1742	85.5179	19..82,240..693,736..944..1207,1260..1604,2093..2398,2745..2843
5DL_HC_UG0653	Hv#S39527590	114	1396	3	9	1103	850	77.0626	337..1143,1229..1269
5DL_HC_UG0654	Hv#S39527592	434	866	1	12	434	433	99.7696	1..431
5DL_HC_UG0655	Hv#S39527697	2	755	2	12	325	329	101.231	1..260,687..751
5DL_HC_UG0656	Hv#S41545066	1	700	2	8	695	702	101.007	1..702
5DL_HC_UG0657	Hv#S41545705	1	609	1	12	614	614	100	1..614
5DL_HC_UG0658	Hv#S41549330	1	558	2	11	550	498	90.5455	1..494
5DL_HC_UG0659	Hv#S41551162	35	484	2	4	412	411	99.7573	1..328,368..450
5DL_HC_UG0660	Hv#S41556767	1	666	2	5	380	229	60.2632	432..660
5DL_HC_UG0661	Hv#S41558913	1	582	1	12	579	458	79.1019	123..579
5DL_HC_UG0662	Hv#S41560396	1	530	1	10	531	532	100.188	1..531
5DL_HC_UG0663	Hv#S41563241	15	659	1	20	639	424	66.3537	1..421
5DL_HC_UG0664	Hv#S47420337	807	2703	3	4	547	494	90.3108	7..245,1229..1339,1742..1883
5DL_HC_UG0665	Hv#S48848065	235	627	1	8	387	393	101.55	1..387
5DL_HC_UG0666	Hv#S48849539	1	260	1	3	241	241	100	1..241
5DL_HC_UG0667	Hv#S58577992	56	1173	4	8	847	670	79.1027	458..1127
5DL_HC_UG0668	Hv#S58578024	1	1238	2	11	967	663	68.5626	270..441,763..1253
5DL_HC_UG0669	Hv#S58578086	710	2187	4	27	1088	1078	99.0809	4..269,405..497,527..586..1091,1321..1473
5DL_HC_UG0670	Hv#S58578146	213	1310	2	9	1086	722	66.4825	365..1082..1086
5DL_HC_UG0671	Hv#S58578359	567	1178	1	3	612	588	96.0784	9..596
5DL_HC_UG0672	Hv#S58578397	944	1229	1	2	283	275	97.1731	1..275
5DL_HC_UG0673	Hv#S58578458	667	1924	3	6	682	593	86.9501	1..358,1016..1248
5DL_HC_UG0674	Hv#S58578532	554	921	1	4	373	238	63.807	1..237
5DL_HC_UG0675	Hv#S58578606	494	1163	2	3	466	463	99.3562	1..128,334..668
5DL_HC_UG0676	Hv#S58578637	256	1581	2	149	1181	935	79.1702	240..682,822..1308
5DL_HC_UG0677	Hv#S58578731	111	941	3	14	768	766	99.7396	7..53,94..643,668..832
5DL_HC_UG0678	Hv#S58578909	1061	4009	4	8	1000	884	88.4	114..392,903..1189,2544..2587,2663..2931
5DL_HC_UG0679	Hv#S58578936	978	1898	2	6	535	533	99.6262	4..202,583..914
5DL_HC_UG0680	Hv#S58578945	1	1331	1	25	1335	1338	100.225	1..1335
5DL_HC_UG0681	Hv#S58578974	169	1570	3	21	1217	1219	100.164	1..572..760,838..965,966..1225,1333..1401
5DL_HC_UG0682	Hv#S58579004	1	1441	4	7	1055	838	79.4313	320..383,466..1104,1297..1426
5DL_HC_UG0683	Hv#S58579240	124	1446	3	9	1097	905	82.4977	151..416,558..1128,1214..1281
5DL_HC_UG0684	Hv#S58579396	144	2549	7	14	1431	1175	82.1104	320..359,586..788,1326..2039,2095..2242,2315..2384
5DL_HC_UG0685	Hv#S58579491	10	1947	4	4	472	320	67.7966	1..246,564..635
5DL_HC_UG0686	Hv#S58579497	345	1164	4	28	739	666	90.1218	95..175,227..809
5DL_HC_UG0687	Hv#S58579509	988	1236	1	4	249	249	100	1..249
5DL_HC_UG0688	Hv#S58579616	524	1434	4	6	443	432	97.5169	1..40,237..398,458..547,774..913
5DL_HC_UG0689	Hv#S58579762	2211	3599	2	49	144	104	72.2222	1285..1388
5DL_HC_UG0690	Hv#S58579894	148	4169	2	51	2512	2519	100.279	1..100,1632..3691..4043
5DL_HC_UG0691	Hv#S58580032	452	1279	3	10	670	673	100.448	1..91,137..562,660..812
5DL_HC_UG0692	Hv#S58580055	224	1213	2	11	927	863	93.096	1..518,594..932
5DL_HC_UG0693	Hv#S58580140	57	1321	3	43	1127	1060	94.055	178..235,266..1257
5DL_HC_UG0694	Hv#S58580146	67	1907	5	21	1661	1349	81.2161	333..400,498..1302,1338..1389,1402..1818
5DL_HC_UG0695	Hv#S58580340	17	1076	3	4	713	590	82.7489	19..246,702..1060
5DL_HC_UG0696	Hv#S58580458	868	3497	5	28	2406	1949	81.0058	1..667,1301..2579
5DL_HC_UG0697	Hv#S58580536	40	647	1	9	609	617	101.314	3..609
5DL_HC_UG0698	Hv#S58580546	391	1150	3	3	521	522	100.192	1..226,361..490,594..682..758
5DL_HC_UG0699	Hv#S58580560	248	2314	2	23	1990	1971	99.0452	22..1604,1680..2064
5DL_HC_UG0700	Hv#S58580616	865	2738	4	11	1231	1001	81.316	1..262,600..854,1100..1372,1675..1881
5DL_HC_UG0701	Hv#S58580658	1650	1800	1	3	151	144	95.3642	1..144
5DL_HC_UG0702	Hv#S58580759	453	1494	3	5	830	663	79.8795	1..260,470..528,634..907,974..1040
5DL_HC_UG0703	Hv#S58580804	457	935	2	8	377	361	95.756	6..216,332..481
5DL_HC_UG0704	Hv#S58580844	399	1495	2	2	386	330	85.4922	57..143,854..1096
5DL_HC_UG0705	Hv#S58580855	10	1259	4	22	1047	838	80.0382	1..206,372..999
5DL_HC_UG0706	Hv#S58580888	55	797	1	14	768	620	80.7292	32..397,517..768
5DL_HC_UG0707	Hv#S58580998	211	1319	5	27	904	652	72.1239	4..202,246..360,413..749
5DL_HC_UG0708	Hv#S58581000	2	1577	5	53	1457	999	68.5655	87..233,719..1567
5DL_HC_UG0709	Hv#S58581060	27	1368	3	10	1029	628	61.0301	620..1236
5DL_HC_UG0710	Hv#S58581264	2236	2956	1	2	727	645	88.7208	1..194,278..727
5DL_HC_UG0711	Hv#S58581434	604	2526	6	17	708	538	75.9887	686..828,1358..1713,1863..1895
5DL_HC_UG0712	Hv#S58581586	463	3189	5	9	990	608	61.4141	423..551,723..1011,2354..2440..2482,2527..2586
5DL_HC_UG0713	Hv#S58581668	214	1849	4	9	963	723	75.0779	295..364,482..909,1414..1637
5DL_HC_UG0714	Hv#S58581803	3	1094	3	29	832	785	94.351	226..953,1030..1081
5DL_HC_UG0715	Hv#S58581881	636	1044	2	3	372	373	100.269	1..260,294..403
5DL_HC_UG0716	Hv#S58582026	4	1918	4	18	1456	940	64.5604	546..1023,1265..1364,1560..1916
5DL_HC_UG0717	Hv#S58582305	870	1697	3	5	689	705	102.322	1..312,432..824
5DL_HC_UG0718	Hv#S58582385	382	1444	2	24	1018	996	97.8389	1..116,176..1053
5DL_HC_UG0719	Hv#S58582429	274	886	2	8	553	559	101.085	3..154,209..607
5DL_HC_UG0720	Hv#S58582721	384	1407	3	21	906	908	100.221	1..300,352..614,682..1024
5DL_HC_UG0721	Hv#S58582771	631	993	2	4	321	320	99.6885	1..55,97..360
5DL_HC_UG0722	Hv#S58582810	54	1159	3	7	600	452	75.3333	589..936,1000..1102
5DL_HC_UG0723	Hv#S58582876	455	3380	5	31	2762	2796	101.231	6..1474,1531..2265,2344..2915
5DL_HC_UG0724	Hv#S58583017	1387	3827	5	8	565	345	61.0619	1..45,837..895,1438..1481,2244..2440
5DL_HC_UG0725	Hv#S58583026	380	1016	1	10	623	431	69.1814	1..421
5DL_HC_UG0726	Hv#S58583112	1	1330	3	8	489	417	85.2761	790..990,1127..1337
5DL_HC_UG0727	Hv#S58583141	500	3011	4	17	2018	1963	97.2745	1..436,578..887,995..1788,2088..2503
5DL_HC_UG0728	Hv#S58583156	618	2266	5	7	883	764	86.5232	4..312,358..548,1139..1300,1553..1647
5DL_HC_UG0729	Hv#S58583158	234	703	1	9	470	360	76.5957	99..458
5DL_HC_UG0730	Hv#S58583186	390	1661	4	5	897	775	86.3991	121..380,579..796,831..929,1081..1277
5DL_HC_UG0731	Hv#S58583224	144	1413	3	4	504	377	74.8016	742..990,1142..1268
5DL_HC_UG0732	Hv#S58583294	55	1620	5	9	804	637	79.2289	1..125,277..330,377..496,1230..1565
5DL_HC_UG0733	Hv#S58583461	99	1539	3	19	1043	727	69.7028	470..874,1118..1437
5DL_HC_UG0734	Hv#S58583506	99	609	1	6	514	445	86.5759	72..514
5DL_HC_UG0735	Hv#S58583593	624	826	1	5	203	203	100	1..203
5DL_HC_UG0736	Hv#S58583723	774	1697	2	5	790	474	60	33..280,404..625
5DL_HC_UG0737	Hv#S58583856	549	2658	6	14	1246	909	72.9535	579..744,945..1131,1356..1669,1862..2102
5DL_HC_UG0738	Hv#S58583873	269	1597	4	20	994	939	94.4668	300..1115,1207..1319
5DL_HC_UG0739	Hv#S58583939	227	2451	6	25	1839	1227	66.721	71..217,317..650,1214..1864..1866,2136..2225
5DL_HC_UG0740	Hv#S58583950	2858	4608	3	7	935	824	88.1283	1..459,1388..1750
5DL_HC_UG0741	Hv#S58583974	1387	2303	1	15	915	920	100.546	1..915
5DL_HC_UG0742	Hv#S58584247	393	1268	1	26	876	880	100.457	1..876
5DL_HC_UG0743	Hv#S58584335	1	653	2	8	546	529	96.8864	9..235,333..634
5DL_HC_UG0744	Hv#S58584481	1	1425	6	27	1289	1213	94.104	81..304,340..781,816..898,969..1420
5DL_HC_UG0745	Hv#S58584515	1020	1539	2	6	361	239	66.205	3..91,368..516
5DL_HC_UG0746	Hv#S58584578	401	1983	1	22	1568	1606	102.423	1..1568
5DL_HC_UG0747	Hv#S58584774	2	921	3	11	684	432	63.1579	374..658,772..916
5DL_HC_UG0748	Hv#S58584792	215	1369	2	5	594	593	99.8316	6..226,767..1134
5DL_HC_UG0749	Hv#S58584804	1	1045	3	6	783	591	75.4789	371..656,740..1042
5DL_HC_UG0750	Hv#S58585205	291	690	1	3	400	402	100.5	1..400
5DL_HC_UG0751	Hv#S58585251	15	1377	3	21	1237	1184	95.7154	190..1357
5DL_HC_UG0752	Hv#S58585286	629	2722	5	8	1225	1217	99.3469	6..94,595..787,838..1115,1178..1296,1559..2096
5DL_HC_UG0753	Hv#S58585424	651	1699	3	4	552	549	99.4565	1..76,206..348,776..916..967..1103
5DL_HC_UG0754	Hv#S58585460	26	3386	7	95	2918	2610	89.4448	558..1035,1124..2469,2500..2670,2752..3356
5DL_HC_UG0755	Hv#S58585465	88	1260	3	60	1057	798	75.4967	274..987,1079..1157
5DL_HC_UG0756	Hv#S58585483	245	4487	7	10	1046	928	88.7189	1..215,359..493,1354..1921
5DL_HC_UG0757	Hv#S58585559	132	579	2	2	142	86	60.5634	50..89,398..442
5DL_HC_UG0758	Hv#S58585576	225	3205	6	21	2090	1261	60.3349	1426..2637,2933..2972
5DL_HC_UG0759	Hv#S58586161	866	2161	2	7	1252	772	61.6613	225..995
5DL_HC_UG0760	Hv#S58586268	2	762	2	7	662	611	92.2961	159..769
5DL_HC_UG0761	Hv#S58586271	8	2265	3	33	1933	1672	86.4977	523..1303,1372..2259
5DL_HC_UG0762	Hv#S58586275	441	1186	1	5	744	745	100.134	1..744
5DL_HC_UG0763	Hv#S58586334	1185	3312	2	2	741	741	100	1..337,1733..2136
5DL_HC_UG0764	Hv#S58586367	128	1800	4	20	1538	1566	101.821	1..620,727..1660
5DL_HC_UG0765	Hv#S58586378	121	1322	3	6	1002	1012	100.998	1..57,251..1199
5DL_HC_UG0766	Hv#S58586382	708	1556	3	19	736	535	72.6902	1..83,159..609
5DL_HC_UG0767	Hv#S58586392	315	1048	3	15	573	569	99.3019	1..262,363..425,487..728
5DL_HC_UG0768	Hv#S58586474	6	2039	5	14	1150	1081	94	1..169,851..891,1032..1472,1604..2028
5DL_HC_UG0769	Hv#S58586475	1559	2287	2	5	415	412	99.2771	5..324,642..730
5DL_HC_UG0770	Hv#S58586477	235	1498	3	13	897	776	86.5106	282..1002,1208..1261
5DL_HC_UG0771	Hv#S58586538	1	1323	4	6	616	615	99.8377	1..87,393..544,745..1058,1255..1313
5DL_HC_UG0772	Hv#S58586725	1217	3163	1	40	1941	1945	100.206	1..1941
5DL_HC_UG0773	Hv#S58586761	491	1121	2	13	502	414	82.4701	1..412
5DL_HC_UG0774	Hv#S58586810	221	2389	2	60	1493	1348	90.288	3..64,739..2021
5DL_HC_UG0775	Hv#S58586966	207	2572	3	9	852	617	72.4178	1499..1622,1755..2138,2234..2340
5DL_HC_UG0776	Hv#S58587204	2023	3326	4	7	782	579	74.0409	1..444,841..968
5DL_HC_UG0777	Hv#S58587266	1028	1529	2	4	496	447	90.121	71..516
5DL_HC_UG0778	Hv#S58587299	293	1680	1	37	1377	1234	89.6151	147..1377
5DL_HC_UG0779	Hv#S58587581	1145	3050	3	10	1596	1477	92.5439	1..332,702..1023,1092..1903
5DL_HC_UG0780	Hv#S58587668	139	697	2	6	454	378	83.2599	183..549
5DL_HC_UG0781	Hv#S58587690	19	2263	4	11	1822	1205	66.1361	1..506,671..1099,1904..2171
5DL_HC_UG0782	Hv#S58587823	425	3929	5	24	2785	1983	71.2029	1108..1188,1374..2127,2137..2642,2745..2926,3046..3500
5DL_HC_UG0783	Hv#S58587909	107	1616	3	5	868	522	60.1382	506..1025
5DL_HC_UG0784	Hv#S58588074	333	1906	1	35	1572	1391	88.486	1..534..582,593..690,862..1067,1068..1307,1308..1572
5DL_HC_UG0785	Hv#S58588150	284	1801	4	13	783	750	95.7854	1..76,139..476,1120..1320,1387..1520
5DL_HC_UG0786	Hv#S58588156	69	1659	2	4	522	409	78.3525	1179..1587
5DL_HC_UG0787	Hv#S58588241	1220	1574	2	4	325	270	83.0769	1..268
5DL_HC_UG0788	Hv#S58588400	1	863	2	30	813	529	65.0677	287..635,685..862
5DL_HC_UG0789	Hv#S58588420	58	1453	6	19	819	503	61.4164	440..548,599..682,718..936,1101..1190
5DL_HC_UG0790	Hv#S58588449	13	878	1	7	863	860	99.6524	3..137,139..308,309..863
5DL_HC_UG0791	Hv#S58588617	18	1282	2	10	1028	767	74.6109	498..1259
5DL_HC_UG0792	Hv#S58588819	340	1895	4	8	877	569	64.8803	467..608,918..1109,1321..1548
5DL_HC_UG0793	Hv#S58589028	329	631	1	7	302	302	100	1..302
5DL_HC_UG0794	Hv#S58589036	14	2719	8	43	1960	1313	66.9898	307..963,1905..2295,2372..2527,2565..2633,2645..2681
5DL_HC_UG0795	Hv#S58589113	2	1305	3	14	894	753	84.2282	99..354,633..1045,1182..1265
5DL_HC_UG0796	Hv#S58589138	24	1409	4	14	574	521	90.7666	760..1023,1085..1146,1192..1384
5DL_HC_UG0797	Hv#S58589176	36	1737	2	30	1703	1716	100.763	1..1710
5DL_HC_UG0798	Hv#S58589242	1	1460	4	14	975	643	65.9487	348..384,864..1467
5DL_HC_UG0799	Hv#S58589728	1019	1230	2	2	185	185	100	1..99,122..207
5DL_HC_UG0800	Hv#S58589808	556	2438	5	14	1255	1214	96.7331	1..146,403..882,917..1146,1294..1363,1396..1588,1794..1885
5DL_HC_UG0801	Hv#S58589839	1	2328	5	63	2145	2141	99.8135	30..772,862..1074,1162..2322..2334
5DL_HC_UG0802	Hv#S58589941	264	2406	5	17	1148	710	61.8467	1..37,345..436,1465..1950,2049..2140
5DL_HC_UG0803	Hv#S58589965	205	1685	3	18	1202	821	68.3028	151..182,548..839,946..1439
5DL_HC_UG0804	Hv#S58590018	1	424	2	2	216	217	100.463	1..101,309..423
5DL_HC_UG0805	Hv#S58590134	526	1032	1	10	507	416	82.0513	81..496
5DL_HC_UG0806	Hv#S58590156	427	2391	4	31	1349	1357	100.593	1..605,667..807,808..1137,1692..1967
5DL_HC_UG0807	Hv#S58590220	23	998	1	30	975	877	89.9487	102..975
5DL_HC_UG0808	Hv#S58590519	2	394	2	4	276	166	60.1449	229..392
5DL_HC_UG0809	Hv#S58590786	510	1600	2	5	929	931	100.215	1..302,462..1088
5DL_HC_UG0810	Hv#S58591132	36	3076	9	42	2049	1460	71.2543	1043..1998,2090..2332,2768..3024
5DL_HC_UG0811	Hv#S58591199	198	3092	6	96	2014	1888	93.7438	699..853,913..2343,2566..2812,2832..2880
5DL_HC_UG0812	Hv#S58591239	237	1418	3	4	735	617	83.9456	1..85,153..199,273..443,868..1179
5DL_HC_UG0813	Hv#S58591496	445	2630	5	54	1658	1632	98.4318	20..1279,1601..1798,1979..2146
5DL_HC_UG0814	Hv#S58591501	307	913	2	7	599	435	72.621	168..593
5DL_HC_UG0815	Hv#S58591528	678	1995	3	7	1020	1024	100.392	1..422,583..704,838..1311
5DL_HC_UG0816	Hv#S58591572	1	2058	8	30	1610	985	61.1801	689..881,1013..1310,1368..1537,1745..2058
5DL_HC_UG0817	Hv#S58591617	380	2169	5	43	1540	1339	86.9481	85..380,700..781,827..1504..1786
5DL_HC_UG0818	Hv#S58591993	35	2305	5	13	1526	1108	72.6081	523..1176,1581..1943,2136..2224
5DL_HC_UG0819	Hv#S58592034	425	3178	5	24	1447	1246	86.1092	1..314,417..659,787..872,943..1113,1528..1784,2566..2736
5DL_HC_UG0820	Hv#S58592038	460	1515	2	2	601	416	69.218	186..265,720..1055
5DL_HC_UG0821	Hv#S58592130	694	3869	5	55	2661	2213	83.1642	589..1099,1254..1390,1600..3157
5DL_HC_UG0822	Hv#S58592176	828	1228	2	6	331	287	86.7069	1..94,203..395
5DL_HC_UG0823	Hv#S58592224	2	764	3	16	649	472	72.7273	166..636
5DL_HC_UG0824	Hv#S58592255	485	716	1	3	232	232	100	1..232
5DL_HC_UG0825	Hv#S58592313	141	1953	6	27	1719	1706	99.2437	38..164,194..769,818..1814
5DL_HC_UG0826	Hv#S58592363	589	2464	5	7	943	572	60.6575	23..87,554..654,782..985,1212..1371,1868..1908
5DL_HC_UG0827	Hv#S58592428	54	1973	6	16	655	586	89.4656	98..232,390..461,692..906,1467..1545,1833..1917
5DL_HC_UG0828	Hv#S58592579	318	1963	4	17	1112	917	82.464	5..585,1313..1641
5DL_HC_UG0829	Hv#S58592664	7	627	3	8	566	371	65.5477	255..625
5DL_HC_UG0830	Hv#S58592756	921	2341	3	6	792	798	100.758	1..347,393..707,708..780,1366..1422
5DL_HC_UG0831	Hv#S58592880	3	1444	4	5	773	562	72.7038	878..1439
5DL_HC_UG0832	Hv#S58592896	1	2565	3	37	2436	1843	75.6568	624..2102,2166..2529
5DL_HC_UG0833	Hv#S58593058	662	1781	2	4	534	532	99.6255	3..352,947..1128
5DL_HC_UG0834	Hv#S58593145	478	1520	2	5	290	287	98.9655	6..208,962..1043
5DL_HC_UG0835	Hv#S58593147	12	2473	2	5	523	363	69.4073	2102..2462
5DL_HC_UG0836	Hv#S58593173	1	962	2	5	580	376	64.8276	1..370
5DL_HC_UG0837	Hv#S58593362	434	2364	5	18	1820	1407	77.3077	360..985,1072..1848
5DL_HC_UG0838	Hv#S58593541	3	1985	3	32	1756	1639	93.3371	123..406,590..858,901..1979
5DL_HC_UG0839	Hv#S58593655	325	1635	3	7	885	800	90.3955	129..699,1080..1306
5DL_HC_UG0840	Hv#S58593855	26	1764	2	51	1728	1749	101.215	1..1746
5DL_HC_UG0841	Hv#S58593896	366	1822	5	32	1144	1024	89.5105	1..271,335..386,544..924,1139..1249,1250..1399..1455
5DL_HC_UG0842	Hv#S58593973	720	1856	3	7	1021	869	85.1126	1..52..749,857..976
5DL_HC_UG0843	Hv#S58593974	226	2818	7	26	1911	1543	80.7431	309..470,778..894,953..2134,2398..2476
5DL_HC_UG0844	Hv#S58594057	2149	2586	1	2	429	431	100.466	1..429
5DL_HC_UG0845	Hv#S58594059	182	3448	2	14	1596	1299	81.391	285..1273,2956..3265
5DL_HC_UG0846	Hv#S58594074	525	3490	5	22	1870	1362	72.8342	355..550,819..1012,1967..2555,2588..2968
5DL_HC_UG0847	Hv#S58594316	3	3343	6	62	2762	2232	80.811	2..408,516..1774,2665..2911,3067..3376
5DL_HC_UG0848	Hv#S58594365	3	1541	3	27	1240	904	72.9032	1..122,171..907,1445..1487
5DL_HC_UG0849	Hv#S58594383	3	1906	4	17	1517	1372	90.4417	351..1131,1235..1450,1532..1902
5DL_HC_UG0850	Hv#S58594573	1369	2049	3	5	475	334	70.3158	1..60,235..465,646..684..687
5DL_HC_UG0851	Hv#S58594609	115	956	3	4	475	469	98.7368	1..126,467..728,761..840
5DL_HC_UG0852	Hv#S58594743	901	2742	6	10	1273	1028	80.7541	249..473,591..697,775..1126,1294..1630
5DL_HC_UG0853	Hv#S58594858	73	1207	2	15	1127	1094	97.0719	1..631,675..1133
5DL_HC_UG0854	Hv#S58594935	1469	1930	2	3	373	375	100.536	1..112,197..457
5DL_HC_UG0855	Hv#S58594982	158	1756	4	8	961	938	97.6067	22..340,652..1149,1501..1621
5DL_HC_UG0856	Hv#S58595054	751	794	1	2	44	44	100	1..44
5DL_HC_UG0857	Hv#S58595100	149	1783	6	17	941	947	100.638	1..304,382..654,830..898,1006..1073,1380..1470,1498..1626
5DL_HC_UG0858	Hv#S58595181	242	1235	4	8	675	568	84.1481	1..61,212..585,717..848
5DL_HC_UG0859	Hv#S58595266	100	2170	4	20	981	892	90.9276	166..387..509,559..682,1620..2043
5DL_HC_UG0860	Hv#S58595293	384	1772	2	12	555	556	100.18	1..466,1302..1390
5DL_HC_UG0861	Hv#S58595306	1	1257	1	26	1256	1246	99.2038	14..1256
5DL_HC_UG0862	Hv#S58595448	95	541	1	6	447	348	77.8523	100..447
5DL_HC_UG0863	Hv#S58595457	579	1928	2	7	616	506	82.1429	113..262,1009..1362
5DL_HC_UG0864	Hv#S58595501	332	4476	4	22	2771	2690	97.0769	16..119,844..3187,3831..4048
5DL_HC_UG0865	Hv#S58595559	1255	1932	4	7	512	498	97.2656	1..76,183..258,309..580,615..688
5DL_HC_UG0866	Hv#S58595591	1074	1812	1	4	742	730	98.3827	13..742
5DL_HC_UG0867	Hv#S58595748	465	2982	4	45	1972	1389	70.4361	636..1706,1778..2086
5DL_HC_UG0868	Hv#S58596062	671	925	2	18	212	131	61.7925	1..131
5DL_HC_UG0869	Hv#S58596074	460	1018	2	4	560	500	89.2857	1..326,379..552
5DL_HC_UG0870	Hv#S58596129	57	1594	4	7	476	330	69.3277	757..835,1280..1530
5DL_HC_UG0871	Hv#S58596137	8	1355	4	20	1065	926	86.9484	282..357,460..1245,1283..1338
5DL_HC_UG0872	Hv#S58596283	1394	3308	2	13	1873	1592	84.9973	286..431,490..1858..1931
5DL_HC_UG0873	Hv#S58596339	1	489	2	3	415	411	99.0361	1..227,296..479
5DL_HC_UG0874	Hv#S58596350	254	1793	1	12	1534	1462	95.3064	78..1534
5DL_HC_UG0875	Hv#S58596590	120	513	3	4	236	237	100.424	2..57,153..279,340..391
5DL_HC_UG0876	Hv#S58596655	402	2594	5	8	1221	773	63.3088	1143..1472,1545..1797,1971..2150
5DL_HC_UG0877	Hv#S58596779	7	1071	3	24	837	742	88.6499	314..1052
5DL_HC_UG0878	Hv#S58596818	1213	3542	4	6	1423	1210	85.0316	98..401,1285..1865,2041..2359
5DL_HC_UG0879	Hv#S58596886	1074	5195	11	26	2844	1798	63.2208	163..242,619..753,754..944,1792..2236,2397..2635,2955..3217,3279..3518,3768..3831,3891..3970,4070..4122
5DL_HC_UG0880	Hv#S58596988	2	871	3	11	785	499	63.5669	302..338,410..869
5DL_HC_UG0881	Hv#S58597104	435	1423	2	39	937	926	98.826	1..145,202..980
5DL_HC_UG0882	Hv#S58597179	425	2533	4	12	1506	1499	99.5352	1..314,821..1095,1150..1743,1798..2108
5DL_HC_UG0883	Hv#S58597318	1048	2434	2	4	554	467	84.296	1..467
5DL_HC_UG0884	Hv#S58597420	618	1543	2	4	399	399	100	1..53,589..934
5DL_HC_UG0885	Hv#S58597509	190	2531	5	12	1609	1281	79.6147	225..341,957..1338,1382..1504,1693..2343
5DL_HC_UG0886	Hv#S58597572	1232	2494	2	2	726	728	100.275	1..443,974..1256
5DL_HC_UG0887	Hv#S58597600	40	1411	4	10	603	611	101.327	1..87,792..1063,1123..1367
5DL_HC_UG0888	Hv#S58597642	2751	4338	5	8	1179	806	68.363	608..815,885..1054,1163..1585
5DL_HC_UG0889	Hv#S58597732	685	2312	3	4	425	306	72	1..246,1568..1626
5DL_HC_UG0890	Hv#S58597741	431	1767	4	8	486	325	66.8724	1011..1334
5DL_HC_UG0891	Hv#S58597766	356	855	1	6	502	332	66.1355	172..502
5DL_HC_UG0892	Hv#S58597851	569	1029	2	4	304	305	100.329	3..72,216..447
5DL_HC_UG0893	Hv#S58597855	452	2455	4	29	1629	1628	99.9386	6..466,644..995,1130..1581,1644..1998
5DL_HC_UG0894	Hv#S58598036	1	905	1	30	901	908	100.777	1..842..901
5DL_HC_UG0895	Hv#S58598069	358	3371	3	48	1577	1574	99.8098	1..1088,2464..2847,2906..3004
5DL_HC_UG0896	Hv#S58598173	69	1131	3	13	926	926	100	1..163,256..442..471..473,535..813..1079
5DL_HC_UG0897	Hv#S58598344	169	1592	4	20	710	698	98.3099	15..174,245..529,569..702,1310..1426
5DL_HC_UG0898	Hv#S58598414	1	1684	3	9	668	421	63.024	128..487,651..709
5DL_HC_UG0899	Hv#S58598584	73	1134	3	6	550	421	76.5455	1..68,396..553,889..1082
5DL_HC_UG0900	Hv#S58598673	54	3018	7	19	2566	2163	84.2946	370..622,658..849,893..1722,1815..1946,2050..2140,2181..2676,2800..2961
5DL_HC_UG0901	Hv#S58598768	11	571	2	3	530	518	97.7358	14..350,379..556
5DL_HC_UG0902	Hv#S58598882	129	1630	2	5	908	912	100.441	1..397,994..1504
5DL_HC_UG0903	Hv#S58598917	59	1168	3	4	539	494	91.6512	579..800,840..1111
5DL_HC_UG0904	Hv#S58598948	336	1151	1	22	823	824	100.122	1..823
5DL_HC_UG0905	Hv#S58598960	624	3991	10	34	1940	1934	99.6907	1..448,496..604,712..779,852..950,951..1260,1426..1487,1660..1728,2027..2088,2631..2767,2821..3385
5DL_HC_UG0906	Hv#S58598989	58	1104	3	3	457	386	84.4639	73..226,322..399,886..1035
5DL_HC_UG0907	Hv#S58599001	2	1040	3	8	543	331	60.9576	707..1033
5DL_HC_UG0908	Hv#S58599061	1187	2171	2	12	876	878	100.228	1..383,489..981
5DL_HC_UG0909	Hv#S58599116	110	1332	2	6	1131	891	78.7798	84..350,643..1266
5DL_HC_UG0910	Hv#S58599123	760	2036	2	4	350	314	89.7143	4..118,1080..1277
5DL_HC_UG0911	Hv#S58599141	500	1515	3	13	884	701	79.2986	2..451,768..1017
5DL_HC_UG0912	Hv#S58599228	1535	2464	2	5	724	730	100.829	1..334,537..926
5DL_HC_UG0913	Hv#S58599499	122	1611	3	17	1394	1379	98.924	21..161,234..491,522..1496
5DL_HC_UG0914	Hv#S58599613	178	794	2	4	414	411	99.2754	1..152,359..615
5DL_HC_UG0915	Hv#S58599637	209	1142	2	17	825	824	99.8788	1..283,403..942
5DL_HC_UG0916	Hv#S58599727	63	2069	2	8	810	643	79.3827	168..323,1504..1990
5DL_HC_UG0917	Hv#S58599774	268	2429	5	46	1524	1535	100.722	1..1188,1340..1541,1663..1760,2120..2160
5DL_HC_UG0918	Hv#S58599801	839	2052	2	14	1093	1054	96.4318	12..401,517..1174
5DL_HC_UG0919	Hv#S58599866	876	1851	2	14	874	873	99.8856	3..297,386..962
5DL_HC_UG0920	Hv#S58599930	642	3142	5	36	2092	1902	90.9178	455..708,770..1917,2009..2502
5DL_HC_UG0921	Hv#S58599933	143	1475	4	21	1204	1215	100.914	1..722,754..799,888..1331
5DL_HC_UG0922	Hv#S58599972	2006	2936	2	3	251	199	79.2829	732..930
5DL_HC_UG0923	Hv#S58600001	924	1418	1	3	493	499	101.217	1..419..460..493
5DL_HC_UG0924	Hv#S58600074	2298	3084	2	18	719	703	97.7747	25..346,412..784
5DL_HC_UG0925	Hv#S58600136	235	2165	3	6	529	522	98.6767	1..143,1178..1377,1743..1920
5DL_HC_UG0926	Hv#S58600204	1302	1695	1	2	394	394	100	1..394
5DL_HC_UG0927	Hv#S58600240	316	2395	4	70	1927	1858	96.4193	5..177,273..441,505..684,745..2076
5DL_HC_UG0928	Hv#S58600308	3	391	1	11	379	379	100	1..97..269..379
5DL_HC_UG0929	Hv#S58600322	105	1808	4	5	1054	929	88.1404	379..785,1025..1211,1371..1699
5DL_HC_UG0930	Hv#S58600464	68	874	2	14	650	650	100	1..97,251..440..803
5DL_HC_UG0931	Hv#S58600507	2063	3636	2	2	452	317	70.1327	1256..1571
5DL_HC_UG0932	Hv#S58600602	549	2028	2	2	142	99	69.7183	2..100
5DL_HC_UG0933	Hv#S58600608	1	1426	1	14	1427	1216	85.2137	215..1427
5DL_HC_UG0934	Hv#S58600639	53	1330	2	27	1240	1143	92.1774	160..1290
5DL_HC_UG0935	Hv#S58600663	340	903	3	4	494	490	99.1903	1..377,382..425,494..560
5DL_HC_UG0936	Hv#S58600677	16	1191	4	7	732	588	80.3279	352..704,840..914,1007..1161
5DL_HC_UG0937	Hv#S58601079	755	1157	1	2	403	263	65.2605	1..157,298..403
5DL_HC_UG0938	Hv#S58601158	1339	3201	2	6	588	588	100	1..90,1368..1865
5DL_HC_UG0939	Hv#S58601280	996	1356	1	2	359	362	100.836	1..359
5DL_HC_UG0940	Hv#S58601296	1	1881	4	27	1067	972	91.0965	77..228,269..1086
5DL_HC_UG0941	Hv#S58601348	180	2346	4	31	1858	1439	77.4489	421..843,929..974,1089..1541,1651..2166
5DL_HC_UG0942	Sof#S17234149	201	463	1	5	263	256	97.3384	1..118,127..263
5DL_HC_UG0943	Sof#S17270606	83	435	3	8	300	200	66.6667	102..177,229..352
5DL_HC_UG0944	Sof#S17274229	493	715	1	5	221	221	100	1..221
5DL_HC_UG0945	Sof#S17295652	1	314	2	8	142	119	83.8028	1..59,255..314
5DL_HC_UG0946	Sof#S17318986	1	304	1	2	303	305	100.66	1..303
5DL_HC_UG0947	Ta#S12881932	1	567	1	11	566	430	75.9717	9..435
5DL_HC_UG0948	Ta#S12922871	576	1161	2	4	557	555	99.6409	1..423,454..585
5DL_HC_UG0949	Ta#S12922878	1	2271	4	12	1461	1364	93.3607	28..74,147..354,734..798,921..1862,2169..2265
5DL_HC_UG0950	Ta#S12923192	384	1845	2	10	1320	1307	99.0152	1..659,806..1447
5DL_HC_UG0951	Ta#S12947563	1	642	1	8	633	641	101.264	1..633
5DL_HC_UG0952	Ta#S12995939	1	469	2	3	420	351	83.5714	1..258,308..399
5DL_HC_UG0953	Ta#S12996255	57	430	1	5	372	354	95.1613	1..354
5DL_HC_UG0954	Ta#S13056779	1	269	1	2	250	220	88	32..250
5DL_HC_UG0955	Ta#S13096335	1	312	1	2	310	312	100.645	1..310
5DL_HC_UG0956	Ta#S13160991	18	135	1	2	118	111	94.0678	8..118
5DL_HC_UG0957	Ta#S13166164	1	429	2	3	404	397	98.2673	1..123,159..431
5DL_HC_UG0958	Ta#S13186368	2	403	1	3	394	388	98.4772	7..394
5DL_HC_UG0959	Ta#S13235509	282	410	1	2	129	127	98.4496	1..127
5DL_HC_UG0960	Ta#S15902889	156	622	1	3	467	472	101.071	1..467
5DL_HC_UG0961	Ta#S16057886	1378	1955	1	7	577	576	99.8267	1..576
5DL_HC_UG0962	Ta#S16057917	422	1875	4	86	1287	863	67.0552	1..827,1004..1037
5DL_HC_UG0963	Ta#S16057969	15	2442	4	36	2047	1751	85.5398	1..829,914..1427,1912..1978,2085..2419
5DL_HC_UG0964	Ta#S16058102	409	2021	3	30	1473	1480	100.475	4..921,1058..1613
5DL_HC_UG0965	Ta#S16195213	47	763	1	8	714	714	100	1..713
5DL_HC_UG0966	Ta#S16217485	12	149	1	2	137	137	100	1..137
5DL_HC_UG0967	Ta#S16222226	1	596	1	5	589	589	100	1..589
5DL_HC_UG0968	Ta#S16229118	7	428	1	4	421	427	101.425	1..421
5DL_HC_UG0969	Ta#S17879993	285	661	2	3	235	235	100	1..95,238..377
5DL_HC_UG0970	Ta#S17885630	112	753	1	10	600	603	100.5	1..600
5DL_HC_UG0971	Ta#S17888866	1	655	1	9	653	552	84.5329	107..653
5DL_HC_UG0972	Ta#S17893036	92	890	2	5	776	712	91.7526	1..711
5DL_HC_UG0973	Ta#S17893645	89	979	1	25	887	891	100.451	3..887
5DL_HC_UG0974	Ta#S17894682	60	671	2	11	583	582	99.8285	1..168,202..613
5DL_HC_UG0975	Ta#S17898733	110	337	2	5	182	143	78.5714	1..142
5DL_HC_UG0976	Ta#S17898877	414	835	1	4	422	414	98.1043	1..414
5DL_HC_UG0977	Ta#S17985860	125	633	1	3	511	366	71.6243	7..372
5DL_HC_UG0978	Ta#S17987326	76	364	1	5	289	289	100	1..66..168..289
5DL_HC_UG0979	Ta#S17987514	462	818	1	3	352	324	92.0455	29..352
5DL_HC_UG0980	Ta#S17988079	52	764	1	11	714	715	100.14	1..714
5DL_HC_UG0981	Ta#S17989225	51	546	2	9	481	351	72.973	1..351
5DL_HC_UG0982	Ta#S18005883	17	585	1	4	560	470	83.9286	1..469
5DL_HC_UG0983	Ta#S18006218	93	597	2	4	418	392	93.7799	1..229,252..347,436..501
5DL_HC_UG0984	Ta#S18006293	128	802	1	8	674	584	86.6469	13..595
5DL_HC_UG0985	Ta#S18006661	82	414	1	3	334	265	79.3413	1..262
5DL_HC_UG0986	Ta#S18006678	47	734	3	8	576	577	100.174	1..266,311..373,449..694
5DL_HC_UG0987	Ta#S18009828	62	292	2	2	229	231	100.873	1..231
5DL_HC_UG0988	Ta#S18010269	163	530	2	7	339	282	83.1858	1..150,179..309
5DL_HC_UG0989	Ta#S18011118	31	800	2	10	759	567	74.7036	3..567
5DL_HC_UG0990	Ta#S18011543	59	679	1	5	625	629	100.64	1..622
5DL_HC_UG0991	Ta#S18012331	56	754	3	3	420	417	99.2857	1..97,194..240,430..702
5DL_HC_UG0992	Ta#S18012388	243	980	2	16	709	698	98.4485	1..53,91..734
5DL_HC_UG0993	Ta#S18012638	113	461	1	10	351	352	100.285	1..351
5DL_HC_UG0994	Ta#S21610489	1	710	2	5	564	564	100	1..165,301..699
5DL_HC_UG0995	Ta#S22377857	172	379	1	2	208	208	100	1..208
5DL_HC_UG0996	Ta#S22390290	155	388	1	2	236	199	84.322	33..230
5DL_HC_UG0997	Ta#S26025104	98	724	1	5	626	626	100	1..626
5DL_HC_UG0998	Ta#S26026491	330	933	2	2	578	603	104.325	1..602
5DL_HC_UG0999	Ta#S26026668	9	745	1	3	741	636	85.83	109..740
5DL_HC_UG1000	Ta#S26027203	344	889	1	8	544	544	100	1..544
5DL_HC_UG1001	Ta#S26027400	47	333	1	5	289	292	101.038	1..289
5DL_HC_UG1002	Ta#S26027672	168	938	1	8	768	491	63.9323	122..610
5DL_HC_UG1003	Ta#S26028205	68	626	2	5	458	459	100.218	1..399,501..559
5DL_HC_UG1004	Ta#S27052963	1	2191	2	61	2049	2057	100.39	1..48,186..2186
5DL_HC_UG1005	Ta#S32511759	21	696	1	8	675	408	60.4444	1..293..406
5DL_HC_UG1006	Ta#S32551013	1	861	1	11	860	863	100.349	1..860
5DL_HC_UG1007	Ta#S32563852	195	709	1	5	517	388	75.0484	1..246,372..512
5DL_HC_UG1008	Ta#S32595005	1	833	2	5	687	551	80.2038	73..267,413..766
5DL_HC_UG1009	Ta#S32611508	69	850	2	3	552	549	99.4565	6..265,491..777
5DL_HC_UG1010	Ta#S32628983	1	601	1	13	604	610	100.993	1..604
5DL_HC_UG1011	Ta#S32738650	49	831	1	6	783	773	98.7229	11..783
5DL_HC_UG1012	Ta#S35138730	251	1651	2	7	742	740	99.7305	1..396,1055..1398
5DL_HC_UG1013	Ta#S37949541	319	722	1	3	403	280	69.4789	1..279
5DL_HC_UG1014	Ta#S43258306	1	1113	1	28	1113	698	62.7134	1..695
5DL_HC_UG1015	Ta#S52541053	75	1502	3	28	1349	1183	87.6946	1..319,523..1034,1083..1427
5DL_HC_UG1016	Ta#S52541121	746	1278	2	3	478	478	100	1..306,362..532
5DL_HC_UG1017	Ta#S52541486	788	1511	1	7	727	632	86.9326	15..646
5DL_HC_UG1018	Ta#S52541634	2	1827	7	15	1290	932	72.2481	437..478,550..619,700..889,984..1194,1298..1413,1517..1814
5DL_HC_UG1019	Ta#S52541668	344	478	1	14	134	134	100	1..134
5DL_HC_UG1020	Ta#S52541751	501	930	2	3	311	309	99.3569	3..94,216..432
5DL_HC_UG1021	Ta#S52541772	1	2581	2	30	2142	1863	86.9748	718..2577
5DL_HC_UG1022	Ta#S52541832	1	1547	3	5	772	565	73.1865	830..1393
5DL_HC_UG1023	Ta#S52542126	254	2517	4	43	1900	1774	93.3684	1..338,399..557,644..928,987..1420,1444..1488,1711..1827..2217
5DL_HC_UG1024	Ta#S52542236	1	772	2	2	253	248	98.0237	4..165,683..767
5DL_HC_UG1025	Ta#S52542253	410	1725	2	24	1311	1317	100.458	1..1314
5DL_HC_UG1026	Ta#S52542310	84	2358	3	8	1444	1156	80.0554	1030..1401,1496..2272
5DL_HC_UG1027	Ta#S52542329	181	1456	3	7	650	646	99.3846	1..271,636..713,980..1274
5DL_HC_UG1028	Ta#S52542361	510	905	1	5	395	396	100.253	1..395
5DL_HC_UG1029	Ta#S52542363	354	1988	3	8	951	686	72.1346	34..220,1136..1633
5DL_HC_UG1030	Ta#S52542389	657	1434	2	2	504	504	100	1..193,468..778
5DL_HC_UG1031	Ta#S52542434	125	2521	3	50	2158	2152	99.722	1..865,950..1054,1213..2386
5DL_HC_UG1032	Ta#S52542486	1	1552	1	37	1558	1000	64.1849	369..1365
5DL_HC_UG1033	Ta#S52542496	303	3171	5	33	2094	1924	91.8816	139..454,783..892,1163..1719,1790..1957,2089..2861
5DL_HC_UG1034	Ta#S52542527	1	2680	4	7	1064	820	77.0677	410..898,1542..1768,2577..2678
5DL_HC_UG1035	Ta#S52542536	2	1329	2	6	1071	724	67.6004	607..1330
5DL_HC_UG1036	Ta#S52542603	1051	1994	1	12	946	683	72.1987	247..927
5DL_HC_UG1037	Ta#S52542744	1	2314	3	36	2182	2056	94.2255	128..581,636..1117,1204..2315
5DL_HC_UG1038	Ta#S52542745	845	4733	5	14	2408	1832	76.0797	546..1069,2363..2554,2786..3897
5DL_HC_UG1039	Ta#S52542774	1	2788	4	21	2174	1444	66.4213	1026..1315,1465..1910,2079..2785
5DL_HC_UG1040	Ta#S52542843	55	1872	5	21	1487	1006	67.653	515..621,916..1812
5DL_HC_UG1041	Ta#S52542879	1209	2251	2	11	811	707	87.1763	1..211,442..937
5DL_HC_UG1042	Ta#S52542901	8	1406	3	4	897	849	94.6488	274..761,1041..1395
5DL_HC_UG1043	Ta#S52542912	383	2767	5	17	2262	1557	68.8329	811..2089,2121..2388
5DL_HC_UG1044	Ta#S52542915	38	3048	1	80	3007	2902	96.5081	113..3003
5DL_HC_UG1045	Ta#S52542998	357	2731	2	67	2239	1438	64.2251	1..815,1755..2375
5DL_HC_UG1046	Ta#S52543038	2455	3341	2	4	711	710	99.8594	1..281,459..885
5DL_HC_UG1047	Ta#S52543059	253	3027	6	12	1591	1577	99.1201	4..105,560..933,1297..1826,1974..2200,2313..2614,2719..2755
5DL_HC_UG1048	Ta#S52543067	372	2749	6	15	1676	1611	96.1217	214..874,1249..1398,1489..2178,2268..2375
5DL_HC_UG1049	Ta#S52543078	715	1478	1	26	756	749	99.0741	1..747
5DL_HC_UG1050	Ta#S52543101	133	2341	3	8	1452	1418	97.6584	1..354,963..1284,1323..1559,1709..2209
5DL_HC_UG1051	Ta#S52543168	302	2119	2	40	1596	1383	86.6541	211..1082,1095..1338,1559..1816
5DL_HC_UG1052	Ta#S52543216	839	1138	1	3	296	301	101.689	1..296
5DL_HC_UG1053	Ta#S52543318	614	2031	2	10	789	717	90.8745	1..59,689..1346
5DL_HC_UG1054	Ta#S52543328	1181	3057	3	7	1210	1215	100.413	1..394,1046..1860
5DL_HC_UG1055	Ta#S52543342	1	3788	7	11	1950	1726	88.5128	1694..2123,2203..3039,3259..3542,3626..3798
5DL_HC_UG1056	Ta#S52543419	2	1845	3	20	1377	1319	95.7879	376..813,966..1840
5DL_HC_UG1057	Ta#S52543423	2	5391	7	37	4402	3604	81.8719	671..996,1218..1862,2455..4711,5020..5392
5DL_HC_UG1058	Ta#S52543438	3	2795	4	54	2413	2114	87.6088	233..2077,2125..2388
5DL_HC_UG1059	Ta#S52543475	1	1064	2	29	548	526	95.9854	22..116,632..1062
5DL_HC_UG1060	Ta#S52543513	97	4750	7	24	2314	2014	87.0354	1..546,590..723,747..1384,3672..3947,4022..4373,4570..4626
[truncated: 167 more rows]

## Sheet: 5DL_LC_genemodels
5DL Low Confidence	Reference used to assemble Gene Model			Gene Model Assembly Statistics			Transcriptome mapping to Gene Model
Gene Model ID	Reference ID	Model start in Ref	Model end in Ref	Contigs in model	Total reads in model	Total bases (excluding gaps)	Bases mapped with cDNA	% of bases mapped	Regions covered by transcriptome (base positions relative to start of Gene Model)
5DL_LC_COG5001	Bradi1g00460.1	40	4238	9	70	3390	1147	33.8348	206..347,2427..3060,3130..3497
5DL_LC_COG5002	Bradi1g00490.1	120	633	2	26	459	138	30.0654	239..273,408..510
5DL_LC_COG5003	Bradi1g00530.1	181	1270	4	15	671	339	50.5216	316..654
5DL_LC_COG5004	Bradi1g00540.1	280	1164	2	3	178	80	44.9438	800..879
5DL_LC_COG5005	Bradi1g00710.1	577	1890	3	6	221	118	53.3937	1..48,1246..1315
5DL_LC_COG5006	Bradi1g01250.1	575	2962	3	23	2201	459	20.8542	1933..2391
5DL_LC_COG5007	Bradi1g01830.1	1	1829	3	3	230	133	57.8261	1623..1685,1764..1832
5DL_LC_COG5008	Bradi1g01847.1	170	2181	5	82	1792	755	42.1317	1198..1856,1922..2015
5DL_LC_COG5009	Bradi1g01920.1	695	1157	2	7	455	141	30.989	1..141
5DL_LC_COG5010	Bradi1g02380.1	139	1584	2	24	1422	367	25.8087	1..363
5DL_LC_COG5011	Bradi1g02450.2	489	1824	4	15	862	233	27.0302	1105..1337
5DL_LC_COG5012	Bradi1g02517.1	333	810	4	15	359	151	42.0613	276..354,400..470
5DL_LC_COG5013	Bradi1g02630.1	92	866	1	14	775	194	25.0323	582..775
5DL_LC_COG5014	Bradi1g02690.1	59	798	2	5	386	156	40.4145	582..737
5DL_LC_COG5015	Bradi1g02740.1	1	934	3	4	541	212	39.1867	706..917
5DL_LC_COG5016	Bradi1g02910.1	79	1724	3	19	1279	330	25.8014	806..1008,1284..1410
5DL_LC_COG5017	Bradi1g02920.1	236	1114	3	9	309	175	56.6343	715..889
5DL_LC_COG5018	Bradi1g03180.1	359	2310	7	15	1320	386	29.2424	210..372,1246..1394,1875..1948
5DL_LC_COG5019	Bradi1g03350.1	478	1157	3	8	441	110	24.9433	569..629,631..679
5DL_LC_COG5020	Bradi1g04000.1	227	6859	15	28	2598	1136	43.7259	183..309..392,2607..2707,3243..3590,5528..5655,6018..6305,6585..6645
5DL_LC_COG5021	Bradi1g04080.1	228	1053	4	10	653	335	51.3017	1..209,330..454
5DL_LC_COG5022	Bradi1g04292.1	31	2901	5	19	1339	560	41.8223	1212..1552,2452..2572,2768..2864
5DL_LC_COG5023	Bradi1g04310.1	292	2455	5	10	1405	338	24.0569	1225..1269,1883..2174
5DL_LC_COG5024	Bradi1g04527.1	97	1924	6	14	820	445	54.2683	1157..1284,1509..1824
5DL_LC_COG5025	Bradi1g04677.1	149	1141	4	31	704	247	35.0852	1..170,321..396
5DL_LC_COG5026	Bradi1g04840.1	1	1245	3	23	1156	572	49.481	176..483,566..706,708..826
5DL_LC_COG5027	Bradi1g05156.1	70	756	2	14	551	266	48.2759	286..359,507..698
5DL_LC_COG5028	Bradi1g05162.1	91	3213	8	28	1057	347	32.8288	1785..1906,2011..2164,3047..3117
5DL_LC_COG5029	Bradi1g05480.1	221	1043	5	9	558	333	59.6774	277..484,700..824
5DL_LC_COG5030	Bradi1g05540.1	1	704	3	5	376	93	24.734	613..705
5DL_LC_COG5031	Bradi1g05630.1	368	1709	3	12	820	325	39.6341	1020..1342
5DL_LC_COG5032	Bradi1g05680.1	221	1123	2	17	707	278	39.3211	1..224,414..466
5DL_LC_COG5033	Bradi1g05920.1	21	1692	3	17	1379	813	58.9558	859..1667
5DL_LC_COG5034	Bradi1g05950.1	1	2130	6	34	1401	530	37.8301	283..610,681..803,897..966
5DL_LC_COG5035	Bradi1g06100.1	94	2230	4	11	926	375	40.4968	1284..1657
5DL_LC_COG5036	Bradi1g06310.1	207	2872	7	15	1416	353	24.9294	2219..2512,2604..2662
5DL_LC_COG5037	Bradi1g06450.1	1	686	2	8	579	132	22.7979	539..669
5DL_LC_COG5038	Bradi1g06640.1	91	1083	3	13	622	241	38.746	512..595,842..996
5DL_LC_COG5039	Bradi1g06690.1	1	645	2	14	251	132	52.5896	517..646
5DL_LC_COG5040	Bradi1g06780.1	215	638	2	9	265	109	41.1321	317..425
5DL_LC_COG5041	Bradi1g06900.1	333	1214	2	30	740	172	23.2432	707..875
5DL_LC_COG5042	Bradi1g06917.1	260	598	3	5	239	68	28.4519	13..80
5DL_LC_COG5043	Bradi1g06945.1	1	1822	4	27	1477	671	45.4299	770..826,908..1491,1796..1825
5DL_LC_COG5044	Bradi1g07020.1	72	1711	4	32	1074	566	52.7002	644..768,1199..1637
5DL_LC_COG5045	Bradi1g07190.1	473	1627	4	10	446	266	59.6413	185..294,890..998,1114..1159
5DL_LC_COG5046	Bradi1g07390.1	620	1929	4	13	1004	273	27.1912	851..993,1067..1196
5DL_LC_COG5047	Bradi1g07620.1	1	1104	5	18	848	507	59.7877	1..156,190..369,862..923,992..1100
5DL_LC_COG5048	Bradi1g07942.1	1	2544	4	12	1993	638	32.012	103..449,2253..2543
5DL_LC_COG5049	Bradi1g07980.1	1	923	4	11	446	215	48.2063	619..678,764..917
5DL_LC_COG5050	Bradi1g08040.1	29	437	2	4	289	98	33.91	312..409
5DL_LC_COG5051	Bradi1g08560.1	561	1013	2	2	190	99	52.1053	1..99
5DL_LC_COG5052	Bradi1g08680.1	1	1207	4	7	899	268	29.8109	898..1164
5DL_LC_COG5053	Bradi1g08710.1	1	4661	12	27	2698	1192	44.1809	1828..1958..2512,3420..3589,3948..4166,4546..4661
5DL_LC_COG5054	Bradi1g09040.1	1	465	3	6	458	233	50.8734	1..75,76..233
5DL_LC_COG5055	Bradi1g13470.1	3	1452	5	8	733	219	29.8772	941..1020,1313..1451
5DL_LC_COG5056	Bradi1g13910.1	27	2582	5	23	1430	584	40.8392	899..1132,2212..2560
5DL_LC_COG5057	Bradi1g14030.2	61	1401	3	18	1122	461	41.0873	1..62,95..149,298..634
5DL_LC_COG5058	Bradi1g15060.1	1	1174	3	12	1096	326	29.7445	846..1170
5DL_LC_COG5059	Bradi1g15680.1	178	1551	3	6	584	338	57.8767	517..774,1300..1376
5DL_LC_COG5060	Bradi1g16770.1	168	1908	6	7	752	422	56.117	1212..1388,1480..1724
5DL_LC_COG5061	Bradi1g18770.1	685	2334	2	3	476	106	22.2689	222..322
5DL_LC_COG5062	Bradi1g19280.1	7	1140	2	15	872	523	59.9771	323..456,735..1123
5DL_LC_COG5063	Bradi1g19650.1	2537	9073	5	6	1317	472	35.839	2506..2603,4776..5148
5DL_LC_COG5064	Bradi1g21280.1	619	3672	6	32	2121	468	22.0651	1559..1864,1918..2079
5DL_LC_COG5065	Bradi1g21560.1	531	1817	5	6	673	293	43.5364	12..227,1209..1285
5DL_LC_COG5066	Bradi1g22170.1	1	1098	6	16	1005	358	35.6219	181..244,794..1084
5DL_LC_COG5067	Bradi1g23350.1	593	877	1	2	283	154	54.417	1..153
5DL_LC_COG5068	Bradi1g23920.1	765	1170	3	5	263	110	41.8251	297..406
5DL_LC_COG5069	Bradi1g24090.1	62	1272	3	14	618	327	52.9126	1..130,1012..1208
5DL_LC_COG5070	Bradi1g24560.1	1335	3330	6	14	886	434	48.9842	1..192,689..766,1488..1650
5DL_LC_COG5071	Bradi1g24910.1	1	770	4	7	542	109	20.1107	486..594
5DL_LC_COG5072	Bradi1g27390.1	329	1795	3	3	320	123	38.4375	1347..1466
5DL_LC_COG5073	Bradi1g27807.1	1	684	2	21	656	333	50.7622	329..380,401..676
5DL_LC_COG5074	Bradi1g28847.1	82	1427	2	2	304	170	55.9211	1178..1347
5DL_LC_COG5075	Bradi1g29060.1	1158	2743	4	8	888	494	55.6306	625..788,1258..1583
5DL_LC_COG5076	Bradi1g29441.1	151	2258	6	9	1328	310	23.3434	1375..1682
5DL_LC_COG5077	Bradi1g29690.1	1090	2023	2	10	709	323	45.5571	603..925
5DL_LC_COG5078	Bradi1g30190.1	91	680	2	4	150	49	32.6667	10..58
5DL_LC_COG5079	Bradi1g30300.1	573	964	3	6	263	136	51.711	139..273
5DL_LC_COG5080	Bradi1g31307.1	131	630	2	7	223	116	52.0179	384..499
5DL_LC_COG5081	Bradi1g32690.1	205	927	2	2	205	76	37.0732	647..722
5DL_LC_COG5082	Bradi1g33150.1	380	1363	2	2	230	113	49.1304	869..981
5DL_LC_COG5083	Bradi1g37304.1	62	3229	4	4	487	150	30.8008	1..150
5DL_LC_COG5084	Bradi1g42000.1	1	1992	4	5	802	403	50.2494	738..909,1609..1659,1800..1979
5DL_LC_COG5085	Bradi1g45180.1	68	1458	4	6	619	197	31.8255	38..232
5DL_LC_COG5086	Bradi1g46650.1	1	1518	4	11	1194	293	24.5394	421..713
5DL_LC_COG5087	Bradi1g47400.1	343	1313	4	4	710	192	27.0423	451..641
5DL_LC_COG5088	Bradi1g48264.1	142	7053	10	70	6039	2906	48.1205	1..231,323..489,3603..3716,4421..5005,5121..6923
5DL_LC_COG5089	Bradi1g48830.1	59	525	2	3	320	135	42.1875	1..135
5DL_LC_COG5090	Bradi1g50370.1	193	1185	2	3	580	242	41.7241	269..510
5DL_LC_COG5091	Bradi1g51680.1	739	849	2	2	86	43	50	1..43
5DL_LC_COG5092	Bradi1g53085.1	175	2526	5	21	1820	716	39.3407	1380..1796,2048..2345
5DL_LC_COG5093	Bradi1g53360.1	742	1170	3	6	395	90	22.7848	336..425
5DL_LC_COG5094	Bradi1g54590.1	20	776	2	11	378	145	38.3598	44..186
5DL_LC_COG5095	Bradi1g54977.1	2020	2758	3	3	208	76	36.5385	663..738
5DL_LC_COG5096	Bradi1g55287.1	599	4451	6	11	1096	446	40.6934	1..205,1182..1351,2550..2620
5DL_LC_COG5097	Bradi1g55575.1	108	906	3	3	225	61	27.1111	509..569
5DL_LC_COG5098	Bradi1g56970.1	681	1485	2	2	178	51	28.6517	1..51
5DL_LC_COG5099	Bradi1g58087.1	82	2559	8	20	1512	810	53.5714	1026..1175,1331..1591,1739..1920,2243..2454
5DL_LC_COG5100	Bradi1g58197.1	758	1024	1	3	265	156	58.8679	104..259
5DL_LC_COG5101	Bradi1g60170.1	1	733	2	3	182	43	23.6264	681..723
5DL_LC_COG5102	Bradi1g60340.1	133	2121	4	9	727	400	55.0206	1490..1649,1748..1984
5DL_LC_COG5103	Bradi1g61310.1	125	552	2	4	364	199	54.6703	235..433
5DL_LC_COG5104	Bradi1g66317.1	748	2060	3	4	547	164	29.9817	1147..1310
5DL_LC_COG5105	Bradi1g67510.1	1576	2027	3	17	308	107	34.7403	161..266
5DL_LC_COG5106	Bradi1g68220.1	190	1412	3	33	963	203	21.08	285..325,771..931
5DL_LC_COG5107	Bradi1g69057.1	556	1047	3	4	254	105	41.3386	5..73,453..488
5DL_LC_COG5108	Bradi1g72190.1	24	589	2	6	442	143	32.3529	319..461
5DL_LC_COG5109	Bradi1g72620.1	10	1414	6	24	955	471	49.3194	799..1078,1135..1189,1265..1399
5DL_LC_COG5110	Bradi1g77130.1	63	414	2	6	280	89	31.7857	240..328
5DL_LC_COG5111	Bradi1g77265.1	1856	2310	3	4	250	53	21.2	12..64
5DL_LC_COG5112	Bradi1g78082.1	1	1224	2	27	1221	500	40.95	1..497
5DL_LC_COG5113	Bradi1g78560.1	4	896	4	6	291	64	21.9931	357..420
5DL_LC_COG5114	Bradi2g01180.1	180	1964	4	12	960	214	22.2917	1561..1725,1726..1773
5DL_LC_COG5115	Bradi2g01430.1	243	899	2	6	138	48	34.7826	596..643
5DL_LC_COG5116	Bradi2g05017.1	177	6106	7	9	992	366	36.8952	4014..4151,5495..5609,5804..5915
5DL_LC_COG5117	Bradi2g06750.1	1	1105	2	2	229	111	48.4716	999..1109
5DL_LC_COG5118	Bradi2g07320.1	99	557	3	5	320	117	36.5625	185..300
5DL_LC_COG5119	Bradi2g09434.1	1333	3818	3	4	388	107	27.5773	2368..2474
5DL_LC_COG5120	Bradi2g12247.1	1723	4417	4	4	348	92	26.4368	2606..2697
5DL_LC_COG5121	Bradi2g13535.1	173	790	3	30	277	112	40.4332	499..609
5DL_LC_COG5122	Bradi2g14147.1	1	1035	2	2	110	33	30	999..1031
5DL_LC_COG5123	Bradi2g19326.1	86	980	3	9	426	194	45.5399	334..472,832..886
5DL_LC_COG5124	Bradi2g19500.1	155	989	3	4	386	218	56.4767	495..712
5DL_LC_COG5125	Bradi2g19510.1	251	1971	4	6	445	217	48.764	828..911,991..1121
5DL_LC_COG5126	Bradi2g23720.1	67	1088	3	4	457	233	50.9847	790..1022
5DL_LC_COG5127	Bradi2g26076.1	163	1437	3	4	227	135	59.4714	1138..1272
5DL_LC_COG5128	Bradi2g31100.1	1	1203	3	4	494	107	21.6599	1092..1198
5DL_LC_COG5129	Bradi2g32290.1	8	2457	6	16	1539	890	57.8298	1395..1806,1975..2451
5DL_LC_COG5130	Bradi2g34780.1	40	612	2	9	441	104	23.5828	456..559
5DL_LC_COG5131	Bradi2g34920.1	497	619	1	2	123	45	36.5854	65..109
5DL_LC_COG5132	Bradi2g35660.1	46	1634	3	7	227	120	52.8634	1465..1584
5DL_LC_COG5133	Bradi2g35760.2	10	225	2	2	171	100	58.4795	116..214
5DL_LC_COG5134	Bradi2g38187.1	455	596	1	7	135	53	39.2593	7..59
5DL_LC_COG5135	Bradi2g39207.1	159	2234	4	32	1134	620	54.6737	666..1281
5DL_LC_COG5136	Bradi2g40650.1	1	791	2	7	251	64	25.498	1..64
5DL_LC_COG5137	Bradi2g41610.1	648	1552	3	10	470	185	39.3617	386..570
5DL_LC_COG5138	Bradi2g42017.1	191	5948	8	10	1042	494	47.4088	1660..1803,4818..4906,4935..5193
5DL_LC_COG5139	Bradi2g42880.1	383	1703	2	12	1312	326	24.8476	1..324
5DL_LC_COG5140	Bradi2g42890.1	1221	2958	6	7	895	183	20.4469	1556..1736
5DL_LC_COG5141	Bradi2g43087.1	308	1485	2	18	255	147	57.6471	1034..1180
5DL_LC_COG5142	Bradi2g43480.1	1	2667	3	3	311	65	20.9003	2493..2557
5DL_LC_COG5143	Bradi2g46230.1	1859	4295	5	9	674	357	52.9674	1..43,711..803,2199..2419
5DL_LC_COG5144	Bradi2g51517.1	154	1280	2	4	251	112	44.6215	1016..1127
5DL_LC_COG5145	Bradi2g51630.1	760	1119	3	4	286	170	59.4406	192..359
5DL_LC_COG5146	Bradi2g51807.1	537	3860	6	7	1183	678	57.3119	717..1054,2981..3315
5DL_LC_COG5147	Bradi2g53077.1	1	1015	2	4	363	124	34.1598	876..999
5DL_LC_COG5148	Bradi2g54640.1	270	873	2	25	435	135	31.0345	199..332
5DL_LC_COG5149	Bradi2g56160.1	237	4188	5	12	609	233	38.2594	1..53,3766..3942
5DL_LC_COG5150	Bradi2g61830.1	26	1556	5	42	1315	621	47.2243	821..1033,1121..1528
5DL_LC_COG5151	Bradi2g62760.1	317	5769	11	54	3804	1917	50.3943	200..570,2435..2618,2872..2952,3265..3457,3962..4261,4396..4522,4573..4887,5107..5445
5DL_LC_COG5152	Bradi3g00290.1	183	1438	5	11	540	321	59.4444	450..708,1193..1254
5DL_LC_COG5153	Bradi3g00980.1	1912	4611	3	6	654	318	48.6239	1366..1680
5DL_LC_COG5154	Bradi3g01277.1	394	870	2	3	402	82	20.398	390..468
5DL_LC_COG5155	Bradi3g01450.1	136	2210	2	4	133	74	55.6391	2008..2081
5DL_LC_COG5156	Bradi3g04350.1	475	1522	2	4	895	343	38.324	1..333
5DL_LC_COG5157	Bradi3g05370.1	204	937	2	3	238	115	48.3193	623..737
5DL_LC_COG5158	Bradi3g06727.1	47	2726	6	61	1433	308	21.4934	2239..2546
5DL_LC_COG5159	Bradi3g17910.1	56	1290	3	5	225	101	44.8889	1132..1232
5DL_LC_COG5160	Bradi3g19890.1	384	2768	6	70	1800	396	22	9..74,481..511,518..815
5DL_LC_COG5161	Bradi3g20010.1	61	635	2	6	531	140	26.3653	440..579
5DL_LC_COG5162	Bradi3g20070.1	1	2421	4	11	1321	443	33.5352	1503..1777,2251..2418
5DL_LC_COG5163	Bradi3g20420.1	122	404	2	4	139	76	54.6763	194..269
5DL_LC_COG5164	Bradi3g20560.1	1	563	2	13	510	134	26.2745	429..562
5DL_LC_COG5165	Bradi3g20960.1	10	1338	3	3	358	138	38.5475	679..815
5DL_LC_COG5166	Bradi3g21160.1	242	887	4	10	612	198	32.3529	1..197
5DL_LC_COG5167	Bradi3g22387.1	16	2336	2	2	86	38	44.186	2278..2315
5DL_LC_COG5168	Bradi3g27310.1	1	786	1	21	789	441	55.8935	350..789
5DL_LC_COG5169	Bradi3g28760.1	192	2024	2	3	361	161	44.5983	1672..1832
5DL_LC_COG5170	Bradi3g29110.1	1	274	2	3	168	55	32.7381	1..55
5DL_LC_COG5171	Bradi3g29700.1	45	3744	7	11	703	416	59.175	817..995,1509..1640,3458..3562
5DL_LC_COG5172	Bradi3g37840.1	18	1551	4	4	487	247	50.7187	968..1066,1390..1537
5DL_LC_COG5173	Bradi3g42010.1	63	615	2	12	427	249	58.3138	1..249
5DL_LC_COG5174	Bradi3g45627.1	65	1068	4	13	522	196	37.5479	1..65,188..264,427..480
5DL_LC_COG5175	Bradi3g48050.1	595	1129	2	3	481	117	24.3243	1..36,455..534
5DL_LC_COG5176	Bradi3g51110.1	2105	3054	2	4	121	54	44.6281	4..57
5DL_LC_COG5177	Bradi3g54020.1	3	1252	3	4	302	74	24.5033	1155..1228
5DL_LC_COG5178	Bradi3g60210.1	1445	3124	3	4	503	290	57.6541	1..289
5DL_LC_COG5179	Bradi3g60280.1	832	1157	2	3	167	84	50.2994	224..307
5DL_LC_COG5180	Bradi3g60440.1	917	1454	3	5	280	115	41.0714	430..544
5DL_LC_COG5181	Bradi3g60446.1	71	491	2	3	387	126	32.5581	296..421
5DL_LC_COG5182	Bradi3g60590.1	185	709	3	4	255	76	29.8039	447..522
5DL_LC_COG5183	Bradi4g01680.1	1764	2136	2	4	244	93	38.1148	282..374
5DL_LC_COG5184	Bradi4g05130.2	517	1317	2	2	186	77	41.3978	720..796
5DL_LC_COG5185	Bradi4g06880.1	3167	3599	2	2	127	48	37.7953	1..48
5DL_LC_COG5186	Bradi4g07541.1	266	3089	2	4	86	40	46.5116	1..40
5DL_LC_COG5187	Bradi4g07717.1	173	6502	9	42	2092	1170	55.9273	2852..3282,4143..4203,4414..4975,6253..6355
5DL_LC_COG5188	Bradi4g07950.1	206	2035	5	22	726	413	56.8871	403..486,1406..1459,1492..1638,1687..1814
5DL_LC_COG5189	Bradi4g07990.1	53	2727	8	25	2111	558	26.433	1152..1315,1374..1548,1659..1875
5DL_LC_COG5190	Bradi4g08340.1	135	849	4	13	585	237	40.5128	39..106,135..303
5DL_LC_COG5191	Bradi4g08350.1	1	947	4	8	786	448	56.9975	1..240,743..950
5DL_LC_COG5192	Bradi4g08380.1	16	3795	6	37	3113	1556	49.9839	1721..2116,2405..3277,3341..3480,3626..3761
5DL_LC_COG5193	Bradi4g08587.1	234	2649	5	68	1615	586	36.2848	1067..1650
5DL_LC_COG5194	Bradi4g08597.1	218	1116	3	4	545	175	32.1101	732..906
5DL_LC_COG5195	Bradi4g09247.1	505	2700	4	5	634	176	27.7603	2019..2192
5DL_LC_COG5196	Bradi4g09990.1	73	2176	8	31	1104	466	42.2101	1058..1220,1449..1549,1628..1688,1798..1936
5DL_LC_COG5197	Bradi4g12877.1	1	2486	6	19	1257	394	31.3445	1728..2121
5DL_LC_COG5198	Bradi4g16492.1	862	2046	2	3	389	115	29.563	16..129
5DL_LC_COG5199	Bradi4g17270.1	171	1360	5	10	629	194	30.8426	701..795,871..969
5DL_LC_COG5200	Bradi4g19937.1	132	1698	4	13	646	301	46.5944	1270..1570
5DL_LC_COG5201	Bradi4g22610.1	628	1025	2	5	142	58	40.8451	341..398
5DL_LC_COG5202	Bradi4g25170.1	1	431	2	2	300	147	49	280..426
5DL_LC_COG5203	Bradi4g25417.1	136	885	3	19	683	293	42.899	455..746
5DL_LC_COG5204	Bradi4g25870.1	48	2335	5	19	523	276	52.7725	396..474,562..671,2205..2290
5DL_LC_COG5205	Bradi4g26782.1	124	1661	5	21	637	327	51.3344	1057..1136,1226..1349,1411..1533
5DL_LC_COG5206	Bradi4g27070.1	1	1089	4	17	789	208	26.3625	778..859,967..1092
5DL_LC_COG5207	Bradi4g27090.1	31	2021	4	12	1027	568	55.3067	966..1039,1043..1242,1694..1986
5DL_LC_COG5208	Bradi4g27100.1	105	1290	4	15	622	269	43.2476	917..1185
5DL_LC_COG5209	Bradi4g27157.1	1	4601	7	32	3138	1123	35.7871	1586..1661,2625..3162,3384..3891
5DL_LC_COG5210	Bradi4g27190.1	625	4263	11	38	2077	845	40.6837	625..695,1254..1501,1602..1747,2664..2832,3443..3649
5DL_LC_COG5211	Bradi4g27220.1	528	1192	3	5	396	143	36.1111	1..143
5DL_LC_COG5212	Bradi4g27230.1	238	1089	3	6	726	328	45.1791	526..852
5DL_LC_COG5213	Bradi4g27334.1	76	1605	6	23	1071	568	53.0345	168..251,714..1001,1341..1530
5DL_LC_COG5214	Bradi4g27460.1	1	1575	5	11	723	414	57.2614	1006..1073,1180..1374,1431..1580
5DL_LC_COG5215	Bradi4g27570.1	355	1417	4	20	981	443	45.158	1..442
5DL_LC_COG5216	Bradi4g27880.1	35	1083	4	35	854	385	45.082	1..385
5DL_LC_COG5217	Bradi4g28107.1	812	2010	2	2	383	222	57.9634	83..302
5DL_LC_COG5218	Bradi4g28137.1	1	2253	3	19	2011	483	24.0179	1768..2250
5DL_LC_COG5219	Bradi4g28177.1	138	2410	4	15	1731	637	36.7995	1641..2275
5DL_LC_COG5220	Bradi4g28210.1	264	1304	2	6	597	292	48.9112	741..1032
5DL_LC_COG5221	Bradi4g28350.1	10	1410	4	38	1150	556	48.3478	1..191,858..1176,1359..1403
5DL_LC_COG5222	Bradi4g28420.1	492	1054	2	3	235	115	48.9362	1..115
5DL_LC_COG5223	Bradi4g28877.1	1	1827	5	32	1681	803	47.7692	965..1101,1164..1827
5DL_LC_COG5224	Bradi4g28960.1	441	6333	13	48	3638	2126	58.4387	1041..1408,2706..3187,3283..3512,4002..4215,4261..4387,4458..4572,4726..4905,4954..5025,5169..5240,5610..5868
5DL_LC_COG5225	Bradi4g29180.1	213	846	2	3	216	115	53.2407	517..631
5DL_LC_COG5226	Bradi4g29400.1	537	1331	3	13	441	262	59.4104	275..535
5DL_LC_COG5227	Bradi4g29770.1	64	1057	2	10	746	206	27.6139	16..128,884..975
5DL_LC_COG5228	Bradi4g29880.1	157	2331	4	10	437	222	50.8009	1685..1729,1997..2172
5DL_LC_COG5229	Bradi4g29887.1	916	3949	10	35	1909	404	21.1629	2407..2571,2792..3030
5DL_LC_COG5230	Bradi4g29947.1	178	2359	5	44	2054	421	20.4966	1749..1947,1963..2181
5DL_LC_COG5231	Bradi4g30040.1	196	1479	3	8	656	290	44.2073	388..551,1160..1285
5DL_LC_COG5232	Bradi4g30540.1	1	2303	8	15	1345	434	32.2677	499..644,2014..2300
5DL_LC_COG5233	Bradi4g31060.1	1039	5082	7	39	2684	1245	46.386	2496..2771,3072..4040
5DL_LC_COG5234	Bradi4g31310.1	1	1481	5	32	1191	668	56.0873	1..140,227..362,1097..1488
5DL_LC_COG5235	Bradi4g31380.1	259	1566	4	4	833	432	51.8607	673..858,1051..1295
5DL_LC_COG5236	Bradi4g31580.1	1	549	1	4	542	277	51.107	266..542
5DL_LC_COG5237	Bradi4g31727.1	76	2124	6	21	1641	359	21.8769	1651..1792,1830..2046
5DL_LC_COG5238	Bradi4g31920.1	244	867	4	6	573	230	40.1396	360..414,457..628
5DL_LC_COG5239	Bradi4g32150.1	455	2491	5	9	1681	678	40.3331	1048..1725
5DL_LC_COG5240	Bradi4g32380.1	386	1128	2	8	457	99	21.663	647..745
5DL_LC_COG5241	Bradi4g32520.1	78	638	3	3	273	110	40.293	453..562
5DL_LC_COG5242	Bradi4g32600.1	55	1132	4	11	837	464	55.4361	368..547,582..665,835..973,1024..1084
5DL_LC_COG5243	Bradi4g32730.1	297	1653	3	7	1116	583	52.2401	440..793,833..1060
5DL_LC_COG5244	Bradi4g32934.1	818	1154	1	16	340	84	24.7059	22..105
5DL_LC_COG5245	Bradi4g32987.1	1	2322	5	36	1928	713	36.9813	1329..1885,1928..2083
5DL_LC_COG5246	Bradi4g33060.1	51	4469	8	33	2424	598	24.67	3463..3585,3663..4025,4316..4427
5DL_LC_COG5247	Bradi4g33151.1	1	1412	4	58	1319	687	52.0849	628..810,814..1229,1270..1354
5DL_LC_COG5248	Bradi4g33886.1	115	815	2	21	581	164	28.2272	546..709
5DL_LC_COG5249	Bradi4g33920.2	1118	4086	7	24	1129	335	29.6723	1..74,1593..1708,2720..2762,2874..2975
5DL_LC_COG5250	Bradi4g34090.1	185	5424	6	87	4696	2107	44.868	516..986,1787..2721,3694..3809,3810..3932..4299,4369..4459
5DL_LC_COG5251	Bradi4g34110.1	56	2324	4	7	728	289	39.6978	1598..1709,2097..2273
5DL_LC_COG5252	Bradi4g34270.1	1	3438	5	28	2529	1274	50.3756	2119..2362,2397..3424
5DL_LC_COG5253	Bradi4g34290.1	21	2603	3	45	2377	1262	53.0921	676..768,964..1352,1592..2285,2507..2586
5DL_LC_COG5254	Bradi4g34390.1	12	1412	3	3	275	107	38.9091	1278..1384
5DL_LC_COG5255	Bradi4g34470.1	16	904	4	31	561	200	35.6506	249..326,759..880
5DL_LC_COG5256	Bradi4g34490.1	240	2988	6	19	1824	961	52.6864	1497..1749,2046..2750
5DL_LC_COG5257	Bradi4g34600.1	1	1330	4	19	757	376	49.6697	499..873
5DL_LC_COG5258	Bradi4g34637.1	1	1783	6	22	1261	411	32.5932	547..617,1425..1763
5DL_LC_COG5259	Bradi4g34650.1	156	1704	6	18	964	482	50	485..526,713..844,1027..1180,1325..1420,1486..1543
5DL_LC_COG5260	Bradi4g34780.1	1	876	4	4	510	274	53.7255	471..589,724..876
5DL_LC_COG5261	Bradi4g34840.1	97	2205	6	26	1689	999	59.1474	734..840,903..1135,1301..1609,1747..2094
5DL_LC_COG5262	Bradi4g34950.1	749	1490	3	6	293	94	32.0819	1..55,74..112
5DL_LC_COG5263	Bradi4g35050.1	1	950	5	9	682	292	42.8152	1..89,127..241,854..941
5DL_LC_COG5264	Bradi4g35087.1	298	904	2	4	390	232	59.4872	371..602
5DL_LC_COG5265	Bradi4g35540.1	365	916	3	5	429	167	38.9277	24..190
5DL_LC_COG5266	Bradi4g35720.1	83	1674	6	15	738	372	50.4065	431..585,918..1019,1476..1590
5DL_LC_COG5267	Bradi4g35880.2	382	1734	4	7	850	483	56.8235	873..1353
5DL_LC_COG5268	Bradi4g36000.1	70	1751	4	9	1039	223	21.4629	1455..1677
5DL_LC_COG5269	Bradi4g36470.1	58	1415	4	10	822	355	43.1873	1..355
5DL_LC_COG5270	Bradi4g36890.1	1	11402	16	47	2776	631	22.7305	414..641,3207..3357,3467..3556,9363..9522
5DL_LC_COG5271	Bradi4g36972.1	1	203	1	13	195	69	35.3846	127..195
5DL_LC_COG5272	Bradi4g36976.1	281	1945	2	4	730	325	44.5205	1349..1673
5DL_LC_COG5273	Bradi4g37025.1	1	377	2	19	346	75	21.6763	1..75
5DL_LC_COG5274	Bradi4g37040.1	370	2282	3	7	545	296	54.3119	1628..1921
5DL_LC_COG5275	Bradi4g37120.1	9	1673	5	8	1094	397	36.2888	1120..1348,1486..1652
5DL_LC_COG5276	Bradi4g37260.1	560	3326	9	37	1654	450	27.2068	2311..2758
5DL_LC_COG5277	Bradi4g37627.1	521	4157	10	18	1490	840	56.3758	1..321,650..761,2254..2341,2356..2461,3175..3320,3408..3472
5DL_LC_COG5278	Bradi4g38070.1	350	1453	3	9	748	426	56.9519	1..166,298..557
5DL_LC_COG5279	Bradi4g38130.1	239	2283	6	11	691	248	35.89	1281..1427,1469..1505,1970..2033
5DL_LC_COG5280	Bradi4g38310.1	1	1275	4	24	1086	624	57.4586	460..514..626,720..1019,1119..1274
5DL_LC_COG5281	Bradi4g38357.1	188	5889	14	59	3937	1732	43.9929	2665..3017,3486..3672,3730..3952,4039..4265,4435..4595,4696..4925,5030..5131,5188..5285,5549..5695
5DL_LC_COG5282	Bradi4g38700.1	81	2271	4	20	1687	517	30.6461	1691..2207
5DL_LC_COG5283	Bradi4g39590.1	82	1002	5	11	594	179	30.1347	730..908
5DL_LC_COG5284	Bradi4g41000.1	1	1386	5	13	713	265	37.1669	534..618,1128..1200,1283..1389
5DL_LC_COG5285	Bradi4g41270.1	22	1785	4	54	1575	937	59.4921	745..957,1045..1764
5DL_LC_COG5286	Bradi4g41717.1	153	2961	10	39	1626	784	48.2165	1378..1439,1564..1768,2026..2125,2250..2456,2595..2804
5DL_LC_COG5287	Bradi4g41810.1	118	2708	7	26	1445	827	57.2318	1469..1520,1631..1986,2165..2581
5DL_LC_COG5288	Bradi4g42810.1	1	1372	5	21	1011	601	59.4461	271..427,503..713,783..1009
5DL_LC_COG5289	Bradi4g42957.1	90	1041	3	48	916	408	44.5415	493..899
5DL_LC_COG5290	Bradi4g42987.1	121	1278	3	4	455	187	41.0989	979..1165
5DL_LC_COG5291	Bradi4g43080.1	143	603	2	5	295	116	39.322	345..460
5DL_LC_COG5292	Bradi4g43130.1	83	1902	6	19	937	190	20.2775	444..633
5DL_LC_COG5293	Bradi4g43390.1	15	1677	6	20	905	395	43.6464	638..698,1205..1407,1513..1643
5DL_LC_COG5294	Bradi4g43780.1	327	1111	3	7	657	299	45.5099	487..785
5DL_LC_COG5295	Bradi4g43790.1	1098	2112	3	9	234	51	21.7949	1..51
5DL_LC_COG5296	Bradi4g43827.1	1	823	3	4	355	120	33.8028	699..818
5DL_LC_COG5297	Bradi4g43877.1	113	1263	7	18	570	155	27.193	891..937,1049..1154
5DL_LC_COG5298	Bradi4g43990.1	116	635	3	4	311	98	31.5113	1..98
5DL_LC_COG5299	Bradi4g44040.1	828	1807	5	7	443	185	41.7607	321..450,783..836
5DL_LC_COG5300	Bradi4g44140.1	53	1087	1	17	1031	393	38.1183	639..1031
5DL_LC_COG5301	Bradi4g44240.1	1	864	3	9	647	321	49.6136	333..612,872..912
5DL_LC_COG5302	Bradi4g44480.1	13	325	1	6	315	115	36.5079	201..315
5DL_LC_COG5303	Bradi4g44540.1	35	1867	5	9	747	326	43.6412	1248..1408,1662..1824
5DL_LC_COG5304	Bradi4g44826.1	89	1649	5	25	1029	489	47.5219	524..801,925..991,1086..1160,1487..1553
5DL_LC_COG5305	Bradi4g45160.1	1445	3038	3	6	323	145	44.8916	1452..1596
5DL_LC_COG5306	Bradi4g45200.1	197	1561	3	17	1110	468	42.1622	521..988
5DL_LC_COG5307	Bradi4g45210.1	45	2352	3	10	461	176	38.1779	2126..2301
5DL_LC_COG5308	Bradi5g00430.1	216	3377	5	11	759	222	29.249	2632..2725,3029..3156
5DL_LC_COG5309	Bradi5g01936.1	158	2705	4	6	536	242	45.1493	2251..2305,2347..2531
5DL_LC_COG5310	Bradi5g02520.1	129	1392	4	7	451	236	52.3282	1035..1270
5DL_LC_COG5311	Bradi5g03180.1	1167	1792	3	3	289	134	46.3668	1..134
5DL_LC_COG5312	Bradi5g07300.1	1	1992	3	8	677	263	38.8479	1725..1983
5DL_LC_COG5313	Bradi5g08690.1	173	1080	2	5	334	180	53.8922	722..900
5DL_LC_COG5314	Bradi5g09430.1	61	1696	6	8	1229	403	32.7909	1166..1343,1413..1636
5DL_LC_COG5315	Bradi5g12910.1	22	2817	3	36	2404	652	27.1215	1812..2314,2627..2775
5DL_LC_COG5316	Bradi5g14307.1	248	3228	3	5	423	192	45.3901	2735..2818,2875..2982
5DL_LC_COG5317	Bradi5g15685.1	66	916	3	5	215	112	52.093	740..851
5DL_LC_COG5318	Bradi5g21090.1	1	543	3	6	407	131	32.1867	409..539
5DL_LC_COG5319	Bradi5g21150.1	920	3162	3	4	242	101	41.7355	1448..1548
5DL_LC_COG5320	Bradi5g21400.1	1	1352	2	9	544	156	28.6765	20..175
5DL_LC_COG5321	Bradi5g21460.1	78	1515	2	9	654	234	35.7798	1199..1431
5DL_LC_COG5322	Bradi5g22117.1	1041	1764	2	2	153	61	39.8693	1..61
5DL_LC_COG5323	Bradi5g26017.1	22	8076	4	6	823	215	26.1239	1..215
5DL_LC_COG5324	Bradi5g27530.1	411	2830	3	8	700	144	20.5714	1503..1646
5DL_LC_COG5325	Os01t0187400-01	52	4105	6	9	414	242	58.4541	451..524,1551..1718
5DL_LC_COG5326	Os01t0574500-01	666	2098	5	11	414	121	29.2271	297..341,934..1009
5DL_LC_COG5327	Os03t0706500-01	235	510	2	7	190	50	26.3158	16..65
5DL_LC_COG5328	Os03t0749300-01	417	1862	4	8	474	282	59.4937	238..323,1249..1444
5DL_LC_COG5329	Os03t0786000-01	90	654	3	5	196	48	24.4898	518..565
5DL_LC_COG5330	Os03t0811200-01	1	2213	2	6	155	43	27.7419	2170..2212
5DL_LC_COG5331	Os04t0223901-00	379	1178	3	3	182	86	47.2527	211..250,750..795
5DL_LC_COG5332	Os04t0397500-00	29	140	1	2	112	58	51.7857	55..112
5DL_LC_COG5333	Os04t0466600-01	452	647	2	2	99	45	45.4545	149..193
5DL_LC_COG5334	Os04t0617600-01	88	2339	3	4	232	81	34.9138	1510..1590
5DL_LC_COG5335	Os04t0632100-01	1400	1657	2	3	230	73	31.7391	1..73
5DL_LC_COG5336	Os05t0250700-00	507	1189	2	2	113	51	45.1327	1..51
5DL_LC_COG5337	Os05t0494900-01	238	755	3	3	360	88	24.4444	427..514
5DL_LC_COG5338	Os06t0473200-01	117	789	3	7	440	254	57.7273	1..254
5DL_LC_COG5339	Os06t0562600-01	518	1325	2	10	623	350	56.1798	1..349
5DL_LC_COG5340	Os07t0525900-00	259	1170	3	5	496	143	28.8306	767..909
5DL_LC_COG5341	Os08t0331900-01	1	981	1	15	988	567	57.3887	427..988
5DL_LC_COG5342	Os09t0109800-01	71	1373	2	9	137	80	58.3942	1215..1294
5DL_LC_COG5343	Os09t0124800-01	198	1189	4	14	390	115	29.4872	567..681
5DL_LC_COG5344	Os09t0272900-01	965	1491	3	19	231	57	24.6753	291..347
5DL_LC_COG5345	Os09t0471900-01	356	1130	3	3	170	54	31.7647	181..233
5DL_LC_COG5346	Os09t0473966-00	105	453	2	6	177	87	49.1525	1..87
5DL_LC_COG5347	Os09t0493400-01	514	1590	2	5	527	222	42.1252	3..224
5DL_LC_COG5348	Os09t0504800-01	292	820	2	5	331	118	35.6495	415..532
5DL_LC_COG5349	Os09t0506800-01	3	1083	2	4	133	73	54.8872	1011..1083
5DL_LC_COG5350	Os09t0525400-01	223	525	2	8	276	128	46.3768	34..160
5DL_LC_COG5351	Os09t0533300-01	14	1160	5	15	1039	322	30.9913	782..962,1004..1141
5DL_LC_COG5352	Os11t0109933-01	725	2159	3	3	607	362	59.6376	3..364
5DL_LC_COG5353	Os11t0129800-01	180	1215	4	4	290	166	57.2414	767..855,966..1042
5DL_LC_COG5354	Os11t0623800-00	1627	2695	3	3	127	41	32.2835	234..274
5DL_LC_COG5355	Sb0067s002130.1	159	344	2	2	99	50	50.5051	139..188
5DL_LC_COG5356	Sb01g006800.1	1	186	2	2	174	35	20.1149	151..185
5DL_LC_COG5357	Sb02g023750.1	285	2049	2	3	153	49	32.0261	1720..1768
5DL_LC_COG5358	Sb02g024425.1	27	494	3	10	355	149	41.9718	318..466
5DL_LC_COG5359	Sb02g027950.1	1022	1368	2	3	93	50	53.7634	1..50
5DL_LC_COG5360	Sb03g020181.1	1	441	4	10	265	95	35.8491	344..438
5DL_LC_COG5361	Sb08g001620.1	273	372	1	3	100	50	50	51..100
5DL_LC_COG5362	Sb08g002220.1	389	991	3	3	249	74	29.7189	9..81
5DL_LC_COG5363	Sb09g027223.1	878	1879	3	7	354	190	53.6723	810..999
5DL_LC_COG5364	Sb10g001730.1	162	1732	3	3	261	98	37.5479	428..525
5DL_LC_UG5001	gnl|UG|Ta#S12857615	13	630	1	9	617	127	20.5835	1..127
5DL_LC_UG5002	gnl|UG|Ta#S12883346	193	670	1	9	477	263	55.1363	216..477
5DL_LC_UG5003	gnl|UG|Ta#S12945443	4	680	2	5	613	154	25.1223	522..675
5DL_LC_UG5004	gnl|UG|Ta#S12977256	46	663	1	44	613	206	33.6052	406..610
5DL_LC_UG5005	gnl|UG|Ta#S12987956	119	690	2	3	484	264	54.5455	244..320,328..514
5DL_LC_UG5006	gnl|UG|Ta#S13021187	1	507	1	4	510	265	51.9608	246..510
5DL_LC_UG5007	gnl|UG|Ta#S15881105	132	607	3	6	359	176	49.0251	1..104,146..217
5DL_LC_UG5008	gnl|UG|Ta#S16194740	2	172	1	2	171	84	49.1228	88..171
5DL_LC_UG5009	gnl|UG|Ta#S16199319	1	655	1	22	640	147	22.9688	116..218,387..430
5DL_LC_UG5010	gnl|UG|Ta#S16200354	1	589	1	11	591	268	45.3469	4..232,270..308
5DL_LC_UG5011	gnl|UG|Ta#S16210195	185	708	1	25	521	242	46.4491	7..141..142,418..521
5DL_LC_UG5012	gnl|UG|Ta#S16218280	88	405	1	2	318	164	51.5723	40..202
5DL_LC_UG5013	gnl|UG|Ta#S16223251	1	590	2	12	547	327	59.7806	263..589
5DL_LC_UG5014	gnl|UG|Ta#S16232762	12	802	2	19	772	193	25	609..801
5DL_LC_UG5015	gnl|UG|Ta#S17879304	142	620	1	4	478	185	38.7029	1..185
5DL_LC_UG5016	gnl|UG|Ta#S17973785	123	870	1	10	745	337	45.2349	409..745
5DL_LC_UG5017	gnl|UG|Ta#S17984317	15	901	4	8	599	353	58.9316	1..114,430..488,662..841
5DL_LC_UG5018	gnl|UG|Ta#S17984918	18	1051	1	10	1039	341	32.82	704..1039
5DL_LC_UG5019	gnl|UG|Ta#S17985843	162	904	1	20	750	411	54.8	1..411
5DL_LC_UG5020	gnl|UG|Ta#S22364353	109	834	1	24	726	221	30.4408	1..221
5DL_LC_UG5021	gnl|UG|Ta#S22370145	224	762	1	3	535	204	38.1308	332..535
5DL_LC_UG5022	gnl|UG|Ta#S22370626	237	787	3	9	378	223	58.9947	222..444
5DL_LC_UG5023	gnl|UG|Ta#S22380352	109	852	1	36	746	265	35.5228	1..48..264
5DL_LC_UG5024	gnl|UG|Ta#S22385118	145	599	3	3	253	105	41.502	62..166
5DL_LC_UG5025	gnl|UG|Ta#S26024231	17	848	2	30	689	339	49.2017	10..231,444..557
5DL_LC_UG5026	gnl|UG|Ta#S32425643	1	716	1	12	715	310	43.3566	3..128..312
5DL_LC_UG5027	gnl|UG|Ta#S32500660	1	752	2	16	713	350	49.0884	204..262,464..752
5DL_LC_UG5028	gnl|UG|Ta#S32518546	1	864	2	12	824	277	33.6165	149..424
5DL_LC_UG5029	gnl|UG|Ta#S32523186	1	851	2	52	824	338	41.0194	512..847
5DL_LC_UG5030	gnl|UG|Ta#S32545497	283	857	1	9	569	335	58.8752	6..338
5DL_LC_UG5031	gnl|UG|Ta#S32549580	266	870	4	12	498	254	51.004	251..323,420..600
5DL_LC_UG5032	gnl|UG|Ta#S32553578	1	762	1	25	762	284	37.2703	291..571
5DL_LC_UG5033	gnl|UG|Ta#S32599539	131	804	1	4	673	398	59.1382	1..213,489..673
5DL_LC_UG5034	gnl|UG|Ta#S32609240	54	240	1	2	190	100	52.6316	92..190
5DL_LC_UG5035	gnl|UG|Ta#S32636428	1	878	2	6	852	301	35.3286	573..872
5DL_LC_UG5036	gnl|UG|Ta#S32642294	60	729	1	5	663	204	30.7692	461..663
5DL_LC_UG5037	gnl|UG|Ta#S32643041	1	732	2	13	709	230	32.4401	505..734
5DL_LC_UG5038	gnl|UG|Ta#S32643394	1	711	3	7	657	221	33.6377	490..710
5DL_LC_UG5039	gnl|UG|Ta#S32672928	1	782	1	12	782	431	55.1151	1..431
5DL_LC_UG5040	gnl|UG|Ta#S32675107	1	697	2	10	669	254	37.9671	1..128,251..375
5DL_LC_UG5041	gnl|UG|Ta#S32693897	1	777	3	4	210	102	48.5714	668..768
5DL_LC_UG5042	gnl|UG|Ta#S32699272	229	567	1	50	338	202	59.7633	134..255,258..337
5DL_LC_UG5043	gnl|UG|Ta#S32707796	1	691	3	8	594	137	23.064	445..581
5DL_LC_UG5044	gnl|UG|Ta#S32709500	127	700	3	3	211	94	44.5498	483..576
5DL_LC_UG5045	gnl|UG|Ta#S32716929	48	756	3	4	572	225	39.3357	78..265,365..399
5DL_LC_UG5046	gnl|UG|Ta#S37759223	550	870	2	2	168	72	42.8571	1..72
5DL_LC_UG5047	gnl|UG|Ta#S37788983	1	743	2	9	705	416	59.0071	25..382,416..470
5DL_LC_UG5048	gnl|UG|Ta#S37789018	327	546	2	3	199	60	30.1508	167..226
5DL_LC_UG5049	gnl|UG|Ta#S37862631	44	717	2	3	328	95	28.9634	578..672
5DL_LC_UG5050	gnl|UG|Ta#S37876776	1	583	2	4	368	94	25.5435	488..581
5DL_LC_UG5051	gnl|UG|Ta#S37885640	1	822	2	10	789	206	26.109	1..206
5DL_LC_UG5052	gnl|UG|Ta#S37909913	161	708	2	18	462	211	45.671	1..105,189..294
5DL_LC_UG5053	gnl|UG|Ta#S37939760	111	913	1	49	796	342	42.9648	458..796
5DL_LC_UG5054	gnl|UG|Ta#S46925412	87	1035	1	52	944	453	47.9873	494..944
5DL_LC_UG5055	gnl|UG|Ta#S52541400	316	1743	4	14	1300	332	25.5385	1094..1419
5DL_LC_UG5056	gnl|UG|Ta#S52543671	333	1366	3	4	458	93	20.3057	15..60,399..445
5DL_LC_UG5057	gnl|UG|Ta#S52544431	1	1610	5	9	1432	691	48.2542	845..1124,1193..1599
5DL_LC_UG5058	gnl|UG|Ta#S52544465	376	2816	7	19	1217	686	56.3681	634..734,812..1006..1037..1096,2134..2431
5DL_LC_UG5059	gnl|UG|Ta#S52545346	4	2826	3	31	1798	771	42.881	1305..1865,1934..2032,2322..2428
5DL_LC_UG5060	gnl|UG|Ta#S52546576	1	1228	7	12	821	456	55.542	190..269,336..419,499..538,582..707,879..999
5DL_LC_UG5061	gnl|UG|Ta#S52546609	410	2862	4	5	1272	664	52.2013	1088..1465,2174..2457
5DL_LC_UG5062	gnl|UG|Ta#S52546678	421	1416	2	15	910	270	29.6703	167..436
5DL_LC_UG5063	gnl|UG|Ta#S58841313	1	284	1	3	283	96	33.9223	119..214
5DL_LC_UG5064	gnl|UG|Ta#S58844408	17	253	1	3	236	83	35.1695	9..90
5DL_LC_UG5065	gnl|UG|Ta#S58846543	3	298	1	9	317	101	31.8612	203..303
5DL_LC_UG5066	gnl|UG|Ta#S58850632	1	1002	1	9	1000	266	26.6	735..1000
5DL_LC_UG5067	gnl|UG|Ta#S58850801	126	843	1	7	727	333	45.8047	1..331
5DL_LC_UG5068	gnl|UG|Ta#S58851632	38	222	1	3	186	80	43.0108	107..186
5DL_LC_UG5069	gnl|UG|Ta#S58853838	137	707	2	3	533	221	41.4634	347..567
5DL_LC_UG5070	gnl|UG|Ta#S58854012	1	1866	4	15	1454	860	59.1472	1..368,1375..1857
5DL_LC_UG5071	gnl|UG|Ta#S58857414	1	534	2	3	444	139	31.3063	396..504..534
5DL_LC_UG5072	gnl|UG|Ta#S58857593	1	398	2	5	260	111	42.6923	1..111
5DL_LC_UG5073	gnl|UG|Ta#S58857659	1	1002	2	6	952	374	39.2857	173..304,338..578
5DL_LC_UG5074	gnl|UG|Ta#S58857861	69	665	2	3	350	189	54	98..285
5DL_LC_UG5075	gnl|UG|Ta#S58860043	1	932	2	4	839	326	38.8558	604..929
5DL_LC_UG5076	gnl|UG|Ta#S58860267	220	684	2	5	403	174	43.1762	102..275
5DL_LC_UG5077	gnl|UG|Ta#S58860777	440	881	3	3	366	175	47.8142	3..177
5DL_LC_UG5078	gnl|UG|Ta#S58860969	133	1000	2	12	516	220	42.6357	643..861
5DL_LC_UG5079	gnl|UG|Ta#S58860974	169	971	3	8	563	302	53.6412	508..809
5DL_LC_UG5080	gnl|UG|Ta#S58861123	1	329	1	15	324	137	42.284	1..136
5DL_LC_UG5081	gnl|UG|Ta#S58861656	1	329	1	3	329	108	32.8267	1..56,277..328
5DL_LC_UG5082	gnl|UG|Ta#S58861676	1	1155	3	12	888	280	31.5315	873..1007..1150
5DL_LC_UG5083	gnl|UG|Ta#S58862721	241	1085	3	4	546	292	53.4799	4..251,508..549
5DL_LC_UG5084	gnl|UG|Ta#S58862851	1	395	2	4	324	101	31.1728	222..322
5DL_LC_UG5085	gnl|UG|Ta#S58864805	118	1159	2	31	1040	472	45.3846	569..848,851..1042
5DL_LC_UG5086	gnl|UG|Ta#S58865218	1	1310	1	60	1306	712	54.5176	1..702
5DL_LC_UG5087	gnl|UG|Ta#S58866578	1	437	1	3	438	111	25.3425	328..438
5DL_LC_UG5088	gnl|UG|Ta#S58867002	1	580	1	8	578	123	21.2803	52..173
5DL_LC_UG5089	gnl|UG|Ta#S58867208	1	781	1	15	780	422	54.1026	355..776
5DL_LC_UG5090	gnl|UG|Ta#S58867815	1	1575	3	18	1066	593	55.6285	1..207,1188..1573
5DL_LC_UG5091	gnl|UG|Ta#S58869271	1	1057	1	47	1056	311	29.4508	1..261,868..917
5DL_LC_UG5092	gnl|UG|Ta#S58884228	1	356	1	10	352	89	25.2841	264..352
5DL_LC_UG5093	gnl|UG|Ta#S58884542	56	2279	3	45	2096	479	22.8531	1753..2231
5DL_LC_UG5094	gnl|UG|Ta#S58886858	1	695	2	8	681	342	50.2203	1..342
5DL_LC_UG5095	gnl|UG|Ta#S58886966	107	570	1	5	463	264	57.0194	1..262
5DL_LC_UG5096	gnl|UG|Ta#S58887467	15	1231	5	7	919	510	55.4951	679..1068,1102..1220
5DL_LC_UG5097	gnl|UG|Ta#S58893218	1	590	2	14	465	264	56.7742	1..96,222..388
5DL_LC_UG5098	gnl|UG|Ta#S58896874	1	949	6	24	657	347	52.8158	219..378,607..791
5DL_LC_UG5099	gnl|UG|Ta#S58899094	1	546	1	13	548	139	25.365	1..139
5DL_LC_UG5100	gnl|UG|Ta#S58901640	355	2021	3	5	691	312	45.152	8..134,1491..1673
5DL_LC_UG5101	gnl|UG|Ta#S58901874	232	1283	3	23	833	403	48.3794	415..547,575..670,881..1054
5DL_LC_UG5102	gnl|UG|Ta#S58903153	534	1859	2	4	351	77	21.9373	1..76
5DL_LC_UG5103	gnl|UG|Ta#S58904207	80	759	2	5	517	183	35.3965	9..191
5DL_LC_UG5104	gnl|UG|Ta#S58906699	691	4914	5	46	3697	1898	51.3389	5..437,483..1361,1474..2058
5DL_LC_UG5105	gnl|UG|Ta#S58908091	1	1141	2	16	616	163	26.461	977..1139
5DL_LC_UG5106	gnl|UG|Ta#S58910739	168	2342	5	8	909	377	41.4741	878..1253
5DL_LC_UG5107	Hv#S12515491	48	557	3	9	410	184	44.878	3..115,430..500
5DL_LC_UG5108	Hv#S12533766	127	791	3	4	349	95	27.2206	1..46,150..198
5DL_LC_UG5109	Hv#S12540080	36	206	1	3	171	97	56.7251	75..171
5DL_LC_UG5110	Hv#S12552877	1	200	2	6	184	87	47.2826	2..88
5DL_LC_UG5111	Hv#S12557420	122	676	1	18	546	159	29.1209	1..153
5DL_LC_UG5112	Hv#S12608830	11	648	1	8	624	214	34.2949	2..70,159..258,441..485
5DL_LC_UG5113	Hv#S12630627	1	632	3	8	557	286	51.3465	1..286
5DL_LC_UG5114	Hv#S12642031	30	691	2	9	521	155	29.7505	317..470
5DL_LC_UG5115	Hv#S12688173	79	524	3	4	298	112	37.5839	288..399
5DL_LC_UG5116	Hv#S12821391	39	441	2	11	340	71	20.8824	7..77
5DL_LC_UG5117	Hv#S23879726	528	700	1	3	171	100	58.4795	15..114
5DL_LC_UG5118	Hv#S32769757	38	492	2	7	352	96	27.2727	359..454
5DL_LC_UG5119	Hv#S32812438	157	1945	5	14	1115	461	41.3453	522..742,1550..1789
5DL_LC_UG5120	Hv#S39522983	914	2717	4	9	1184	598	50.5068	416..810,1506..1706
5DL_LC_UG5121	Hv#S39523131	234	1217	4	14	611	255	41.7349	1..35,140..265,570..661
5DL_LC_UG5122	Hv#S39523138	479	2143	5	35	800	413	51.625	790..917,1003..1107,1313..1352..1417,1573..1646
5DL_LC_UG5123	Hv#S39523325	160	1939	3	8	1067	513	48.0787	1..158,240..590
5DL_LC_UG5124	Hv#S39523368	16	938	4	10	756	169	22.3545	283..451
5DL_LC_UG5125	Hv#S39523662	45	4252	8	16	2602	666	25.5957	1773..1942,3656..4149
5DL_LC_UG5126	Hv#S39523988	193	2558	6	24	1315	782	59.4677	1..176,533..684,1648..1726,1827..1991,2158..2365
5DL_LC_UG5127	Hv#S39524074	81	2019	1	45	1940	1027	52.9381	671..1347,1587..1932
5DL_LC_UG5128	Hv#S39524084	41	2021	2	11	301	179	59.4684	15..193
5DL_LC_UG5129	Hv#S39524170	260	1027	3	7	677	192	28.3604	11..165,760..794
5DL_LC_UG5130	Hv#S39524562	187	3403	9	39	2435	678	27.8439	1762..1895,1966..2306,2448..2647
5DL_LC_UG5131	Hv#S39524782	299	2432	5	20	1408	419	29.7585	1259..1318,1377..1605,1679..1808
5DL_LC_UG5132	Hv#S39525005	270	3248	6	16	1520	870	57.2368	895..1326,2541..2977
5DL_LC_UG5133	Hv#S39525071	375	1779	4	9	759	371	48.8801	290..379,1079..1357
5DL_LC_UG5134	Hv#S39525146	413	2336	3	5	264	134	50.7576	1786..1919
5DL_LC_UG5135	Hv#S39525428	361	1933	5	8	1043	215	20.6136	1314..1528
5DL_LC_UG5136	Hv#S39525627	54	2148	7	27	1565	626	40	370..417..802,855..1000,1054..1100
5DL_LC_UG5137	Hv#S39525714	3056	3947	3	7	503	169	33.5984	34..201
5DL_LC_UG5138	Hv#S39525735	3	2697	8	21	1811	729	40.254	1627..2239,2585..2697
5DL_LC_UG5139	Hv#S39525880	1	1896	4	15	1435	745	51.9164	1066..1792
5DL_LC_UG5140	Hv#S39526007	148	1516	3	6	906	451	49.7792	921..1371
5DL_LC_UG5141	Hv#S39526049	148	1104	3	10	443	190	42.8894	405..543,907..957
5DL_LC_UG5142	Hv#S39526106	3	3378	14	39	2508	848	33.8118	1..248,1499..1580,2510..2795,3144..3374
5DL_LC_UG5143	Hv#S39526176	99	1626	3	22	1433	479	33.4264	444..550,851..989,1068..1194,1423..1528
5DL_LC_UG5144	Hv#S39526581	489	684	2	2	104	41	39.4231	159..198
5DL_LC_UG5145	Hv#S39526726	327	2729	3	4	668	310	46.4072	1478..1680,2244..2349
5DL_LC_UG5146	Hv#S39527244	351	762	2	6	214	87	40.6542	1..87
5DL_LC_UG5147	Hv#S39527383	8	1222	4	28	1066	489	45.8724	325..445,545..912
5DL_LC_UG5148	Hv#S39527620	60	1862	4	7	629	194	30.8426	324..467,1676..1725
5DL_LC_UG5149	Hv#S39527671	47	1471	4	20	1254	578	46.0925	321..431,965..1424
5DL_LC_UG5150	Hv#S39527689	386	1504	3	10	572	169	29.5455	183..299,1069..1120
5DL_LC_UG5151	Hv#S41548941	495	649	1	3	154	53	34.4156	1..53
5DL_LC_UG5152	Hv#S41570002	1	671	2	4	573	303	52.8796	1..303
5DL_LC_UG5153	Hv#S42541643	120	616	1	16	488	261	53.4836	228..488
5DL_LC_UG5154	Hv#S58578038	81	1655	4	12	1057	441	41.7219	1..196,500..742
5DL_LC_UG5155	Hv#S58578094	1	1753	3	4	508	283	55.7087	1236..1430,1656..1743
5DL_LC_UG5156	Hv#S58578269	109	1345	3	27	1118	460	41.1449	323..776
5DL_LC_UG5157	Hv#S58578440	87	2116	4	6	712	268	37.6404	1745..2012
5DL_LC_UG5158	Hv#S58578771	206	1965	3	22	1483	761	51.3149	1..294,1302..1760
5DL_LC_UG5159	Hv#S58578931	148	2016	5	8	1104	380	34.4203	1..380
5DL_LC_UG5160	Hv#S58579014	1073	4447	4	5	998	215	21.5431	748..795,1949..2114
5DL_LC_UG5161	Hv#S58579049	114	667	2	2	158	54	34.1772	497..550
5DL_LC_UG5162	Hv#S58579066	488	2344	3	8	1473	614	41.6836	1250..1857
5DL_LC_UG5163	Hv#S58579084	439	4147	11	57	2070	1154	55.7488	587..672,816..1276,1321..1605,2777..2917,3010..3075,3208..3282,3665..3704
5DL_LC_UG5164	Hv#S58579099	11	447	2	12	349	197	56.447	4..200
5DL_LC_UG5165	Hv#S58579151	229	2643	5	20	1845	897	48.6179	435..573,1638..2393
5DL_LC_UG5166	Hv#S58579185	91	1811	3	6	962	509	52.9106	488..905,1623..1711
5DL_LC_UG5167	Hv#S58579214	471	2405	3	26	1069	379	35.4537	186..564
5DL_LC_UG5168	Hv#S58579524	134	2547	5	14	1655	654	39.5166	1426..1809,2134..2402
5DL_LC_UG5169	Hv#S58579622	232	1701	4	15	1020	279	27.3529	668..903,1429..1467
5DL_LC_UG5170	Hv#S58579633	158	2795	3	16	1678	501	29.857	2137..2582..2636
5DL_LC_UG5171	Hv#S58579646	25	1143	3	8	755	405	53.6424	683..1080
5DL_LC_UG5172	Hv#S58579649	753	4690	4	27	2750	1043	37.9273	2145..2662,3412..3932
5DL_LC_UG5173	Hv#S58579746	294	976	3	3	465	99	21.2903	4..102
5DL_LC_UG5174	Hv#S58579781	982	3341	5	14	1606	519	32.3163	1244..1288,1900..2360
5DL_LC_UG5175	Hv#S58580011	243	807	2	4	528	109	20.6439	456..563
5DL_LC_UG5176	Hv#S58580117	141	1766	5	12	922	428	46.4208	1149..1520,1585..1639
5DL_LC_UG5177	Hv#S58580211	365	2433	5	33	1545	540	34.9515	1007..1298..1546
5DL_LC_UG5178	Hv#S58580359	2521	2835	3	9	216	51	23.6111	1..51
5DL_LC_UG5179	Hv#S58580750	192	4512	11	43	2261	900	39.8054	323..365,2411..3015,4066..4314
5DL_LC_UG5180	Hv#S58580862	1	1499	4	8	1137	527	46.35	753..1004,1217..1483
5DL_LC_UG5181	Hv#S58580980	27	2632	7	12	1265	392	30.9881	788..994,2412..2596
5DL_LC_UG5182	Hv#S58581078	1433	3247	2	2	531	184	34.6516	1..184
5DL_LC_UG5183	Hv#S58581311	274	1360	4	29	555	322	58.018	434..685,1024..1090
5DL_LC_UG5184	Hv#S58581505	1432	3731	3	5	494	150	30.3644	34..140,2259..2301
5DL_LC_UG5185	Hv#S58581916	3	1768	2	3	373	99	26.5416	1677..1775
5DL_LC_UG5186	Hv#S58581931	257	3399	8	13	1378	434	31.4949	87..123,2699..2991,3042..3145
5DL_LC_UG5187	Hv#S58582484	1671	2303	2	2	506	300	59.2885	53..208,341..415,543..609
5DL_LC_UG5188	Hv#S58582487	277	2112	6	21	1448	786	54.2818	641..1088,1443..1595,1651..1834
5DL_LC_UG5189	Hv#S58582596	68	1504	3	5	545	285	52.2936	312..388,1228..1434
5DL_LC_UG5190	Hv#S58582695	17	1115	3	15	612	156	25.4902	345..500
5DL_LC_UG5191	Hv#S58582733	435	1743	2	2	649	137	21.1094	1180..1316
5DL_LC_UG5192	Hv#S58582860	41	2783	2	19	2468	613	24.8379	2134..2745
5DL_LC_UG5193	Hv#S58582872	95	672	2	6	247	139	56.2753	426..564
5DL_LC_UG5194	Hv#S58583078	107	1594	4	19	524	233	44.4656	1253..1485
5DL_LC_UG5195	Hv#S58583261	96	1487	4	8	948	567	59.8101	1..263,723..763,961..1061,1237..1397
5DL_LC_UG5196	Hv#S58583284	294	3243	6	73	2527	1250	49.4658	191..460,1716..2001,2224..2913
5DL_LC_UG5197	Hv#S58583290	415	1108	2	4	478	286	59.8326	1..177,405..513
5DL_LC_UG5198	Hv#S58583543	5	1067	2	13	1048	511	48.7595	1..511
5DL_LC_UG5199	Hv#S58583857	1	850	4	8	549	236	42.9872	391..500,720..844
5DL_LC_UG5200	Hv#S58583912	657	1674	2	2	244	116	47.541	902..1017
5DL_LC_UG5201	Hv#S58583927	136	2389	5	18	1083	456	42.1053	316..614,1951..2105
5DL_LC_UG5202	Hv#S58584173	101	343	2	3	237	100	42.1941	146..245
5DL_LC_UG5203	Hv#S58584257	1665	2749	4	10	295	63	21.3559	1019..1080
5DL_LC_UG5204	Hv#S58584287	630	1489	2	3	363	108	29.7521	1..45,540..601
5DL_LC_UG5205	Hv#S58584414	548	2388	2	3	870	417	47.931	1424..1840
5DL_LC_UG5206	Hv#S58584476	923	2225	5	9	867	380	43.8293	1..379
5DL_LC_UG5207	Hv#S58584924	1	1529	5	6	754	231	30.6366	831..1009,1156..1206
5DL_LC_UG5208	Hv#S58584951	232	2135	3	5	1410	461	32.695	1450..1903
5DL_LC_UG5209	Hv#S58584999	1	3178	3	36	3013	1581	52.4726	1589..2207,2209..3163
5DL_LC_UG5210	Hv#S58585013	340	1641	4	11	595	132	22.1849	546..588,1208..1296
5DL_LC_UG5211	Hv#S58585043	283	3428	6	17	2061	500	24.2601	2618..3116
5DL_LC_UG5212	Hv#S58585225	296	2702	5	39	2044	1118	54.6967	897..1619,1924..1953,2053..2417
5DL_LC_UG5213	Hv#S58585254	41	3735	8	31	3254	1215	37.3387	1968..2512,2897..3203,3303..3663
5DL_LC_UG5214	Hv#S58585267	172	2669	6	9	1364	721	52.8592	1339..1701,1829..1959,2270..2492
5DL_LC_UG5215	Hv#S58585323	895	3109	5	7	898	197	21.9376	219..263,708..859
5DL_LC_UG5216	Hv#S58585400	163	3263	3	11	1436	754	52.507	101..848
5DL_LC_UG5217	Hv#S58585497	41	1689	5	6	891	473	53.0864	1132..1220,1265..1647
5DL_LC_UG5218	Hv#S58586155	472	1559	5	13	884	435	49.2081	180..614
5DL_LC_UG5219	Hv#S58586299	1611	3768	3	27	725	192	26.4828	1978..2168
5DL_LC_UG5220	Hv#S58586305	2289	5377	3	7	419	175	41.7661	2909..3081
5DL_LC_UG5221	Hv#S58587038	359	1151	4	9	698	385	55.1576	7..252,646..782
5DL_LC_UG5222	Hv#S58587111	96	1530	3	3	503	143	28.4294	1190..1329
5DL_LC_UG5223	Hv#S58587311	42	4479	8	55	2970	1539	51.8182	1507..1650,2298..3243,3406..3850
5DL_LC_UG5224	Hv#S58587692	1812	4902	10	11	1208	386	31.9536	1..62,222..365..375,1383..1427,2970..3092
5DL_LC_UG5225	Hv#S58587715	1	2167	7	27	1546	692	44.7607	1248..1302,1401..1815,1839..1941,2053..2170
5DL_LC_UG5226	Hv#S58587743	595	2850	4	10	1016	258	25.3937	649..801,958..1059
5DL_LC_UG5227	Hv#S58587749	898	4167	8	28	1636	659	40.2812	827..1206,2002..2236,3000..3042
5DL_LC_UG5228	Hv#S58587805	20	654	2	4	564	335	59.3972	212..494..546
5DL_LC_UG5229	Hv#S58587938	417	3039	4	11	1406	760	54.0541	276..934,964..1062
5DL_LC_UG5230	Hv#S58588046	17	1480	5	12	1000	594	59.4	407..595,725..800,878..1024,1123..1203,1366..1466
5DL_LC_UG5231	Hv#S58588308	765	2725	6	13	1431	321	22.4319	1491..1632,1747..1924
5DL_LC_UG5232	Hv#S58588329	192	2374	7	46	1780	786	44.1573	1093..1683,1900..2001,2035..2092,2145..2175
5DL_LC_UG5233	Hv#S58588430	395	1790	3	4	1068	572	53.5581	9..269,368..674
5DL_LC_UG5234	Hv#S58588794	615	2632	6	11	778	365	46.9152	1123..1486
5DL_LC_UG5235	Hv#S58588937	11	1640	4	5	758	164	21.6359	1334..1497
5DL_LC_UG5236	Hv#S58589101	4	1856	3	4	749	247	32.9773	1605..1851
5DL_LC_UG5237	Hv#S58589109	188	3275	7	25	1742	535	30.7118	1389..1480,2084..2210,2590..2822,3004..3085
5DL_LC_UG5238	Hv#S58589123	215	1296	3	125	832	167	20.0721	907..1025..1071
5DL_LC_UG5239	Hv#S58589645	512	1763	4	10	858	514	59.9068	1..312,1014..1086,1128..1250
5DL_LC_UG5240	Hv#S58589682	142	1028	2	4	813	459	56.4576	431..889
5DL_LC_UG5241	Hv#S58589796	1	1356	5	13	885	233	26.3277	424..589,1315..1381
5DL_LC_UG5242	Hv#S58589905	1218	4961	9	18	1511	608	40.2383	1609..1741,1778..1870,2702..2908,3562..3736
5DL_LC_UG5243	Hv#S58589908	1260	5314	4	9	626	190	30.3514	1865..2053
5DL_LC_UG5244	Hv#S58589978	468	1693	3	6	371	90	24.2588	934..1022
5DL_LC_UG5245	Hv#S58590097	290	1189	3	5	833	208	24.97	264..470
5DL_LC_UG5246	Hv#S58590426	282	2694	4	9	1356	720	53.0973	1635..2058,2117..2409
5DL_LC_UG5247	Hv#S58590502	1	2023	6	8	1013	296	29.2201	483..622,1851..2006
5DL_LC_UG5248	Hv#S58590530	1453	1959	2	4	281	116	41.2811	392..507
5DL_LC_UG5249	Hv#S58590584	92	1041	5	7	549	191	34.7905	274..464
5DL_LC_UG5250	Hv#S58591312	3	2330	6	12	1040	608	58.4615	753..883,1666..1908,2057..2125,2162..2323
5DL_LC_UG5251	Hv#S58591346	522	2778	9	10	544	125	22.9779	609..655,693..770
5DL_LC_UG5252	Hv#S58591359	128	732	4	9	399	184	46.1153	107..193,308..361,426..468
5DL_LC_UG5253	Hv#S58591411	501	836	2	4	262	81	30.916	255..335
5DL_LC_UG5254	Hv#S58591588	3	1065	3	11	612	355	58.0065	383..514,844..1064
5DL_LC_UG5255	Hv#S58591647	81	1128	3	8	1015	344	33.8916	567..745,780..944
5DL_LC_UG5256	Hv#S58591795	241	1820	3	20	1149	375	32.6371	774..1016,1283..1409
5DL_LC_UG5257	Hv#S58591982	474	2695	6	14	1268	504	39.7476	1..133,1042..1137,1351..1546,2063..2139
5DL_LC_UG5258	Hv#S58592098	1090	2465	4	8	717	152	21.1994	786..937
5DL_LC_UG5259	Hv#S58592276	1409	2224	3	21	461	184	39.9132	2..99,725..810
5DL_LC_UG5260	Hv#S58592368	68	1714	3	27	1076	233	21.6543	613..845
5DL_LC_UG5261	Hv#S58592384	172	3435	5	9	1609	481	29.8943	1824..1944,2901..3260
5DL_LC_UG5262	Hv#S58592395	244	2908	6	25	1599	651	40.7129	973..1206,2233..2644
5DL_LC_UG5263	Hv#S58592426	329	1309	5	12	881	525	59.5914	346..718,835..986
5DL_LC_UG5264	Hv#S58592499	54	2671	5	7	478	194	40.5858	1531..1580,2448..2510,2541..2621
5DL_LC_UG5265	Hv#S58592540	985	1668	3	9	605	351	58.0165	191..537
5DL_LC_UG5266	Hv#S58592624	33	871	3	16	727	320	44.0165	468..715,767..838
5DL_LC_UG5267	Hv#S58592662	26	1496	4	4	598	313	52.3411	1160..1472
5DL_LC_UG5268	Hv#S58592731	723	1672	3	5	509	191	37.5246	575..645,831..950
5DL_LC_UG5269	Hv#S58592754	111	3087	8	12	1623	377	23.2286	706..761,2663..2982
5DL_LC_UG5270	Hv#S58592917	665	2789	7	17	1417	685	48.3416	578..772,887..1023,1075..1215,1292..1358,1861..2003
5DL_LC_UG5271	Hv#S58593377	687	2042	3	8	979	423	43.2074	427..847
5DL_LC_UG5272	Hv#S58593494	806	2205	3	6	1100	619	56.2727	785..1399
5DL_LC_UG5273	Hv#S58593775	1	1481	3	7	699	375	53.6481	656..792,885..1025,1398..1492
5DL_LC_UG5274	Hv#S58593856	294	1985	4	16	877	428	48.8027	1..202,1020..1245
5DL_LC_UG5275	Hv#S58594129	1147	3165	2	3	269	95	35.316	1927..2021
5DL_LC_UG5276	Hv#S58594155	30	2125	6	6	829	332	40.0483	140..264,1815..1848,1917..2089
5DL_LC_UG5277	Hv#S58594210	1	2631	7	22	1155	469	40.6061	85..153,507..736,2459..2627
5DL_LC_UG5278	Hv#S58594287	1078	2317	2	14	844	489	57.9384	10..494
5DL_LC_UG5279	Hv#S58594321	104	2248	7	12	1018	250	24.558	1805..1894,1986..2145
5DL_LC_UG5280	Hv#S58594482	1	1430	3	8	721	416	57.6976	226..315,1106..1427
5DL_LC_UG5281	Hv#S58594617	1867	2479	2	3	250	56	22.4	1..56
5DL_LC_UG5282	Hv#S58594709	222	986	1	7	762	289	37.9265	1..289
5DL_LC_UG5283	Hv#S58594891	1	1188	4	11	942	476	50.5308	701..1173
5DL_LC_UG5284	Hv#S58594897	1	322	1	2	321	151	47.0405	162..312
5DL_LC_UG5285	Hv#S58594926	278	1748	4	8	827	287	34.7037	1188..1462
5DL_LC_UG5286	Hv#S58594949	268	2408	5	26	1265	549	43.3992	6..38,770..1041,1089..1331
5DL_LC_UG5287	Hv#S58594986	14	1814	6	15	1052	283	26.9011	1356..1603,1698..1730
5DL_LC_UG5288	Hv#S58595201	195	1523	3	7	252	133	52.7778	1..133
5DL_LC_UG5289	Hv#S58595291	590	1892	2	4	189	72	38.0952	33..104
5DL_LC_UG5290	Hv#S58595389	149	1377	3	9	1020	603	59.1176	596..770,810..1234
5DL_LC_UG5291	Hv#S58595493	920	1747	3	10	410	131	31.9512	1..131
5DL_LC_UG5292	Hv#S58595685	47	2758	4	20	1411	594	42.0978	1214..1807
5DL_LC_UG5293	Hv#S58595727	1017	4464	8	58	2829	1249	44.1499	1698..2170,2406..2750,2792..3140,3374..3450
5DL_LC_UG5294	Hv#S58595789	857	2448	3	14	1071	610	56.9561	661..1200,1316..1383
5DL_LC_UG5295	Hv#S58595848	135	1326	3	3	789	270	34.2205	917..1179
5DL_LC_UG5296	Hv#S58595966	1375	3595	4	11	1479	873	59.0264	1..59,143..606,1866..2211
5DL_LC_UG5297	Hv#S58595975	60	1179	4	10	742	336	45.283	478..670,741..816,1046..1111
5DL_LC_UG5298	Hv#S58596102	1078	1455	2	6	322	105	32.6087	271..374
5DL_LC_UG5299	Hv#S58596117	73	2427	8	24	1934	516	26.6805	1700..2210
5DL_LC_UG5300	Hv#S58596294	1231	3255	5	36	1334	484	36.2819	653..1056,1921..2000
5DL_LC_UG5301	Hv#S58596379	528	1306	2	3	114	65	57.0175	1..65
5DL_LC_UG5302	Hv#S58596440	102	1434	3	3	755	389	51.5232	711..838,1058..1318
5DL_LC_UG5303	Hv#S58596442	17	1362	3	5	682	170	24.9267	524..632,985..1045
5DL_LC_UG5304	Hv#S58596603	884	2133	2	4	1104	615	55.7065	136..749
5DL_LC_UG5305	Hv#S58596605	500	1448	3	20	483	192	39.7516	757..940..947
5DL_LC_UG5306	Hv#S58597002	401	2249	5	6	1551	760	49.0006	931..1252,1408..1841
5DL_LC_UG5307	Hv#S58597457	48	3155	6	18	1586	785	49.4956	343..705,2078..2365,2791..2851,3045..3116
5DL_LC_UG5308	Hv#S58597673	15	1218	3	7	705	333	47.234	185..237,462..580,1048..1207
5DL_LC_UG5309	Hv#S58597844	6	1745	4	7	543	272	50.0921	824..948,1578..1723
5DL_LC_UG5310	Hv#S58598059	669	3293	7	10	846	296	34.9882	484..587,698..802,2547..2629
5DL_LC_UG5311	Hv#S58598393	1	3537	7	14	1338	467	34.9028	2003..2067,2159..2220,2542..2603,2646..2683,2977..3216
5DL_LC_UG5312	Hv#S58598551	21	1987	8	18	1046	430	41.109	34..119,1003..1137,1756..1964
5DL_LC_UG5313	Hv#S58598553	2	1100	2	7	588	229	38.9456	873..1098
5DL_LC_UG5314	Hv#S58598630	15	1816	3	8	511	237	46.3796	1..233
5DL_LC_UG5315	Hv#S58598762	38	755	3	8	515	129	25.0485	582..709
5DL_LC_UG5316	Hv#S58598792	427	2825	4	23	2012	598	29.7217	1794..2389
5DL_LC_UG5317	Hv#S58598807	121	1402	3	16	765	446	58.3007	334..608,1102..1268
5DL_LC_UG5318	Hv#S58598980	5	3406	2	66	3259	1026	31.482	2354..3359
5DL_LC_UG5319	Hv#S58599180	92	1845	4	20	1057	377	35.667	351..452,523..648,737..881
5DL_LC_UG5320	Hv#S58599207	3	2876	5	23	1592	590	37.0603	537..605,662..1081,2768..2865
5DL_LC_UG5321	Hv#S58599415	278	2968	5	10	1020	504	49.4118	1..58,1909..2066,2396..2677
5DL_LC_UG5322	Hv#S58599453	132	1583	3	6	375	224	59.7333	21..244
5DL_LC_UG5323	Hv#S58599461	8	2027	7	15	1215	464	38.1893	271..477,816..888,1067..1124,1686..1811
5DL_LC_UG5324	Hv#S58599467	512	2825	4	19	1308	698	53.3639	190..389,1798..1840..2294
5DL_LC_UG5325	Hv#S58599543	1223	2573	4	12	856	259	30.257	35..259,1047..1080
5DL_LC_UG5326	Hv#S58599559	11	3064	6	21	2398	929	38.7406	1714..2182,2440..2893
5DL_LC_UG5327	Hv#S58599690	1276	2804	3	4	612	171	27.9412	1349..1519
5DL_LC_UG5328	Hv#S58599785	1128	1385	2	4	224	113	50.4464	1..113
5DL_LC_UG5329	Hv#S58600044	13	969	3	15	943	386	40.9332	572..957
5DL_LC_UG5330	Hv#S58600059	43	1162	2	10	1057	434	41.0596	509..853,1028..1116
5DL_LC_UG5331	Hv#S58600152	1	1946	8	15	1243	467	37.5704	969..1056,1479..1571,1671..1956
5DL_LC_UG5332	Hv#S58600278	381	3044	5	33	2356	908	38.5399	709..1542,1781..1849
5DL_LC_UG5333	Hv#S58600324	1	3514	5	49	2866	579	20.2024	1..163,1889..1959,3183..3527
5DL_LC_UG5334	Hv#S58600595	7	819	2	2	239	116	48.5356	705..820
5DL_LC_UG5335	Hv#S58600733	160	1163	2	16	963	276	28.6604	1..275
5DL_LC_UG5336	Hv#S58600822	413	1809	2	2	218	61	27.9817	1290..1350
5DL_LC_UG5337	Hv#S58600891	2498	3158	1	6	670	368	54.9254	1..368
5DL_LC_UG5338	Hv#S58600949	937	2295	3	8	978	477	48.773	1..62,345..457,870..947,1128..1349
5DL_LC_UG5339	Hv#S58601044	6	1295	4	6	375	141	37.6	901..1041
5DL_LC_UG5340	Hv#S58601202	1223	2455	3	19	961	197	20.4995	1..111,273..358
5DL_LC_UG5341	Hv#S58601221	30	2078	6	26	1384	773	55.8526	222..613,783..875,1685..1971
5DL_LC_UG5342	Hv#S58601292	556	2392	4	5	751	364	48.4687	1..158,1386..1455,1711..1842
5DL_LC_UG5343	Hv#S58601460	25	965	3	4	756	285	37.6984	408..614,746..822
5DL_LC_UG5344	Hv#S58601505	796	1036	1	4	242	92	38.0165	1..92
5DL_LC_UG5345	Hv#S58601561	291	1018	3	5	440	229	52.0455	497..724
5DL_LC_UG5346	Ta#S12874220	1	611	1	6	614	366	59.6091	1..52,84..397
5DL_LC_UG5347	Ta#S12923172	69	1755	5	9	1196	375	31.3545	666..773,1424..1690
5DL_LC_UG5348	Ta#S12993785	62	528	2	2	326	112	34.3558	367..478
5DL_LC_UG5349	Ta#S15881372	314	760	2	5	413	105	25.4237	339..443
5DL_LC_UG5350	Ta#S16265918	1	687	2	10	204	70	34.3137	1..70
5DL_LC_UG5351	Ta#S17882170	145	784	1	10	642	314	48.9097	329..642
5DL_LC_UG5352	Ta#S17893541	68	945	2	5	443	206	46.5011	11..216
5DL_LC_UG5353	Ta#S17987348	79	749	1	10	669	211	31.5396	463..669
5DL_LC_UG5354	Ta#S17987515	45	461	2	3	190	109	57.3684	311..419
5DL_LC_UG5355	Ta#S18592052	568	2765	6	20	1417	297	20.9598	1905..2198
5DL_LC_UG5356	Ta#S22119324	400	1609	4	21	1120	443	39.5536	1..442
5DL_LC_UG5357	Ta#S22379337	219	641	2	5	382	143	37.4346	232..325,374..422
5DL_LC_UG5358	Ta#S26025722	66	728	1	4	665	382	57.4436	285..665
5DL_LC_UG5359	Ta#S26026800	19	785	2	4	423	247	58.3924	520..766
5DL_LC_UG5360	Ta#S30065901	1	1544	4	23	1342	354	26.3785	1183..1536
5DL_LC_UG5361	Ta#S52541005	548	2052	3	8	1264	617	48.8133	727..1343
5DL_LC_UG5362	Ta#S52541034	300	1906	3	4	780	324	41.5385	1290..1612
5DL_LC_UG5363	Ta#S52541503	1	2552	5	30	2173	1134	52.1859	554..1680
5DL_LC_UG5364	Ta#S52541728	987	2364	4	27	748	344	45.9893	1..251,639..730
5DL_LC_UG5365	Ta#S52541803	781	3223	6	52	1907	550	28.8411	287..372..572,1186..1298,2236..2335,2370..2416
5DL_LC_UG5366	Ta#S52542257	677	2493	5	8	744	231	31.0484	1450..1679
5DL_LC_UG5367	Ta#S52542298	49	1602	3	12	1516	570	37.5989	968..1012,1033..1555
5DL_LC_UG5368	Ta#S52542520	1	1453	4	4	359	135	37.6045	1008..1095,1409..1454
5DL_LC_UG5369	Ta#S52542530	9	3503	3	43	2837	717	25.2732	1528..1868,2612..2799,2995..3181
5DL_LC_UG5370	Ta#S52542748	451	2410	4	14	1677	871	51.938	1006..1721,1811..1963
5DL_LC_UG5371	Ta#S52542770	136	3260	3	19	1833	718	39.1708	1353..1675,2733..3127
5DL_LC_UG5372	Ta#S52542805	3	1246	3	9	947	280	29.5671	774..822,1006..1235
5DL_LC_UG5373	Ta#S52542813	31	2738	8	56	2249	1338	59.4931	599..1109,1187..1319,1474..1522,1534..2171
5DL_LC_UG5374	Ta#S52543010	10	1409	3	19	1276	674	52.8213	678..932,965..1376
5DL_LC_UG5375	Ta#S52543105	66	2155	5	17	1819	602	33.0951	1386..1771,1870..2083
5DL_LC_UG5376	Ta#S52543143	1	2561	3	4	755	347	45.9603	1040..1090,2257..2550
5DL_LC_UG5377	Ta#S52543257	686	3111	4	5	739	353	47.7673	359..607,2319..2367..2419
5DL_LC_UG5378	Ta#S52543266	31	1428	4	9	819	338	41.2698	295..632
5DL_LC_UG5379	Ta#S52543321	583	5006	5	25	1261	635	50.3569	161..333,1258..1450,2359..2463,4262..4424
5DL_LC_UG5380	Ta#S52543329	2	2328	2	101	2097	814	38.8174	691..834..900,1644..2245
5DL_LC_UG5381	Ta#S52543364	32	2765	2	73	2695	1143	42.4119	107..304,482..572,1861..2706
5DL_LC_UG5382	Ta#S52543495	1	2085	4	18	1191	656	55.0798	660..1141,1368..1537
5DL_LC_UG5383	Ta#S52543537	64	2045	5	27	1566	936	59.7701	359..959,1639..1967
5DL_LC_UG5384	Ta#S52543545	2	2523	7	24	1681	692	41.166	1159..1305,1764..2112,2331..2523
5DL_LC_UG5385	Ta#S52543566	129	3464	7	18	2331	550	23.595	872..1081,2539..2876
5DL_LC_UG5386	Ta#S52543655	1	2387	6	20	1666	789	47.3589	461..998,1212..1458
5DL_LC_UG5387	Ta#S52543692	94	1616	4	15	904	509	56.3053	849..999,1163..1517
5DL_LC_UG5388	Ta#S52543707	35	1780	2	24	1527	534	34.9705	72..382,1314..1535
5DL_LC_UG5389	Ta#S52543838	1235	3055	3	5	869	205	23.5903	850..1053
5DL_LC_UG5390	Ta#S52544047	288	2569	4	4	586	191	32.5939	1555..1645,2185..2283
5DL_LC_UG5391	Ta#S52544177	762	2941	3	7	979	458	46.7824	1724..2179
5DL_LC_UG5392	Ta#S52544203	359	2414	3	5	1273	723	56.795	777..1125,1680..2052
5DL_LC_UG5393	Ta#S52544246	37	1496	5	7	554	318	57.4007	306..555,1241..1308
5DL_LC_UG5394	Ta#S52544471	149	2613	4	35	1595	521	32.6646	1..519
5DL_LC_UG5395	Ta#S52544519	209	2794	6	21	1604	846	52.7431	230..958,979..1091
5DL_LC_UG5396	Ta#S52544726	1	1838	1	56	1837	867	47.1965	971..1079..1837
5DL_LC_UG5397	Ta#S52544832	736	4215	5	20	1698	727	42.8151	241..303,902..1237,3159..3486
5DL_LC_UG5398	Ta#S52544885	171	2632	4	68	2034	648	31.8584	1217..1760,2333..2434
5DL_LC_UG5399	Ta#S52544895	917	1731	2	3	626	170	27.1565	656..825
5DL_LC_UG5400	Ta#S52544936	1	1463	2	11	1413	558	39.4904	739..786,962..1461
5DL_LC_UG5401	Ta#S52545113	1	1257	2	7	705	353	50.0709	907..1257
5DL_LC_UG5402	Ta#S52545129	917	2933	7	12	938	552	58.8486	344..385,738..835,1045..1214,1414..1652
5DL_LC_UG5403	Ta#S52545304	1	2649	4	12	1671	601	35.9665	1578..1852,2326..2649
5DL_LC_UG5404	Ta#S52545531	261	1300	1	17	1045	402	38.4689	645..1045
5DL_LC_UG5405	Ta#S52545547	48	1871	3	12	1553	823	52.9942	953..1768
5DL_LC_UG5406	Ta#S52545548	2	1261	2	5	1235	336	27.2065	932..1266
5DL_LC_UG5407	Ta#S52545621	1	2192	5	27	1519	443	29.1639	22..272,614..803
5DL_LC_UG5408	Ta#S52546027	1	2381	2	3	458	235	51.31	2148..2382
5DL_LC_UG5409	Ta#S52546344	245	2412	4	23	1524	558	36.6142	1496..2048
5DL_LC_UG5410	Ta#S52546439	594	3118	4	6	548	153	27.9197	2368..2520
5DL_LC_UG5411	Ta#S52546451	55	6120	4	6	798	402	50.3759	4775..5100,5992..6067
5DL_LC_UG5412	Ta#S52546632	405	3055	5	14	964	499	51.7635	1..187,2227..2434,2525..2628
5DL_LC_UG5413	Ta#S52546726	4	1666	3	18	1115	412	36.9507	541..588,1086..1158,1344..1630
5DL_LC_UG5414	Ta#S52547068	6	2522	7	13	822	191	23.236	1331..1386,1433..1567
5DL_LC_UG5415	Ta#S52547092	2	1577	3	9	1353	430	31.7812	881..1310
5DL_LC_UG5416	Ta#S52547100	839	4012	4	4	1038	508	48.9403	1..354,3017..3170
5DL_LC_UG5417	Ta#S58846698	1	401	1	95	398	134	33.6683	1..133
5DL_LC_UG5418	Ta#S58846782	137	1987	5	10	1157	292	25.2377	1555..1845
5DL_LC_UG5419	Ta#S58852847	20	1219	5	11	814	470	57.7396	257..675,1145..1191
5DL_LC_UG5420	Ta#S58853149	1	921	2	11	407	147	36.1179	1..43..147
5DL_LC_UG5421	Ta#S58854033	77	1771	2	18	1558	576	36.9705	1..257,280..596
5DL_LC_UG5422	Ta#S58856884	1	1763	3	27	1375	309	22.4727	1017..1325
5DL_LC_UG5423	Ta#S58862366	1038	1969	4	19	383	114	29.765	1..46,231..298
5DL_LC_UG5424	Ta#S58864472	1	820	1	9	819	480	58.6081	4..483
5DL_LC_UG5425	Ta#S58889823	1	561	1	6	563	152	26.9982	1..152
5DL_LC_UG5426	Ta#S58892130	1	224	1	3	239	138	57.7406	1..79,181..238
5DL_LC_UG5427	Ta#S58897532	98	1258	4	13	826	413	50	1..369,480..523
5DL_LC_UG5428	Ta#S58898629	1	952	3	26	426	191	44.8357	236..315,453..501,888..949
5DL_LC_UG5429	Ta#S58898798	1	772	3	4	342	147	42.9825	603..684,714..777
5DL_LC_UG5430	Ta#S58901254	1	3354	6	12	2505	988	39.4411	2316..2860,2912..3353
5DL_LC_UG5431	Ta#S58901565	1	1074	2	5	806	395	49.0074	1..167,611..837
5DL_LC_UG5432	Ta#S58904400	2988	3398	1	2	433	243	56.1201	106..347
5DL_LC_UG5433	Ta#S58909897	1995	2833	2	2	528	227	42.9924	521..747
5DL_LC_UG5434	Ta#S58912419	3	2367	5	9	1079	574	53.1974	8..198,859..1240
5DL_LC_UG5435	Ta#S58913027	124	1502	2	24	1318	431	32.7011	938..1368
5DL_LC_UG5436	Ta#S58913288	1	1808	3	61	1548	750	48.4496	676..931,1312..1802
5DL_LC_UG5437	Zm#S23884608	124	681	2	8	310	173	55.8065	1..173
5DL_LC_UG5438	Zm#S34646324	1	116	1	11	107	55	51.4019	53..107
5DL_LC_UG5439	Zm#S35719262	318	712	3	4	314	65	20.7006	1..65
5DL_LC_UG5440	Zm#S35720061	1	487	2	3	379	208	54.8813	280..487
5DL_LC_UG5441	Zm#S48254142	308	711	1	2	404	233	57.6733	1..229
5DL_LC_UG5442	Zm#S48281354	158	2143	9	24	856	178	20.7944	1349..1393,1852..1984
5DL_LC_UG5443	Zm#S48296540	16	522	3	3	312	152	48.7179	9..160
5DL_LC_UG5444	Zm#S48311766	678	1182	4	12	355	114	32.1127	323..373,442..504
5DL_LC_UG5445	Zm#S50710733	816	1289	2	65	403	133	33.0025	344..476
5DL_LC_UG5446	Zm#S52559322	669	2452	7	16	665	307	46.1654	629..690,842..981,1678..1781

## Sheet: 5DS_HC_genemodels
5DS High Confidence	Reference used to assemble Gene Model			Gene Model Assembly Statistics			Transcriptome mapping to Gene Model
Gene Model ID	Reference ID	Model start in Ref	Model end in Ref	Contigs in model	Total reads in model	Total bases (excluding gaps)	Bases mapped with cDNA	% of bases mapped	Regions covered by transcriptome (base positions relative to start of Gene Model)
5DS_HC_COG0001	Bradi1g02740.1	346	1128	2	9	752	782	103.989	1..778
5DS_HC_COG0002	Bradi1g04440.1	506	1582	3	3	393	380	96.6921	7..135,430..547,950..1080
5DS_HC_COG0003	Bradi1g05680.1	634	1129	1	13	490	374	76.3265	3..325,381..431
5DS_HC_COG0004	Bradi1g11640.1	1318	2197	2	3	318	319	100.314	1..117,679..879
5DS_HC_COG0005	Bradi1g12050.1	442	764	2	6	229	229	100	1..180,277..325
5DS_HC_COG0006	Bradi1g14830.1	214	426	1	4	212	211	99.5283	1..211
5DS_HC_COG0007	Bradi1g15920.1	183	1581	4	11	1039	698	67.18	1..249,331..460,522..671,898..1066
5DS_HC_COG0008	Bradi1g17527.1	1	590	2	6	519	519	100	1..332,404..588
5DS_HC_COG0009	Bradi1g20630.1	1033	3159	3	3	266	218	81.9549	1253..1372,2026..2123
5DS_HC_COG0010	Bradi1g21030.1	87	3067	3	8	842	639	75.8907	2326..2961
5DS_HC_COG0011	Bradi1g23880.1	561	1131	2	3	510	486	95.2941	29..158,217..568
5DS_HC_COG0012	Bradi1g25977.1	4	132	1	6	133	96	72.1805	38..133
5DS_HC_COG0013	Bradi1g28790.1	253	1556	4	28	593	572	96.4587	10..41,275..362,595..659,920..1303
5DS_HC_COG0014	Bradi1g35630.1	1	2619	1	41	2618	2622	100.153	1..2618
5DS_HC_COG0015	Bradi1g42000.1	1095	2207	2	4	167	118	70.6587	7..123
5DS_HC_COG0016	Bradi1g46650.1	1	2001	2	17	1683	1463	86.9281	1..1463
5DS_HC_COG0017	Bradi1g47670.1	229	282	1	3	54	54	100	1..54
5DS_HC_COG0018	Bradi1g48880.1	733	854	1	3	123	115	93.4959	9..123
5DS_HC_COG0019	Bradi1g53020.1	1	1219	4	7	613	602	98.2055	1..90,178..234,516..627,871..1210
5DS_HC_COG0020	Bradi1g55300.1	80	1136	2	11	958	964	100.626	1..872,966..1050
5DS_HC_COG0021	Bradi1g56740.2	22	1315	4	17	645	571	88.5271	3..42,294..460,936..1297
5DS_HC_COG0022	Bradi1g59880.1	27	1308	2	13	1189	1189	100	1..892,978..1274
5DS_HC_COG0023	Bradi1g59970.1	528	2201	3	22	1339	1337	99.8506	4..213,315..1226,1463..1666
5DS_HC_COG0024	Bradi1g60207.1	547	2265	5	27	1229	1238	100.732	1..223,306..854,1125..1280,1413..1715
5DS_HC_COG0025	Bradi1g61680.1	1	1446	6	24	1118	680	60.8229	1..250,286..418,508..650,1291..1443
5DS_HC_COG0026	Bradi1g62660.1	23	104	1	3	82	82	100	1..82
5DS_HC_COG0027	Bradi1g69880.1	274	2177	5	28	989	928	93.8322	1..143,535..759,980..1296,1438..1565,1790..1896
5DS_HC_COG0028	Bradi1g72927.1	533	631	1	5	102	96	94.1176	7..102
5DS_HC_COG0029	Bradi1g77830.1	137	653	2	7	327	316	96.6361	1..56,252..511
5DS_HC_COG0030	Bradi1g77867.1	324	677	2	4	289	270	93.4256	1..127,210..352
5DS_HC_COG0031	Bradi2g11350.1	183	1161	2	5	696	583	83.7644	395..974
5DS_HC_COG0032	Bradi2g12960.1	1	312	1	10	311	311	100	1..311
5DS_HC_COG0033	Bradi2g13020.1	235	597	1	4	357	359	100.56	3..357
5DS_HC_COG0034	Bradi2g19950.1	539	1059	2	3	298	298	100	1..65,285..517
5DS_HC_COG0035	Bradi2g20997.1	149	558	1	3	417	420	100.719	1..417
5DS_HC_COG0036	Bradi2g22097.1	1	1525	4	20	1197	1041	86.9674	40..227,228..317,450..588,865..917,918..1144,1175..1516
5DS_HC_COG0037	Bradi2g24160.2	572	778	2	7	199	201	101.005	1..94,100..204
5DS_HC_COG0038	Bradi2g25285.1	768	866	1	2	96	98	102.083	1..96
5DS_HC_COG0039	Bradi2g27230.1	530	4869	5	37	3513	3461	98.5198	1..317,381..1436,1541..2048,2402..2866,3019..3595,3805..4320
5DS_HC_COG0040	Bradi2g31690.1	514	1160	2	7	385	382	99.2208	1..164,430..647
5DS_HC_COG0041	Bradi2g38577.1	260	1244	3	10	415	317	76.3855	308..489,854..988
5DS_HC_COG0042	Bradi2g40030.1	187	2541	5	39	1659	1613	97.2272	31..121,376..588,771..1145,1272..2069,2212..2337
5DS_HC_COG0043	Bradi2g40430.1	1549	3948	2	2	273	213	78.022	2191..2401
5DS_HC_COG0044	Bradi2g40460.1	1	5884	15	90	3898	2510	64.392	2358..2613,3166..3320,3321..3555,3904..4228,4235..5046,5124..5603,5642..5883
5DS_HC_COG0045	Bradi2g44010.1	126	2294	6	28	1943	1827	94.0299	1..123,124..667,668..882,884..1014,1083..1316,1317..1440,1500..1599,1804..2157
5DS_HC_COG0046	Bradi2g44510.1	1	618	4	8	553	561	101.447	1..413,470..616
5DS_HC_COG0047	Bradi2g50330.3	90	352	1	2	262	251	95.8015	1..250
5DS_HC_COG0048	Bradi2g51255.1	974	2454	2	5	152	142	93.4211	1..69,1404..1476
5DS_HC_COG0049	Bradi2g52850.1	403	1408	5	11	646	654	101.238	1..277,496..665,709..756,849..1005
5DS_HC_COG0050	Bradi2g54600.1	1	307	1	8	304	304	100	1..301
5DS_HC_COG0051	Bradi2g56440.1	1506	1703	1	2	198	198	100	1..198
5DS_HC_COG0052	Bradi3g00560.1	1	245	1	5	243	247	101.646	1..243
5DS_HC_COG0053	Bradi3g01340.2	101	3477	7	65	2641	2643	100.076	6..653,715..1150,1486..2324,2429..2729,2827..3092,3236..3383
5DS_HC_COG0054	Bradi3g05300.1	363	478	1	2	114	114	100	1..114
5DS_HC_COG0055	Bradi3g05950.1	344	2889	4	16	1543	1577	102.203	1..773,1746..2546
5DS_HC_COG0056	Bradi3g07490.1	151	244	1	6	94	78	82.9787	11..88
5DS_HC_COG0057	Bradi3g08850.1	239	2004	2	17	1722	1728	100.348	1..1311,1352..1762
5DS_HC_COG0058	Bradi3g10630.1	38	2391	5	23	1958	1571	80.2349	456..665,846..997,1046..2162,2269..2360
5DS_HC_COG0059	Bradi3g10710.1	94	354	1	3	263	200	76.0456	1..198
5DS_HC_COG0060	Bradi3g11460.1	413	723	1	4	310	311	100.323	1..310
5DS_HC_COG0061	Bradi3g12810.1	2	498	3	7	329	329	100	1..161,261..339,407..495
5DS_HC_COG0062	Bradi3g13580.1	319	413	1	5	95	95	100	1..95
5DS_HC_COG0063	Bradi3g16160.1	101	1481	3	3	1018	1024	100.589	1..322,620..950,1012..1376
5DS_HC_COG0064	Bradi3g17620.2	54	1028	3	15	853	850	99.6483	4..507,588..700,742..974
5DS_HC_COG0065	Bradi3g20530.1	1	1825	4	10	1291	979	75.8327	669..1071,1192..1439,1498..1825
5DS_HC_COG0066	Bradi3g20790.1	2237	2537	1	3	295	299	101.356	2..295
5DS_HC_COG0067	Bradi3g22340.1	367	1514	5	7	520	512	98.4615	1..78,393..474,797..1147
5DS_HC_COG0068	Bradi3g22550.1	68	1264	4	44	979	743	75.8938	1..69,244..319,448..553,585..1024,1147..1196
5DS_HC_COG0069	Bradi3g22850.1	469	1410	2	6	396	260	65.6566	680..939
5DS_HC_COG0070	Bradi3g22990.1	1761	2577	2	4	528	529	100.189	1..272,560..815
5DS_HC_COG0071	Bradi3g25910.1	569	1577	4	19	759	662	87.22	1..277,419..539,750..1011
5DS_HC_COG0072	Bradi3g28930.1	1	850	3	12	558	560	100.358	1..151,185..443,700..847
5DS_HC_COG0073	Bradi3g35517.1	689	1456	2	12	520	501	96.3462	1..267,512..743
5DS_HC_COG0074	Bradi3g36270.1	554	1273	3	6	522	521	99.8084	1..108,305..715
5DS_HC_COG0075	Bradi3g43010.1	39	924	3	12	600	596	99.3333	1..346,591..632,687..893
5DS_HC_COG0076	Bradi3g44960.1	13	737	3	10	489	485	99.182	1..385,629..727
5DS_HC_COG0077	Bradi3g46100.1	154	336	1	5	178	159	89.3258	19..175
5DS_HC_COG0078	Bradi3g54980.1	382	2014	4	46	1398	1332	95.279	63..1006,1079..1400,1571..1627
5DS_HC_COG0079	Bradi3g57017.1	1	65	1	2	65	65	100	1..65
5DS_HC_COG0080	Bradi3g57750.2	22	1557	6	18	947	944	99.6832	1..339,434..554,642..751,807..961,1319..1533
5DS_HC_COG0081	Bradi3g60790.1	3314	3534	1	2	220	219	99.5455	1..217
5DS_HC_COG0082	Bradi4g00230.1	218	2772	6	17	1316	1252	95.1368	560..780,1285..1419,1492..2009,2075..2286,2386..2547
5DS_HC_COG0083	Bradi4g00250.1	374	1697	3	9	925	927	100.216	1..111,281..439,666..1317
5DS_HC_COG0084	Bradi4g00280.1	132	1438	5	28	1002	662	66.0679	646..1307
5DS_HC_COG0085	Bradi4g00320.1	508	1305	2	2	281	278	98.9324	1..211,732..798
5DS_HC_COG0086	Bradi4g00497.1	322	1143	2	2	180	177	98.3333	5..117,758..819
5DS_HC_COG0087	Bradi4g00517.1	294	2604	4	27	2133	2086	97.7965	165..749,790..1145,1146..1671,1707..2120,2121..2313
5DS_HC_COG0088	Bradi4g00730.1	55	1721	3	6	664	404	60.8434	1264..1667
5DS_HC_COG0089	Bradi4g00740.2	1	1838	4	33	1645	1533	93.1915	1..543,865..1840
5DS_HC_COG0090	Bradi4g00910.3	114	787	2	5	361	361	100	1..184,497..672
5DS_HC_COG0091	Bradi4g00930.1	417	558	1	3	140	140	100	1..140
5DS_HC_COG0092	Bradi4g00950.1	132	1740	6	15	823	622	75.5772	855..1222,1302..1422,1488..1618
5DS_HC_COG0093	Bradi4g00980.1	34	1530	5	8	1305	932	71.4176	1..716,783..997
5DS_HC_COG0094	Bradi4g01035.1	218	1094	4	18	720	704	97.7778	1..65,179..248,310..876
5DS_HC_COG0095	Bradi4g01070.1	1	447	2	3	359	359	100	1..53,143..448
5DS_HC_COG0096	Bradi4g01080.1	1	1844	7	25	1045	902	86.3158	227..281,425..493,618..735,1002..1260,1409..1598,1627..1837
5DS_HC_COG0097	Bradi4g01090.1	223	2739	8	30	1717	1277	74.3739	665..778,941..1196,1272..1548,1675..1924,2020..2169,2284..2509
5DS_HC_COG0098	Bradi4g01100.1	649	1173	3	6	461	462	100.217	1..323,385..523
5DS_HC_COG0099	Bradi4g01140.1	85	471	2	5	314	302	96.1783	13..70,121..364
5DS_HC_COG0100	Bradi4g01240.1	348	1908	4	24	1343	1336	99.4788	2..348,444..1097,1228..1556
5DS_HC_COG0101	Bradi4g01310.1	386	2467	3	19	1331	1192	89.5567	327..544..1244,1812..2085
5DS_HC_COG0102	Bradi4g01360.2	82	1103	4	10	860	862	100.233	4..134,239..468,522..1018
5DS_HC_COG0103	Bradi4g01390.1	33	1451	2	29	1245	1003	80.5622	409..1410
5DS_HC_COG0104	Bradi4g01410.1	40	2967	7	41	1754	1455	82.9532	848..927,1006..1455,1700..2107,2396..2810,2836..2929
5DS_HC_COG0105	Bradi4g01430.1	273	2337	6	24	1298	1290	99.3837	1..239,268..453,689..927,1106..1419,1494..1668,1939..2063
5DS_HC_COG0106	Bradi4g01490.1	233	835	4	13	424	366	86.3208	62..165,222..316,434..599
5DS_HC_COG0107	Bradi4g01717.1	1089	2010	4	10	671	626	93.2936	1..419,497..550,769..917
5DS_HC_COG0108	Bradi4g01730.1	190	2505	6	9	1064	639	60.0564	960..1073,1189..1435,2034..2308
5DS_HC_COG0109	Bradi4g01810.1	457	1572	3	18	1008	758	75.1984	126..566,639..953
5DS_HC_COG0110	Bradi4g01820.1	176	602	2	9	394	382	96.9543	13..47,76..422
5DS_HC_COG0111	Bradi4g01900.1	683	1062	1	5	380	381	100.263	1..380
5DS_HC_COG0112	Bradi4g01910.1	560	1563	3	11	783	787	100.511	1..263,303..488,666..999
5DS_HC_COG0113	Bradi4g01940.1	474	1019	3	6	377	269	71.3528	4..96,184..358
5DS_HC_COG0114	Bradi4g01980.1	47	1025	1	5	976	979	100.307	1..976
5DS_HC_COG0115	Bradi4g02000.1	658	1709	3	13	583	576	98.7993	4..50,259..743,1005..1046
5DS_HC_COG0116	Bradi4g02020.1	66	1102	3	10	742	733	98.7871	1..181,330..720,882..1041
5DS_HC_COG0117	Bradi4g02040.1	101	540	2	12	364	359	98.6264	7..318,391..436
5DS_HC_COG0118	Bradi4g02060.1	1	945	2	15	578	578	100	1..114,460..923
5DS_HC_COG0119	Bradi4g02100.1	1	2333	7	23	1651	1168	70.745	880..999,1104..1993,2179..2327
5DS_HC_COG0120	Bradi4g02267.1	451	941	4	5	343	332	96.793	1..124,231..351,371..408,445..492
5DS_HC_COG0121	Bradi4g02350.1	39	873	3	6	614	545	88.7622	155..416,545..824
5DS_HC_COG0122	Bradi4g02380.1	1	1350	5	18	1002	1005	100.299	1..51,116..257,337..902,1106..1350
5DS_HC_COG0123	Bradi4g02390.1	59	2316	6	32	1626	1501	92.3124	18..657,693..858,1206..1371,1417..1710,2027..2254
5DS_HC_COG0124	Bradi4g02400.1	29	439	1	15	411	411	100	1..411
5DS_HC_COG0125	Bradi4g02420.1	1	4638	7	23	2927	2298	78.5104	1..104,216..453,768..1191,2020..2431,2557..3273,3450..3850
5DS_HC_COG0126	Bradi4g02430.1	229	763	2	8	454	452	99.5595	1..228..230,307..526
5DS_HC_COG0127	Bradi4g02570.1	53	924	4	10	560	523	93.3929	1..84,185..306,508..577,628..705,710..878
5DS_HC_COG0128	Bradi4g02587.1	1	1395	3	27	1127	1118	99.2014	1..110,166..384,608..1393
5DS_HC_COG0129	Bradi4g02600.1	197	750	3	14	485	493	101.649	1..451,512..550
5DS_HC_COG0130	Bradi4g02607.1	1	581	3	31	550	424	77.0909	1..270,431..583
5DS_HC_COG0131	Bradi4g02620.1	1061	1671	4	15	407	260	63.8821	1..109,466..616
5DS_HC_COG0132	Bradi4g02640.1	1	791	3	17	621	618	99.5169	1..362,436..634,733..787
5DS_HC_COG0133	Bradi4g02660.1	650	788	1	4	139	110	79.1367	30..139
5DS_HC_COG0134	Bradi4g02680.1	1	1062	2	4	474	378	79.7468	94..319,912..1058
5DS_HC_COG0135	Bradi4g02690.1	10	1397	4	15	1304	1306	100.153	1..226,301..1371
5DS_HC_COG0136	Bradi4g02700.1	49	860	4	11	621	622	100.161	1..86,122..215,288..419,502..810
5DS_HC_COG0137	Bradi4g02710.1	138	3108	6	35	1795	1210	67.4095	609..810,1036..1292,2008..2283,2404..2731,2818..2959
5DS_HC_COG0138	Bradi4g02725.1	1407	3124	3	12	1596	1610	100.877	1..402,525..1728
5DS_HC_COG0139	Bradi4g02760.1	1	1464	5	18	1038	819	78.9017	1..364,688..781,960..1080,1230..1469
5DS_HC_COG0140	Bradi4g02767.1	37	1355	3	9	707	710	100.424	1..42,110..643,1183..1313
5DS_HC_COG0141	Bradi4g02900.1	3	3044	7	27	2607	2255	86.4979	1..534,620..810,1168..1619,1660..1865,2055..2280,2351..2775,2822..3035
5DS_HC_COG0142	Bradi4g02930.1	1	2649	5	14	782	613	78.3887	1202..1394,1483..1664,1910..2080,2571..2637
5DS_HC_COG0143	Bradi4g03060.1	204	622	2	6	280	267	95.3571	2..209,362..419
5DS_HC_COG0144	Bradi4g03107.1	1129	1248	1	2	121	121	100	1..121
5DS_HC_COG0145	Bradi4g03130.1	1	2980	6	27	2599	2581	99.3074	28..1784,1886..2094,2347..2521,2559..2995
5DS_HC_COG0146	Bradi4g03150.1	66	1715	3	23	1517	1331	87.739	233..1168,1251..1645
5DS_HC_COG0147	Bradi4g03360.1	1	2100	6	14	1334	961	72.039	939..1651,1704..1864,2015..2100
5DS_HC_COG0148	Bradi4g03380.1	307	1375	2	9	788	662	84.0102	73..276,612..1066
5DS_HC_COG0149	Bradi4g03420.1	433	1443	4	23	812	811	99.8768	2..118,177..436,526..622,678..1008
5DS_HC_COG0150	Bradi4g03477.1	108	1160	3	7	410	363	88.5366	1..116,799..1045
5DS_HC_COG0151	Bradi4g03590.1	1	913	3	11	693	696	100.433	1..457,629..779,825..909
5DS_HC_COG0152	Bradi4g03670.1	206	1608	3	6	573	570	99.4764	3..218,633..810,1227..1400
5DS_HC_COG0153	Bradi4g03690.1	62	1714	3	11	1548	1505	97.2222	3..833,919..1403,1465..1649
5DS_HC_COG0154	Bradi4g03737.1	363	3055	10	54	1929	1601	82.9964	854..994,1064..1970,2088..2249,2310..2696
5DS_HC_COG0155	Bradi4g03750.1	255	2148	2	24	1860	1897	101.989	1..1880
5DS_HC_COG0156	Bradi4g03777.1	12	1671	4	9	683	562	82.284	460..900,1539..1658
5DS_HC_COG0157	Bradi4g03827.1	349	1818	5	30	889	618	69.5163	1..342,1142..1245,1300..1470
5DS_HC_COG0158	Bradi4g04030.1	142	1308	3	11	723	490	67.7732	272..760
5DS_HC_COG0159	Bradi4g04290.1	1	101	1	2	95	95	100	1..95
5DS_HC_COG0160	Bradi4g04360.1	56	4944	8	65	3664	2626	71.6703	827..1023,1072..1213,1550..1809,2620..2868,3078..4009,4038..4882
5DS_HC_COG0161	Bradi4g04390.1	1	1086	3	24	852	845	99.1784	1..525,573..771,973..1089
5DS_HC_COG0162	Bradi4g04400.1	34	4451	10	28	3130	2599	83.0351	605..967,1169..1464,1491..1649,1930..2266,2588..2862,2904..3121,3188..4076,4319..4366
5DS_HC_COG0163	Bradi4g04420.1	1	2139	4	32	1807	1428	79.026	458..516,680..1255,1344..2129
5DS_HC_COG0164	Bradi4g04460.1	397	2577	4	12	1708	1715	100.41	1..436,716..1658,1848..2181
5DS_HC_COG0165	Bradi4g04470.1	1	2277	8	61	1780	1409	79.1573	411..1450,1491..1562,1903..1955,2028..2260
5DS_HC_COG0166	Bradi4g04540.1	158	220	1	2	61	61	100	1..61
5DS_HC_COG0167	Bradi4g04560.1	1	909	3	10	783	560	71.5198	346..905
5DS_HC_COG0168	Bradi4g04567.1	1	1905	4	13	1271	1272	100.079	1..56,480..1127,1342..1905
5DS_HC_COG0169	Bradi4g04580.1	155	1472	3	32	1023	1018	99.5112	1..172,361..1068,1186..1318
5DS_HC_COG0170	Bradi4g04640.1	246	796	2	2	358	358	100	1..145,339..551
5DS_HC_COG0171	Bradi4g04650.1	103	3465	3	63	3030	3031	100.033	1..2102,2336..2743,2834..3349
5DS_HC_COG0172	Bradi4g04657.1	11	2796	5	22	2057	1674	81.3807	644..767,843..1465,1680..1889,2072..2783
5DS_HC_COG0173	Bradi4g04670.1	132	1451	5	23	1069	1071	100.187	1..273,395..489..660,734..950,1004..1315
5DS_HC_COG0174	Bradi4g04700.1	283	1431	3	22	886	895	101.016	1..92,158..816,1023..1152
5DS_HC_COG0175	Bradi4g04730.1	559	2175	2	20	1303	1290	99.0023	19..143,453..1612
5DS_HC_COG0176	Bradi4g04800.1	1	425	1	11	428	429	100.234	1..428
5DS_HC_COG0177	Bradi4g04810.1	81	1062	2	8	953	645	67.681	318..961
5DS_HC_COG0178	Bradi4g04820.1	102	265	1	4	163	163	100	1..163
5DS_HC_COG0179	Bradi4g04830.1	1	582	2	5	497	496	99.7988	1..51,137..581
5DS_HC_COG0180	Bradi4g04850.1	1	642	2	7	433	433	100	1..209,417..640
5DS_HC_COG0181	Bradi4g05020.1	298	663	1	12	368	367	99.7283	2..368
5DS_HC_COG0182	Bradi4g05050.1	51	1326	2	7	757	747	98.679	1..389,918..1274
5DS_HC_COG0183	Bradi4g05100.1	925	1320	2	4	389	397	102.057	1..394
5DS_HC_COG0184	Bradi4g05110.2	200	3738	8	79	2944	2885	97.9959	63..137,202..800,1023..1079,1114..2540..2629,2719..3271,3457..3534
5DS_HC_COG0185	Bradi4g05157.1	1	2001	4	22	1357	1301	95.8732	586..670,788..2002
5DS_HC_COG0186	Bradi4g05300.1	65	654	3	8	408	403	98.7745	1..137,274..473,526..590
5DS_HC_COG0187	Bradi4g05310.1	837	2733	5	12	1070	1070	100	1..365,732..1168,1400..1531,1566..1657,1830..1870
5DS_HC_COG0188	Bradi4g05360.1	1	2031	8	12	1180	1124	95.2542	1..40,219..273,317..765,796..839,1007..1226,1375..1440,1780..2021
5DS_HC_COG0189	Bradi4g05510.1	209	679	1	6	466	466	100	4..466
5DS_HC_COG0190	Bradi4g05550.1	262	2853	5	20	1877	1405	74.8535	767..1214,1523..2129,2252..2601
5DS_HC_COG0191	Bradi4g05570.1	1	1167	4	24	805	792	98.3851	1..83,332..517,564..972,1037..1149
5DS_HC_COG0192	Bradi4g05590.1	187	310	1	3	124	124	100	1..124
5DS_HC_COG0193	Bradi4g05600.1	1	2802	6	36	1814	1774	97.7949	1..116,244..400,518..1405,1472..1766,1893..2198
5DS_HC_COG0194	Bradi4g05610.1	118	1943	5	22	1561	1410	90.3267	243..345,477..1213,1264..1820
5DS_HC_COG0195	Bradi4g05630.1	1	315	1	9	313	315	100.639	1..313
5DS_HC_COG0196	Bradi4g05660.1	1	312	1	2	314	314	100	1..314
5DS_HC_COG0197	Bradi4g05690.1	195	894	4	12	559	559	100	1..49,79..156,199..252..486,556..699
5DS_HC_COG0198	Bradi4g05710.1	1	1547	4	18	1148	1116	97.2125	3..579,700..988,1120..1262,1448..1550
5DS_HC_COG0199	Bradi4g05720.2	193	594	2	6	368	354	96.1957	12..119,162..407
5DS_HC_COG0200	Bradi4g05817.1	210	968	4	10	541	359	66.3586	1..170,350..535
5DS_HC_COG0201	Bradi4g05830.1	79	1480	4	12	877	673	76.7389	199..228,318..556,651..926,1275..1402
5DS_HC_COG0202	Bradi4g05840.1	381	1975	3	5	521	530	101.727	1..366,1435..1596
5DS_HC_COG0203	Bradi4g05860.2	66	450	1	14	383	385	100.522	1..383
5DS_HC_COG0204	Bradi4g05897.1	345	1544	3	11	1005	1004	99.9005	9..742,788..881,1029..1191
5DS_HC_COG0205	Bradi4g05930.1	1	1315	4	17	951	747	78.5489	453..1082,1186..1301
5DS_HC_COG0206	Bradi4g05950.1	1	2091	3	22	1823	1817	99.6709	13..352,543..1403,1477..2086
5DS_HC_COG0207	Bradi4g05960.1	1	1224	3	17	959	608	63.3994	614..1221
5DS_HC_COG0208	Bradi4g06000.1	3	1208	4	26	1013	870	85.8835	155..212,342..678,731..1197
5DS_HC_COG0209	Bradi4g06087.1	117	1437	5	13	1127	814	72.2272	4..381,606..1038
5DS_HC_COG0210	Bradi4g06100.1	62	1866	5	19	1312	1118	85.2134	353..728,962..1623,1723..1800
5DS_HC_COG0211	Bradi4g06137.1	123	2046	4	8	874	859	98.2838	1..55,480..895,1180..1465,1832..1929
5DS_HC_COG0212	Bradi4g06237.1	7	435	2	5	354	253	71.4689	175..426
5DS_HC_COG0213	Bradi4g06280.1	170	660	1	12	488	491	100.615	1..488
5DS_HC_COG0214	Bradi4g06300.1	181	1686	3	9	936	902	96.3675	40..463,927..1297,1418..1511
5DS_HC_COG0215	Bradi4g06310.1	1	1785	7	37	1092	810	74.1758	607..686,813..1281..1429,1539..1579,1710..1780
5DS_HC_COG0216	Bradi4g06330.1	99	1125	4	8	541	538	99.4455	1..109,282..358,390..573,861..1025
5DS_HC_COG0217	Bradi4g06340.1	23	533	2	4	391	327	83.6317	66..303,422..509
5DS_HC_COG0218	Bradi4g06350.1	47	377	1	9	333	328	98.4985	6..333
5DS_HC_COG0219	Bradi4g06370.1	135	2369	4	33	2093	2059	98.3755	42..841,897..2022,2111..2236
5DS_HC_COG0220	Bradi4g06380.1	118	1590	3	19	1239	1152	92.9782	110..531,705..1428
5DS_HC_COG0221	Bradi4g06630.1	1	534	3	5	272	209	76.8382	259..386,455..534
5DS_HC_COG0222	Bradi4g06650.1	92	783	2	10	532	320	60.1504	375..693
5DS_HC_COG0223	Bradi4g06665.1	109	221	1	3	112	113	100.893	1..112
5DS_HC_COG0224	Bradi4g06670.1	1	462	1	8	465	424	91.1828	46..465
5DS_HC_COG0225	Bradi4g06690.1	235	1377	3	12	899	851	94.6607	184..307,417..1141
5DS_HC_COG0226	Bradi4g06850.1	48	393	1	2	342	346	101.17	1..342
5DS_HC_COG0227	Bradi4g06980.1	219	708	2	17	454	429	94.4934	1..103,163..488
5DS_HC_COG0228	Bradi4g07120.1	29	588	1	16	560	560	100	1..560
5DS_HC_COG0229	Bradi4g07167.1	135	3315	9	52	2340	2315	98.9316	1..281,335..549,654..873,1088..1699,1897..2096,2160..2274,2329..2611,2681..2898,3009..3172
5DS_HC_COG0230	Bradi4g07290.1	1	1521	3	9	1125	758	67.3778	494..763,1042..1528
5DS_HC_COG0231	Bradi4g07420.1	61	753	3	9	335	323	96.4179	3..139,305..377,579..691
5DS_HC_COG0232	Bradi4g07430.1	317	2370	3	4	1025	1025	100	1..383,842..1221,1791..2052
5DS_HC_COG0233	Bradi4g07450.1	42	1271	3	37	1136	1139	100.264	1..146,241..624..646..894,895..1231
5DS_HC_COG0234	Bradi4g07610.1	202	988	3	10	770	734	95.3247	52..784
5DS_HC_COG0235	Bradi4g07707.1	16	653	3	6	300	213	71	3..66,391..539
5DS_HC_COG0236	Bradi4g07760.1	403	3219	7	26	1401	844	60.2427	243..370,1146..1427,1845..2142,2677..2810
5DS_HC_COG0237	Bradi4g07861.1	1	1357	2	18	960	622	64.7917	204..545,1077..1353
5DS_HC_COG0238	Bradi4g07970.1	308	2450	5	26	1305	1234	94.5594	1..343,714..808,861..951,1082..1507,1810..1957,2010..2137
5DS_HC_COG0239	Bradi4g07997.1	108	10820	12	76	7675	7619	99.2704	4..304,356..1156,1200..2071,2325..2461,3475..4342,4832..5389,5980..6119,6370..7701,7830..9451,9484..9978,10206..10679
5DS_HC_COG0240	Bradi4g08080.1	77	1677	4	25	1025	1030	100.488	1..459,554..857,945..1131,1519..1593
5DS_HC_COG0241	Bradi4g08110.1	1	1436	1	25	1443	1443	100	1..1443
5DS_HC_COG0242	Bradi4g08120.1	1	740	2	7	737	638	86.5672	103..739
5DS_HC_COG0243	Bradi4g09457.1	436	560	1	4	126	126	100	1..126
5DS_HC_COG0244	Bradi4g10700.1	2461	3786	3	3	326	327	100.307	1..93,932..1048,1212..1327
5DS_HC_COG0245	Bradi4g11360.1	100	456	2	12	241	242	100.415	1..201,316..355
5DS_HC_COG0246	Bradi4g17287.1	1	3096	6	9	2044	1353	66.1937	1197..1374,1721..1956,2088..2877,2945..3092
5DS_HC_COG0247	Bradi4g19590.1	163	857	2	14	621	580	93.3977	47..105,176..691
5DS_HC_COG0248	Bradi4g21680.1	277	321	1	8	45	45	100	1..45
5DS_HC_COG0249	Bradi4g26287.1	1214	1301	1	3	86	86	100	1..86
5DS_HC_COG0250	Bradi4g27280.1	199	950	1	16	742	545	73.4501	1..540
5DS_HC_COG0251	Bradi4g36507.1	5	992	2	5	198	125	63.1313	858..982
5DS_HC_COG0252	Bradi4g37052.1	289	792	1	6	499	507	101.603	1..499
5DS_HC_COG0253	Bradi4g38060.1	578	639	1	2	62	62	100	1..62
5DS_HC_COG0254	Bradi4g39020.1	562	2076	4	24	1268	1016	80.1262	392..652,727..938,973..1506
5DS_HC_COG0255	Bradi4g39040.1	463	1578	3	15	681	624	91.63	1..514,589..697
5DS_HC_COG0256	Bradi4g39060.1	62	2265	6	21	1629	1122	68.8766	1..47,384..509,1239..2187
5DS_HC_COG0257	Bradi4g39110.1	1	1187	2	18	1010	833	82.4752	182..392,553..1170
5DS_HC_COG0258	Bradi4g39130.1	1	4488	8	24	1997	1397	69.9549	1568..1786,2191..2463,2602..2867,3208..3454,4071..4377,4406..4489
5DS_HC_COG0259	Bradi4g39137.1	256	1409	4	8	453	447	98.6755	1..127,186..242,396..466,956..1147
5DS_HC_COG0260	Bradi4g39167.1	156	2421	1	20	2267	2269	100.088	2..682..2267
5DS_HC_COG0261	Bradi4g39430.1	4	1983	4	13	1195	1194	99.9163	1..42,631..1116,1238..1834,1899..1958
5DS_HC_COG0262	Bradi4g39470.1	40	1957	3	19	1315	1317	100.152	1..446,801..1588,1848..1927
5DS_HC_COG0263	Bradi4g39580.1	448	1551	3	8	638	640	100.313	1..208,384..544,835..1103
5DS_HC_COG0264	Bradi4g39600.1	247	634	1	7	386	383	99.2228	1..383
5DS_HC_COG0265	Bradi4g39610.1	1	1978	2	19	1494	1350	90.3614	147..703,1183..1973
5DS_HC_COG0266	Bradi4g39880.1	1	2688	5	34	1943	1948	100.257	1..333,559..1497,1540..1844,2320..2688
5DS_HC_COG0267	Bradi4g40020.1	1113	2026	2	5	828	831	100.362	2..442,525..908
5DS_HC_COG0268	Bradi4g40090.1	1	2118	3	50	1964	1309	66.6497	807..2112
5DS_HC_COG0269	Bradi4g40287.1	1	395	2	11	354	340	96.0452	2..104,150..386
5DS_HC_COG0270	Bradi4g40300.1	607	1572	1	28	970	972	100.206	1..581..808..970
5DS_HC_COG0271	Bradi4g40380.1	263	639	2	7	278	265	95.3237	6..67,179..380
5DS_HC_COG0272	Bradi4g40440.1	1152	1922	1	4	770	770	100	1..770
5DS_HC_COG0273	Bradi4g40450.2	1	1635	5	10	1033	1018	98.5479	1..128,440..584,710..1185,1305..1395,1461..1637
5DS_HC_COG0274	Bradi4g40507.1	1	1213	5	19	946	745	78.7526	277..365,414..844,986..1207
5DS_HC_COG0275	Bradi4g40530.1	1	2359	5	12	1470	1305	88.7755	349..1013,1458..1970,2229..2347
5DS_HC_COG0276	Bradi4g40740.1	224	913	2	3	467	466	99.7859	3..273,498..690
5DS_HC_COG0277	Bradi4g41960.1	116	2195	3	11	1619	1618	99.9382	1..418,640..1322,1566..2081
5DS_HC_COG0278	Bradi5g19070.1	470	672	1	4	203	203	100	1..203
5DS_HC_COG0279	Bradi5g20427.1	910	1106	2	3	166	166	100	1..123,153..195
5DS_HC_COG0280	Bradi5g20890.1	943	1772	4	4	324	240	74.0741	525..601,663..825
5DS_HC_COG0281	Bradi5g22017.1	237	4600	9	43	3238	2767	85.454	1..271,273..377,1047..1285,1368..1560..1777,1875..1992,1993..2403,2965..3782,3783..4071,4241..4338
5DS_HC_COG0282	Bradi5g23480.1	936	1932	3	14	907	891	98.2359	3..225,264..387,442..984
5DS_HC_COG0283	Os01t0565900-01	1	230	1	6	233	233	100	1..233
5DS_HC_COG0284	Os01t0634900-00	749	892	2	2	100	60	60	82..140
5DS_HC_COG0285	Os01t0856850-00	1	144	1	4	143	143	100	1..143
5DS_HC_COG0286	Os02t0143100-01	358	1234	2	5	167	164	98.2036	1..107,821..877
5DS_HC_COG0287	Os02t0169800-01	616	935	2	2	284	239	84.1549	4..122,159..278
5DS_HC_COG0288	Os02t0274900-01	628	787	1	2	160	156	97.5	6..160
5DS_HC_COG0289	Os02t0290600-01	1769	2034	1	2	266	266	100	1..266
5DS_HC_COG0290	Os02t0327700-01	482	1555	2	12	1071	814	76.0037	264..1073
5DS_HC_COG0291	Os02t0563800-01	1543	1973	2	7	146	146	100	1..51,334..428
5DS_HC_COG0292	Os02t0651500-01	6	131	1	6	123	121	98.374	1..120
5DS_HC_COG0293	Os02t0812400-01	534	2150	3	5	438	266	60.7306	926..1013,1440..1617
5DS_HC_COG0294	Os03t0432900-01	35	146	1	2	114	93	81.5789	22..114
5DS_HC_COG0295	Os03t0593600-00	77	779	2	10	674	563	83.5312	110..597,626..699
5DS_HC_COG0296	Os03t0620800-01	1644	1872	2	3	227	231	101.762	1..231
5DS_HC_COG0297	Os03t0755700-00	189	399	2	9	183	183	100	1..78..91,120..211
5DS_HC_COG0298	Os03t0833700-01	112	1007	2	2	182	121	66.4835	62..96,812..897
5DS_HC_COG0299	Os04t0636700-01	9	1383	2	3	337	296	87.8338	1082..1377
5DS_HC_COG0300	Os05t0180600-01	7	476	2	6	225	162	72	309..470
5DS_HC_COG0301	Os06t0128300-01	382	806	2	2	99	99	100	1..55,379..422
5DS_HC_COG0302	Os07t0184900-01	368	1474	4	22	658	652	99.0881	1..190,315..372,628..909,996..1115
5DS_HC_COG0303	Os07t0292800-01	1	492	2	15	382	328	85.8639	54..332,444..492
5DS_HC_COG0304	Os08t0407000-01	1325	1659	2	8	334	335	100.299	1..335
5DS_HC_COG0305	Os08t0433350-00	1	141	1	5	141	143	101.418	1..141
5DS_HC_COG0306	Os09t0101100-01	769	1308	2	19	355	320	90.1408	1..197,384..505
5DS_HC_COG0307	Os10t0170300-01	1687	2531	3	12	556	549	98.741	1..361,646..829
5DS_HC_COG0308	Os10t0214132-00	33	246	1	5	214	215	100.467	1..214
5DS_HC_COG0309	Os11t0148500-02	629	1023	2	21	393	293	74.5547	105..397
5DS_HC_COG0310	Os11t0213700-00	325	1449	2	11	325	326	100.308	1..211,1003..1116
5DS_HC_COG0311	Os11t0484000-01	576	1557	4	6	350	292	83.4286	1..92,246..348,883..975
5DS_HC_COG0312	Os11t0499600-01	478	1041	2	4	410	398	97.0732	1..133,292..554
5DS_HC_COG0313	Os11t0573000-01	785	831	1	2	48	37	77.0833	12..48
5DS_HC_COG0314	Os12t0193100-01	1	794	3	10	520	503	96.7308	1..53,279..574,627..779
5DS_HC_COG0315	Os12t0236900-01	715	1530	2	5	138	95	68.8406	4..98
5DS_HC_COG0316	Os12t0271600-01	1	1723	3	6	777	779	100.257	1..171,1027..1220,1309..1720
5DS_HC_COG0317	Os12t0278800-01	94	1424	3	4	372	326	87.6344	636..690,1066..1336
5DS_HC_COG0318	Os12t0279100-01	2660	3185	2	2	173	129	74.5665	1..128
5DS_HC_COG0319	Os12t0423142-00	43	330	1	3	285	286	100.351	1..285
5DS_HC_COG0320	Os12t0424180-00	93	452	1	5	369	371	100.542	1..369
5DS_HC_COG0321	Os12t0443800-01	318	456	1	2	139	137	98.5612	3..139
5DS_HC_COG0322	Os12t0489100-01	620	1245	2	5	186	180	96.7742	1..78,522..623
5DS_HC_COG0323	Os12t0493900-01	530	871	1	2	337	335	99.4065	1..335
5DS_HC_COG0324	Os12t0527800-01	162	1322	3	8	435	429	98.6207	8..192,351..431,995..1156
5DS_HC_COG0325	Os12t0533500-01	360	1513	4	8	567	569	100.353	1..339,545..646,798..870,1096..1148
5DS_HC_COG0326	Os12t0538300-01	323	1282	3	5	302	300	99.3377	1..55,600..757,873..955
5DS_HC_COG0327	Os12t0538900-01	274	2435	2	4	252	209	82.9365	1954..2162
5DS_HC_COG0328	Os12t0554400-01	293	3581	4	11	458	328	71.6157	1..99,547..708,867..930
5DS_HC_COG0329	Os12t0554800-01	355	1242	2	3	229	229	100	1..175,836..889
5DS_HC_COG0330	Os12t0560700-01	114	1683	4	5	384	248	64.5833	334..473,1471..1578
5DS_HC_COG0331	Os12t0562100-01	626	1154	3	5	222	218	98.1982	1..58,88..190,476..532
5DS_HC_COG0332	Os12t0562900-01	221	298	1	6	79	76	96.2025	4..79
5DS_HC_COG0333	Os12t0564600-01	862	3227	6	13	938	593	63.2196	1082..1335,1589..1631,2077..2372
5DS_HC_COG0334	Os12t0565200-00	605	648	1	4	42	42	100	1..42
5DS_HC_COG0335	Os12t0568800-01	370	726	1	2	357	357	100	1..357
5DS_HC_COG0336	Os12t0576300-01	269	1720	2	9	753	697	92.5631	1..226,983..1452
5DS_HC_COG0337	Os12t0592300-00	482	542	1	3	59	59	100	1..59
5DS_HC_COG0338	Os12t0612300-01	1456	1587	1	3	132	132	100	1..132
5DS_HC_COG0339	Os12t0612400-01	1	899	2	4	727	730	100.413	1..303,475..898
5DS_HC_COG0340	Os12t0612700-01	615	947	2	2	138	132	95.6522	8..94,291..331
5DS_HC_COG0341	Os12t0616200-01	118	356	1	3	241	218	90.4564	22..239
5DS_HC_COG0342	Os12t0617800-01	1934	2066	1	3	134	134	100	1..134
5DS_HC_COG0343	Os12t0623500-01	551	1638	3	3	247	241	97.5709	1..76,463..523,975..1075
5DS_HC_COG0344	Os12t0631200-01	24	1007	4	7	488	484	99.1803	1..214,369..423,659..781,879..968
5DS_HC_COG0345	Os12t0636200-01	1	1668	4	10	1048	1052	100.382	1..422,600..857,1292..1660
5DS_HC_COG0346	Os12t0636800-01	131	249	1	2	118	107	90.678	1..107
5DS_HC_COG0347	Os12t0638800-00	694	1378	2	3	162	154	95.0617	1..97,627..683
5DS_HC_COG0348	Os12t0640900-01	473	1103	3	5	303	295	97.3597	1..171,477..517,549..631
5DS_HC_COG0349	Sb01g004350.1	259	673	1	4	416	416	100	1..416
5DS_HC_COG0350	Sb01g009860.1	510	6391	6	6	640	570	89.0625	1..46,2234..2342,4699..4872,5392..5507,5756..5880
5DS_HC_COG0351	Sb01g011950.1	2679	4272	4	4	537	538	100.186	1..134,821..1094,1382..1443,1525..1591
5DS_HC_COG0352	Sb01g014760.1	61	382	2	2	260	260	100	1..72,133..320
5DS_HC_COG0353	Sb01g015080.1	100	1450	2	6	198	125	63.1313	1221..1345
5DS_HC_COG0354	Sb01g024390.1	299	457	1	3	159	160	100.629	1..159
5DS_HC_COG0355	Sb01g028520.1	19	1472	2	2	385	294	76.3636	1160..1453
5DS_HC_COG0356	Sb01g032360.1	1790	2520	2	2	220	158	71.8182	577..734
5DS_HC_COG0357	Sb01g032510.1	111	775	2	7	424	393	92.6887	32..120,358..658
5DS_HC_COG0358	Sb01g032840.1	989	1936	3	15	460	459	99.7826	1..191,496..665,851..948
5DS_HC_COG0359	Sb01g033760.1	2057	2435	1	2	378	374	98.9418	1..374
5DS_HC_COG0360	Sb01g034706.1	983	3351	3	7	340	299	87.9412	346..554,2280..2368
5DS_HC_COG0361	Sb01g039260.1	18	438	1	17	436	309	70.8716	128..436
5DS_HC_COG0362	Sb01g042830.1	1029	1903	2	7	270	226	83.7037	1..226
5DS_HC_COG0363	Sb01g044300.1	3324	3729	1	2	403	398	98.7593	6..403
5DS_HC_COG0364	Sb01g045360.1	673	1563	2	3	141	101	71.6312	791..890
5DS_HC_COG0365	Sb02g000980.1	515	621	1	8	106	105	99.0566	1..105
5DS_HC_COG0366	Sb02g003795.1	1	216	1	2	214	214	100	1..214
5DS_HC_COG0367	Sb02g009650.1	1011	1085	1	2	76	76	100	1..76
5DS_HC_COG0368	Sb02g017733.1	32	492	1	3	460	442	96.087	21..460
5DS_HC_COG0369	Sb02g019410.1	1186	1274	1	2	89	89	100	1..89
5DS_HC_COG0370	Sb03g005130.1	515	1537	3	6	374	303	81.016	1..224,932..1009
5DS_HC_COG0371	Sb03g035040.1	545	803	1	2	260	260	100	1..260
5DS_HC_COG0372	Sb04g002060.1	1918	4465	4	8	687	628	91.4119	1..255,1872..2042,2335..2536
5DS_HC_COG0373	Sb04g006480.2	1366	1963	2	3	264	264	100	1..207,538..594
5DS_HC_COG0374	Sb04g007200.1	191	512	1	2	322	322	100	1..322
5DS_HC_COG0375	Sb04g033675.1	84	195	1	2	112	112	100	1..112
5DS_HC_COG0376	Sb0506s002010.1	60	354	1	2	294	295	100.34	1..294
5DS_HC_COG0377	Sb0506s002020.1	46	363	1	3	323	337	104.334	1..323
5DS_HC_COG0378	Sb05g009140.1	1428	1497	1	2	68	67	98.5294	1..67
5DS_HC_COG0379	Sb05g016000.1	2192	2314	1	2	123	123	100	1..123
5DS_HC_COG0380	Sb05g022350.1	1260	1413	1	3	156	153	98.0769	4..156
5DS_HC_COG0381	Sb06g014590.1	562	1826	2	2	365	359	98.3562	1..117,1021..1261
5DS_HC_COG0382	Sb06g015580.1	235	944	1	2	708	459	64.8305	44..501
5DS_HC_COG0383	Sb07g008825.1	154	333	1	2	180	181	100.556	1..180
5DS_HC_COG0384	Sb07g021600.1	1462	1573	1	5	112	112	100	1..112
5DS_HC_COG0385	Sb08g005500.1	481	974	3	7	380	382	100.526	1..281,394..493
5DS_HC_COG0386	Sb08g005610.1	969	1008	1	3	40	40	100	1..40
5DS_HC_COG0387	Sb08g006380.1	147	959	2	3	157	116	73.8854	696..811
5DS_HC_COG0388	Sb08g015430.1	153	684	1	6	531	531	100	1..526..531
5DS_HC_COG0389	Sb08g016180.1	1	260	1	4	260	260	100	1..260
5DS_HC_COG0390	Sb08g016280.1	82	229	1	2	147	147	100	1..147
5DS_HC_COG0391	Sb08g016955.1	1	86	1	4	85	83	97.6471	1..83
5DS_HC_COG0392	Sb08g018340.1	72	751	2	4	151	122	80.7947	1..73,634..682
5DS_HC_COG0393	Sb08g018493.1	30	4853	4	6	257	159	61.8677	3480..3562,4746..4821
5DS_HC_COG0394	Sb08g019690.1	677	2453	4	11	1019	1023	100.393	1..144,212..421,889..1296,1517..1773
5DS_HC_COG0395	Sb08g019730.1	424	897	2	3	342	342	100	1..210,341..472
5DS_HC_COG0396	Sb08g020055.1	33	626	2	15	591	593	100.338	1..592
5DS_HC_COG0397	Sb08g020180.1	1	619	2	4	225	224	99.5556	1..70,470..622
5DS_HC_COG0398	Sb08g020790.1	587	1230	3	3	322	322	100	1..66,358..413,443..642
5DS_HC_COG0399	Sb08g021360.1	35	404	1	5	370	367	99.1892	1..150,151..367
5DS_HC_COG0400	Sb08g023090.1	310	1970	3	3	754	566	75.0663	3..208,1280..1636
5DS_HC_COG0401	Sb09g003950.1	347	1331	2	3	228	230	100.877	1..119,877..985
5DS_HC_UG0001	gnl|UG|Ta#S12884240	96	492	2	3	277	176	63.5379	222..397
5DS_HC_UG0002	gnl|UG|Ta#S12900154	361	544	1	4	184	184	100	1..184
5DS_HC_UG0003	gnl|UG|Ta#S12917376	1	283	1	4	284	284	100	1..284
5DS_HC_UG0004	gnl|UG|Ta#S12917734	1	536	2	4	426	340	79.8122	88..209,320..536
5DS_HC_UG0005	gnl|UG|Ta#S12921358	101	822	1	10	719	466	64.8122	256..719
5DS_HC_UG0006	gnl|UG|Ta#S12945795	1	613	1	21	611	415	67.9214	1..414
5DS_HC_UG0007	gnl|UG|Ta#S12963624	96	619	1	13	525	528	100.571	1..525
5DS_HC_UG0008	gnl|UG|Ta#S12987251	1	720	2	14	633	635	100.316	1..272,355..712
5DS_HC_UG0009	gnl|UG|Ta#S12989981	77	503	2	10	300	246	82	180..424
5DS_HC_UG0010	gnl|UG|Ta#S12995324	29	473	1	5	440	443	100.682	3..440
5DS_HC_UG0011	gnl|UG|Ta#S13008942	41	613	4	15	499	316	63.3267	205..361,417..574
5DS_HC_UG0012	gnl|UG|Ta#S15881437	17	697	2	10	631	629	99.683	4..139,188..307..673..679
5DS_HC_UG0013	gnl|UG|Ta#S16057850	1	705	3	7	431	432	100.232	1..81,218..380,513..550..699
5DS_HC_UG0014	gnl|UG|Ta#S16191310	1	655	1	13	656	655	99.8476	4..656
5DS_HC_UG0015	gnl|UG|Ta#S16197554	29	735	1	12	705	712	100.993	1..705
5DS_HC_UG0016	gnl|UG|Ta#S16201487	303	583	2	16	248	169	68.1452	103..271
5DS_HC_UG0017	gnl|UG|Ta#S16213027	101	436	1	3	337	325	96.4392	15..337
5DS_HC_UG0018	gnl|UG|Ta#S16222875	117	685	1	15	572	566	98.951	1..565
5DS_HC_UG0019	gnl|UG|Ta#S16231682	333	755	1	2	428	429	100.234	1..428
5DS_HC_UG0020	gnl|UG|Ta#S16235750	58	522	1	9	465	444	95.4839	1..444
5DS_HC_UG0021	gnl|UG|Ta#S16239114	1	609	1	10	616	438	71.1039	1..438
5DS_HC_UG0022	gnl|UG|Ta#S16240026	1	706	1	19	707	656	92.7864	1..30,83..707
5DS_HC_UG0023	gnl|UG|Ta#S16262691	189	567	1	12	373	375	100.536	2..373
5DS_HC_UG0024	gnl|UG|Ta#S16265164	12	198	1	3	187	185	98.9305	3..187
5DS_HC_UG0025	gnl|UG|Ta#S16466368	11	764	3	11	610	488	80	22..424,669..752
5DS_HC_UG0026	gnl|UG|Ta#S16526200	123	1798	4	19	1440	1042	72.3611	1..379,664..1323
5DS_HC_UG0027	gnl|UG|Ta#S17536983	1	294	1	13	312	218	69.8718	1..54,81..240
5DS_HC_UG0028	gnl|UG|Ta#S17880125	166	546	1	3	379	324	85.4881	1..324
5DS_HC_UG0029	gnl|UG|Ta#S17881564	150	569	2	8	426	364	85.446	55..187,201..429
5DS_HC_UG0030	gnl|UG|Ta#S17888135	14	677	2	6	622	623	100.161	1..340,392..670
5DS_HC_UG0031	gnl|UG|Ta#S17888154	106	956	1	15	852	852	100	1..852
5DS_HC_UG0032	gnl|UG|Ta#S17888895	641	773	1	10	131	131	100	1..131
5DS_HC_UG0033	gnl|UG|Ta#S17889975	26	1001	2	7	925	920	99.4595	11..741,791..972
5DS_HC_UG0034	gnl|UG|Ta#S17894691	86	429	1	3	341	338	99.1202	1..336
5DS_HC_UG0035	gnl|UG|Ta#S17895397	166	982	3	9	656	635	96.7988	1..317,394..565,675..820
5DS_HC_UG0036	gnl|UG|Ta#S17973917	119	822	1	8	674	526	78.0415	9..534
5DS_HC_UG0037	gnl|UG|Ta#S17984324	33	425	1	14	393	352	89.5674	1..100..219..316,317..352
5DS_HC_UG0038	gnl|UG|Ta#S17984476	32	882	1	18	851	853	100.235	1..851
5DS_HC_UG0039	gnl|UG|Ta#S17986380	182	972	2	5	766	766	100	1..50,60..775
5DS_HC_UG0040	gnl|UG|Ta#S17986531	161	705	1	5	542	452	83.3948	65..148,178..542
5DS_HC_UG0041	gnl|UG|Ta#S18007691	40	955	1	33	913	643	70.4272	263..903
5DS_HC_UG0042	gnl|UG|Ta#S18010302	118	898	3	6	590	547	92.7119	1..150,283..375,436..737
5DS_HC_UG0043	gnl|UG|Ta#S22366936	107	347	1	4	242	242	100	1..242
5DS_HC_UG0044	gnl|UG|Ta#S22368730	107	867	1	16	764	765	100.131	1..764
5DS_HC_UG0045	gnl|UG|Ta#S22370176	109	562	2	4	396	400	101.01	1..152,206..449
5DS_HC_UG0046	gnl|UG|Ta#S22371455	104	304	1	10	199	199	100	1..199
5DS_HC_UG0047	gnl|UG|Ta#S22372336	187	547	1	4	358	216	60.3352	144..299..358
5DS_HC_UG0048	gnl|UG|Ta#S22377641	108	820	2	26	714	693	97.0588	1..96,121..289..716
5DS_HC_UG0049	gnl|UG|Ta#S22379376	105	647	1	8	542	387	71.4022	156..542
5DS_HC_UG0050	gnl|UG|Ta#S22379597	104	857	1	37	755	755	100	2..755
5DS_HC_UG0051	gnl|UG|Ta#S24512908	369	741	1	5	371	372	100.27	1..371
5DS_HC_UG0052	gnl|UG|Ta#S24513418	40	876	1	21	854	602	70.4918	1..599
5DS_HC_UG0053	gnl|UG|Ta#S26020695	103	338	1	5	235	235	100	1..235
5DS_HC_UG0054	gnl|UG|Ta#S26025283	360	1025	2	4	613	394	64.2741	221..423,482..671
5DS_HC_UG0055	gnl|UG|Ta#S26026820	3	876	1	15	879	881	100.228	1..879
5DS_HC_UG0056	gnl|UG|Ta#S26028065	18	723	3	18	548	537	97.9927	1..301,397..461,523..693
5DS_HC_UG0057	gnl|UG|Ta#S26029128	292	1028	1	10	747	743	99.4645	5..747
5DS_HC_UG0058	gnl|UG|Ta#S30065902	326	656	2	10	160	147	91.875	1..104,286..328
5DS_HC_UG0059	gnl|UG|Ta#S32495653	80	704	1	4	623	406	65.1685	3..406
5DS_HC_UG0060	gnl|UG|Ta#S32499990	416	840	1	7	424	425	100.236	1..424
5DS_HC_UG0061	gnl|UG|Ta#S32507391	1	755	1	11	754	605	80.2387	1..95,96..242,397..556,558..754
5DS_HC_UG0062	gnl|UG|Ta#S32508941	347	748	1	9	399	392	98.2456	5..395
5DS_HC_UG0063	gnl|UG|Ta#S32533787	268	773	1	9	506	503	99.4071	3..505
5DS_HC_UG0064	gnl|UG|Ta#S32550238	1	526	1	12	531	512	96.4218	1..509
5DS_HC_UG0065	gnl|UG|Ta#S32564943	1	682	3	6	457	354	77.4617	199..248,378..680
5DS_HC_UG0066	gnl|UG|Ta#S32589776	22	839	3	14	706	682	96.6006	1..583,687..782
5DS_HC_UG0067	gnl|UG|Ta#S32594926	1	843	2	15	816	811	99.3873	1..430,465..844
5DS_HC_UG0068	gnl|UG|Ta#S32595465	91	686	1	14	594	406	68.3502	1..406
5DS_HC_UG0069	gnl|UG|Ta#S32610175	27	349	1	3	321	321	100	1..321
5DS_HC_UG0070	gnl|UG|Ta#S32632996	9	348	2	13	208	156	75	181..336
5DS_HC_UG0071	gnl|UG|Ta#S32635649	1	583	1	6	581	594	102.238	1..581
5DS_HC_UG0072	gnl|UG|Ta#S32655334	4	746	1	7	736	741	100.679	4..736
5DS_HC_UG0073	gnl|UG|Ta#S32668553	19	191	2	2	165	173	104.848	1..173
5DS_HC_UG0074	gnl|UG|Ta#S32674193	1	759	1	4	761	762	100.131	1..761
5DS_HC_UG0075	gnl|UG|Ta#S32683313	1	703	1	18	700	700	100	1..81..694..700
5DS_HC_UG0076	gnl|UG|Ta#S32686772	388	583	1	7	194	196	101.031	1..194
5DS_HC_UG0077	gnl|UG|Ta#S32693287	51	881	1	12	832	831	99.8798	1..812..830
5DS_HC_UG0078	gnl|UG|Ta#S32693899	1	872	2	12	800	801	100.125	1..476,553..876
5DS_HC_UG0079	gnl|UG|Ta#S32695636	5	549	1	4	548	511	93.2482	39..548
5DS_HC_UG0080	gnl|UG|Ta#S32700433	551	691	1	2	141	130	92.1986	1..96,109..141
5DS_HC_UG0081	gnl|UG|Ta#S32700590	306	606	1	7	300	300	100	1..300
5DS_HC_UG0082	gnl|UG|Ta#S32701131	1	893	1	9	837	547	65.3524	1..380,672..837
5DS_HC_UG0083	gnl|UG|Ta#S32706338	1	295	1	3	297	296	99.6633	2..297
5DS_HC_UG0084	gnl|UG|Ta#S32708378	1	769	1	7	765	770	100.654	1..765
5DS_HC_UG0085	gnl|UG|Ta#S32715731	1	262	1	5	264	264	100	1..264
5DS_HC_UG0086	gnl|UG|Ta#S32718525	1	495	1	5	492	492	100	1..214,215..492
5DS_HC_UG0087	gnl|UG|Ta#S32731721	1	756	1	4	748	517	69.1176	92..450,595..748
5DS_HC_UG0088	gnl|UG|Ta#S32731933	1	671	1	10	624	564	90.3846	1..415..564
5DS_HC_UG0089	gnl|UG|Ta#S37752370	1	186	1	3	186	183	98.3871	4..186
5DS_HC_UG0090	gnl|UG|Ta#S37761135	38	749	1	4	712	695	97.6124	1..693
5DS_HC_UG0091	gnl|UG|Ta#S37769437	590	872	1	3	282	282	100	1..282
5DS_HC_UG0092	gnl|UG|Ta#S37780067	1	741	1	13	745	747	100.268	1..745
5DS_HC_UG0093	gnl|UG|Ta#S37808531	394	720	1	2	329	235	71.4286	95..329
5DS_HC_UG0094	gnl|UG|Ta#S37816660	1	782	1	29	780	786	100.769	1..780
5DS_HC_UG0095	gnl|UG|Ta#S37832639	1	782	3	3	362	363	100.276	1..49,91..348,772..826
5DS_HC_UG0096	gnl|UG|Ta#S37842068	1	193	1	4	196	190	96.9388	8..196
5DS_HC_UG0097	gnl|UG|Ta#S37844185	20	705	1	10	681	682	100.147	1..681
5DS_HC_UG0098	gnl|UG|Ta#S37876556	1	361	1	3	361	361	100	1..361
5DS_HC_UG0099	gnl|UG|Ta#S37925424	1	815	1	10	815	755	92.638	1..755
5DS_HC_UG0100	gnl|UG|Ta#S40978331	31	1873	2	21	1805	1445	80.0554	12..1034,1424..1843
5DS_HC_UG0101	gnl|UG|Ta#S41658082	1	664	3	17	602	575	95.515	36..519,574..658
5DS_HC_UG0102	gnl|UG|Ta#S50377896	198	614	2	5	404	419	103.713	1..419
5DS_HC_UG0103	gnl|UG|Ta#S52541039	1	1275	2	7	317	240	75.7098	1..240
5DS_HC_UG0104	gnl|UG|Ta#S52541454	120	2760	3	30	2382	2367	99.3703	1..450,563..1872,2022..2612
5DS_HC_UG0105	gnl|UG|Ta#S52541890	258	1804	5	16	1348	1306	96.8843	52..781,854..1001,1111..1526
5DS_HC_UG0106	gnl|UG|Ta#S52542023	1	1108	3	23	955	769	80.5236	191..662,819..1113
5DS_HC_UG0107	gnl|UG|Ta#S52542107	52	1147	3	10	796	789	99.1206	6..40,254..625,720..1098
5DS_HC_UG0108	gnl|UG|Ta#S52542137	238	1286	3	13	917	870	94.8746	1..517,693..1044
5DS_HC_UG0109	gnl|UG|Ta#S52542468	4	1296	4	7	653	568	86.9832	80..164,441..671,748..891,1180..1287
5DS_HC_UG0110	gnl|UG|Ta#S52542635	267	1366	3	5	796	782	98.2412	1..312,409..677,900..1092
5DS_HC_UG0111	gnl|UG|Ta#S52542887	104	2342	3	17	1264	1205	95.3323	1..351,904..1680,2163..2235
5DS_HC_UG0112	gnl|UG|Ta#S52542959	1	1729	2	21	1424	1410	99.0169	16..500..598..774,1076..1725
5DS_HC_UG0113	gnl|UG|Ta#S52543134	4	2085	3	34	1865	1818	97.4799	37..612,657..1297,1483..2078
5DS_HC_UG0114	gnl|UG|Ta#S52543604	1	1940	4	55	1618	1580	97.6514	27..442,631..1373,1458..1626,1694..1938
5DS_HC_UG0115	gnl|UG|Ta#S52543794	2	3245	2	49	3207	1977	61.6464	824..1453,1507..1685,1705..1788,1790..1967,1968..2133,2493..3217..3226
5DS_HC_UG0116	gnl|UG|Ta#S52543948	1405	1756	1	3	351	352	100.285	2..351
5DS_HC_UG0117	gnl|UG|Ta#S52543990	342	2181	5	28	1180	1177	99.7458	1..213,400..492..673,744..896,996..1112,1416..1834
5DS_HC_UG0118	gnl|UG|Ta#S52544181	109	1588	3	9	1038	1007	97.0135	1..422,575..1005,1327..1474..1477
5DS_HC_UG0119	gnl|UG|Ta#S52544660	2	2007	3	59	1829	1274	69.6555	196..649,808..1617
5DS_HC_UG0120	gnl|UG|Ta#S52544720	375	1288	3	13	849	854	100.589	1..159,218..909
5DS_HC_UG0121	gnl|UG|Ta#S52545047	1	929	1	11	928	842	90.7328	1..841
5DS_HC_UG0122	gnl|UG|Ta#S52545401	2	656	1	6	681	444	65.1982	44..486
5DS_HC_UG0123	gnl|UG|Ta#S52545984	3	1000	3	20	782	783	100.128	3..404,567..814,871..1000
5DS_HC_UG0124	gnl|UG|Ta#S52546002	29	2458	2	26	2091	1738	83.1181	441..2168
5DS_HC_UG0125	gnl|UG|Ta#S52546173	1	2040	4	23	1567	1359	86.7262	214..423,584..1201,1264..1363,1618..2042
5DS_HC_UG0126	gnl|UG|Ta#S52546274	9	1475	4	30	1219	1211	99.3437	22..294,461..979,1050..1461
5DS_HC_UG0127	gnl|UG|Ta#S52546310	96	1427	4	18	976	960	98.3607	18..209,258..457,778..1343
5DS_HC_UG0128	gnl|UG|Ta#S52546330	1	1625	3	37	1398	1109	79.3276	149..242,404..1020,1199..1592
5DS_HC_UG0129	gnl|UG|Ta#S52546497	1	2548	4	20	1966	1649	83.8759	446..799,1058..1713,1913..2545
5DS_HC_UG0130	gnl|UG|Ta#S52546508	228	2108	6	44	1604	1141	71.1347	1..276,312..444,485..676,1339..1876
5DS_HC_UG0131	gnl|UG|Ta#S52546747	1	1670	2	20	963	798	82.866	166..426,1132..1666
5DS_HC_UG0132	gnl|UG|Ta#S52546813	3	1811	3	24	1557	1263	81.1175	39..291,492..1498
5DS_HC_UG0133	gnl|UG|Ta#S52546818	1	2716	4	49	2430	1611	66.2963	910..1665,1858..2698
5DS_HC_UG0134	gnl|UG|Ta#S52546957	1	2695	2	59	2571	2266	88.1369	235..1383,1508..2575,2577..2612
5DS_HC_UG0135	gnl|UG|Ta#S52546993	528	1494	3	8	699	694	99.2847	3..80,141..208,425..972
5DS_HC_UG0136	gnl|UG|Ta#S52547006	1	955	2	5	817	598	73.1946	358..954
5DS_HC_UG0137	gnl|UG|Ta#S52895845	63	832	2	16	707	712	100.707	1..66,138..776
5DS_HC_UG0138	gnl|UG|Ta#S52896045	22	1156	2	9	819	820	100.122	1..423,738..1133
5DS_HC_UG0139	gnl|UG|Ta#S58838163	54	1490	3	32	1383	1392	100.651	6..138,185..1441
5DS_HC_UG0140	gnl|UG|Ta#S58840608	205	1137	1	7	920	926	100.652	1..310..920
5DS_HC_UG0141	gnl|UG|Ta#S58841018	1	590	1	7	587	591	100.681	1..587
5DS_HC_UG0142	gnl|UG|Ta#S58841501	255	1355	1	9	1103	1099	99.6374	1..1098
5DS_HC_UG0143	gnl|UG|Ta#S58841708	1	347	1	12	350	346	98.8571	1..343
5DS_HC_UG0144	gnl|UG|Ta#S58842025	1	581	1	11	580	575	99.1379	1..574
5DS_HC_UG0145	gnl|UG|Ta#S58842912	366	981	1	12	612	614	100.327	1..612
5DS_HC_UG0146	gnl|UG|Ta#S58843378	1	458	2	3	401	387	96.5087	1..121,178..439
5DS_HC_UG0147	gnl|UG|Ta#S58843824	328	1282	1	6	954	954	100	1..137,138..754,755..954
5DS_HC_UG0148	gnl|UG|Ta#S58845334	1	323	1	9	322	294	91.3043	1..292
5DS_HC_UG0149	gnl|UG|Ta#S58846771	1	353	1	19	350	352	100.571	1..350
5DS_HC_UG0150	gnl|UG|Ta#S58846865	223	478	1	3	256	213	83.2031	1..213
5DS_HC_UG0151	gnl|UG|Ta#S58846958	1	251	1	4	248	249	100.403	1..248
5DS_HC_UG0152	gnl|UG|Ta#S58847372	1	239	1	6	237	231	97.4684	1..231
5DS_HC_UG0153	gnl|UG|Ta#S58847766	1	312	1	2	310	222	71.6129	87..308
5DS_HC_UG0154	gnl|UG|Ta#S58848357	466	614	1	2	149	126	84.5638	1..126
5DS_HC_UG0155	gnl|UG|Ta#S58849134	1	666	2	17	596	412	69.1275	250..658
5DS_HC_UG0156	gnl|UG|Ta#S58849210	66	799	2	4	728	528	72.5275	204..731
5DS_HC_UG0157	gnl|UG|Ta#S58849875	1	587	2	4	569	376	66.0808	152..254,314..585
5DS_HC_UG0158	gnl|UG|Ta#S58849913	1	624	1	11	623	377	60.5136	1..377
5DS_HC_UG0159	gnl|UG|Ta#S58850841	1	1522	3	9	1371	1200	87.5274	1..266,539..985,1038..1518
5DS_HC_UG0160	gnl|UG|Ta#S58850860	1	349	1	3	347	347	100	2..347
5DS_HC_UG0161	gnl|UG|Ta#S58851422	109	339	1	4	229	231	100.873	1..229
5DS_HC_UG0162	gnl|UG|Ta#S58852035	260	532	1	2	271	271	100	2..271
5DS_HC_UG0163	gnl|UG|Ta#S58852109	19	1691	2	11	1482	1485	100.202	1..277,462..1666
5DS_HC_UG0164	gnl|UG|Ta#S58852953	132	819	1	7	687	689	100.291	1..489,490..687
5DS_HC_UG0165	gnl|UG|Ta#S58853107	1	1367	2	30	1347	1369	101.633	1..1368
5DS_HC_UG0166	gnl|UG|Ta#S58853389	1	1582	2	59	1582	1595	100.822	9..1590
5DS_HC_UG0167	gnl|UG|Ta#S58853393	1	3039	4	17	2708	2727	100.702	1..285,517..2684,2764..3021
5DS_HC_UG0168	gnl|UG|Ta#S58853618	1	1290	3	9	962	753	78.2744	348..687,795..1206
5DS_HC_UG0169	gnl|UG|Ta#S58853909	1	805	2	7	718	587	81.7549	1..405,623..803
5DS_HC_UG0170	gnl|UG|Ta#S58853956	196	525	1	6	326	326	100	1..326
5DS_HC_UG0171	gnl|UG|Ta#S58854042	279	841	1	4	559	563	100.716	2..559
5DS_HC_UG0172	gnl|UG|Ta#S58854393	1	1078	2	21	1058	1078	101.89	1..374..1078
5DS_HC_UG0173	gnl|UG|Ta#S58854482	82	1526	2	36	1291	1219	94.4229	1..384..406..654,655..997,1217..1437
5DS_HC_UG0174	gnl|UG|Ta#S58854879	208	1276	2	3	674	644	95.549	1..219,597..1019
5DS_HC_UG0175	gnl|UG|Ta#S58854910	14	936	2	18	846	562	66.4303	149..185,264..782
5DS_HC_UG0176	gnl|UG|Ta#S58855492	67	707	1	24	639	541	84.6635	4..542
5DS_HC_UG0177	gnl|UG|Ta#S58855703	158	1877	4	9	1476	1482	100.407	1..309,338..1133,1303..1590,1637..1719
5DS_HC_UG0178	gnl|UG|Ta#S58855827	172	807	1	4	638	641	100.47	1..638
5DS_HC_UG0179	gnl|UG|Ta#S58855891	82	534	1	5	463	427	92.2246	1..426
5DS_HC_UG0180	gnl|UG|Ta#S58856143	49	1469	2	42	1404	1271	90.5271	1..1265
5DS_HC_UG0181	gnl|UG|Ta#S58856200	1	1930	3	35	1868	1820	97.4304	37..655,695..1362,1402..1930
5DS_HC_UG0182	gnl|UG|Ta#S58856205	1	638	3	8	380	368	96.8421	1..138,302..393,501..638
5DS_HC_UG0183	gnl|UG|Ta#S58856317	1	956	1	8	955	956	100.105	1..588,590..955
5DS_HC_UG0184	gnl|UG|Ta#S58856745	1	1412	4	18	1185	1139	96.1181	1..367,492..1261
5DS_HC_UG0185	gnl|UG|Ta#S58856800	130	763	1	13	632	638	100.949	1..632
5DS_HC_UG0186	gnl|UG|Ta#S58857079	1	290	1	4	290	287	98.9655	1..287
5DS_HC_UG0187	gnl|UG|Ta#S58857093	53	1345	4	17	1096	1102	100.547	1..127,239..629,710..1292
5DS_HC_UG0188	gnl|UG|Ta#S58857108	254	1257	1	5	1003	856	85.344	149..1002
5DS_HC_UG0189	gnl|UG|Ta#S58857290	3	1362	2	19	1214	753	62.0264	1..108,715..1355..1357
5DS_HC_UG0190	gnl|UG|Ta#S58857304	1	1499	2	47	1439	1385	96.2474	1..146,231..1462
5DS_HC_UG0191	gnl|UG|Ta#S58857352	1	468	2	7	423	424	100.236	1..292,337..467
5DS_HC_UG0192	gnl|UG|Ta#S58857497	1	990	2	43	986	734	74.4422	1..71,183..844
5DS_HC_UG0193	gnl|UG|Ta#S58857593	1	398	1	4	397	278	70.0252	1..278
5DS_HC_UG0194	gnl|UG|Ta#S58857881	103	863	1	8	758	736	97.0976	1..693,719..758
5DS_HC_UG0195	gnl|UG|Ta#S58857899	1	1215	4	17	809	631	77.9975	1..437,529..596,658..780
5DS_HC_UG0196	gnl|UG|Ta#S58858699	1	751	2	8	626	492	78.5942	1..225..415,626..701
5DS_HC_UG0197	gnl|UG|Ta#S58858783	173	2247	3	16	1310	1297	99.0076	1..55,480..1490,1854..2080
5DS_HC_UG0198	gnl|UG|Ta#S58858871	13	1626	3	13	1280	1279	99.9219	1..225,459..1121,1221..1610
5DS_HC_UG0199	gnl|UG|Ta#S58859105	20	1243	2	6	677	676	99.8523	1..441,987..1219
5DS_HC_UG0200	gnl|UG|Ta#S58859149	1	254	1	7	252	252	100	1..252
5DS_HC_UG0201	gnl|UG|Ta#S58859176	14	705	2	5	396	359	90.6566	33..248,545..684
5DS_HC_UG0202	gnl|UG|Ta#S58859181	1	1159	2	9	1041	803	77.1374	4..127,238..914
5DS_HC_UG0203	gnl|UG|Ta#S58860214	219	584	1	4	378	276	73.0159	1..275
5DS_HC_UG0204	gnl|UG|Ta#S58860386	123	981	4	12	560	548	97.8571	1..262,340..427,652..849
5DS_HC_UG0205	gnl|UG|Ta#S58860720	23	1425	4	12	952	917	96.3235	1..279,438..746,1034..1358
5DS_HC_UG0206	gnl|UG|Ta#S58860810	79	1247	5	15	818	815	99.6333	1..141,251..333,455..676,706..983,1076..1165
5DS_HC_UG0207	gnl|UG|Ta#S58860824	1	1724	3	14	1506	971	64.4754	1..310,520..1173
5DS_HC_UG0208	gnl|UG|Ta#S58860948	1	851	2	8	706	711	100.708	1..608,751..848
5DS_HC_UG0209	gnl|UG|Ta#S58860962	1	274	1	2	274	274	100	1..274
5DS_HC_UG0210	gnl|UG|Ta#S58861049	1	1787	1	80	1784	1791	100.392	1..1784
5DS_HC_UG0211	gnl|UG|Ta#S58861216	27	1796	3	8	1428	1040	72.8291	458..1314,1589..1767
5DS_HC_UG0212	gnl|UG|Ta#S58861718	85	786	2	9	362	267	73.7569	439..705
5DS_HC_UG0213	gnl|UG|Ta#S58861729	1	1988	3	14	1515	1490	98.3498	28..271,486..1152,1396..1972
5DS_HC_UG0214	gnl|UG|Ta#S58862265	1	615	2	5	353	354	100.283	1..152,413..613
5DS_HC_UG0215	gnl|UG|Ta#S58863101	1	1482	1	25	1457	1437	98.6273	30..1457
5DS_HC_UG0216	gnl|UG|Ta#S58863196	1	901	2	11	817	746	91.3097	13..491,637..899
5DS_HC_UG0217	gnl|UG|Ta#S58863545	165	1177	2	16	836	745	89.1148	1..345,528..927
5DS_HC_UG0218	gnl|UG|Ta#S58864440	1	208	1	2	212	210	99.0566	1..210
5DS_HC_UG0219	gnl|UG|Ta#S58864606	36	1612	3	9	1434	1448	100.976	8..1288,1411..1571
5DS_HC_UG0220	gnl|UG|Ta#S58864935	1	562	1	5	558	561	100.538	1..558
5DS_HC_UG0221	gnl|UG|Ta#S58866542	1	681	2	13	563	565	100.355	1..321,435..676
5DS_HC_UG0222	gnl|UG|Ta#S58866552	19	1481	4	12	1104	961	87.0471	4..416,594..869,963..1201,1291..1320
5DS_HC_UG0223	gnl|UG|Ta#S58866609	1	1773	3	41	1698	1702	100.236	1..541,610..1763
5DS_HC_UG0224	gnl|UG|Ta#S58867087	11	1878	3	14	1355	1264	93.2841	7..396,477..807,1246..1781
5DS_HC_UG0225	gnl|UG|Ta#S58867386	1	1770	2	20	1568	1561	99.5536	1..1131,1340..1769
5DS_HC_UG0226	gnl|UG|Ta#S58867561	1	1848	3	13	1023	1007	98.436	1..611,1027..1204,1616..1832
5DS_HC_UG0227	gnl|UG|Ta#S58867705	1	762	1	14	763	764	100.131	1..763
5DS_HC_UG0228	gnl|UG|Ta#S58868179	336	1773	2	6	1268	1271	100.237	1..881,882..1170,1337..1434
5DS_HC_UG0229	gnl|UG|Ta#S58868181	1	815	2	8	706	707	100.142	1..276,385..814
5DS_HC_UG0230	gnl|UG|Ta#S58869052	1	1669	2	29	1450	1457	100.483	1..1155,1375..1669
5DS_HC_UG0231	gnl|UG|Ta#S58869125	128	1887	3	10	1618	1300	80.3461	1..667,716..827,917..1433
5DS_HC_UG0232	gnl|UG|Ta#S58869195	1012	1382	1	3	360	257	71.3889	1..153,259..360
5DS_HC_UG0233	gnl|UG|Ta#S58869239	367	1135	1	10	769	770	100.13	1..769
5DS_HC_UG0234	gnl|UG|Ta#S58869282	1	1082	2	7	1057	720	68.1173	362..1072
5DS_HC_UG0235	gnl|UG|Ta#S58869378	1	2371	4	18	1815	1841	101.433	1..790,1247..1533,1606..2352
5DS_HC_UG0236	gnl|UG|Ta#S58869478	1	294	1	7	294	266	90.4762	1..266
5DS_HC_UG0237	gnl|UG|Ta#S58869700	1	280	1	25	280	281	100.357	1..280
5DS_HC_UG0238	gnl|UG|Ta#S58869732	659	1351	2	5	181	121	66.8508	573..693
5DS_HC_UG0239	gnl|UG|Ta#S58869845	1	1099	3	9	621	618	99.5169	1..103,382..788,995..1102
5DS_HC_UG0240	gnl|UG|Ta#S58869856	1016	2784	3	6	992	989	99.6976	1..370,1055..1398,1498..1769
5DS_HC_UG0241	gnl|UG|Ta#S58881846	91	1721	2	8	313	232	74.1214	82..234,1553..1631
5DS_HC_UG0242	gnl|UG|Ta#S58882359	1	1692	1	41	1694	1590	93.8607	115..1689
5DS_HC_UG0243	gnl|UG|Ta#S58882398	1	904	2	10	713	628	88.0785	88..185,378..905
5DS_HC_UG0244	gnl|UG|Ta#S58882623	1	1793	3	6	1494	1360	91.0308	1..217,427..722,808..1645
5DS_HC_UG0245	gnl|UG|Ta#S58882768	1	581	2	11	499	356	71.3427	148..503
5DS_HC_UG0246	gnl|UG|Ta#S58883400	37	1047	2	13	996	700	70.2811	1..694
5DS_HC_UG0247	gnl|UG|Ta#S58883465	74	383	1	3	310	310	100	1..310
5DS_HC_UG0248	gnl|UG|Ta#S58883762	533	1358	2	9	496	496	100	1..272,603..826
5DS_HC_UG0249	gnl|UG|Ta#S58883784	65	1443	1	18	1380	1380	100	1..1380
5DS_HC_UG0250	gnl|UG|Ta#S58883893	1	534	1	7	534	421	78.839	1..419
5DS_HC_UG0251	gnl|UG|Ta#S58885002	167	1299	4	11	1008	1012	100.397	1..303,373..458,516..1132
5DS_HC_UG0252	gnl|UG|Ta#S58885204	239	519	1	2	280	281	100.357	1..280
5DS_HC_UG0253	gnl|UG|Ta#S58886040	354	1254	1	13	893	896	100.336	4..893
5DS_HC_UG0254	gnl|UG|Ta#S58886341	1	541	2	5	460	460	100	1..44,125..474,475..540
5DS_HC_UG0255	gnl|UG|Ta#S58886625	40	1045	3	22	855	846	98.9474	6..425,493..662,754..1002
5DS_HC_UG0256	gnl|UG|Ta#S58886725	111	876	1	16	764	682	89.267	68..747
5DS_HC_UG0257	gnl|UG|Ta#S58887134	22	617	1	4	589	586	99.4907	13..589
5DS_HC_UG0258	gnl|UG|Ta#S58887873	124	772	1	7	626	418	66.7732	1..180,392..626
5DS_HC_UG0259	gnl|UG|Ta#S58888004	42	426	1	7	378	383	101.323	1..378
5DS_HC_UG0260	gnl|UG|Ta#S58888026	2	1778	4	22	1467	1122	76.4826	2..115,610..1000,1162..1777
5DS_HC_UG0261	gnl|UG|Ta#S58888235	58	1647	4	15	1410	1388	98.4397	1..275,342..862,928..1139,1208..1581
5DS_HC_UG0262	gnl|UG|Ta#S58888754	1	369	1	8	367	363	98.9101	1..362
5DS_HC_UG0263	gnl|UG|Ta#S58889442	1	461	1	6	462	462	100	1..462
5DS_HC_UG0264	gnl|UG|Ta#S58889954	326	2203	4	6	1665	1251	75.1351	4..456,588..1385
5DS_HC_UG0265	gnl|UG|Ta#S58890000	1	793	1	6	793	786	99.1173	1..257..785
5DS_HC_UG0266	gnl|UG|Ta#S58890101	39	799	2	2	596	600	100.671	1..227,396..761
5DS_HC_UG0267	gnl|UG|Ta#S58890768	22	2055	3	13	1677	1623	96.78	79..1351,1688..2028
5DS_HC_UG0268	gnl|UG|Ta#S58890961	1	1773	3	17	1296	1229	94.8302	67..357,670..1059,1231..1773
5DS_HC_UG0269	gnl|UG|Ta#S58891001	1	910	2	12	804	797	99.1294	1..42,152..906
5DS_HC_UG0270	gnl|UG|Ta#S58891104	1	844	1	11	845	843	99.7633	3..845
5DS_HC_UG0271	gnl|UG|Ta#S58891441	82	1107	2	4	704	663	94.1761	1..661
5DS_HC_UG0272	gnl|UG|Ta#S58891521	126	1780	5	14	1250	975	78	6..363,404..475,1050..1592
5DS_HC_UG0273	gnl|UG|Ta#S58891622	1125	4248	4	19	2789	2576	92.3629	1..84..198,410..497,498..568,706..852,916..1338,1432..3069
5DS_HC_UG0274	gnl|UG|Ta#S58891656	1	690	1	3	689	689	100	1..689
5DS_HC_UG0275	gnl|UG|Ta#S58891743	32	532	2	5	341	333	97.654	7..227,383..493
5DS_HC_UG0276	gnl|UG|Ta#S58892020	1	2372	5	39	1681	1680	99.9405	1..729,950..1049,1279..1360,1603..2369
5DS_HC_UG0277	gnl|UG|Ta#S58892155	45	1468	4	22	1308	1262	96.4832	4..248,357..1031,1081..1136,1160..1440
5DS_HC_UG0278	gnl|UG|Ta#S58892212	130	1329	2	13	1181	1194	101.101	1..1192
5DS_HC_UG0279	gnl|UG|Ta#S58892710	340	1362	3	12	828	831	100.362	1..60..159..217,365..460,506..1020
5DS_HC_UG0280	gnl|UG|Ta#S58893014	308	1525	3	17	1185	1190	100.422	4..941,971..1221
5DS_HC_UG0281	gnl|UG|Ta#S58893184	231	4488	4	44	3920	3901	99.5153	1..884,1016..3161,3388..4247
5DS_HC_UG0282	gnl|UG|Ta#S58893218	14	590	1	5	575	378	65.7391	2..374
5DS_HC_UG0283	gnl|UG|Ta#S58893496	196	2330	3	17	2082	1993	95.7253	1..587,632..2030
5DS_HC_UG0284	gnl|UG|Ta#S58893667	219	2054	3	15	1734	1692	97.5779	1..811,897..1381,1443..1835
5DS_HC_UG0285	gnl|UG|Ta#S58893676	352	745	1	5	394	390	98.9848	7..394
5DS_HC_UG0286	gnl|UG|Ta#S58894015	75	705	1	13	627	628	100.159	1..627
5DS_HC_UG0287	gnl|UG|Ta#S58895648	1	1600	1	26	1600	1603	100.188	1..1600
5DS_HC_UG0288	gnl|UG|Ta#S58895929	1	2799	3	22	815	493	60.4908	1..153,2431..2769
5DS_HC_UG0289	gnl|UG|Ta#S58896388	1	1890	4	36	1715	1714	99.9417	5..768,842..1367,1467..1876
5DS_HC_UG0290	gnl|UG|Ta#S58896698	520	2245	5	13	1423	1427	100.281	1..437,475..717,891..1108,1210..1736
5DS_HC_UG0291	gnl|UG|Ta#S58897208	1	1781	2	26	1724	1523	88.3411	93..1053,1113..1231,1233..1668
5DS_HC_UG0292	gnl|UG|Ta#S58897534	1	491	1	10	491	323	65.7841	169..491
5DS_HC_UG0293	gnl|UG|Ta#S58897761	2	1286	4	10	878	759	86.4465	1..215,247..447..578..651,790..868,1104..1159
5DS_HC_UG0294	gnl|UG|Ta#S58898071	935	1735	3	5	695	666	95.8273	1..211,306..390,433..802
5DS_HC_UG0295	gnl|UG|Ta#S58899451	1	2277	5	30	1606	1330	82.8144	276..727,1139..1178,1248..1304,1427..2010,2082..2272
5DS_HC_UG0296	gnl|UG|Ta#S58899663	77	1209	2	17	1038	835	80.4432	314..1144
5DS_HC_UG0297	gnl|UG|Ta#S58900091	1	1458	6	17	1173	1186	101.108	1..358,435..722,880..965,1004..1448
5DS_HC_UG0298	gnl|UG|Ta#S58901597	67	1723	1	21	1605	1592	99.19	19..1605
5DS_HC_UG0299	gnl|UG|Ta#S58902075	1	1646	2	26	1576	1356	86.0406	233..1313,1374..1636
5DS_HC_UG0300	gnl|UG|Ta#S58903093	19	2330	4	12	1478	1435	97.0907	44..484,794..1091,1423..1961,2154..2304
5DS_HC_UG0301	gnl|UG|Ta#S58903365	1	1116	3	18	912	834	91.4474	178..384,466..1089
5DS_HC_UG0302	gnl|UG|Ta#S58903650	1	2333	5	31	1886	1890	100.212	6..1103,1137..1493,1672..1907,2143..2328
5DS_HC_UG0303	gnl|UG|Ta#S58903681	4	1316	2	6	918	909	99.0196	1..69..592,985..1297
5DS_HC_UG0304	gnl|UG|Ta#S58903772	242	614	1	2	374	239	63.9037	15..251
5DS_HC_UG0305	gnl|UG|Ta#S58904255	1127	1640	1	4	513	515	100.39	1..513
5DS_HC_UG0306	gnl|UG|Ta#S58905465	13	2659	2	56	2589	1684	65.0444	59..250,273..912,1662..2509
5DS_HC_UG0307	gnl|UG|Ta#S58905894	1	781	1	33	782	784	100.256	1..782
5DS_HC_UG0308	gnl|UG|Ta#S58905933	1	3146	5	36	2380	2298	96.5546	1..644,1121..1428,1471..2407,2633..2992,3012..3046
5DS_HC_UG0309	gnl|UG|Ta#S58906304	574	2337	4	15	777	649	83.5264	3..146,1255..1718..1758
5DS_HC_UG0310	gnl|UG|Ta#S58906807	720	3251	7	24	1032	1030	99.8062	1..112,337..549,623..849,927..1049,1858..1966,2251..2328,2365..2526
5DS_HC_UG0311	gnl|UG|Ta#S58907622	2031	2930	2	4	636	631	99.2138	1..337,599..887
5DS_HC_UG0312	gnl|UG|Ta#S58909134	167	1683	5	24	1187	1055	88.8795	3..93..130,262..344,387..529,667..941,1102..1249,1250..1526
5DS_HC_UG0313	gnl|UG|Ta#S58910516	33	3368	5	13	1829	1680	91.8535	1..678,824..1024,1541..1652,2216..2903
5DS_HC_UG0314	gnl|UG|Ta#S58910881	86	768	3	10	505	508	100.594	1..232,338..555,627..681
5DS_HC_UG0315	gnl|UG|Ta#S58912863	1	2577	5	7	694	641	92.3631	2..234,629..903,940..1025,1468..1514
5DS_HC_UG0316	gnl|UG|Ta#S58912922	183	1623	4	7	1227	1159	94.458	1..489,658..906,941..1063,1149..1440
5DS_HC_UG0317	gnl|UG|Ta#S58913016	1	924	1	9	925	926	100.108	1..925
5DS_HC_UG0318	gnl|UG|Ta#S58913176	11	906	2	8	740	745	100.676	1..273,421..881
5DS_HC_UG0319	gnl|UG|Ta#S58913177	1	604	2	6	534	536	100.375	1..139,208..602
5DS_HC_UG0320	Hv#S12495457	318	509	1	3	190	191	100.526	1..190
5DS_HC_UG0321	Hv#S12498369	47	556	1	4	508	350	68.8976	24..54,177..342..357..492..494
5DS_HC_UG0322	Hv#S12500595	1	377	1	7	379	310	81.7942	1..235,305..379
5DS_HC_UG0323	Hv#S12559399	498	857	1	4	372	360	96.7742	1..352
5DS_HC_UG0324	Hv#S12560354	139	535	1	2	394	380	96.4467	18..394
5DS_HC_UG0325	Hv#S12560394	97	382	1	11	285	258	90.5263	1..258
5DS_HC_UG0326	Hv#S12560622	52	701	1	3	646	653	101.084	1..646
5DS_HC_UG0327	Hv#S12573644	62	504	1	5	445	338	75.9551	109..445
5DS_HC_UG0328	Hv#S12611239	1	263	2	4	272	272	100	1..169,171..273
5DS_HC_UG0329	Hv#S12757666	131	633	1	10	498	499	100.201	1..498
5DS_HC_UG0330	Hv#S15346175	99	598	2	2	473	362	76.5328	1..281,425..503
5DS_HC_UG0331	Hv#S18406399	1	602	2	3	242	188	77.686	4..191
5DS_HC_UG0332	Hv#S21606871	1	537	1	4	531	466	87.7589	2..463..466
5DS_HC_UG0333	Hv#S39522887	1589	1718	1	3	127	127	100	1..127
5DS_HC_UG0334	Hv#S39522935	959	2325	3	5	407	381	93.6118	1..151,455..575,1257..1363
5DS_HC_UG0335	Hv#S39523278	70	1895	5	13	1324	1170	88.3686	152..744,1101..1515,1664..1821
5DS_HC_UG0336	Hv#S39523474	935	2763	3	10	1209	756	62.531	1078..1829
5DS_HC_UG0337	Hv#S39523487	303	948	1	8	646	646	100	1..646
5DS_HC_UG0338	Hv#S39523820	1120	2810	2	5	744	744	100	1..423,1374..1694
5DS_HC_UG0339	Hv#S39523921	285	979	3	14	586	561	95.7338	1..158,212..288,348..669
5DS_HC_UG0340	Hv#S39523943	9	2398	6	27	1220	997	81.7213	290..344,393..1262,1926..1993
5DS_HC_UG0341	Hv#S39524373	2482	2880	1	12	409	409	100	1..409
5DS_HC_UG0342	Hv#S39525043	1	4119	2	143	4071	3289	80.791	492..2860,2936..3615,3891..4123
5DS_HC_UG0343	Hv#S39525724	94	1440	2	12	1265	1265	100	1..927,1013..1350
5DS_HC_UG0344	Hv#S39525747	45	1395	3	8	609	559	91.7898	113..246,895..1319
5DS_HC_UG0345	Hv#S39526112	1463	1583	1	3	119	120	100.84	1..119
5DS_HC_UG0346	Hv#S39526162	114	643	1	3	534	352	65.9176	183..534
5DS_HC_UG0347	Hv#S39526201	174	1366	4	36	1159	1016	87.6618	174..800..1186
5DS_HC_UG0348	Hv#S39526819	156	2597	5	19	917	794	86.5867	4..182,214..368,1639..2094
5DS_HC_UG0349	Hv#S39527222	415	745	1	3	335	337	100.597	1..335
5DS_HC_UG0350	Hv#S39527712	56	2432	3	3	754	576	76.3926	178..336,1189..1402,2173..2371
5DS_HC_UG0351	Hv#S39527841	1308	1716	3	10	268	213	79.4776	108..154,231..396
5DS_HC_UG0352	Hv#S41550599	84	690	2	10	595	612	102.857	1..604
5DS_HC_UG0353	Hv#S41551961	1	612	1	9	614	615	100.163	1..192..614
5DS_HC_UG0354	Hv#S41556422	45	700	1	4	658	483	73.4043	6..488
5DS_HC_UG0355	Hv#S41559033	48	695	3	23	541	541	100	1..210,250..412,480..647
5DS_HC_UG0356	Hv#S42544787	203	699	2	6	318	318	100	1..215,390..488
5DS_HC_UG0357	Hv#S58578017	48	447	1	10	400	339	84.75	63..400
5DS_HC_UG0358	Hv#S58578489	196	2064	3	3	475	355	74.7368	952..1032,1545..1816
5DS_HC_UG0359	Hv#S58578643	943	1649	1	6	716	716	100	1..716
5DS_HC_UG0360	Hv#S58578652	322	1726	3	10	1236	1107	89.5631	251..844,896..1406
5DS_HC_UG0361	Hv#S58579568	1043	1535	2	10	232	208	89.6552	1..105,363..461..463
5DS_HC_UG0362	Hv#S58579762	2201	3599	2	10	147	104	70.7483	1293..1396
5DS_HC_UG0363	Hv#S58579852	3	684	1	11	680	639	93.9706	39..308..677
5DS_HC_UG0364	Hv#S58579872	1571	2300	2	11	594	455	76.5993	195..648
5DS_HC_UG0365	Hv#S58579900	697	2845	4	16	1141	1009	88.4312	200..369,1263..2099
5DS_HC_UG0366	Hv#S58580196	54	2069	5	14	1188	952	80.1347	747..874,1113..1411,1444..1965
5DS_HC_UG0367	Hv#S58580474	68	2845	3	74	2282	1654	72.4803	663..2028,2445..2722
5DS_HC_UG0368	Hv#S58580766	738	1664	5	8	673	664	98.6627	1..127,234..411,448..495,555..625,693..931
5DS_HC_UG0369	Hv#S58580910	956	2473	2	6	1129	1133	100.354	1..580,948..1496
5DS_HC_UG0370	Hv#S58581319	64	3267	7	58	2489	2020	81.1571	152..283,411..564,612..1930,2431..2595,2950..3192
5DS_HC_UG0371	Hv#S58581699	165	1685	2	6	432	433	100.231	1..335,1409..1505
5DS_HC_UG0372	Hv#S58581823	2	2632	5	41	2131	1646	77.2407	665..2233,2550..2617
5DS_HC_UG0373	Hv#S58581988	1	1191	4	24	857	703	82.0303	491..1193
5DS_HC_UG0374	Hv#S58582134	11	3210	5	27	2004	1980	98.8024	35..887,1542..2352,2787..2894,2927..3056,3129..3196
5DS_HC_UG0375	Hv#S58582196	43	2643	5	50	2255	1522	67.4945	809..1959,1976..2053,2267..2558
5DS_HC_UG0376	Hv#S58582580	1547	2310	2	4	675	477	70.6667	1..320,606..759
5DS_HC_UG0377	Hv#S58582857	131	923	2	11	703	428	60.8819	1..344,718..801
5DS_HC_UG0378	Hv#S58583079	221	3777	3	12	777	767	98.713	6..103,1439..1785,3228..3549
5DS_HC_UG0379	Hv#S58584176	4	929	2	6	512	357	69.7266	482..838
5DS_HC_UG0380	Hv#S58584539	1	2431	3	6	689	576	83.5994	91..121,1785..2287,2392..2432
5DS_HC_UG0381	Hv#S58585147	302	5062	6	19	3080	2379	77.2403	1..185,297..533,847..1270,2099..2510,2636..3352,3529..3930
5DS_HC_UG0382	Hv#S58585621	600	1339	1	14	737	723	98.1004	18..737
5DS_HC_UG0383	Hv#S58585687	854	1257	1	4	412	355	86.165	1..353
5DS_HC_UG0384	Hv#S58585892	90	1356	3	6	1038	680	65.5106	265..899,1153..1192
5DS_HC_UG0385	Hv#S58586116	1	47	1	7	48	41	85.4167	1..41
5DS_HC_UG0386	Hv#S58586136	68	1691	3	21	656	449	68.4451	1..46,1225..1623
5DS_HC_UG0387	Hv#S58586138	48	2088	2	23	1831	1616	88.2578	220..938,1139..2031
5DS_HC_UG0388	Hv#S58586257	106	1000	3	8	638	613	96.0815	8..216,306..476,657..888
5DS_HC_UG0389	Hv#S58586305	723	5385	2	2	306	258	84.3137	49..99,4454..4660
5DS_HC_UG0390	Hv#S58586348	525	2105	2	10	792	669	84.4697	126..227,1020..1584
5DS_HC_UG0391	Hv#S58586480	492	3617	8	12	1906	1253	65.7398	1251..1364,1480..1826,2174..2581,2746..3126
5DS_HC_UG0392	Hv#S58586698	929	2843	3	10	486	348	71.6049	4..101,1354..1409,1725..1918
5DS_HC_UG0393	Hv#S58587128	2	950	3	18	866	580	66.9746	294..352,423..939
5DS_HC_UG0394	Hv#S58587512	287	766	1	8	471	470	99.7877	3..471
5DS_HC_UG0395	Hv#S58587609	2	1102	3	10	716	677	94.5531	42..335..525,789..917,1037..1098
5DS_HC_UG0396	Hv#S58587988	238	5124	4	48	3990	2760	69.1729	756..1027,1076..1296,1628..1887,2663..2911,3121..4876
5DS_HC_UG0397	Hv#S58588118	4	1164	2	15	1014	638	62.9191	502..1138
5DS_HC_UG0398	Hv#S58588437	137	1095	3	9	332	331	99.6988	1..91,655..813,880..960
5DS_HC_UG0399	Hv#S58589100	2	1106	3	18	905	718	79.337	233..603,716..1061
5DS_HC_UG0400	Hv#S58589186	673	1926	2	14	1230	1255	102.033	1..1255
5DS_HC_UG0401	Hv#S58589962	100	740	2	13	496	363	73.1855	130..448..454,600..637
5DS_HC_UG0402	Hv#S58590239	1	1822	2	14	1103	939	85.1315	168..286,1007..1807..1812
5DS_HC_UG0403	Hv#S58590851	1	1111	2	6	939	737	78.4878	354..1087
5DS_HC_UG0404	Hv#S58591316	184	1172	3	6	435	416	95.6322	1..181,473..589,870..986
5DS_HC_UG0405	Hv#S58591786	577	682	1	8	103	103	100	4..103
5DS_HC_UG0406	Hv#S58592042	128	1234	2	2	520	324	62.3077	1..322
5DS_HC_UG0407	Hv#S58592292	1	1808	4	15	779	729	93.5815	964..1048,1166..1807
5DS_HC_UG0408	Hv#S58592377	1087	2076	2	8	321	218	67.9128	3..219
5DS_HC_UG0409	Hv#S58592610	1	266	1	3	265	250	94.3396	17..265
5DS_HC_UG0410	Hv#S58592778	90	1975	3	33	1760	1144	65	425..714..1167,1250..1650
5DS_HC_UG0411	Hv#S58593286	1166	2764	2	8	901	805	89.3452	1..221,1014..1587
5DS_HC_UG0412	Hv#S58593470	511	1270	2	8	546	389	71.2454	1..388
5DS_HC_UG0413	Hv#S58594671	475	1301	3	9	426	419	98.3568	10..82,245..382,615..818
5DS_HC_UG0414	Hv#S58594708	556	2602	3	35	1522	1518	99.7372	1..347,824..984,1050..2055
5DS_HC_UG0415	Hv#S58594755	1227	1685	2	8	359	363	101.114	4..300,398..456
5DS_HC_UG0416	Hv#S58594788	1946	2895	2	22	946	936	98.9429	14..948
5DS_HC_UG0417	Hv#S58594831	413	1190	1	6	781	686	87.8361	1..253,350..781
5DS_HC_UG0418	Hv#S58594928	557	3841	4	23	1434	922	64.2957	726..1128,2745..3263
5DS_HC_UG0419	Hv#S58595199	266	2085	5	17	1569	1364	86.9344	241..1162,1380..1812
5DS_HC_UG0420	Hv#S58595762	308	4018	3	11	1251	1213	96.9624	1..781,2298..2412,3396..3709
5DS_HC_UG0421	Hv#S58595863	1117	1537	1	7	414	373	90.0966	1..372
5DS_HC_UG0422	Hv#S58595929	2	1953	5	16	807	589	72.9864	840..951,952..1074,1141..1328,1611..1773
5DS_HC_UG0423	Hv#S58596560	364	1064	2	15	626	408	65.1757	102..289,290..381..438,629..697
5DS_HC_UG0424	Hv#S58596736	658	1134	2	4	481	323	67.1518	106..139,141..428
5DS_HC_UG0425	Hv#S58596964	1	1622	4	6	475	292	61.4737	272..319,1375..1617
5DS_HC_UG0426	Hv#S58596969	1	2284	4	29	1047	731	69.8185	594..1236,2186..2273
5DS_HC_UG0427	Hv#S58597391	209	1495	3	10	1143	1068	93.4383	8..435,444..1011,1143..1213
5DS_HC_UG0428	Hv#S58597438	2	1771	5	16	973	858	88.1809	401..789,1022..1065,1119..1325,1548..1764
5DS_HC_UG0429	Hv#S58597662	376	2279	4	14	1605	1219	75.9502	92..381,523..1119,1152..1296,1681..1859
5DS_HC_UG0430	Hv#S58598309	100	2658	5	12	1566	1363	87.037	350..1017,1462..1975,2234..2363,2501..2545
5DS_HC_UG0431	Hv#S58598409	678	1595	2	4	130	81	62.3077	839..918
5DS_HC_UG0432	Hv#S58598855	1	1076	2	12	944	777	82.3093	163..399,522..1055
5DS_HC_UG0433	Hv#S58598961	2	1452	2	13	1433	1049	73.2031	395..1439
5DS_HC_UG0434	Hv#S58599015	314	3036	2	13	698	505	72.3496	1..204,2353..2431,2521..2741
5DS_HC_UG0435	Hv#S58599104	25	1431	2	20	1384	1076	77.7457	336..1406
5DS_HC_UG0436	Hv#S58599713	254	1047	3	14	705	716	101.56	1..344,406..682,707..787
5DS_HC_UG0437	Hv#S58599861	88	1711	4	11	1312	1196	91.1585	126..610,847..1486,1556..1625
5DS_HC_UG0438	Hv#S58600102	1503	2555	2	2	561	561	100	1..309,775..1026
5DS_HC_UG0439	Hv#S58600168	155	2444	5	35	1881	1140	60.6061	622..1260,1786..2278
5DS_HC_UG0440	Hv#S58600512	2	1387	4	18	1110	939	84.5946	251..315,458..1167,1228..1377
5DS_HC_UG0441	Hv#S58601074	966	1828	3	7	432	368	85.1852	1..171,247..346,718..812
5DS_HC_UG0442	Hv#S58601128	1	2278	3	4	535	473	88.4112	1746..2146,2204..2275
5DS_HC_UG0443	Hv#S58601279	235	1497	3	14	1194	808	67.6717	427..759,795..1266
5DS_HC_UG0444	Pvr#S49347205	31	515	2	5	328	216	65.8537	268..482
5DS_HC_UG0445	Ta#S12907033	9	412	1	3	405	397	98.0247	9..405
5DS_HC_UG0446	Ta#S12913280	175	531	1	5	356	357	100.281	1..356
5DS_HC_UG0447	Ta#S12994312	1	568	3	35	503	393	78.1312	5..194,215..415
5DS_HC_UG0448	Ta#S12994587	1	444	1	9	429	424	98.8345	6..429
5DS_HC_UG0449	Ta#S13131229	1	409	1	6	409	409	100	1..409
5DS_HC_UG0450	Ta#S13145434	1	92	1	3	96	96	100	1..96
5DS_HC_UG0451	Ta#S13170022	11	340	1	2	329	330	100.304	1..329
5DS_HC_UG0452	Ta#S13202856	113	509	1	6	407	398	97.7887	11..407
5DS_HC_UG0453	Ta#S13230095	1	208	1	5	208	208	100	1..208
5DS_HC_UG0454	Ta#S16058184	225	1697	2	3	638	635	99.5298	1..152,992..1474
5DS_HC_UG0455	Ta#S16231514	36	610	1	4	577	386	66.8977	1..386
5DS_HC_UG0456	Ta#S16240988	1	150	1	13	149	150	100.671	1..149
5DS_HC_UG0457	Ta#S16244814	12	645	3	13	419	282	67.3031	1..219,305..364
5DS_HC_UG0458	Ta#S17888743	49	710	3	8	550	378	68.7273	21..394
5DS_HC_UG0459	Ta#S17888759	148	865	1	13	713	647	90.7433	1..642
5DS_HC_UG0460	Ta#S17890647	26	781	2	34	742	690	92.9919	67..756
5DS_HC_UG0461	Ta#S17893051	92	804	1	20	715	716	100.14	1..715
5DS_HC_UG0462	Ta#S17984543	23	902	2	7	711	457	64.2757	235..279,449..860
5DS_HC_UG0463	Ta#S17985102	109	498	1	5	390	391	100.256	1..390
5DS_HC_UG0464	Ta#S17987378	30	835	3	6	663	552	83.2579	6..304,558..809
5DS_HC_UG0465	Ta#S17987650	170	408	1	5	238	239	100.42	1..238
5DS_HC_UG0466	Ta#S17988750	15	656	2	16	597	581	97.3199	1..81,141..639
5DS_HC_UG0467	Ta#S18007074	40	148	1	2	109	103	94.4954	7..109
5DS_HC_UG0468	Ta#S18007865	69	823	1	15	753	602	79.9469	1..391..601
5DS_HC_UG0469	Ta#S18009118	31	600	1	10	567	567	100	1..443..567
5DS_HC_UG0470	Ta#S21611414	76	357	1	4	283	281	99.2933	4..283
5DS_HC_UG0471	Ta#S22383425	333	655	1	8	323	256	79.257	68..323
5DS_HC_UG0472	Ta#S22387285	99	672	1	27	581	582	100.172	1..581
5DS_HC_UG0473	Ta#S24513513	41	831	1	6	785	622	79.2357	168..785
5DS_HC_UG0474	Ta#S24623068	62	446	1	4	382	374	97.9058	9..382
5DS_HC_UG0475	Ta#S26025103	58	646	1	9	595	581	97.6471	19..595
5DS_HC_UG0476	Ta#S26025117	57	936	2	11	701	702	100.143	1..299,476..877
5DS_HC_UG0477	Ta#S26025281	119	719	1	23	590	596	101.017	3..590
5DS_HC_UG0478	Ta#S26028396	176	546	2	2	181	177	97.7901	1..52,250..372
5DS_HC_UG0479	Ta#S26028872	133	1015	2	10	840	836	99.5238	1..265,312..882
5DS_HC_UG0480	Ta#S32551326	1	799	1	13	793	767	96.7213	1..341,378..793
5DS_HC_UG0481	Ta#S32556069	59	647	1	2	585	590	100.855	1..585
5DS_HC_UG0482	Ta#S37751519	1	624	1	2	618	406	65.6958	1..404
5DS_HC_UG0483	Ta#S37815615	1	428	1	4	428	408	95.3271	1..408
5DS_HC_UG0484	Ta#S37836044	1	476	1	2	475	374	78.7368	1..371
5DS_HC_UG0485	Ta#S37842046	392	737	2	4	261	189	72.4138	158..346
5DS_HC_UG0486	Ta#S37877218	21	750	1	8	728	602	82.6923	1..600
5DS_HC_UG0487	Ta#S37912709	43	631	1	7	586	412	70.3072	1..33,34..199,347..558
5DS_HC_UG0488	Ta#S50383019	1	642	1	6	644	568	88.1988	77..644
5DS_HC_UG0489	Ta#S52540999	2	2596	3	29	2133	2119	99.3436	19..669,941..1762,1952..2593
5DS_HC_UG0490	Ta#S52541003	1	2008	5	24	1645	1156	70.2736	89..476,522..662,853..1194,1727..2007
5DS_HC_UG0491	Ta#S52541131	2	1698	3	18	1411	910	64.4933	360..754,892..1294,1583..1690
5DS_HC_UG0492	Ta#S52541668	340	478	1	13	136	134	98.5294	4..136
5DS_HC_UG0493	Ta#S52541734	946	1347	1	6	403	364	90.3226	43..403
5DS_HC_UG0494	Ta#S52542053	1	2722	4	13	1379	1172	84.9891	1146..1699,1847..2462
5DS_HC_UG0495	Ta#S52542140	31	2376	4	19	1310	963	73.5115	412..975,1179..1500,2267..2340
5DS_HC_UG0496	Ta#S52542428	149	1216	3	9	701	683	97.4322	3..80,173..478,774..1072
5DS_HC_UG0497	Ta#S52542566	268	1412	3	11	701	699	99.7147	7..358,579..769,996..1147
5DS_HC_UG0498	Ta#S52542663	1830	2556	2	3	278	279	100.36	1..146,593..724
5DS_HC_UG0499	Ta#S52543045	1	3147	2	25	2978	2243	75.319	578..1245..2817
5DS_HC_UG0500	Ta#S52543048	1	1411	3	28	1104	1059	95.9239	294..344,407..1405..1408
5DS_HC_UG0501	Ta#S52543417	298	2303	5	24	1666	1163	69.8079	320..423,597..1097,1151..1704
5DS_HC_UG0502	Ta#S52543587	222	1977	3	7	1209	1215	100.496	2..499,955..1325,1417..1747
5DS_HC_UG0503	Ta#S52543615	1036	5439	4	50	3909	3857	98.6697	1..317,381..2175,2410..2874,3027..3634,3731..4387
5DS_HC_UG0504	Ta#S52543675	110	2897	3	21	2162	1425	65.9112	898..1393,1790..1983,2060..2791
5DS_HC_UG0505	Ta#S52543733	121	1806	2	28	1680	1359	80.8929	140..418,542..699,700..749,822..1681
5DS_HC_UG0506	Ta#S52543840	2	1846	3	13	1642	1153	70.2192	570..839,976..1847
5DS_HC_UG0507	Ta#S52543897	5	3406	6	13	981	683	69.6228	761..943,2248..2562,2629..2811
5DS_HC_UG0508	Ta#S52544000	1297	1387	1	2	90	90	100	1..90
5DS_HC_UG0509	Ta#S52544287	2	288	1	7	285	288	101.053	1..285
5DS_HC_UG0510	Ta#S52544375	2	1599	4	5	507	426	84.0237	534..609,898..1126,1479..1596
5DS_HC_UG0511	Ta#S52544640	1	2025	5	13	908	664	73.1278	219..372,1365..1483,1633..2022
5DS_HC_UG0512	Ta#S52544728	2	1995	3	55	1963	1362	69.3836	637..1987
5DS_HC_UG0513	Ta#S52544914	1	2804	3	27	2611	2537	97.1658	70..850,904..1260,1401..2784
5DS_HC_UG0514	Ta#S52544966	2	3222	4	16	2279	1946	85.3883	807..1241,1520..2463,2653..3217
5DS_HC_UG0515	Ta#S52545421	1	2757	9	37	2091	1747	83.5485	236..753,835..1175,1284..1348,1401..1973,2270..2454,2512..2570
5DS_HC_UG0516	Ta#S52545434	2	2718	4	30	2066	1791	86.6893	254..1138,1644..1777,1870..2638
5DS_HC_UG0517	Ta#S52545624	1782	3886	3	12	1800	1364	75.7778	1..546,1279..2091
5DS_HC_UG0518	Ta#S52545989	1	1261	3	13	1139	896	78.6655	371..1256
5DS_HC_UG0519	Ta#S52546249	1	2438	4	50	2177	2128	97.7492	309..2429
5DS_HC_UG0520	Ta#S52546421	1	1584	3	11	1396	1103	79.0115	147..499,567..1245,1378..1441
5DS_HC_UG0521	Ta#S52546514	80	3097	6	15	1555	1163	74.791	1291..1397,1566..1747,1996..2317,2404..2950
5DS_HC_UG0522	Ta#S52546643	263	1791	4	10	811	701	86.4365	2..238,767..1230
5DS_HC_UG0523	Ta#S52546659	265	1627	2	12	1111	902	81.1881	142..347,599..1294
5DS_HC_UG0524	Ta#S52546850	470	1706	2	3	495	495	100	1..251,999..1238
5DS_HC_UG0525	Ta#S52547034	32	3066	5	24	2014	1617	80.288	496..618,619..1163,1164..1275,1815..1938,2288..2894,2922..3023
5DS_HC_UG0526	Ta#S52547038	231	2816	1	46	2582	2405	93.1448	46..2435
5DS_HC_UG0527	Ta#S52547040	171	1519	5	13	766	590	77.0235	421..695,787..895,1143..1346
5DS_HC_UG0528	Ta#S52547045	4	1914	4	35	1727	1477	85.524	242..424,474..907,1049..1905
5DS_HC_UG0529	Ta#S52547138	278	2727	4	23	2242	1882	83.9429	456..929,1043..2446
5DS_HC_UG0530	Ta#S52895695	675	1569	3	5	715	658	92.028	1..484,737..905
5DS_HC_UG0531	Ta#S58844749	1	321	1	5	320	301	94.0625	1..300
5DS_HC_UG0532	Ta#S58845915	1	266	1	18	267	268	100.375	1..267
5DS_HC_UG0533	Ta#S58852408	1	1190	3	15	1096	1016	92.7007	1..230,291..534,646..1186
5DS_HC_UG0534	Ta#S58853181	1	989	2	23	919	917	99.7824	1..799,871..988
5DS_HC_UG0535	Ta#S58853985	1	1627	4	10	883	703	79.6149	1..145,437..674,938..1253
5DS_HC_UG0536	Ta#S58855071	1	1664	3	12	1205	1207	100.166	1..174,378..1275,1542..1674
5DS_HC_UG0537	Ta#S58857167	630	1118	1	12	497	499	100.402	1..497
5DS_HC_UG0538	Ta#S58859517	1	357	1	4	355	366	103.099	1..355
5DS_HC_UG0539	Ta#S58860316	173	566	1	3	391	395	101.023	1..391
5DS_HC_UG0540	Ta#S58861204	1	1545	4	33	1324	981	74.0937	390..786,868..1060..1278,1376..1496,1497..1544
5DS_HC_UG0541	Ta#S58863260	1	1639	3	19	1454	1095	75.3095	546..1637
5DS_HC_UG0542	Ta#S58863528	1	368	2	3	280	275	98.2143	1..128,225..370
5DS_HC_UG0543	Ta#S58865760	1	863	2	18	763	741	97.1166	1..465,567..842
5DS_HC_UG0544	Ta#S58867700	1	261	1	3	255	257	100.784	1..255
5DS_HC_UG0545	Ta#S58867701	1	327	1	2	327	327	100	1..327
5DS_HC_UG0546	Ta#S58868768	871	3468	4	13	1407	1413	100.426	1..375,609..760,1276..1913,2352..2593
5DS_HC_UG0547	Ta#S58868804	1270	3831	4	14	1354	1350	99.7046	1..283,798..1159,1497..1905,2279..2567
5DS_HC_UG0548	Ta#S58869162	409	937	1	5	526	530	100.76	1..526
5DS_HC_UG0549	Ta#S58883316	51	1038	1	11	993	737	74.2195	1..650,907..993
5DS_HC_UG0550	Ta#S58884563	450	1456	3	13	742	744	100.27	1..296,339..505,724..1000
5DS_HC_UG0551	Ta#S58888134	1	720	3	3	343	295	86.0058	62..178,544..719
5DS_HC_UG0552	Ta#S58888174	158	464	1	3	304	311	102.303	1..303
5DS_HC_UG0553	Ta#S58889940	1	437	1	2	434	436	100.461	1..434
5DS_HC_UG0554	Ta#S58892500	1	471	1	8	473	463	97.8858	11..473
5DS_HC_UG0555	Ta#S58892780	34	1650	2	28	1430	1431	100.07	5..394,576..1609
5DS_HC_UG0556	Ta#S58893656	1	712	2	9	612	520	84.9673	93..396,497..711
5DS_HC_UG0557	Ta#S58894753	1	1370	2	24	1033	1027	99.4192	1..403,736..1357
5DS_HC_UG0558	Ta#S58895111	29	1931	1	20	1905	1908	100.157	1..1905
5DS_HC_UG0559	Ta#S58895933	21	4749	2	99	4337	2712	62.5317	7..2279,4286..4716
5DS_HC_UG0560	Ta#S58900038	412	2841	4	11	907	872	96.1411	1..153,880..944,1582..1734,1899..2396
5DS_HC_UG0561	Ta#S58900087	1	1894	3	23	917	790	86.1505	1..502,711..783,1670..1880
5DS_HC_UG0562	Ta#S58900847	981	3201	4	25	1795	1660	92.4791	487..1529,1608..2215
5DS_HC_UG0563	Ta#S58902766	1	1764	2	34	1726	1640	95.0174	93..706,740..1759
5DS_HC_UG0564	Ta#S58902933	1	1875	7	30	1481	1222	82.5118	2..441,471..825,1339..1590,1713..1882
5DS_HC_UG0565	Ta#S58903936	1	1257	3	7	321	321	100	1..186,851..894,1165..1255
5DS_HC_UG0566	Ta#S58904258	1185	3070	3	7	1076	966	89.777	4..721,1653..1895
5DS_HC_UG0567	Ta#S58906893	684	1933	4	17	946	782	82.6638	171..641,867..1175
5DS_HC_UG0568	Ta#S58907617	335	2281	2	4	603	507	84.0796	1..491
5DS_HC_UG0569	Ta#S58909337	1	1553	4	20	1230	1145	93.0894	1..125,137..365,438..641,723..926,1168..1546
5DS_HC_UG0570	Ta#S58909995	81	2468	2	22	1860	1366	73.4409	1..237,929..1031..1675,1676..1851,1856..2061
5DS_HC_UG0571	Ta#S58912862	356	2326	3	7	488	430	88.1148	14..373,1904..1973
5DS_HC_UG0572	Ta#S58913140	84	764	2	2	381	295	77.4278	386..675
5DS_HC_UG0573	Ta#S59489970	290	869	2	6	511	444	86.8885	1..212,351..575..578
5DS_HC_UG0574	Zm#S16373895	214	485	1	4	264	264	100	1..264
5DS_HC_UG0575	Zm#S16379967	1	589	1	6	584	588	100.685	1..584
5DS_HC_UG0576	Zm#S23884608	1	627	2	7	408	411	100.735	1..291,506..622
5DS_HC_UG0577	Zm#S24209200	2	246	1	2	247	249	100.81	1..247
5DS_HC_UG0578	Zm#S25080998	26	276	1	2	252	252	100	1..252
5DS_HC_UG0579	Zm#S35719192	1	664	1	14	664	534	80.4217	118..645
5DS_HC_UG0580	Zm#S48279325	994	1377	1	14	384	384	100	1..384
5DS_HC_UG0581	Zm#S50705768	917	1011	1	3	93	94	101.075	1..93

## Sheet: 5DS_LC_genemodels
5DS Low Confidence	Reference used to assemble Gene Model			Gene Model Assembly Statistics			Transcriptome mapping to Gene Model
Gene Model ID	Reference ID	Model start in Ref	Model end in Ref	Contigs in model	Total reads in model	Total bases (excluding gaps)	Bases mapped with cDNA	% of bases mapped	Regions covered by transcriptome (base positions relative to start of Gene Model)
5DS_LC_COG5001	Bradi1g00460.1	1552	4238	6	9	1330	607	45.6391	1254..1545,1993..2303
5DS_LC_COG5002	Bradi1g01360.1	1047	1537	2	3	477	245	51.3627	248..490
5DS_LC_COG5003	Bradi1g02505.1	356	673	2	10	135	50	37.037	267..314
5DS_LC_COG5004	Bradi1g05740.1	1	715	3	4	674	239	35.4599	357..445,580..726
5DS_LC_COG5005	Bradi1g15440.1	154	3953	4	5	513	287	55.9454	1215..1308,3610..3802
5DS_LC_COG5006	Bradi1g17710.1	34	3660	8	60	2707	1508	55.7074	1706..1918,2200..3382,3515..3613
5DS_LC_COG5007	Bradi1g21280.1	1	3674	5	26	2983	681	22.8294	2174..2677,3492..3666
5DS_LC_COG5008	Bradi1g33457.1	1108	1538	2	9	427	110	25.7611	267..376
5DS_LC_COG5009	Bradi1g51650.1	1	384	1	7	374	135	36.0963	240..374
5DS_LC_COG5010	Bradi1g51940.2	233	2291	5	16	705	229	32.4823	899..974,1480..1583,2011..2058
5DS_LC_COG5011	Bradi1g55216.1	202	2559	6	36	1257	583	46.3803	512..916,1088..1143,1732..1851
5DS_LC_COG5012	Bradi1g55250.1	22	1881	9	27	1355	574	42.3616	353..582,667..857,979..1125
5DS_LC_COG5013	Bradi1g58030.1	1654	2610	3	10	607	155	25.5354	784..938
5DS_LC_COG5014	Bradi1g66850.1	140	1228	4	10	865	372	43.0058	89..378,609..689
5DS_LC_COG5015	Bradi1g70300.1	1013	1635	2	5	261	53	20.3065	1..53
5DS_LC_COG5016	Bradi1g78082.1	263	1224	3	4	582	157	26.9759	1..93,167..230
5DS_LC_COG5017	Bradi2g09434.1	2083	3845	3	5	403	137	33.995	1625..1761
5DS_LC_COG5018	Bradi2g11107.1	46	1178	4	8	853	274	32.1219	302..575
5DS_LC_COG5019	Bradi2g11360.1	1	1259	2	19	559	291	52.0572	966..1256
5DS_LC_COG5020	Bradi2g18677.1	1	1421	6	16	978	520	53.1697	771..1001,1053..1226,1306..1420
5DS_LC_COG5021	Bradi2g36180.1	874	2776	3	11	506	141	27.8656	1..141
5DS_LC_COG5022	Bradi2g42290.1	190	1503	3	4	602	207	34.3854	1116..1322
5DS_LC_COG5023	Bradi2g42820.1	94	2569	3	4	276	69	25	2407..2475
5DS_LC_COG5024	Bradi3g03930.1	174	2035	5	15	1156	453	39.1869	558..1008
5DS_LC_COG5025	Bradi3g20010.1	16	635	2	8	492	140	28.4553	473..612
5DS_LC_COG5026	Bradi3g20580.1	333	1983	2	5	638	209	32.7586	1442..1647
5DS_LC_COG5027	Bradi3g22760.1	318	2106	3	4	363	122	33.6088	847..968
5DS_LC_COG5028	Bradi3g22820.1	340	1563	3	6	598	162	27.0903	1..156
5DS_LC_COG5029	Bradi3g22840.2	172	1210	2	14	730	415	56.8493	627..1039
5DS_LC_COG5030	Bradi3g29810.1	297	1236	3	29	575	181	31.4783	29..143,423..488
5DS_LC_COG5031	Bradi3g36960.1	22	1791	6	14	1449	398	27.4672	1374..1771
5DS_LC_COG5032	Bradi3g38470.1	159	1008	3	7	204	108	52.9412	742..849
5DS_LC_COG5033	Bradi3g43737.1	1	3277	9	54	2213	1176	53.1405	1..595,839..916,1129..1241,1487..1669,1790..1824,2225..2351,2489..2533
5DS_LC_COG5034	Bradi3g45580.1	1831	2655	3	15	364	74	20.3297	743..816
5DS_LC_COG5035	Bradi3g53770.1	176	774	3	9	548	155	28.2847	324..477
5DS_LC_COG5036	Bradi3g55920.1	1	2817	3	29	2664	888	33.3333	1274..1684,2341..2816
5DS_LC_COG5037	Bradi3g56710.1	1	691	3	7	500	265	53	235..278,400..509,582..688
5DS_LC_COG5038	Bradi3g59847.1	31	2552	4	29	2375	518	21.8105	1359..1440,2019..2150,2200..2503
5DS_LC_COG5039	Bradi4g00330.1	76	971	4	12	568	224	39.4366	247..358,524..634
5DS_LC_COG5040	Bradi4g00335.1	12	1615	5	10	705	420	59.5745	1..219,413..499,1483..1594
5DS_LC_COG5041	Bradi4g00467.1	1	1590	3	20	1056	473	44.7917	788..1259
5DS_LC_COG5042	Bradi4g00480.1	29	1539	2	16	1354	351	25.9232	1168..1518
5DS_LC_COG5043	Bradi4g00530.1	125	1697	5	12	1074	215	20.0186	902..1116
5DS_LC_COG5044	Bradi4g01280.1	470	3004	4	7	898	478	53.2294	1796..2096,2178..2321,2512..2544
5DS_LC_COG5045	Bradi4g01380.1	168	936	2	2	264	127	48.1061	639..765
5DS_LC_COG5046	Bradi4g01620.1	309	2166	4	11	1419	515	36.2932	1255..1769
5DS_LC_COG5047	Bradi4g01660.1	108	1440	4	6	663	155	23.3786	1177..1331
5DS_LC_COG5048	Bradi4g01790.1	93	3310	11	47	2241	1085	48.4159	1191..1358,1634..1739,1816..2169,2280..2331,2403..2806
5DS_LC_COG5049	Bradi4g01887.1	159	2550	7	33	1800	393	21.8333	7..53,391..423,516..631,715..830,2230..2308
5DS_LC_COG5050	Bradi4g02030.1	565	2562	2	17	1970	700	35.533	630..730,1403..2000
5DS_LC_COG5051	Bradi4g02070.1	142	1736	6	19	1075	488	45.3953	695..859,942..1264
5DS_LC_COG5052	Bradi4g02117.1	81	2028	5	6	1449	435	30.0207	1517..1948
5DS_LC_COG5053	Bradi4g02130.1	1	1528	6	29	1413	582	41.189	349..928
5DS_LC_COG5054	Bradi4g02410.1	267	1230	3	5	451	148	32.816	821..968
5DS_LC_COG5055	Bradi4g02440.1	1	1771	5	18	1151	569	49.4353	544..1111
5DS_LC_COG5056	Bradi4g02747.1	158	825	2	9	392	125	31.8878	544..668
5DS_LC_COG5057	Bradi4g02810.1	1	619	3	14	464	122	26.2931	495..612
5DS_LC_COG5058	Bradi4g02910.1	12	8940	21	111	6424	3368	52.4284	468..644,708..1047,1864..2274,2464..3059,4554..4767..4830..4906,5452..5812,5820..6100,6183..6231,6489..6553,6599..6914,7057..7207,7585..7725,7789..7900
5DS_LC_COG5059	Bradi4g03050.1	82	8550	22	57	4343	988	22.7493	1588..1654,2146..2207,2615..2902,7103..7192,7263..7637,8336..8432
5DS_LC_COG5060	Bradi4g03160.1	177	858	2	7	417	96	23.0216	596..689
5DS_LC_COG5061	Bradi4g03470.1	36	1078	5	16	653	191	29.2496	384..574
5DS_LC_COG5062	Bradi4g03520.1	1	914	3	11	795	436	54.8428	356..407,450..574,649..906
5DS_LC_COG5063	Bradi4g03680.1	1	1393	4	16	1144	574	50.1748	749..1064,1134..1385
5DS_LC_COG5064	Bradi4g03700.1	748	1793	1	7	1044	522	50	1..449,973..1044
5DS_LC_COG5065	Bradi4g03787.1	264	1851	3	11	907	402	44.3219	1187..1587
5DS_LC_COG5066	Bradi4g03847.1	1	1447	5	15	1136	585	51.4965	155..201,907..1442
5DS_LC_COG5067	Bradi4g03890.1	132	3226	8	28	1975	1113	56.3544	1362..1441,1518..1983,2064..2414,2887..3096
5DS_LC_COG5068	Bradi4g04040.1	11	948	5	15	680	379	55.7353	1..248,416..485,541..601
5DS_LC_COG5069	Bradi4g04280.1	602	2540	4	8	1109	352	31.7403	1582..1932
5DS_LC_COG5070	Bradi4g04655.1	1	2672	5	11	1570	424	27.0064	1397..1820
5DS_LC_COG5071	Bradi4g04662.1	442	2519	5	18	1699	391	23.0135	1602..1830,1861..1967,2017..2070
5DS_LC_COG5072	Bradi4g04840.1	655	2055	3	4	989	206	20.8291	1131..1334
5DS_LC_COG5073	Bradi4g04870.1	1	1662	5	59	1350	562	41.6296	926..1075,1114..1346,1478..1656
5DS_LC_COG5074	Bradi4g05210.1	58	331	2	2	199	93	46.7337	180..272
5DS_LC_COG5075	Bradi4g05560.1	237	661	1	2	425	205	48.2353	221..425
5DS_LC_COG5076	Bradi4g05580.1	264	1516	5	24	918	527	57.4074	7..63,248..630,1164..1247
5DS_LC_COG5077	Bradi4g05910.1	38	2371	5	7	624	147	23.5577	1..101..102,535..579
5DS_LC_COG5078	Bradi4g05940.1	234	909	3	13	484	288	59.5041	331..465,529..681
5DS_LC_COG5079	Bradi4g06117.1	1	1488	3	11	561	277	49.3761	180..355,1375..1475
5DS_LC_COG5080	Bradi4g07920.1	3	480	1	6	483	216	44.7205	1..216
5DS_LC_COG5081	Bradi4g12260.1	655	1731	3	30	290	121	41.7241	950..1070
5DS_LC_COG5082	Bradi4g14650.1	36	3315	6	36	1919	753	39.2392	994..1162,2629..3004,3059..3266
5DS_LC_COG5083	Bradi4g16885.1	147	1148	2	8	357	173	48.4594	7..179
5DS_LC_COG5084	Bradi4g20110.1	361	805	2	2	217	111	51.1521	322..432
5DS_LC_COG5085	Bradi4g31890.1	469	1143	2	4	139	62	44.6043	1..62
5DS_LC_COG5086	Bradi4g38730.1	190	573	3	3	351	197	56.1254	188..384
5DS_LC_COG5087	Bradi5g24937.1	168	1829	3	16	248	119	47.9839	1543..1661
5DS_LC_COG5088	Os01t0133400-01	954	1249	2	5	153	69	45.098	1..69
5DS_LC_COG5089	Os02t0771200-01	14	771	3	10	156	55	35.2564	700..754
5DS_LC_COG5090	Os03t0583900-01	140	3813	3	3	663	224	33.7858	3446..3668
5DS_LC_COG5091	Os06t0109400-01	80	2127	3	7	206	97	47.0874	1952..2048
5DS_LC_COG5092	Os10t0370800-01	33	3966	6	13	543	318	58.5635	15..94,2540..2618,2765..2863,3874..3933
5DS_LC_COG5093	Os10t0407500-00	202	548	2	4	193	50	25.9067	295..344
5DS_LC_COG5094	Os11t0447300-01	1	1103	2	5	368	204	55.4348	896..1099
5DS_LC_COG5095	Os11t0577800-00	601	1522	2	3	228	49	21.4912	108..156
5DS_LC_COG5096	Os12t0566900-01	122	1171	3	4	388	194	50	201..266,924..1051
5DS_LC_COG5097	Os12t0574900-01	1	599	2	3	151	79	52.3179	517..594
5DS_LC_COG5098	Os12t0580500-01	187	816	2	6	269	129	47.9554	502..630
5DS_LC_COG5099	Os12t0588900-01	29	1431	2	2	125	51	40.8	1350..1400
5DS_LC_COG5100	Os12t0590500-00	181	7713	7	32	1087	305	28.0589	4590..4780,7414..7526
5DS_LC_COG5101	Os12t0610500-01	2	1107	4	8	502	207	41.2351	727..847,1028..1113
5DS_LC_COG5102	Os12t0615600-00	276	1547	4	9	1152	299	25.9549	946..1241
5DS_LC_COG5103	Os12t0617900-01	53	1618	3	4	164	55	33.5366	1228..1282
5DS_LC_COG5104	Os12t0626300-01	821	1526	2	2	233	80	34.3348	611..690
5DS_LC_COG5105	Os12t0634900-01	70	457	2	4	174	61	35.0575	1..61
5DS_LC_COG5106	Os12t0636100-01	20	1294	5	8	351	148	42.1652	677..768,1210..1265
5DS_LC_COG5107	Sb01g015490.1	728	2992	4	8	766	343	44.7781	1920..2262
5DS_LC_COG5108	Sb01g032950.1	636	922	2	4	181	88	48.6188	201..288
5DS_LC_COG5109	Sb02g039030.3	386	2512	2	3	126	75	59.5238	2052..2126
5DS_LC_COG5110	Sb08g010620.1	803	1103	2	8	179	95	53.0726	18..112
5DS_LC_COG5111	Sb08g015620.1	58	1511	3	5	589	226	38.3701	1232..1456
5DS_LC_COG5112	Sb08g016710.1	60	987	2	2	437	131	29.9771	793..923
5DS_LC_COG5113	Sb08g016720.1	1364	1472	1	3	109	38	34.8624	1..38
5DS_LC_COG5114	Sb08g016990.1	160	362	1	2	208	117	56.25	92..208
5DS_LC_COG5115	Sb08g018240.1	194	2078	2	5	241	79	32.7801	26..104
5DS_LC_COG5116	Sb08g018890.1	1050	2982	2	3	208	58	27.8846	1874..1931
5DS_LC_COG5117	Sb08g020560.1	1031	1152	2	2	106	61	57.5472	1..61
5DS_LC_UG5001	gnl|UG|Ta#S12864221	1	608	2	4	580	158	27.2414	456..613
5DS_LC_UG5002	gnl|UG|Ta#S12872051	1	557	1	7	556	213	38.3094	1..103,202..310
5DS_LC_UG5003	gnl|UG|Ta#S12917180	4	677	2	5	488	134	27.459	271..351,623..675
5DS_LC_UG5004	gnl|UG|Ta#S12936781	1	430	1	6	431	108	25.058	1..108
5DS_LC_UG5005	gnl|UG|Ta#S12947000	1	522	1	10	524	195	37.2137	1..195
5DS_LC_UG5006	gnl|UG|Ta#S12956200	1	680	1	21	678	199	29.351	482..678
5DS_LC_UG5007	gnl|UG|Ta#S12981712	12	703	4	21	521	229	43.9539	459..551,552..685
5DS_LC_UG5008	gnl|UG|Ta#S12983990	6	593	2	12	543	111	20.442	13..58,522..586
5DS_LC_UG5009	gnl|UG|Ta#S13230597	102	448	1	10	347	156	44.9568	192..347
5DS_LC_UG5010	gnl|UG|Ta#S16057999	196	896	1	6	700	357	51	1..357
5DS_LC_UG5011	gnl|UG|Ta#S16197223	179	628	1	3	447	110	24.6085	1..109
5DS_LC_UG5012	gnl|UG|Ta#S16231807	95	688	3	6	560	157	28.0357	439..595
5DS_LC_UG5013	gnl|UG|Ta#S16466287	17	756	1	14	750	370	49.3333	380..749
5DS_LC_UG5014	gnl|UG|Ta#S17888259	19	1040	3	7	802	241	30.0499	402..468,738..911
5DS_LC_UG5015	gnl|UG|Ta#S17986532	169	848	2	6	649	134	20.6471	6..139
5DS_LC_UG5016	gnl|UG|Ta#S17989301	12	815	2	10	614	220	35.8306	575..794
5DS_LC_UG5017	gnl|UG|Ta#S26018703	140	618	2	5	460	111	24.1304	357..467
5DS_LC_UG5018	gnl|UG|Ta#S32425643	1	716	2	14	709	179	25.2468	4..125..180
5DS_LC_UG5019	gnl|UG|Ta#S32434675	1	729	3	6	652	251	38.4969	478..727
5DS_LC_UG5020	gnl|UG|Ta#S32572113	30	744	1	17	686	179	26.0933	1..67,384..495
5DS_LC_UG5021	gnl|UG|Ta#S32595665	157	713	2	5	375	220	58.6667	1..220
5DS_LC_UG5022	gnl|UG|Ta#S32599565	278	448	2	3	125	42	33.6	129..170
5DS_LC_UG5023	gnl|UG|Ta#S32624401	1	536	2	7	522	180	34.4828	358..537
5DS_LC_UG5024	gnl|UG|Ta#S32627791	283	536	2	2	114	51	44.7368	1..51
5DS_LC_UG5025	gnl|UG|Ta#S32647488	1	827	1	15	823	172	20.8991	1..99,451..485,604..641
5DS_LC_UG5026	gnl|UG|Ta#S32693362	1	880	2	4	800	269	33.625	611..879
5DS_LC_UG5027	gnl|UG|Ta#S32706084	236	894	2	3	540	247	45.7407	1..148,560..657
5DS_LC_UG5028	gnl|UG|Ta#S32716244	74	402	1	11	331	78	23.565	73..106,287..330
5DS_LC_UG5029	gnl|UG|Ta#S32728521	1	748	2	18	589	312	52.9711	1..312
5DS_LC_UG5030	gnl|UG|Ta#S37944779	15	746	2	8	665	246	36.9925	489..734
5DS_LC_UG5031	gnl|UG|Ta#S37948406	387	705	1	4	314	184	58.5987	1..184
5DS_LC_UG5032	gnl|UG|Ta#S52541738	53	1409	1	17	1356	671	49.4838	1..670
5DS_LC_UG5033	gnl|UG|Ta#S52542019	72	857	2	2	255	139	54.5098	648..786
5DS_LC_UG5034	gnl|UG|Ta#S52542309	61	2251	4	18	1362	817	59.9853	808..872,1106..1338,1545..2061
5DS_LC_UG5035	gnl|UG|Ta#S52542591	51	1643	5	10	639	191	29.8905	1080..1208,1518..1579
5DS_LC_UG5036	gnl|UG|Ta#S52543171	1	1992	4	34	1777	568	31.964	756..1320
5DS_LC_UG5037	gnl|UG|Ta#S52543188	2	1392	3	6	1100	475	43.1818	1..148,222..512..543
5DS_LC_UG5038	gnl|UG|Ta#S52543234	371	2958	5	42	2299	893	38.843	7..53,385..822,1832..2150,2222..2300
5DS_LC_UG5039	gnl|UG|Ta#S52543689	79	2013	2	30	1778	426	23.9595	1354..1513,1664..1927
5DS_LC_UG5040	gnl|UG|Ta#S52544465	446	2912	5	16	1241	721	58.0983	195..299,1271..1433,1434..1696,1697..1852,2357..2389
5DS_LC_UG5041	gnl|UG|Ta#S52544662	2	1886	5	23	1460	776	53.1507	749..807,971..1313,1407..1548,1637..1865
5DS_LC_UG5042	gnl|UG|Ta#S52546899	123	1322	4	18	998	445	44.5892	1..142,172..342,1071..1202
5DS_LC_UG5043	gnl|UG|Ta#S58838198	1	228	1	28	226	102	45.1327	127..226
5DS_LC_UG5044	gnl|UG|Ta#S58840736	60	874	4	45	757	202	26.6843	1..147,749..802
5DS_LC_UG5045	gnl|UG|Ta#S58844081	646	1934	4	6	1121	532	47.4576	1..293,431..577,712..801
5DS_LC_UG5046	gnl|UG|Ta#S58844716	1	309	1	3	309	67	21.6828	136..202
5DS_LC_UG5047	gnl|UG|Ta#S58845294	1	297	1	3	298	64	21.4765	235..298
5DS_LC_UG5048	gnl|UG|Ta#S58846917	1	286	1	3	288	105	36.4583	1..105
5DS_LC_UG5049	gnl|UG|Ta#S58847396	158	946	1	6	787	441	56.0356	350..787
5DS_LC_UG5050	gnl|UG|Ta#S58849151	1	475	2	7	364	160	43.956	1..113,427..473
5DS_LC_UG5051	gnl|UG|Ta#S58849197	21	543	2	4	467	252	53.9615	1..249
5DS_LC_UG5052	gnl|UG|Ta#S58849776	1	427	1	15	428	243	56.7757	1..96,107..253
5DS_LC_UG5053	gnl|UG|Ta#S58850523	4	736	2	21	728	169	23.2143	562..729
5DS_LC_UG5054	gnl|UG|Ta#S58851080	281	1009	1	11	727	283	38.9271	393..643,698..727
5DS_LC_UG5055	gnl|UG|Ta#S58852526	96	484	2	6	252	136	53.9683	1..61,197..269
5DS_LC_UG5056	gnl|UG|Ta#S58853010	1	749	4	9	624	250	40.0641	290..395,607..750
5DS_LC_UG5057	gnl|UG|Ta#S58853290	10	1474	2	22	1180	638	54.0678	1..397,1227..1467
5DS_LC_UG5058	gnl|UG|Ta#S58854623	1	1010	2	7	935	255	27.2727	533..786
5DS_LC_UG5059	gnl|UG|Ta#S58854690	1	2371	4	17	1748	628	35.9268	1744..2369
5DS_LC_UG5060	gnl|UG|Ta#S58855146	52	1077	1	16	1024	274	26.7578	1..271
5DS_LC_UG5061	gnl|UG|Ta#S58856017	1	488	1	7	483	149	30.8489	244..391
5DS_LC_UG5062	gnl|UG|Ta#S58856706	1	1033	2	21	908	493	54.2952	408..696,831..1033
5DS_LC_UG5063	gnl|UG|Ta#S58857069	1	304	1	11	304	150	49.3421	1..150
5DS_LC_UG5064	gnl|UG|Ta#S58857855	1	323	1	4	322	143	44.4099	92..164,253..322
5DS_LC_UG5065	gnl|UG|Ta#S58857955	137	1204	3	18	999	433	43.3433	635..1063
5DS_LC_UG5066	gnl|UG|Ta#S58860222	260	635	1	5	376	101	26.8617	276..376
5DS_LC_UG5067	gnl|UG|Ta#S58861354	73	1031	2	2	632	264	41.7722	694..956
5DS_LC_UG5068	gnl|UG|Ta#S58861386	74	1679	3	4	645	274	42.4806	1229..1412..1502
5DS_LC_UG5069	gnl|UG|Ta#S58861681	1	1949	1	36	1952	448	22.9508	1..448
5DS_LC_UG5070	gnl|UG|Ta#S58861946	1	665	2	19	610	337	55.2459	1..333
5DS_LC_UG5071	gnl|UG|Ta#S58862512	1	1077	2	10	1040	589	56.6346	1..466,525..647
5DS_LC_UG5072	gnl|UG|Ta#S58866926	1	528	3	5	453	122	26.9316	1..121
5DS_LC_UG5073	gnl|UG|Ta#S58867115	9	1685	2	41	1651	897	54.3307	1..175,203..922
5DS_LC_UG5074	gnl|UG|Ta#S58883476	1	1281	3	19	1216	651	53.5362	1..595..645
5DS_LC_UG5075	gnl|UG|Ta#S58884618	1	2324	5	18	1898	842	44.3625	21..596,2059..2319
5DS_LC_UG5076	gnl|UG|Ta#S58884943	5	1178	1	10	1172	645	55.0341	1..644
5DS_LC_UG5077	gnl|UG|Ta#S58885432	4	616	2	3	512	258	50.3906	352..608
5DS_LC_UG5078	gnl|UG|Ta#S58885926	246	905	1	3	660	359	54.3939	1..359
5DS_LC_UG5079	gnl|UG|Ta#S58886530	74	1698	2	28	1554	905	58.2368	4..901
5DS_LC_UG5080	gnl|UG|Ta#S58891940	1	476	3	8	361	113	31.3019	99..211
5DS_LC_UG5081	gnl|UG|Ta#S58891971	1	809	1	6	814	373	45.8231	444..814
5DS_LC_UG5082	gnl|UG|Ta#S58893750	1	405	1	12	406	117	28.8177	273..389
5DS_LC_UG5083	gnl|UG|Ta#S58897290	1	1543	2	15	1219	410	33.6341	1..410
5DS_LC_UG5084	gnl|UG|Ta#S58899094	1	546	1	13	548	139	25.365	1..139
5DS_LC_UG5085	gnl|UG|Ta#S58899330	448	1281	2	7	831	403	48.4958	7..409
5DS_LC_UG5086	gnl|UG|Ta#S58903948	1	1563	6	29	1276	688	53.9185	113..359,1077..1170,1210..1555
5DS_LC_UG5087	gnl|UG|Ta#S58904035	1	1162	4	5	546	256	46.8864	409..453,937..1147
5DS_LC_UG5088	gnl|UG|Ta#S58905096	92	1116	3	8	495	169	34.1414	1..102,637..702
5DS_LC_UG5089	gnl|UG|Ta#S58908493	253	842	3	8	540	191	35.3704	392..581
5DS_LC_UG5090	gnl|UG|Ta#S58913178	84	582	1	10	497	247	49.6982	1..247
5DS_LC_UG5091	Hv#S12608830	11	666	1	12	651	214	32.8725	2..70,158..257,449..493
5DS_LC_UG5092	Hv#S39522896	136	1054	5	13	466	148	31.7597	1..59,470..526,779..810
5DS_LC_UG5093	Hv#S39523166	197	1198	2	18	776	184	23.7113	814..996
5DS_LC_UG5094	Hv#S39523237	1	1346	2	5	556	115	20.6835	1214..1328
5DS_LC_UG5095	Hv#S39523381	4	2542	4	14	2214	1180	53.2972	1..103..147,203..652,887..1461
5DS_LC_UG5096	Hv#S39524459	2600	4093	5	11	1265	270	21.3439	1105..1259,1387..1501
5DS_LC_UG5097	Hv#S39524544	91	4208	7	22	1483	456	30.7485	335..377,423..832
5DS_LC_UG5098	Hv#S39524742	1141	1377	2	3	199	87	43.7186	1..87
5DS_LC_UG5099	Hv#S39525944	6	770	3	10	379	104	27.4406	1..103
5DS_LC_UG5100	Hv#S39526490	998	2322	3	9	612	229	37.4183	1..178,1285..1335
5DS_LC_UG5101	Hv#S39527094	64	479	1	11	380	212	55.7895	16..178,332..380
5DS_LC_UG5102	Hv#S39527830	167	2335	4	30	1819	505	27.7625	1447..1951
5DS_LC_UG5103	Hv#S42545512	2	617	2	4	247	93	37.6518	11..103
5DS_LC_UG5104	Hv#S58578194	16	1872	6	29	1169	401	34.3028	159..285,1164..1393,1669..1709
5DS_LC_UG5105	Hv#S58578377	6	2041	4	17	1677	494	29.4574	1533..2025
5DS_LC_UG5106	Hv#S58578408	1	2849	3	27	2316	1276	55.095	86..402,943..1077,1203..1351,1907..2083,2223..2497,2631..2852
5DS_LC_UG5107	Hv#S58578411	431	3099	4	28	2427	996	41.0383	1..82,292..462,543..605,726..866,1107..1233,1346..1437,1763..1849,1921..2069,2558..2641
5DS_LC_UG5108	Hv#S58579098	129	325	1	2	197	43	21.8274	155..197
5DS_LC_UG5109	Hv#S58579472	343	1989	3	22	1402	716	51.0699	222..402,653..1186
5DS_LC_UG5110	Hv#S58579892	3	1745	3	20	1520	378	24.8684	1367..1743
5DS_LC_UG5111	Hv#S58579942	1	1947	2	15	1486	746	50.2019	503..1244
5DS_LC_UG5112	Hv#S58580115	31	1410	4	21	915	240	26.2295	101..339
5DS_LC_UG5113	Hv#S58580129	433	2605	4	10	1404	517	36.8234	1604..2003,2052..2165
5DS_LC_UG5114	Hv#S58580793	37	1807	6	10	1057	589	55.7237	596..728,1232..1687
5DS_LC_UG5115	Hv#S58580826	9	3364	9	18	1923	792	41.1856	1458..1508,1891..2057,2496..2628,2664..2976,3219..3343
5DS_LC_UG5116	Hv#S58581120	4	2546	4	8	1232	581	47.1591	845..1295,2412..2540
5DS_LC_UG5117	Hv#S58582659	459	3558	8	41	2152	652	30.2974	1..120,1474..1504,1686..1765,1999..2106,2274..2399,2785..2869,3000..3097
5DS_LC_UG5118	Hv#S58582821	900	2291	2	5	1021	566	55.4358	461..1024
5DS_LC_UG5119	Hv#S58583106	21	2077	2	3	542	273	50.369	1800..2068
5DS_LC_UG5120	Hv#S58583623	41	1688	2	20	1459	794	54.4208	850..1642
5DS_LC_UG5121	Hv#S58584178	154	1640	7	14	725	264	36.4138	470..542,588..669,830..938
5DS_LC_UG5122	Hv#S58584591	470	992	3	6	460	120	26.087	398..516
5DS_LC_UG5123	Hv#S58585821	358	844	1	9	487	199	40.8624	1..199
5DS_LC_UG5124	Hv#S58586165	61	2104	5	29	1868	555	29.7109	994..1545
5DS_LC_UG5125	Hv#S58586384	945	3278	5	21	1458	522	35.8025	749..1199,1948..2016
5DS_LC_UG5126	Hv#S58586496	544	2117	5	21	937	395	42.1558	1..55,628..964
5DS_LC_UG5127	Hv#S58587297	2137	2939	1	14	804	391	48.6318	1..387
5DS_LC_UG5128	Hv#S58587626	131	3165	7	44	1689	559	33.0965	824..1228,1357..1457,2944..2995
5DS_LC_UG5129	Hv#S58587825	40	1807	5	14	532	309	58.0827	827..871,1277..1416,1644..1765
5DS_LC_UG5130	Hv#S58588253	349	1896	3	14	814	428	52.5799	1..76,307..564,1390..1483
5DS_LC_UG5131	Hv#S58588274	68	1763	4	23	1436	387	26.9499	540..598,1375..1701
5DS_LC_UG5132	Hv#S58588425	188	1393	2	5	617	278	45.0567	932..1209
5DS_LC_UG5133	Hv#S58588890	2	2303	5	13	1906	1130	59.2865	960..1361,1481..1731,1787..2262
5DS_LC_UG5134	Hv#S58588900	1106	1948	2	4	356	77	21.6292	1..77
5DS_LC_UG5135	Hv#S58589572	46	1576	3	15	1291	350	27.1108	1181..1530
5DS_LC_UG5136	Hv#S58589605	191	2099	4	8	829	441	53.1966	567..942,1835..1897
5DS_LC_UG5137	Hv#S58590041	129	1374	2	3	696	183	26.2931	1064..1245
5DS_LC_UG5138	Hv#S58590331	2	1760	3	10	1026	451	43.9571	733..1182
5DS_LC_UG5139	Hv#S58590530	1438	1959	2	5	294	116	39.4558	406..521
5DS_LC_UG5140	Hv#S58590953	124	2066	3	30	1706	690	40.4455	624..1312
5DS_LC_UG5141	Hv#S58591732	1	1563	3	5	922	370	40.1302	210..387,725..916
5DS_LC_UG5142	Hv#S58591812	161	3159	7	27	1771	586	33.0887	1600..1649,1894..1956,2094..2566
5DS_LC_UG5143	Hv#S58592552	1	1521	3	14	1148	323	28.1359	1135..1393,1440..1503
5DS_LC_UG5144	Hv#S58592584	1551	2334	1	10	802	203	25.3117	599..801
5DS_LC_UG5145	Hv#S58593426	551	1870	3	15	522	237	45.4023	1..66,391..560
5DS_LC_UG5146	Hv#S58594853	680	1916	3	5	948	516	54.4304	685..942,982..1236
5DS_LC_UG5147	Hv#S58595475	2	1217	3	9	664	264	39.759	953..1210
5DS_LC_UG5148	Hv#S58596289	101	564	1	2	462	273	59.0909	197..462
5DS_LC_UG5149	Hv#S58596519	2289	3156	4	20	555	118	21.2613	4..121
5DS_LC_UG5150	Hv#S58596520	71	2670	2	51	2392	1110	46.4047	920..2022
5DS_LC_UG5151	Hv#S58596771	24	545	1	5	520	145	27.8846	376..520
5DS_LC_UG5152	Hv#S58596936	517	2763	5	20	1890	630	33.3333	782..870,1543..2021,2182..2241
5DS_LC_UG5153	Hv#S58597654	154	1723	4	27	1303	326	25.0192	1240..1563
5DS_LC_UG5154	Hv#S58598013	241	1471	2	14	1221	569	46.6011	109..676
5DS_LC_UG5155	Hv#S58598538	1	1146	2	3	239	91	38.0753	1059..1149
5DS_LC_UG5156	Hv#S58598546	5	1597	5	7	655	338	51.6031	728..846,1364..1582
5DS_LC_UG5157	Hv#S58598753	282	2384	6	10	1390	449	32.3022	917..1216,1502..1590,2041..2100
5DS_LC_UG5158	Hv#S58599282	144	1493	4	29	584	294	50.3425	196..307,1040..1219
5DS_LC_UG5159	Hv#S58599869	516	2286	3	5	1310	705	53.8168	1..260,1328..1764
5DS_LC_UG5160	Hv#S58600403	54	1746	2	12	1567	606	38.6726	496..574,685..1208
5DS_LC_UG5161	Hv#S58600869	462	2003	5	14	850	482	56.7059	660..744,852..957,1252..1540
5DS_LC_UG5162	Hv#S58601088	1164	4498	4	19	369	95	25.7453	3230..3323
5DS_LC_UG5163	Ta#S12933472	1	1577	3	9	1121	397	35.4148	11..407
5DS_LC_UG5164	Ta#S12933473	1	1475	3	6	736	287	38.9946	679..965
5DS_LC_UG5165	Ta#S12995566	29	665	2	4	330	188	56.9697	4..190
5DS_LC_UG5166	Ta#S16219853	11	591	2	18	503	171	33.996	1..170
5DS_LC_UG5167	Ta#S17987472	371	692	1	4	323	151	46.7492	7..156
5DS_LC_UG5168	Ta#S24512934	54	900	3	7	502	169	33.6653	1..128,181..221
5DS_LC_UG5169	Ta#S26026354	95	922	2	4	688	263	38.2267	501..629,687..817
5DS_LC_UG5170	Ta#S32530911	1	270	2	6	116	36	31.0345	17..52
5DS_LC_UG5171	Ta#S32738702	224	772	2	5	365	128	35.0685	140..267
5DS_LC_UG5172	Ta#S37802782	1	423	1	9	423	243	57.4468	1..243
5DS_LC_UG5173	Ta#S37810983	1	425	1	39	439	108	24.6014	1..108
5DS_LC_UG5174	Ta#S37822471	229	751	1	19	523	199	38.0497	328..523
5DS_LC_UG5175	Ta#S37836281	1	723	2	8	672	360	53.5714	1..111..359
5DS_LC_UG5176	Ta#S52541143	1339	3398	4	15	647	260	40.1855	1..51,215..271,1723..1752,1754..1875
5DS_LC_UG5177	Ta#S52541812	239	2822	6	14	2098	1078	51.3823	1365..1677,1736..2091,2175..2582
5DS_LC_UG5178	Ta#S52542447	651	2060	4	17	871	367	42.1355	524..890
5DS_LC_UG5179	Ta#S52542782	1	1750	4	14	1304	472	36.1963	884..1305,1709..1757
5DS_LC_UG5180	Ta#S52542905	1	3586	6	46	3202	1514	47.2829	2069..3568
5DS_LC_UG5181	Ta#S52542953	408	1588	3	15	943	502	53.2344	674..1173
5DS_LC_UG5182	Ta#S52543039	241	1573	3	26	1189	560	47.0984	184..283,396..852
5DS_LC_UG5183	Ta#S52543043	413	1570	2	6	924	510	55.1948	416..512,746..1157
5DS_LC_UG5184	Ta#S52543076	225	2926	9	29	1937	589	30.4078	1606..1816,2211..2433,2538..2690
5DS_LC_UG5185	Ta#S52543648	58	2201	4	24	1994	953	47.7934	1196..2146
5DS_LC_UG5186	Ta#S52543846	5	2192	5	10	1277	527	41.2686	766..1115,1991..2107,2139..2198
5DS_LC_UG5187	Ta#S52543920	2	1888	6	14	1051	592	56.3273	845..1246,1332..1518
5DS_LC_UG5188	Ta#S52544046	432	1977	3	5	1225	455	37.1429	1089..1540
5DS_LC_UG5189	Ta#S52544832	903	3548	2	2	425	117	27.5294	79..194
5DS_LC_UG5190	Ta#S52545041	617	3995	5	61	2302	1176	51.086	1345..2416,3173..3275
5DS_LC_UG5191	Ta#S52545222	20	800	2	12	717	379	52.8591	335..626,702..787
5DS_LC_UG5192	Ta#S52545875	634	2130	2	6	981	559	56.9827	168..722
5DS_LC_UG5193	Ta#S52546726	560	1667	2	23	1042	560	53.7428	336..410..659,820..870..1055
5DS_LC_UG5194	Ta#S58846782	268	1987	3	18	1373	292	21.2673	1415..1706
5DS_LC_UG5195	Ta#S58848095	5	368	1	10	363	182	50.1377	1..44,135..272
5DS_LC_UG5196	Ta#S58854800	1	777	2	2	745	301	40.4027	494..792
5DS_LC_UG5197	Ta#S58855530	67	1126	1	13	1056	574	54.3561	485..1056
5DS_LC_UG5198	Ta#S58858647	1	336	1	3	335	138	41.194	7..41,156..217,295..335
5DS_LC_UG5199	Ta#S58860075	1	1026	2	9	898	304	33.853	96..395
5DS_LC_UG5200	Ta#S58861854	509	820	1	2	319	114	35.7367	206..319
5DS_LC_UG5201	Ta#S58869566	57	1721	4	10	602	322	53.4884	1344..1665
5DS_LC_UG5202	Ta#S58886639	166	1236	2	8	1004	476	47.4104	41..512
5DS_LC_UG5203	Ta#S58886736	1	1265	2	96	1226	578	47.1452	622..1195
5DS_LC_UG5204	Ta#S58891463	158	2987	3	4	875	426	48.6857	2193..2516,2731..2832
5DS_LC_UG5205	Ta#S58897393	257	1300	3	36	989	215	21.7391	88..301
5DS_LC_UG5206	Ta#S58898629	1	756	2	9	364	121	33.2418	236..315,710..750
5DS_LC_UG5207	Ta#S58899160	1	771	1	12	764	445	58.2461	323..764
5DS_LC_UG5208	Ta#S58899415	1	870	1	34	876	337	38.4703	1..336
5DS_LC_UG5209	Ta#S58901401	172	1482	4	46	1252	615	49.1214	22..270,929..1188..1290
5DS_LC_UG5210	Ta#S58905305	1	1904	3	7	1138	397	34.8858	3..399
5DS_LC_UG5211	Ta#S58909902	3160	11582	12	22	1694	885	52.2432	1..280,2397..2550,3263..3353,3421..3485,6004..6044,6388..6639
5DS_LC_UG5212	Ta#S58910045	19	1861	4	19	1066	518	48.5929	1..310,745..952
5DS_LC_UG5213	Ta#S58910207	1	406	1	6	406	209	51.4778	199..406
5DS_LC_UG5214	Ta#S58913027	99	1494	2	8	1261	422	33.4655	953..1374
5DS_LC_UG5215	Zm#S34629220	1	125	1	2	119	47	39.4958	1..47
