# Supplementary material for: Next-generation sequencing of flow-sorted wheat chromosome 5D reveals lineage-specific translocations and widespread gene duplications
Source: BMC Genomics. 2014 Dec 9;15(1):1080. doi: 10.1186/1471-2164-15-1080 (PMC4298962; doi:10.1186/1471-2164-15-1080)
Supplement: Supplementary file 11 — Additional file 11: Gene model sequences. Sequences of all gene coding sequence models in fasta format. (TXT 5 MB) [file 12864_2014_6895_MOESM11_ESM.txt]

>5DL_HC_COG0001  Bradi1g00450.1 554..779,974..1323 totalreads=12
aTAtATaCaGGTCTTGATGTtCTtCGCACTGACCGcTCCaTGGTcTTcTACGAGAAGAAaGAAAATCTaTCcAAGTTATGGgATATTCTAGCTGTcTACGCGTGGATcgACAAaGAAgTTgggTATtgCcAAGgAATGAGtGATTTATGCTCACCgaTGAtaGTGCTAcTCAAtGATGAagCAGAcGCgTTTtGGTGCTTttGAGaGacTcATGCGTAGActGgtcGGnnnnnnnnnnnnnnnnnnnnnnnnnnnnnnnnnnnnnnnnnnnnnnnnnnnnnnnnnnnnnnnnnnnnnnnnnnnnnnnnnnnnnnnnnnnnnnnnnnnnnnnnnnnnnnnnnnnnnnnnnnnnnnnnnnnnnnnnnnnnnnnnnnnnnnnnnnnnnnnnnnnnnnnnnnnnnnnnnnnnnnnnnnnnnnnnnngtaGATGAtGTGGGCTCTAGAATATGAcccTgaCATGTTcTCCACATATGaaGAgAgCGGGccTGCAACTGACAGAAgtgCTCAAGGATATAAACCAAGtgtAAAATCAACCCGTCAGTTTGGCAAGTAcGAGAGGCGAAtATGAAGAgTGcTACTAACGGTGTtGATGGgCCTGTCCctATTTCTGTTTTCCTGgTTGCTAGTGTaTTGAAaGaGAaCaGTCAgAAGCtgTTGCAAGAGCCCGGGGAtATGAcagTTTTAgAtATtGAACAaTgTTAAtGGgAACTTGGATGCAAaGAAGGCTTGCGCTGgTGCAcTGAAgCTTCAcGccAAGTACCTTAGAAAG
>5DL_LC_COG5001  Bradi1g00460.1 40..222,251..392,563..667,934..2101,2124..2197,2200..2371,2471..3104,3174..3548,3700..4238 totalreads=70
cggcggagcatgagctgggggctcctccatctcccactcgttccggcagccggacacGGacgACccgTttccgcgggcccTCGCaGCAGggccCGAcgaCGACGaGgAGAACCTCcGaTGGGCcGcgCTcgAGAAGCTGCCcACctACGACCGCATGCGCCGCGCcGTccTcctcaannnnnnnnnnnnnnnnnnnnnnnnnnnnTGgTGGACATCGAGCAGCTGGCCAGCGGCGAGgCCGGGCGGgCTCTCTTGGAGAGGGTGTTCCAGGACGACAGCGAGCGCTTCCTCCGACGCCTCCGTGACCGGGTGgACCGGGTGGgCATCGATCTGCtggCgATCgAGGTnnnnnnnnnnnnnnnnnnnnnnnnnnnnnnnnnnnnnnnnnnnnnnnnnnnnnnnnnnnnnnnnnnnnnnnnnnnnnnnnnnnnnnnnnnnnnnnnnnnnnnnnnnnnnnnnnnnnnnnnnnnnnnnnnnnnnnnnnnnnnnnnnnnnnnnnnnnnnnnnnnnnnnnnnncaggatgacccttctgcttggacccccatcttcaggaaagagcacatttatgcgagcccttactgggaagctcgacaaagcgctcaaggtttgaactcannnnnnnnnnnnnnnnnnnnnnnnnnnnnnnnnnnnnnnnnnnnnnnnnnnnnnnnnnnnnnnnnnnnnnnnnnnnnnnnnnnnnnnnnnnnnnnnnnnnnnnnnnnnnnnnnnnnnnnnnnnnnnnnnnnnnnnnnnnnnnnnnnnnnnnnnnnnnnnnnnnnnnnnnnnnnnnnnnnnnnnnnnnnnnnnnnnnnnnnnnnnnnnnnnnnnnnnnnnnnnnnnnnnnnnnnnnnnnnnnnnnnnnnnnnnnnnnnnnnnnnnnnACTGTCAGGTTCTTgggCTTGACAtttGTGCCGATATGcccATTGGTGACGAGATGATCAGAGGAGtttCTGGCgggCAGAGGAAGCGTGTAACAACTGGGGAGATGTTAACaGgACCTGCAAGGGCTTtGTTCATGGATGAAATTTCCACTGGTTTGGACAGCTCTAGCACATTTCAGATTGTGAAATACATAAGACAaTTGGTCCATGTGATGAATGAGACCGTGATGATCTCCCTCCTACAACCACCGCCAGAGACCTACAACCTGTTTGATGACATTATTtTGCTaTCAGAAGgaTACgTAGTGTACCATGGGCCACGCGAaAACATCTTGGAATTCTTTGAATCTGCTGGTTTTCGaTGCCCcgAAaGgAAaggAaTtGCTGACTTtcTTCAAGAGGTcAcTTCCAAGAAAGACCAGCAaCAGTAcTGGTACCTTGACcAGGAGCAGTATCGTcACGTGCCTgtCCCaGaGTTTgctgAACGTttCAAGTCATTCCAtGTAGgCcAGCAGATGCTCAAGGAGCTGCAAattCcTTtcGACAAGTCCAAAACTCATCCTGCTGCGTtgACCACCAAtAaGTATGGGCAaTCCAGCTGGgAgTCaTtCAAGAcaGTgaTGTCAaGAGAGAaGTTacTGATGAAGCGCAACTCCTTCATCTACATCTTCAAGGTTgCCCAGctgaTCAtCCTTGGGCTCATtgCCATGACTGTGTTCCTCAGAaCAAaGATGCCAtatGGGCacatCTccGACGgCggcAAATTCTTTGGTGCtctGACTTTCAGTTTgaTcACCGTCTTgTTCAATGGGTTTGctGAGCTACAActtACgATTAAAATGCTTCCtacGTTCTaCAAaCAgAGGgATTTCTTGTTcTTtCCtCCATGGACcATTGGACTGGtAAaCaTCATCTcAAAAGTTCCTGTTtCGCTTGTGGAGTCcaTAGtATGGGTCGTCCTcaCGTACTATgTAaTGGgCTTTGCACCtGCTGCaGgAAGGttaCatttcGtcagcttttagctttcttcggtactcaccagatggcaatggctttgttccgatttcttggtgctgttttgaaatcaatggttgtggccaacacctttggcatgtttgtgatccttcttatttttatatttggaggatttgtcatacctagaggtaagcannnnnnnnnnnnnnnnnnnnnnttactgggtCATctCCTATGATgTACAGtcaaaaTGCAaTATcaGtCAAtGAATTCCtctccaGtaGgTGGgCcAnnCCAAaCAaTAatACATCTAtcGatGCaCcAACAgTaGgCGAggCTATTCTtAAAgCCAAAGGCcTTTTtACtagAGAgtcGGgATTTtGGGTTtCCATtGGAGCCATtgTAGgaTTCATtATTTtATTCAACATActGTACCTTCTGGCACTTACGtACTTGAGCtgtgagtaccannnnnnnnnnnnnnnnnnnnnnnnnnnnnnnnnnnnnnnnnnnnnnnnnnnnnnnnnnnnnnnnnnnnnnnnnnnnnnnnnnnnnnnnnnnnnnnnnnnCAGGAAATGAGAGAGCAAGGATTCacaGAAAGTCGTCTCCAGTTGCTCTCTGATATCAGTGGTGCTTTtAGGCCTGGTGTtCTGACAGCATTAGTtGGtGTGAgTGGAGCTGGGAAaACCACTCTAATGGATGTCCTGgCaGGAaGGAAAaCTAgTGGAtCTATTGAAGGAAGTATCACCgTcTCTGGTtACCcTAAAAaCAAGAAaCTTTtGCCCGCGTgAGTGGCTATtGTGAACAAaCTGATATCCATTCACCAAATGTTACTGTgTATGAATCCATTCtcTACTCTGCctGGCTGCGTCTTtCcTCAGATGTTgacgaaaaaaCGagaaaGatGTTtGTGGAGGAAGTCATGACtcTTGTagagCTTGATGTGTtGCGtAATGCTATGGTTGGtcTCCCTGGAGtGgACGGGTTATCGACcGAACAAAGAAaGAGACTGACAATTGCCGTGGAGCTGGTAGCAAATCCTTCAAtcATAttcATGGATGAGCCAACTTCtGGTCTTGATGCTAGAGCcGcGgCAaTTGtAaTGCGGgccGgTGAGAAaTACAGTgAACActGGgCGtaccGTGGTTtgCACaatCCATcAAccgaGCATCGATAtAtttgagtcttttgatgaggttcgctnnnnnnnnnnnnnnnnnnnnnnnnnnnnnnnnnnnnnnnnnnnnnnnnnnnnnnnnnnnnnnnnnnnnnttgcaggcaattccaggtgttgaaaagatcacagaaggatataatcctgcaacatggatgctggaagttagctcccctttagctgaggctcgcctgaacgtaaattttgctgaaatttatgctaattctgatctttaCAGGAAAAACCAacAACTTATtAaGGAATTAAGCGTTcctCCgccaGGCTAcGaGgATCTCTCAttcccTACcAAGTATTCTCAGAATTTCTACAACcAATGcaTTGCAAACTTCTGGAAGCAATACAAATCaTATtGGAAGAATCCgCCCcACAACGCCATGCGCTTtCtcATGACcatGATCAaTGGCCTTGTATTTGGCACGgTGTTTTGGCAGAAaGGgACgAAAaTGTATGATCCnnnnnnnnnnnnnnnnnnnnnnnnnnnnnnnnnnnnnnnnnnnnnnnnnnnnnnnnnnnnnnnnnnnnnnnnnnnnnnnnnnnnnnnnnnnnnnnnnnnnnnnnnnnnnnnnnnnnnnnnnnnnnnnnnnnnnnnnnnnnnnnnnnnnnnnttgattcgtgcagacatgcgtggAaGtgATGTACAACaTTGTGCAGGGGATTgAATACACGttGATCATCTATtCGATGATTGGATATGAGcGGAAAGCTGCAAAGTTCTTCTATTTcTtgTTCTTCATAaTTTCttGCTTCAACTACTTCACATTGTTTGGAaTGATGCTaGTGgCgTTGAgCTcaTCtgCCATGCTtGCAAACaTAatcATAaCCTTTGTACTCCCTCTTTGGAACCTtTTTtCTGGGTTCCTcGttgCaGAccGgtAaTaCCAATTTGGTGGAGGTGGTACTACTGGGcAAaCCCcGTGTCgTGGACCaTaTATGGcGTcatcGGGTCGCAaTTTGGcgaTAaccatggcggttctctgctagtccccggtgggagccctGgTGGTGGTGAAGCAATTTTTGGAGGAcAATaTGGGCatgcggcatgatttccttggctatgttgtcctagcccactttgcctatatcattgtcatcttcttcgtctttggctattccatcaagttcttaaacttctaaaaacgtta
>5DL_LC_COG5002  Bradi1g00490.1 120..396,448..633 totalreads=26
AgcgataccagggccaaatgcaacgggggggactcaacaatgcTtACCGtGGAGGTAATgCCTTACCATCTTcACCCcTGACaGATGTGATTCAGgAGTTCTACTCCTCCCTCAATGACAAGGAtatCAcgcGGCTCAacAaGCTgATTgacccTGATTGCgTCATCGAGGACACTGCATACTACAAACcgCTGgACgTCaGAATACCCATACCTACTTCACAAGGCTTATCAAAGTTATGGGGAAGAATGCCAAATTTGCTATCGATGAGGTnnnnnnnnnnnnnnnnnnnnnnnnnnnnnnnnnnnnnnnnnnnnnnnnnnnATACaTGcAgATTTTCTAcAGAATCCAGAAGCACTAGTCcAGTCCTTTGtgAAGTTTTaCAAATTCcTccTGGAGCCTgTTaTCGTCCCTaTtCTTGCaTaTTATACCcGcTTCTGGTCATATGTGGCACAAGGaTTCACTATGGTGCTCAACATGCTGTATAaCATTTtCAAGCGGTTCATGTAA
>5DL_LC_COG5003  Bradi1g00530.1 181..265,495..631,636..833,1032..1270 totalreads=15
gattcgtggtggtcaccttctacaagctggtgcccttggaggacccccgcgcagaggtcgccgcgcacctccaattcctccaggnnnnnnnnnnnnnnnnnnnnnnnnnnnnnnnnnnnnnnnnnnnnnnnnnnnnnnnnnnnnnnnnnnnnnnnnnnnnnnnnnnnnnnnnnnnnnnnnnnnnnnnnnnnnnnnnnnnnnnnnnnnnnnnnnnnnnnnnnnnnnnnnnnnnnnnnnnnnnnnnnnnnnnnnnnnnnnnnnnnnnnnnnnnnnnnnnnnnnnnnnnnnnnnnnnnnnnnnnnnnnnnnnnnnntctggtggaacCTAGCATGCGCGCTTCACCACTGAccccAtcggagtggagggagaagcttgaagctaggaaacgccttgaaaccgaagcacctggagatacctctgaaggacgaaagcttttgctccttgatgttaggaannnnCTATGAATGGgACATTGGGCATTTTGAAGGAGCcAAGAGGCCTAAcGtGGACcGCTTCAGAAGCACTTCaTTTGGGCTGTCGGAGCAggaGATTGATTCGACGGACCCTCTGCATGGAGTAGACAAAGAGAAGACAGACATATTAATGTACTGCACGGGTGGCATAAGATGCGACGTGTACTCAACGATTTTGAGGTAAnnnnnnnnnnnnnnnnnnnnnnnnnnnnnnnnnnnnnnnnnnnnnnnnnnnnnnnnnnnnnnnnnnnnnnnnnnnnnnnnnnnnnnnnnnnnnnnnnnnnnnnnnnnnnnnnnnnnnnnnnnnnnnnnnnnnnnnnnnnnnnnnnnnnnnnnnnnnnnnnnnnnnnnnnnnnnnnnnnnnnnnnnnnnnnnnnnnnnnGTCGtcGtCTcGGTggcTGGGgCGGTGCTACGTGTGCGGGTCGGAGGTGGAGGAGCTGAGGCACCGCAaCTGCGCCAGTATCGAcTGCAACaGgCTCTaCCtGTGCTGTGGTGGgTGCTTGAAGGAGCTGAGGGgCTGCTGCTGCACGGAGTGCATGGGTGCGCCACGGCTGCGGCCGCTGCTGCCGGGGCACCAGAGATATGACAAGTGGCATCTGTACCGCGACGACGCCTCGGTCATCTCTAGC
>5DL_LC_COG5004  Bradi1g00540.1 280..377,1079..1164 totalreads=3
ggcgccgtcgacccgcaggccctctgcgaccgcctccgcgccaagaccaagcgcgacgccaccctcatctcccctctgccacctcctccgcccgccgannnnnnnnnnnnnnnnnnnnnnnnnnnnnnnnnnnnnnnnnnnnnnnnnnnnnnnnnnnnnnnnnnnnnnnnnnnnnnnnnnnnnnnnnnnnnnnnnnnnnnnnnnnnnnnnnnnnnnnnnnnnnnnnnnnnnnnnnnnnnnnnnnnnnnnnnnnnnnnnnnnnnnnnnnnnnnnnnnnnnnnnnnnnnnnnnnnnnnnnnnnnnnnnnnnnnnnnnnnnnnnnnnnnnnnnnnnnnnnnnnnnnnnnnnnnnnnnnnnnnnnnnnnnnnnnnnnnnnnnnnnnnnnnnnnnnnnnnnnnnnnnnnnnnnnnnnnnnnnnnnnnnnnnnnnnnnnnnnnnnnnnnnnnnnnnnnnnnnnnnnnnnnnnnnnnnnnnnnnnnnnnnnnnnnnnnnnnnnnnnnnnnnnnnnnnnnnnnnnnnnnnnnnnnnnnnnnnnnnnnnnnnnnnnnnnnnnnnnnnnnnnnnnnnnnnnnnnnnnnnnnnnnnnnnnnnnnnnnnnnnnnnnnnnnnnnnnnnnnnnnnnnnnnnnnnnnnnnnnnnnnnnnnnnnnnnnnnnnnnnnnnnnnnnnnnnnnnnnnnnnnnnnnnnnnnnnnnnnnnnnnnnnnnnnnnnnnnnnnnnnnnnnnnnnnnnnnnnnnnnnnnnnnnnnnnnnnnnnnnnnnnnnnnnnnnnnnnnnnnnnnnnnnnnnnnnnnnnnnnnACTACGGCAGCAgCTACATGATGGAGCGGCCGCCGCAGaTGTTCAGCGAcGAGAaCCCcAAcGCCTGCGTCATCTCCTAG
>5DL_HC_COG0003  Bradi1g00580.1 752..1097,1378..1469,1735..2026,2059..2510,2666..2763,2770..3326 totalreads=21
agtgaaggaggttctcagaagctccgtgtttttctgttttcctcgctcgAttttgacgatAAcctgggtagcatgGaTGGTGATTCTGAGcTCCATtATGTTGTtGCTGTCAATGGAaTAGATGTAGGaTcaGGGAaGCCTTCAaGcGGCcATGGTTTAgCAAGCACATCCGtGAGTATGaTGGATCAGTTCATTAATcTCAATAaCGATAaTGATCAGTCAAACCcAAACcaaGGCAtGtCAGATTTTCATGGTATGCgTGGGCCAaCTTTGgtgCCTgcTGCTACTgTaCCAACaCcAACaCcTCCAaGCTTaTCCAGTGaTTACACTGCaaannnnnnnnnnnnnnnnnnnnnnnnnnnnnnnnnnnnnnnnnnnnnnnnnnnnnnnnnnnnnnnnnnnnnnnnnnnnnnnnnnnnnnnnnnnnnnnnnnnnnnnnnnnnnnnnnnnnnnnnnnnnnnnnnnnnnnnnnnnnnnnnnnnnnnnnnnnnnnnnnnnnnnnnnnnnnnnnnnnnnnnnnnnnnnnnnnnnnnnnnnnnnnnnnnnnnnnnnnnnnnnnnnnnnnnnnnnnnnnnnnnnnnnnnnnnnnnnnnnnnnnnnnnnnnnnnnnnnnnnagaatttgagtgctcctgtgctgcacaatgatctgtctgtttcaaatagtatgcatttggaagtgccctctgcttcttcggctcaagaagnnnnnnnnnnnnnnnnnnnnnnnnnnnnnnnnnnnnnnnnnnnnnnnnnnnnnnnnnnnnnnnnnnnnnnnnnnnnnnnnnnnnnnnnnnnnnnnnnnnnnnnnnnnnnnnnnnnnnnnnnnnnnnnnnnnnnnnnnnnnnnnnnnnnnnnnnnnnnnnnnnnnnnnnnnnnnnnnnnnnnnnnnnnnnnnnnnnnnnnnnnnnnnnnnnnnnnnnnnnnnnnnnnnnnnnnnnnnnnnnnnnnnnnnnnnnnnnnnnnnnnnnntctgatgattcaggtgctcagtttctaatacctcagtctcagtctggtgtggctagagaatccattgcagaggctgctgattctgttgaaggagctgaaaattcaaattcaggggccccatcactgaacctgaatgaaccatctagcgatgattccctagcacagtttgagagaaactttgccaaagctgtaccacggccgagtcaatttggtataatcataccttcagaagaatcagatgctaaaatgatgtctgaaaatcctgtggttgaacagcaacaggccagtgaaaagannnnnnnnnnnnnnnnnnnnnnnnnnnnnnnnAACATCATGAATTCAGTTGAAAaGACTCCAGCTAAAGGTAATTTGAAaGCcAcTaCCACCAATAGAATGCAAAGTaCTAAGAAGCAGCTGGGAAGTGATGCTGCCATGGCACGTCGTGTTAGTTGGGAGGCTCCCAAGCCCGCGCCCCCcAATGATGTTAAGCATGATCCAGCTGTGCCAtCGTCcACCAGCACTGCTGGAGCTGTTGCAGATAGTGCATCTGCAGCTGCTAAcTCGGAGAaCAGAGaTtTTTTtGTtgATATCAATGACCGCTtCCCcCCTGataTTCTTtCCGATTTCTTTGCAAAggcgaatgatgcagcacagtcatcaactccttttaatgatcctattcttagcttgaacatgccaaactatgagcctaagactggtcattcttcagaatcttgcaaaggatgagttcccaagcaagagtaatgaccaacaaggcctnnnnnnnnnnnnnnnnnnnnnnnnnnnnnnnnnnnnnnnnnnnnnnnnnnnnnnnnnnnnnnnnnnnnnnnnnnnnnnnnnnnnnnnnnnnnnnnnnnnnnnnnnnnnnnnnnnnnnnnnnnnnnnnnnnnnnnnnnnnnnnnnnnnnnnnnnnncacatattgaccatctcccaaagatggagaggagtgtgaagcatttcaagttgacaatccatatcaacctgtggcagacaatacgaanctgcctgctnnnnnnTTCAGGAACCaaaGtttGAAGaggacagaactgccgcacaagtcatggatgcttctcttcgagattctgattttgaacacttgcAgaTtATCAAGAATGAaGatcTTGAGgAGCTTAGGGAACTTGGTTCTGGtACTTTtGGAACtGTtTACCATGGgAAaTGGAGAGGAACTGATGTGGCTAtcAAGCGcATCAAGAAAAGCTGTTTtACAGGaCGATCaTCTGAGCAAGAAAGgCTAGGCACAAGAATTCTGGCGAGAAGCTGAGATTCTGTCAAAGCTTCATCACCCAAACGTCGTAGCGTTCTATGGTGTGGTGAAGGACGGGCCGGgcGGTACCCTGGCGACTCTGACTGAGTTCATGGTTAATGGTTCTCTTCGGCATGTCTTGCAGCGgAAGgACAAGTCCTGATCTCCGcAAGCGGCTGATCATAGCGATGGATGCGGCgTTCGGGATGGAGTATCTGCACTCGAAGAACATTGTGCATTTCGACCTGAAGTGCGATAACCTGCTGGTCAACCTCAGGGACCACGCACGCCCTAtCTGCAAaGTAaG
>5DL_HC_COG0004  Bradi1g00620.1 1..290 totalreads=9
ATGTCTTCCCCAAGCAAGcGcAGGGAgATGGATCTgATGAAGTtGATGATgAGtGATTACAAGGTGGAtATGaTcAAcAAtGGGAttGCAaGAGTTCTtCgtccacttccatgcacccaacgatAGgTATTTACCAGGGTGGTGtGTGGAaGGTGAGGGTTGAACTCACAGAAGCTTACCCCTAcAAATCCCcTTCCATTGGCTTCACCAACAAGATCTATCACCCcAATGTCGATGAGATGTCCGGTtCTGTCTGCTTGgATGTgATCAACCAGACCTGGAGCCCAaTgTT
>5DL_LC_COG5005  Bradi1g00710.1 577..624,1210..1312,1822..1890 totalreads=6
GTGgCGCCGGAGATAAaGTCCATGTTCTtCATCAGCCAGGCCATGAACnnnnnnnnnnnnnnnnnnnnnnnnnnnnnnnnnnnnnnnnnnnnnnnnnnnnnnnnnnnnnnnnnnnnnnnnnnnnnnnnnnnnnnnnnnnnnnnnnnnnnnnnnnnnnnnnnnnnnnnnnnnnnnnnnnnnnnnnnnnnnnnnnnnnnnnnnnnnnnnnnnnnnnnnnnnnnnnnnnnnnnnnnnnnnnnnnnnnnnnnnnnnnnnnnnnnnnnnnnnnnnnnnnnnnnnnnnnnnnnnnnnnnnnnnnnnnnnnnnnnnnnnnnnnnnnnnnnnnnnnnnnnnnnnnnnnnnnnnnnnnnnnnnnnnnnnnnnnnnnnnnnnnnnnnnnnnnnnnnnnnnnnnnnnnnnnnnnnnnnnnnnnnnnnnnnnnnnnnnnnnnnnnnnnnnnnnnnnnnnnnnnnnnnnnnnnnnnnnnnnnnnnnnnnnnnnnnnnnnnnnnnnnnnnnnnnnnnnnnnnnnnnnnnnnnnnnnnnnnnnnnnnnnnnnnnnnnnnnnnnnnnnnnnnnnnnnnnnnnnnnnnnnnnnnnnnnnnnnnnnnnnnnnnnnnnnnnnnnnnnnnnnnnnnnnnnnnnnnnnnnnnnnagggagatgttggaggccttgcagcaggtggatttgaggtttctgacgcaccagcagaagctagcgttttggttgaacatttacaacacctgcatcatgcacgnnnnnnnnnnnnnnnnnnnnnnnnnnnnnnnnnnnnnnnnnnnnnnnnnnnnnnnnnnnnnnnnnnnnnnnnnnnnnnnnnnnnnnnnnnnnnnnnnnnnnnnnnnnnnnnnnnnnnnnnnnnnnnnnnnnnnnnnnnnnnnnnnnnnnnnnnnnnnnnnnnnnnnnnnnnnnnnnnnnnnnnnnnnnnnnnnnnnnnnnnnnnnnnnnnnnnnnnnnnnnnnnnnnnnnnnnnnnnnnnnnnnnnnnnnnnnnnnnnnnnnnnnnnnnnnnnnnnnnnnnnnnnnnnnnnnnnnnnnnnnnnnnnnnnnnnnnnnnnnnnnnnnnnnnnnnnnnnnnnnnnnnnnnnnnnnnnnnnnnnnnnnnnnnnnnnnnnnnnnnnnnnnnnnnnnnnnnnnnnnnnnnnnnnnnnnnnnnnnnnnnnnnnnnnnnnnnnnnnnnnnnnnnnnnnnnnnnnnnnnnnnnnnnnnnnnnnnnnnnnnnnnnnnnnnnnnnnnnnnnnnnnnnnnncctcaaggttgaagacgtcgtggaggtgatcccatatgattatgagtttcagtacctgttgcccatgtga
>5DL_HC_COG0005  Bradi1g00750.1 510..631,1061..1355 totalreads=3
gcttgcaaccagtgtggagtccacccacccgtacgagaagctgctgagcaatgggcaagtgtttattcggtctacacggttgctcgagaggagatccaagaagcggaatgttcctcaggcatcaannnnnnnnnnnnnnnnnnnnnnnnnnnnnnnnnnnnnnnnnnnnnnnnnnnnnnnnnnnnnnnnnnnnnnnnnnnnnnnnnnnnnnnnnnnnnnnnnnnnnnnnnnnnnnnnnnnnnnnnnnnnnnnnnnnnnnnnnnnnnnnnnnnnnnnnnnnnnnnnnnnnnnnnnnnnnnnnnnnnnnnnnnnnnnnnnnnnnnnnnnnnnnnnnnnnnnnnnnnnnnnnnnnnnnnnnnnnnnnnnnnnnnnnnnnnnnnnnnnnnnnnnnnnnnnnnnnnnnnnnnnnnnnnnnnnnnnnnnnnnnnnnnnnnnnnnnnnnnnnnnnnnnnnnnnnnnnnnnnnnnnnnnnnnnnnnnnnnnnnnnnnnnnnnnnnnnnnnnnnnnnnnnnnnnnnnnnnnnnnnnnnnnnnnnnnnnnnnnnnnnnnnnnnnacggatgctgnggttgatgaaaaccttcgagaaattcaatccaagcaagggatgcaggttccccacgtatgcgtactggtggatacgccaagcgatcaaaaagtctatcttcaagcattcgagactgattcggttgccggagagtgtgtatgcacgtctgaaaaaggtggggaaagcaaggctggagtgcatcttagaaggggagcagcctactaaccaaaatgtagctaggcgtgcgggcatcacgatcgagaagctggcgaaactcaaagcgaagaccagaaagccacgatc
>5DL_HC_COG0006  Bradi1g00847.1 408..866,916..1221,1258..1344 totalreads=17
gattctgaagataaacttgcctgctggggcacatcccactgccattgcttactcagaagggtCaTCAtCcGTTGTtgTGGCaGCACAGGCGCtgTTAGGCTCGTCgCTCTacATGTaTGCGGATGTtGgTGCTCCtCCAaCtGGtGGAAaCAAaCAGCAGGgCAAgCTTTCTCCtCCTGaGATCAAgTGGGACcAcAagAaGATTCAcGGCAAGgAaTCGgTGCTGAaCCTTGCGgCAGCtCGtGCAaCTCATGGgACTGGTGATGGGAGCACAaTAGtGATTtCTtGTTtGcaGCAACtGATATCAAAATaTGGCATGGAAGGAGTGGCAAAGAGTTGGGAACAGTTGACACTAATCAGTTGAAAAACAaCATGGCTGACATATCCCCAAATGGCCGCTTCATtGCtGCTGCAGCTTtCaCTGCtGATGTCAAGGTTGGtAGAgTgTtcTTTGtAAnnnnnnnnnnnnnnnnnnnnnnnnnnnnnnnnnnnnnnnnnnnnnnnnnAGAGTGCTGTCACtAGTTtGTGTTtCAcTCCGGaTTCTGAGAAGATTATTACTGCgTCgAAAGATGGtACCATCcGgGTATGGAATATCAATGgTAAGGTATCACCTTGAtGAGgATCCcAAAACCTTGAGAgTTTTgCCAgTCCctCTGCATGATTCAAAAGGcTCtAcTtGCCTGTATGAACACATGGGCATCTCCCCAGATGGTAAAGTTCTGGCTGTGACAAGTGGATCGACGTTGCAATGGCtatgtgcagaaactggtgtggttttggatacagccgagaaggcccatgaaggtgtgtannnnnnnnnnnnnnnnnnnnnnnnnnnnnnnnnnnnGGTGGTGCTCCTGCGTTCATTCTGGCGACTTGTGGGGATGACAAAAaGGTGAAACTGTGGTTAGCTCCGGAGGTGAGCTCGACATGA
>5DL_HC_COG0007  Bradi1g00887.1 45..101,214..563,565..856,873..931,964..1999,2001..2869,2991..3225 totalreads=73
gtgctcgacgccaccgtcgccgcctctacggcaccggatctaaggaggaggtaannnnnnnnnnnnnnnnnnnnnnnnnnnnnnnnnnnnnnnnnnnnnnnnnnnnnnnnnnnnnnnnnnnnnnnnnnnnnnnnnnnnnnnnnnnnnnnnnnnnnnnnnnnnnnnnGTACTTGaaaGTGTTATCAAgtacaggtggaacgcattgccggttgaacaacgtgacggcataaagaattacatatctgatgtgattgttCAGCTCTCAAGTAATGAGGTTtCCTTTCGACAAGAGAGGCTTTATGTTAATAAGCTCAACATTATATTGGTGcaGGTTCTGAAGCATGAgTGGCCAGCCAGGTGGaCaTCCttcATtCCtGACCTtGTTgCAGCaGCAAagAgcAGtgaaaccntatgtgaaaactgcatggctatactgAGCTTTtAAGTGAaGAAATTTTtGATTTTTCAAgAGGtGAAaTgACacAaCagAaGattaaagaactcaagtcctcactnAACAGTGAATTTCGACTCATCCACGAGCTGTGTTTGTATGTCCTATCTGCAACaCAAAGTTCTGAGCTGATCCGTGCTACATTGGCTACgcTTCATGCTTTCTTATCATGGATTCCTGTTGGATTCATCTTTGAGTCACCATTgCTGGAGACGCTGCTGAaGTTCTTCCtATGGCTGCCTATCGgAACcTTaCACTTCagTGTCTGACAGAGGTTGCTGCTCTTCAGTTCGGTGATTTTTATAACGTGCAGTATGTGAAGATGTACACATTTTTCATGTTGCAGCTGCAGGnnnnnnnnnnnnnnnntcctggaacaattcccaatgcgtatgctaatggttccaatgaagacaagcattcatacnnnnnnnnnnnnnnnnnnnnnnnnnnnnnnnnagaatcatatacgcatactggaggcatctgcagaaaatagagctgcattacttgttggtctcgagtacctcattggaaatatcatatgttgatgacActGaagttttcaaGGTtgTTtGGATTACtGGAATGTATTtGTCTTGGAGctttttgaagcacaCAATcAAatGgAGCcTGCAatACcAGCTGTAAGCATGATtGGGCTTcAggcccagatGAtTCctgGAGTtgatggtactggtacagctgttcaccaaaggaggcagctttatgcaagtccactatcaaagttacgaatgttgatgatttgtcggatggcaaagcctgaagaggtattgattgtggaagatgaaaatggcaatattgtacgggaaacaatgaaggataatgatgtccttgtccaataTActAGATCaTGAGGGAAACACTGATCTACTTGTCCcATCTTGATCaTGaGGATACAGAGCAACAGgtATGTTGAAGaaattgACTAAGCAATTGAATGGAGAAGACTGGAGTTGGAATAACCTCAATACTCTATGCTgggCTATTGGATCAATATCTGGTTCTATGGTGGAGGAACAggagaacagattcttggtgatggttattcgtgatttgctaaatctctgtgaaatcacgaaggggaaagacaacaaagctgttattgcgagtaacaTcAggTATGtGGTcGGaCAGTACCcAAGATTtCTcAGGGCTCATtGGAAgTTTCTGAAgACaGTaGTcAACAAaTTaTTtGaGTTCATgcaTgAGATGCATCCtGGAGTTgCAGGATATGGCGTGTGATACaTTCcTGAAAaTTGTTCAGAAaTGCAAGCGCAAGTTtGTGACaCaacAGGTGGgCGAGAaCGAACCATTTGTTtCTGAACTGCTCACCAACCTTGCTACGACAATTCTTGATCTTGAGCCGCATCAGATTCATACGTTTtATGAATCGGTaTggtcacatgattcaagctgAAtCTGaTAATACTAAgAGGgAtGAATACCtgAAgaGATtGATGAGCcTTCCTAaTCnGAAaTGGgCaGAAaTAATTGGACAGGCAGGCCAAAGCATTGATATCCTGAAGAACCAAGATGTTATCAGATCTGTTCTTAACATCTTGCAGACAAACACAAGTGTTGCGACTTCGCTTGGACCACAcTTTTTCCCACAAATTTCACTGATCTTCCTCGACATGCTGACAGTTTAtCAGAATGTACAGCGAGCTTGTATCAAGCACTATTGCTgAAGGGGGgCCTTATGCCTCAAAGTCGTCATTTGTAAAACtCTTGagatctatcaagagggaaacattgaaattgattgaGACaTTTGTGGACAAAGCtGAAGACcTACCgCACCTTGGGAAGCAGTTtGTtCCTCCAATGATGGATCCTaTTCTTggtgattatgctagaaatgtgcctgatgcaagggaatctgaagtcctgtccctttttGCaTTTATaCtgAAGgTACAAaGCTGAAATGCTTGATGATGtGCCTCGtAtATtCgAggCTGTTTTCcaGtGTaCcCttAgaTgaTTACtAAAAACTTCGAAGATTATCCTGAGCACCGCCTCAAGTTTTTCTCTCTACTTCGTGCTATCGGCACCCATTGCTTCAAAGCTTTAATtCAGCTTTCCAGCcAGCAATTGAAGCTTGTgATtGATTCgaTtAAcTGGGCATTTAGACATACAGAGagAAACATTGCcGAGACTGGtCTTAGTCTtTTGTtGGAAATTCTGAAGAAttttcAGGcttcagaattcacgaatcagttctacaaaacntattttttgactatagagcaggagatttttgcagttctcacagattcatttcataagcctggcTTCAAaCTtCaTgTTTTGGtGCtACAaCACTTGTTTtgTGTGGTaTGnnnnnnnnnnnnnnnnnnnnnnnnnnnnnnnnnnnnnnnnnnnnnnnnnnnnnnnnnnnnnnnnnnnnnnnnnnnnnnnnnnnnnnnnnnnnnnnnnnnnnnnnnnnnnnnnnnnnnnnnnTGCGCAGGTGACCAAGTTtGTTGATGGGCTCCTTGGTTCGAGACATGACCTCCCAAGCTTCAAAAACCATATCAGGGACTTCCTGGTGCAATCAAAGGaGTTCTCagCcCAGGTaacaaggatctgtatgcggaagaggctgcggtacaaagagaaaaggaaaggcaacggatgcttgccatcccagggctgattgccccaagcgaattgcaagatgagatggtagactcatag
>5DL_HC_COG0008  Bradi1g00990.1 131..197,407..826,911..1141,1205..1394 totalreads=24
gtggtcagagcatttgccgatgtctccagttgaaggttgcccgactgtatttcaagctatctgcagnnnnnnnnnnnnnnnnnnnnnnnnnnnnnnnnnnnnnnnnnnnnnnnnnnnnnnnnnnnnnnnnnnnnnnnnnnnnnnnnnnnnnnnnnnnnnnnnnnnnnnnnnnnnnnnnnnnnnnnnnnnnnnnnnnnnnnnnnnnnnnnnnnnnnnnnnnnnnnnnnnnnnnnnnnnnnnnnnnnnnnnnnnnnnnnnnnnnnnnnnnnnnnnnnTTCgTTgTCGgATGGtGCCCTTCAGGAaGgTTCtCcAAGAaTTtCAGAGTCTGCTAtACAGATCTCTAGGTGTCGTGTTGCTGAGTATCTGAATGCGCATACaGGCTATGACCTACTACCAgATTCTGGAaaGGTcATTGCTCTGGACATTAATTTACCTGTGAAGCAATCTTTCCATATTCTCCATGAACAGGGggaTtCctGTggCTccTcTgTGGGATtCATTCAGGGgTCAGTTtgTTGGCCTTcTgAGCCcaCTGGATTTtATACTtATaTtGaGAGagctggaaacgcatggctcaaacctgacagaggaacagcttgaaacacacactatatctgcgtggaaagaggctaagcggcaaacttatggaagaaatgacggacaacttagatcaaatcagcatctagtgcatgtannnnnnnnnnnnnnnnnnnnnnnnnnnnnnnnnnnnnnnnnnnnnnnnnnnnnnnnnnnnnnnnnnnnnnnnnnnnnnnnnnnnCAGATGGATCgTTTCCgCAGCTGTTGCATCTTGCAtCCCTTtCAGGAATtTTGAAAtgTATCTGTAGATACTtCAAGAACTCCACTGGTAGTTTACCGATtCTAAaCcAACCAGTATGCTcAATTCCGcTGGGTACATGGGTtCCAAAAaTTGGTGAACCAAaTGGTCATCCATTGGCTATGTTGCGGCCTAATACATCTCTTAGCTCTGCCcTTAAcTTGTTGGTTCAAGnnnnnnnnnnnnnnnnnnnnnnnnnnnnnnnnnnnnnnnnnnnnnnnnnnnnnnnnnnnnnnngtgacatcacaGCTCTagcaaaagacaaggTCTACACcCATATTCGCCTAGATGAGaTGACCATtCATCAGGccTTGCAGCTTGGgCAAGACGCGAATTCACCTTTCGGACTTTTCAACGGTCAAAGATGCCAGATGTGTCTCCGGTCTGACCcTTTGCTGAAGGTTATGGAGAGGTTGGCTAATCCTGG
>5DL_HC_COG0009  Bradi1g01007.1 168..391,484..706,978..1109,1113..1169,1171..1347,1376..1436,1626..1879 totalreads=14
caatgaCCTtgCgaGGgAacTTGGgggcTAtAAGCAtGtGctGgTtAAGCAtGaTATtAAAGTTGTtGAcGAaGAAacAAAaGAtGCTCTTgAAaatCTTCCtAGGGgAaCTgCCCCTGGtgATTCTGGATGctATTGTTGTtGGTTTGGATAtGcTGATAAAGaGATTcGGAgATACCAAAgcAAAGCAaCGtCtGTGTCTAAtCACCGacgCACAACATCnnnnnnnnnnnnnnnnnnnnnnnnnnnnnnnnnnnnnnnnnnnnnnnnnnnnnnnnnnnnnnnnnnnnnnnnnnnnnnnnnnnnnnnnnnnngttttcagggaatactggagttcaacacaattctgtaatggatgaaaatgaccggttatatatcacttcagagataggtcggtggcaaaggtagtccaggttgactaccccgacagcactctaggtgctctcaagacaagaaatgtactcccagttactatcttcaggggagacctggaagtgagctccacttttaaaatcaaggtgagatgttttaaaaaannnnnnnnnnnnnnnnnnnnnnnnnnnnnnnnnnnnnnnnnnnnnnnnnnnnnnnnnnnnnnnnnnnnnnnnnnnnnnnnnnnnnnnnnnnnnnnnnnnnnnnnnnnnnnnnnnnnnnnnnnnnnnnnnnnnnnnnnnnnnnnnnnnnnnnnnnnnnnnnnnnnnnnnnnnnnnnnnnnnnnnnnnnnnnnnnnnnnnnnnnnnnnnnnnnnnnnnnnnnnnnnnnnnnnnnnnnnnnnnnnnnnnnnnnnnnnnnnnnnnnnnnnnnnnnCtATTTtaTGAAaGATGTGAACtCCTTTgTACCTgAACCGGGAAacacAAAaGCAATtGTTGCAGTctCTGCCTtAGCTAGAGCAATGCAAGAAATGAAcAAGGTtGCAATTCTGCGATGTGTgTGGAGgCAnnnCAAGcGAATGTtGCTTTTGGtGTATtGACACCAAACATCTCATCAGTGAAcaatgtnCCAGATTCCTTTaCTTCAATATACTgCCTTTtGcTGAGgaCATCAGaGAcTTtCcATTtCGcTCCTTCAGCAGCcTgCcACcATcATCACAgCCTACTGAAGAACAGCAGgAAgCGGCAGATAaCCtAGTGAAGATGTTAGACCTTGCaCCACcTGGAAgggAAGAGATCCTCAggnnnnnnnnnnnnnnnnnnnnnnnnnnnnagaggttctACAGCTACCTTGatctgaagtcaaagcagccagATGCaaaTccaccaccgctnnnnnnnnnnnnnnnnnnnnnnnnnnnnnnnnnnnnnnnnnnnnnnnnnnnnnnnnnnnnnnnnnnnnnnnnnnnnnnnnnnnnnnnnnnnnnnnnnnnnnnnnnnnnnnnnnnnnnnnnnnnnnnnnnnnnnnnnnnnnnnnnnnnnnnnnnnnnnnnnnnnnnnnnnnnnnnnnnnnnnnnnnnnnnAGAGAAGGCTAGGgCgATAGAGgTacTgTTtCCTTCaaCAGAGAAGGTTGGGAAGATtGGAGATgTAAATCCTGTTAAaGATTTtGAAGCcATGCTggCAGAGAGATCtAGCTCAATATGGGTTCAGAAGGCAATTGAAGAGATGAaGAAGTACACgaccAATTTGgTAcAgAATTCTCTtCAAGGAGATTATTACgAAAaGGCACTtGAGTGTtTtGTTGctCTgCGGAAGgCCTGTAtAATcGAACaGGtAAC
>5DL_HC_COG0010  Bradi1g01090.1 173..278,312..903,905..1052 totalreads=11
acataatattttgtaggtcaacgaacctggactcatggactccggatcagctaaagatgatggcttttggaggcaacaatcgtgcacatgctttctttaaacagcannnnnnnnnnnnnnnnnnnnnnnnnnnnnnnnngtacacatccagggctgctgaattgtacaggcagatactgcaaaggaagttgctaagagctcaccgtcAAcGtCTtGCCaTCATcccctGTtGCAgcGTCtCaGCCaCcgAATCCgACcGAcGAcTtCCcTGATTtCAAGCTTGCTGATGCACCAGAaGAGACTaCCAaCGGgAaGCATGAACCTCTtGTCGCCAATCCGCCAAAaGAGCCTGCCCAGGCTCCAAAAGCCCCTACAcACCCcACTTATGTCAGTTCTGTAAaGAAGCCCCTtGGTGCAAaGAAGCTTGGCGCCAAGACTGGAGGCCTTGGTGtAAAAAAGCTAACTACGaaGTCAAATGAAAGCCTGTATGATCAGAAACCTGAAGAGCCAAAACCTGCTTTACCAACAATGACGACTACTACTTCAGCTGCAAAAAGTGGCCCATcctcacattcgcgttttcagtatgtggagaatgagccatcaacagagtcaaaaactggaggaggcaacaaaactggccatgtagcagcaccaaaaacctcAgACTTCTTtCatGAgTATGGAaTGGATAATGGcTTCcAAaGgAAAgCcGgcACAGCTGCCTCAAaGnCAGATAGaGGAAACTGATGAAGCAAGGAAGAAaTTTtCGAACGCGAAAGCAATTTCATCATCACaGtATTTtGGTAACACAGACAGAGAaCAAAaGGAGGCtCAGTTATCTCTTCAAAAgTTTtCGGTGTGTACTTGATcTCAATTTAAG
>5DL_HC_COG0011  Bradi1g01130.1 322..380,437..508,734..1112 totalreads=3
ttcagaaaggtggatcctgacaggtgggaatttgcaaatgagggattcttgcgagggcannnnnnnnnnnnnnnnnnnnnnnnnnnnnnnnnnnnnnnnnnnnnnnnnnnnnnnntgtccacagcaagcaaccccagcagcagcatcagcagcaaccccagttgcagaatgctccaatgccttacttgtgtagnnnnnnnnnnnnnnnnnnnnnnnnnnnnnnnnnnnnnnnnnnnnnnnnnnnnnnnnnnnnnnnnnnnnnnnnnnnnnnnnnnnnnnnnnnnnnnnnnnnnnnnnnnnnnnnnnnnnnnnnnnnnnnnnnnnnnnnnnnnnnnnnnnnnnnnnnnnnnnnnnnnnnnnnnnnnnnnnnnnnnnnnnnnnnnnnnnnnnnnnnnnnnnnnnnnnnnnnnnnnnnnnnaacgaaaacagcaaaaGAAGaatagTAgctgccaacaagaaaaggaggctaccTAAGCAAgatgATGGCCTGAActcTGaaaGtgcGttgtTGGATGGCCAGATAATCAAGTAtcaGCCtatGATCAACGAAGCAGCCaaaGCAATGCTGAGGAAGATCCTGCAGCaggATAcctcccacACAGAtttGAATCCATgggCAATTCAGATAAtttGCTCCTGGAGAACTGTATGCCAAGTGCTCaaaCttttGACAGCTCTTCATCAAcccGGAATTCTGCAGTCAcccTTGCAGAGGTcccAGGCAACTCAGGCATGCCATATATGcccACGAGCTCTgggCtttCAGCAAtttGTTCATCGTCAACtcccccTGAGAT
>5DL_HC_COG0012  Bradi1g01200.1 8..178,433..1208,1493..1636,1732..2068 totalreads=21
CGaCGCcGCCGgCGGGgAAGCGGCCGGCGaCGGGCGGgCGGGAGGGcgACCAGATGgTGAtCACcCcGcTCGGCgCCGGCAGCGAGGTCGGCCGCTCCtGCGTCcACATGACgTtCAAGGGgCGCACaGtCCtCTTCGACTGCGGCATCCAccccGCGTActccggcatggnnnnnnnnnnnnnnnnnnnnnnnnnnnnnnnnnnnnnnnnnnnnnnnnnnnnnnnnnnnnnnnnnnnnnnnnnnnnnnnnnnnnnnnnnnnnnnnnnnnnnnnnnnnnnnnnnnnnnnnnnnnnnnnnnnnnnnnnnnnnnnnnnnnnnnnnnnnnnnnnnnnnnnnnnnnnnnnnnnnnnnnnnnnnnnnnnnnnnnnnnnnnnnnnnnnnnnnnnnnnnnnnnnnnnnnnnnnnnnnnnnnnnnnnnnnnnngcaGGTCATAGAgTTCCACCagACgTtGGAAGTTAATGGCATACGCTTCTGGTGCTATACTGCaGGCCATGTACTTGGaGCTGCCATGTTCATGGTGGATATTGCTGGcGTtCGCATTCTTTACACTGGTGACTACTCCCGTGAAGAAGAcaGgCACCTgAAAGCTGCTGAGATcccccAGTTCTCCCcTGATATTTGCATTATCGAGTCAACTTACGGTGTGCAGCAaCACCAACCCCGCcATGTCAGAGAGAAGCGCTTCACTGATGCCATCCACAACACtGTTtCtCAAGGGGgCCTGTTCTtATCCCGgCAtttGCTCTTGGTaGAGCACAGGagCTGTtGCTTATCCTGgATGAGTATTGGTctAACcACCcAGAGCTCCATAAGATTCCAATCTATTAcGCcTCCCCtCTTGcGAAGAAGTGtATGGCTGTCTACCAGACATACATAAACTCcATGAATGAAAGGATtaGgAACcAGTTTGCACAaTCCAATCCTTCCATTTCaGgCATATTGAgCCTTTgAATagCAtaGACAACTTCCATGATGtGGgTCCGTCaGTGGTGATGGCAAGTCCAGGTAGtcTCCAAAGTGGCCTCTCCAGGCAGCTCTTTGaCAAGTGGTGCACAGATAAGAaGAACgCATGcGtcATTtcAGGTTTtGCTGTagAaGGCTCCCTtGtgAaGACCATtATCAACGagCcAaGAGAAGTGAcGTTagcAAaTGGGCTCActgactcctcttcatatgcagatcttctacatctccttttcnnnnnnnnnnnnnnnnnnnnnnnnnnnnnnnnnnnnnnnnnnnnnnnnnnnnnnnnnnnnnnnnnnnnnnnnnnnnnnnnnnnnnnnnnnnnnnnnnnnnnnnnnnnnnnnnnnnnnnnnnnnnnnnnnnnnnnnnnnnnnnnnnnnnnnnnnnnnnnnnnnnnnnnnnnnnnnnnnnnnnnnnnnnnnnnnnnnnnnnnnnnnnnnnnnnnnnnnnnnnnnnnnnnnnnnnnnnnnnnnnnnnnnnnnnnnnnnnnnnnnnnnnnnnnnnnnnnnnnnnnnnnatcagatcatggcccctgaggatctccgtgtgtacacacagttatctactactaacattactcagcggatctcgtcccgattctggtcttttgaagtcatcaagtacaggctgaagcagatatacgagagtgtggaatcatnnnnnnnnnnnnnnnnnnnnnnnnnnnnnnnnnnnnnnnnnnnnnnnnnnnnnnnnnnnnnnnnnnnnnnnnnnnnnnnnnnnnnnnnnnnnnnngatcccataagcgacatggtgtccgactcggtggtggccatgatcttgaacattggccgtgagggtccaaaggttgTTCCGatCgAAGAaGcggGaaGACggaaGAaGAAACagAgAAGgTggCgcggAAGGTggTgTActCTCTgATGGtaTCaCTCTTCGgcGAcgTTAAAgTTGCAGAGGAAGGGAAGCTTGTtAtaatcctGTGgAtGGAGACGTcGcgCAcTtggacgggaggAGTGGTGATgtcGAGTGTGaaaaTGCTGcactgaaagaaagggTCAGCACTGCattCCGCCGGATACAgggCGCGGTgaGACCAATcccActttCGGCAtcct
>5DL_HC_COG0013  Bradi1g01227.1 337..795 totalreads=2
ctggtttatcagggaccgatatcatcaaccatcaagaaagtgaagcttctgtccctgtccacctgctgcctctccgtgtcgctaggccctgtcataacattcatgacttcacccgacatGAaTgTgATCcTcAAGGGAGgTgtCGcaTCcACcGTGAtcTTCCtCaGTGCCACcacAACcGCAgCCcTGCACTGGTtcGTGAGCCCgTACATCcAcAAacTGAGGTGgCgACAGGgTTCAGacAGCTTCGAGGCAGAGaTAATGTCgTGGCTGGCTacACCccTGAAgAaGACgATCAAGTTTGCTGaCATCAGGCCTGCGGAgaCcAACcGaCCTTTcgtcACCTTcAGGgCtAatGGgAgCTTctACTTcGTCGAcGCCGAtCACTtCTccaacaaggccttgctggagaggctcacgcctaagctccctaacgagtcCGCGTtcaagaacttgtga
>5DL_LC_COG5006  Bradi1g01250.1 575..1233,1315..2397,2507..2962 totalreads=23
agtttggagattggctaaagaaatgtgatgatgcttctggaaagcatcaagctgttctgtccatagtcggtttcggtggcattggaaagaccaccattgcaacggcattgtaccgagacttcagaaatgaatttgactaccgggcgtcagtcaccgtgtctcagaactatgacaaatatgaagttcttagagatattcttggtcaaatgaagccacaggacagcgagcgcgagcagcaaggcagcagcaaaggggatttggAGgaaagaagcCTagCTACAGATATTaaaaGCTCAGTGAAGAGAGTTCTccctctgatcttcggccaaaggcagcagggcaatgatggcagctctaaatggacacagaacaagatagaaacaatgaaccgtgatcaactcgttgaagaactggaagggcgactcaatggaaagaGGTATgTcctcttgattgacgatatatggtccgtagaaacatggagaccattagaaattggttgccacatgataatcaaaggacagtaGAGTAaTaGTgaCTACAAGATTTCAAGCTGTTGgTGCggCaTGCTCtGaaagagatggaactgattatgtgcatacagttaatgttctaagtgatgcccactccaaaaGCCTAtttCATCAgAgtgtttctgaannnnnnnnnnnnnnnnnnnnnnnnnnnnnnnnnnnnnnnnnnnnnnnnnnnnnnnnnnnnnnnnnnnnnnnnnnnnnnnnnGCTGGCcTTGTtGCcTCcAACCcAAgcAAaCcAaaTGgctACTGGagTACAGTTTGCAAGTCATTAcTgtcaGAGCAGGTgaCTCCgCTTACcTtGGAtggtGTCACAAGgATACTtGATTATtGCTAcAATGATTTgCCtGCAGACcTcAAgaCcTtgctcATTGTAtCtgAGCATAttccccaagggctcgaaaattagtaagaagcgtctgacccggcgatggatatcagaatgtttcgtcgctgagaagcaagggttgagtgcagaggaagtggcagaaacatacttcaatcagcttgtaagcaggaagataatacgtcctgtggatcacagcagcaatgggaaggtcaaaTCaTtcAAGGTtCATGACATGATCctGgAaTAcATCGTGTCCAAGTCAAGTGAAGAAAaaatcATtACTGTtGTTGGTGGCcActGGCTcATGCCggCaCCTAGCAAcAAaGTCCgTCGACTcTCCATGCAAAGCACTGGTTCCAAGCATGGAAATTCGaCGAAaGGCATgAacTtGTCTCAAGTgAgaTCACTgActGTgTTTGGAAGcAtGAAcAagCTGCCTTtCcATTCATTCAATAATGGgaTAATTCAAGTGctGgATCTcgAGGgTTGGAAGGgTTtGACacATAaCcATcTGAatgACATATGTaGgaTGCTTGTACTGAAGTATTTGAGCCTtcGAAGAACAGAGGTTGCcAaGATTCCTaCCAAGAtcGAGAAGCTTCAGTATCTAGAAACTCTTGACATcaGGGAgACgAaTGTtggTGTgcTGCCCAAaGCTTTCGGcAaGCTCCAACGGCTCCGCAGCATGcTtGGAGGgAGTAAgAaCCcAtgcAAGGCaTTgaagTTgCCTCAAGAgtgaacaaaaagaGcAAaTGAAagCaCTtCGtATACTGTCAGGGATtGAGATCACcGAGGGCTCAAcAggTGTAGCAAGCCTCCATCAGCtcACtGGGCTaaagaaaCTtgccatttacaggctgaacatagagacggatggacagacctccacacaATTGCGCTCCTCTATTgggTATCTCTGCAGCTGCGGCCTGCagactctggcannnnnnnnnnnnnnnnnnnnnnnnnnnnnnnnnnnnnnnnnnnnnnnnnnnnnnnnnnnnnnnnnnnnnnnnnnnnnnnnnnnnnnnnnnnnnnnnnnnnnnnnnnnnnggatcaagaatctcaaaactctatacaagctaaccctttcgataacagttctccgggctgatactttggagctcctctgcgacctacctAAAcTGTtCTgtCTcACcTtcTCacTCAaTGCaGCgAAGCAGcaCctAggaggtAaATAGAGGACATGCTTCaGGAAAaTAAAtGCctcGGTGgTGGGgAGATCGTtGTTCCACCTGGAGGTTTCGAGAaCCTgAAGCTGCTTCGCTtCTTtGcAaCTAtcGTGCCAAGGgTGACaTTtGCAGCGgAGGCAATGCCAGCACTGgAGAGGATCGATATGtGGTTCcAAGCCTTCGAAggggtttACGGCATCGACagACTTAAAaGTATCCaggAGGTGCATCTcAGCGTTGAcAaTCAAGCAGATGAAGCAACCagaTaCTTGGTTGGATATcTGAAGaacaaCacacagaagccaaaaataatcactga
>5DL_HC_COG0014  Bradi1g01270.1 160..224,266..425,515..675 totalreads=8
atgcatgtggaccacagcaccatcatcaTCCAGtaCCacGgaCggacctGgCCGTGCAAGTCAGTCCacttcnnnnnnnnnnnnnnnnnnnnnnnnnnnnnnnnnnnnnnnnngccacaaggtctcacgcctggtcctgcatccatgacgatcccgatgtggcattcctcaaggccgacgctcgggttccccctcggcatggcgctcctgctcctcgtcatctTCTcccTCAGCGGCATCTTCTCCTGCTGCTACCACTgggacaggctccgatcnnnnnnnnnnnnnnnnnnnnnnnnnnnnnnnnnnnnnnnnnnnnnnnnnnnnnnnnnnnnnnnnnnnnnnnnnnnnnnnnnnnnnnnnnGCAGAGCGAGAAAGCGGgAAaGGAGTGCGGGTTGCCCGTGATCATGCCCGGGGATAACATCGCGAAGTTCtACGCGAGGCCCTGCCCaCACGAGgCgtGTTtACCtGCAGCAGCAgcaGAGAAGGgccGaagTCGAGGTGCAAGTCAgaTGTTCAGTTTCGTGA
>5DL_HC_COG0015  Bradi1g01580.1 436..632,634..841,923..1368 totalreads=24
AGAACATGAtCACcGGTGCTGCTCAAATGGAtGGTGGTATtCTTGtCGTgTCAGcTCCTGATGGCCCcATGCCAcAAaCAAAGgAGCATATTCTTCTaGCtCGACAGGttggtgtgccatcatgtttgctcttgacaaagttgatgctgttgaagatgaagtagctactagaacttgtggagatggagctttcgnGAGCTCCTCAGTTtCTACAAGTTCCCAGGCGATGATATTCCTATCATCCGTGGATCTGCCTTGTCAGCCTTGAATGGAACAAATGAGGAGATTGGAAaGAATGCTATTTtGAAACTGATGGATGCTGTCGATTCTTACATCCCTGATCCTGTGAGGGTGCTTGATAAGTCTTtCTTGATGCCAATTGAAGgcATTTtCTCAATCcAGgnnnnnnnnnnnnnnnnnnnnnnnnnnnnnnnnnnnnnnnnnnnnnnnnnnnnnnnnnnnnnnnnnnnnnnnnnnnnnnnnnagagtggtcctgtgaagactacagttactggtgttgagatgttcaaaaagatgatggatcatggagaGGCTGGTGaCAaTGTTGGTCTtCTtCtCcGTGGtCTTAAGCGtGGtGAtgtcgagcgtggccAGGTGGTTtGCAAACCcGGTACTGTGAAGACCTaCAAAAAGTTTGAGGCGGAAATTTACGtCCTTACCAAGGATGAAGGTGGTCGCCACACTGCATTCTTCTCGAATTACAGCCCACAATTCTACTTCAGGACAGCTGATATCTGTGGGAAAATCGAGTTGCCTCCGGACGTGAAGATGGTTATGCCTGGTGACAACGTAACCGcAATCTTtGAGTTGATGTTGCCTGTTCCGCTCGaaccAGGTCTAAGaTTCGCGCTGAGGGAAGGAGGGAGGACCGTCGGCGCCGGAGTTGTCGCCAAaGTCATGAGCTAATAa
>5DL_HC_COG0016  Bradi1g01610.1 67..193,222..386 totalreads=13
gtgctcctgagcgcggcggtGGCGgAGGCGGCGGTGTTCAACGTcGgCGACCGCGGCGGCTGGTCCTTCAACACCAActCCTGGCCCACCGGCAAGCGCTTCAAGGCCGGcGACGTCCTAGGTaTTaCAnnnnnnnnnnnnnnnnnnnnnnnnnnnnGGCGGTGAGCGCGCGGggtACAAGGCctGCGCCAAGCCGGCCAAcGGCGCcAAGGTCTACAAGTCcGGCGCCGACCGcGTCACgCTCGCCcGCGGCACAAACTACTTCATCTGCagCaTccccggcCActGCcagTCCGGcATGAAGATCGCCGTCACcgCCGC
>5DL_HC_COG0017  Bradi1g01710.1 150..316,326..421 totalreads=5
GGTgcTtATATGtCGTAATGAAGCcGagAAGTGTTTGgTAGAGACTTCAATcAATTCTATCCGtAtaagcttgaaggttaagcaggcagatgaactggaaaatattcttgcaaagaagtttcttaggtttttgtcgatgagggCAGAggcattccaagtgttgaggannnnnnnnnTTCAGGGTtATGATaTTAGCTTCcTCATAaCAAaCTACcAcTGTGAGGAtATGCACAAGCATAAGCTCaTAGATTTCATTGTtCAGTTTATGGaGG
>5DL_HC_COG0019  Bradi1g01740.1 466..561,763..1208,1482..2167 totalreads=30
AGGTtGAGAAaCTGATCAAGGAATtgCcgACagCACCaTCtGATTcATCaaTGTtGAagaTcGTTCaGTtGATAAGGGaTACTCcGGCAATgATnnnnnnnnnnnnnnnnnnnnnnnnnnnnnnnnnnnnnnnnnnnnnnnnnnnnnnnnnnnnnnnnnnnnnnnnnnnnnnnnnnnnnnnnnnnnnnnnnnnnnnnnnnnnnnnnnnnnnnnnnnnnnnnnnnnnnnnnnnnnnnnnnnnnnnnnnnnnnnnnnnnnnnnnnnnnnnnnnnnnnnnnnnnnnnnnnnnnnnnnnggtctagaacatcgggacgcaaaagtaataTACAACTGCTTGCGcGCTTAtGCTGCCATTGACAACACATCTTCAGCTGAAGAGCTTTTCCGTACAACAGTGGTCTCCCcATTGATTCAGAAAATTGtCCCTCAAAACTATGCAAAAGCTGTTTCTGGGGTATCTTCTGATGACCTGGAGGATGACTATGAGCAGATAATGCAATGTGTAGAAAAAGaTTGCAAaTTTATTTtGGAAATATCTTCAtCAGCAAaCTCTGgACTtCAtATTTTTGATTTTCtGGCCAATTCAATACTCAAGgAAGTCcATTCTGCAATCAtgaagggaaaagcctggggcctgttctcctggaaaacctaaagacttcctgagaaactacaaagcgagCttaaagTttcTTgActttCttgtaGGcTAcTGtccttccaagtctgctataacaaagttnnnnnnnnnnnnnnnnnnnnnnnnnnnnnnnnnnnnnnnnnnnnnnnnnnnnnnnnnnnnnnnnnnnnnnnnnnnnnnnnnnnnnnnnnnnnnnnnnnnnnnnnnnnnnnnnnnnnnnnnnnnnnnnnnnnnnnnnnnnnnnnnnnnnnnnnnnnnnnnnnnnnnnnnnnnnnnnnnnnnnnnnnnnnnnnnnnnnnnnnnnnnnnnnnnnnnnnnnnnnnnnnnnnnnnnnnnnnnnnnnnnnnnnnnnnnnnnnnnnnnnnnnnnnnnnnnaaggtatacaacatggctttcttctggtctggctgcgcgtAAtGCTtCtGATGGGAGCaCgAGTTCtCCTgCAGATtCTGAgTGGGCACTCTCTGTtCCTGTGgAGGATTTCATAtAtgTAaTGCATGATGTAAATGCTGTAATtGGcGAGCtttCAGAATCAggcGACtttGTgggACGTGTGAATCAATTGCTAGCATCATGccccATTGAAGTACTTAcccTTGTGaaaCaaaGTATATTGCAAGCTGTTGAGCCtttGAAGGAGTTGTTGCCTAGCATAATGGATGTCATGATTggggTCATAGTTaaaaGGTCTAATGtAGGATCTGAAaCACCTGAAGGGAATAACGGCCACGTATAGGATGACCAATAAACTTCCTGTGAGGCATTCTCCGTATGTATCTGGGATTTTGCATCCACTTAaGGTGTTTCTTGAAGGAGATCATGTGCACTATTTATCAGAAGATGaTAAAaCTAaGCTGCGCCGTGGATCGACAGACAAGATCACGGCAACTTATTATGACATGGTATCTGAAGTAGTCAATgTggtcAAGgAAAACTGAATCTTCGTTGCAAAGACTGCGCCAAGGACAaCAAAaaCGAATAGGAGGTAGTACTGATGCCTCAGATAACATCATATCTGACACCGACAAGATCTGCATGCAGCTATTCCTTGATATTCAGG
>5DL_HC_COG0020  Bradi1g01770.1 130..213,304..448,454..544,588..643,653..840 totalreads=14
ctgcaggctgctcgAgctggaagtcaaattcaatggaaaggcctgtattccggattgggtggaaatcttgtcggtgttctcccgnnnnnnnnnnnnnnnnnnnnnnnnnnnnnnnnnnnnnnnnnnnnnnnnnnnnnnnnnnnnnnnnnnnnnnnnnnnnnnnnnnnnnnnnnnaCTGCAGgtGCtGTTGgaGGgTTGggTGCctCtcTCATTCGTGTCCCCAcaGaGgTGGtCAAaCAAaGgATgCAAaCtGGTCAATTCAGgaCTGCGCCTGatGCTGTtCGTCTCAtAGTtgccaaggaaggatttagaggtctttnnnnnGGTTATGGTTCATTTTTACTTCGAGATCTtCCGTTTGATGCCATtCAATTCTGCATATATGAGCAaCTTCGAATTGgTtACAAGCTTaTGGnnnnnnnnnnnnnnnnnnnnnnnnnnnnnnnnnnnnnnnnnnntttctgctaggtgcgattactggCgCtataacgacccccctcgatgttctgaagacaannnnnnnnnTTgCAGGGGCAAACAAAGCAATACTCTGGAATTGTAAGCTGTGCTAAGACcATCTTGAGaGAGGAAGGtCCCGGcGcctgcTTGCAGGGCATTGAGCCTcgaGTTCtGTGGATCGGCATCGGCGGATCCATATTCTtcGGCGTGCTGGAGAaGaCCAAGTCGGTgCTCGCTGAGAGGAGCAGCCGCAAG
>5DL_HC_COG0021  Bradi1g01800.1 108..155,390..1427,1556..1713 totalreads=39
gcaatgctttgcgcggagggggCTGGTGCTCCGCTGCCAGAGCggggCnnnnnnnnnnnnnnnnnnnnnnnnnnnnnnnnnnnnnnnnnnnnnnnnnnnnnnnnnnnnnnnnnnnnnnnnnnnnnnnnnnnnnnnnnnnnnnnnnnnnnnnnnnnnnnnnnnnnnnnnnnnnnnnnnnnnnnnnnnnnnnnnnnnnnnnnnnnnnnnnnnnnnnnnnnnnnnnnnnnnnnnnnnnnnnnnnnnnnnnnnnnnnnnnnnnnnnnnnnnnnnnnnnnnnnnnnnGGCCGGAGAGAAGGCGGTGAGCTGCGgCGCcCCcAAGGcGTcGgAAaTCAACGAGCTCGCcGTCATCAaGGAGCTCCATCtcAGGaCcatcGATGAGCTTGGACTaGaTagCTCcATtgTttCAGGTTtcTTGGACGAATTGGAGCAACTaCTTAAGGGTGTTGCTATGATGAAAGAGCTGACTCTTAGGACACGAGATTACCTTGtatCCTTTGGTGAATGCATGTCTACAAGAATATTTtCTGCATATTTGAATAAACTTGGGAAGAAGGCACGaCAGgTATGATGCttttgatcttggctttataaccactgacgatttcacaaatgccgatattctcgaagcaacTTATCCTGCTGTTGCAAaGAGGCTACATGGAGATTGGATTGATGACCcTGCTATTCCTgTAGTGACTGGTTTCCTTgggaacaGGgaTGGAAATCATGtGCGGTCACAACGTTAGGAAGGGgCGGCAGTGACTTGACCGcTACAaCCATTGGCAAAGCCTTGGGgTTAAgaGAAATCcAGGTTTGGAAGGATGTAGACGGTgtGTTGACGTGTGATCCAAATATTTATGCAAACGCGGTACCAGtACCTtACTTGACTTTTGATGAGgCGGCTGAACTTGCTTATTTtGGTGCACAGGTTTTGCATCCCCAATCcATGCGACCAGctAGGGAAGGTGGTATCCcAGTTCGAGTGAAGAACTCaTAtAACCGTCATGCACCTGGcACTGTGATCACTAAAACAaGAgAtatGCgcaGAGCATATTAACCAGCATTGtCCTGAAaTCAAATATtACCATGCTGGATATAGTGAGCACAaGGATGCTCGGACAGTATGGCTTTCtaGCaGGTCTTCTCtATATTTGAAGATTTGGGTATcTCTGTTGATTCTGTGGCTACTAGTGAAGTCAGCATATCATTGACACTGGATCCATCAAAaCTtTGGagtcgtgaattgatccagcaggagcttgataatgtagttgaagaacttgaaaagattgcggttgttcatctcctacagcacagatcnnnnnnnnnnnnnnnnnnnnnnnnnnnnnnnnnnnnnnnnnnnnnnnnnnnnnnnnnnnnnnnnnnnnnnnnnnnnnnnnnnnnnnnnnnnnnnnnnnnnnnnnnnnnnnnnnnnnnnnnnnnnnnnnccttggtggtcAATGACAGCGAGGCGAAGCAGTGCGTGCAAGcccTccacTCagcattcttcgagaacggtttcttgtcagaagtcgaggaagcggatcttgcacagaacagggtcccagtcctagtaagctctaatggtgctatcaatggaaactag
>5DL_LC_COG5007  Bradi1g01830.1 1..97,1622..1685,1764..1829 totalreads=3
atgtctcgctgcttcccgtttccgcccccaggatatgtcaagaccgcgcgccccgacgcccacctagcctcgcccctgctcgacaaggtggaaaaacannnnnnnnnnnnnnnnnnnnnnnnnnnnnnnnnnnnnnnnnnnnnnnnnnnnnnnnnnnnnnnnnnnnnnnnnnnnnnnnnnnnnnnnnnnnnnnnnnnnnnnnnnnnnnnnnnnnnnnnnnnnnnnnnnnnnnnnnnnnnnnnnnnnnnnnnnnnnnnnnnnnnnnnnnnnnnnnnnnnnnnnnnnnnnnnnnnnnnnnnnnnnnnnnnnnnnnnnnnnnnnnnnnnnnnnnnnnnnnnnnnnnnnnnnnnnnnnnnnnnnnnnnnnnnnnnnnnnnnnnnnnnnnnnnnnnnnnnnnnnnnnnnnnnnnnnnnnnnnnnnnnnnnnnnnnnnnnnnnnnnnnnnnnnnnnnnnnnnnnnnnnnnnnnnnnnnnnnnnnnnnnnnnnnnnnnnnnnnnnnnnnnnnnnnnnnnnnnnnnnnnnnnnnnnnnnnnnnnnnnnnnnnnnnnnnnnnnnnnnnnnnnnnnnnnnnnnnnnnnnnnnnnnnnnnnnnnnnnnnnnnnnnnnnnnnnnnnnnnnnnnnnnnnnnnnnnnnnnnnnnnnnnnnnnnnnnnnnnnnnnnnnnnnnnnnnnnnnnnnnnnnnnnnnnnnnnnnnnnnnnnnnnnnnnnnnnnnnnnnnnnnnnnnnnnnnnnnnnnnnnnnnnnnnnnnnnnnnnnnnnnnnnnnnnnnnnnnnnnnnnnnnnnnnnnnnnnnnnnnnnnnnnnnnnnnnnnnnnnnnnnnnnnnnnnnnnnnnnnnnnnnnnnnnnnnnnnnnnnnnnnnnnnnnnnnnnnnnnnnnnnnnnnnnnnnnnnnnnnnnnnnnnnnnnnnnnnnnnnnnnnnnnnnnnnnnnnnnnnnnnnnnnnnnnnnnnnnnnnnnnnnnnnnnnnnnnnnnnnnnnnnnnnnnnnnnnnnnnnnnnnnnnnnnnnnnnnnnnnnnnnnnnnnnnnnnnnnnnnnnnnnnnnnnnnnnnnnnnnnnnnnnnnnnnnnnnnnnnnnnnnnnnnnnnnnnnnnnnnnnnnnnnnnnnnnnnnnnnnnnnnnnnnnnnnnnnnnnnnnnnnnnnnnnnnnnnnnnnnnnnnnnnnnnnnnnnnnnnnnnnnnnnnnnnnnnnnnnnnnnnnnnnnnnnnnnnnnnnnnnnnnnnnnnnnnnnnnnnnnnnnnnnnnnnnnnnnnnnnnnnnnnnnnnnnnnnnnnnnnnnnnnnnnnnnnnnnnnnnnnnnnnnnnnnnnnnnnnnnnnnnnnnnnnnnnnnnnnnnnnnnnnnnnnnnnnnnnnnnnnnnnnnnnnnnnnnnnnnnnnnnnnnnnnnnnnnnnnnnnnnnnnnnnnnnnnnnnnnnnnnnnnnnnnnnnnnnnnnnnnnnnnnnnnnnnnnnnnnnnnnnnnnnnnnnnnnnnnnnnnnnnnnnnnnnnnnnnnnnnnnnnnnnnnnnnnnnnnnnnnnnnnnnnnnnnnnnnnnnnnnnnnnnnnnnnnnnnnnnnnnnnnnnnnnnnnnnnnnnnnnnnnnnnnnnnnnnnnnnnnnnnnnnnnnnnnnnnnnnnnnnnaatgcggcctacaaagttgccgagaccagcccctccagcaatcagtgtggagaatggtacagcnnnnnnnnnnnnnnnnnnnnnnnnnnnnnnnnnnnnnnnnnnnnnnnnnnnnnnnnnnnnnnnnnnnnnnnnnnnnnnggaagagaaggtcaatggcaacAAggaaGCTCAGCAGCGACCtttGGtcgatacagggcttcgagatcc
>5DL_HC_COG0022  Bradi1g01840.1 151..363,716..783,1130..1184 totalreads=8
GTGCAGGCCCTCCAGAAaCTAAaTCACCCTAACATAGTGCAATTGAAGGAGGTGACGATGGAAAATCATGAGTTGTTCTTCATTTTTGAACACAtGGtATTAcATtAtacgatgttataagggaaaggagtgctcctttctctgaagaagagatacggacgtttatgctccaaatactgcaaggccttgtGTacatgcataataatggatatnnnnnnnnnnnnnnnnnnnnnnnnnnnnnnnnnnnnnnnnnnnnnnnnnnnnnnnnnnnnnnnnnnnnnnnnnnnnnnnnnnnnnnnnnnnnnnnnnnnnnnnnnnnnnnnnnnnnnnnnnnnnnnnnnnnnnnnnnnnnnnnnnnnnnnnnnnnnnnnnnnnnnnnnnnnnnnnnnnnnnnnnnnnnnnnnnnnnnnnnnnnnnnnnnnnnnnnnnnnnnnnnnnnnnnnnnnnnnnnnnnnnnnnnnnnnnnnnnnnnnnnnnnnnnnnnnnnnnnnnnnnnnnnnnnnnnnnnnnnnnnnnnnnnnnnnnnnnnnnnnnnnnnnnnnnnnnnnnnnnnnnnnnnnnnnnagattccgccaagaaatCTgTGGGAGcTTATtCCTAAtGCTtCCcTGGAAGCTTtaGaCTTgATCAaGnnnnnnnnnnnnnnnnnnnnnnnnnnnnnnnnnnnnnnnnnnnnnnnnnnnnnnnnnnnnnnnnnnnnnnnnnnnnnnnnnnnnnnnnnnnnnnnnnnnnnnnnnnnnnnnnnnnnnnnnnnnnnnnnnnnnnnnnnnnnnnnnnnnnnnnnnnnnnnnnnnnnnnnnnnnnnnnnnnnnnnnnnnnnnnnnnnnnnnnnnnnnnnnnnnnnnnnnnnnnnnnnnnnnnnnnnnnnnnnnnnnnnnnnnnnnnnnnnnnnnnnnnnnnnnnnnnnnnnnnnnnnnnnnnnnnnnnnnnnnnnnnnnnnnnnnnnnnnnnnnnnnnnnnnnnnnnnnnnnnnnnnnnccTTgggggaagccccggccatgccatcctggcaacaggcgtacatggttgacag
>5DL_LC_COG5008  Bradi1g01847.1 170..338,347..756,770..1216,1365..2025,2080..2181 totalreads=82
aagtcccagctcgcagaaagtgctcgccgttgcttgatagtgctctattgcctggtggaagtgaattggctgtgcatgaatggaaggccgttccagatatttggaggacagcagcagaaaaGTATGCTGaccttgtagctctggtggatccTtaccatgATCctccgtcnnnnnnnnctttattcAGCTTGAACAACAAATATtGGATTtCTCTCATGGTCTGAGGgctaTtggTGTTGCTCCAGATGAAAAgCTAGCCCTTTTtGCTGACAACTCaTGTCgaTGGCTAGTtGCAATCcaGGAATCATGGCTACTGGTGCTATCAATGTTGTTAGAGGAaCAAAATCTTCcGATGAAGAACTGTTCCAAATATACAgTCACTCaGgAaagTATTGCACTTGTTGTGGACAGTCCTCAATTCTTTAACCGGCTTGCAGAAtCTTTCATTTcAAGGATTAATGCAAGATTcATTGTGCTACTTtGGGgTGATAAaTCATCCCTAAATaGTAAAGCTGTGATGGACATACCAGTTTAtGACTACAATGATATCACTGAACTTGGACgaGAAAaTCGCAATGCATTGTGCtacnnnnnnnnnnnnnAGGTCGgCAAGGtGTCTTCGAAGCcATTacTCCAGAaGAtGTTGCGACtCTAATATATACcAGtGGAACAagcGGCACACCAAAAGGCGTGATGCTTACCCACCGAAaTCTCTTGCAtcAgatAAATAACtTaTGGGAtATTGTTCCAGCAGTACCTGGTGATAGGTTCCTAAGCATGCTTCCACCcTGGCATGCATAcGAGCGTTCTactGAGTActtCATcTtCACTCATGGAATtCAACAagTTTACAcTAcTGTGaaatACCTGAaGGtAtGATTtGCAGCACCAccAaCCTCATTATATTATCTCTGTACCACTGGTCTATGAaaCtcTGTACAGctCGATTCAGAGgCAGATATCTtCcAGTtatCCTGCTCggaaaaCTGTTGCCCTTGCACTTATCAAGAtAAGTTTGCTATatATGGAGGCAAaGAAGATATTcGAGGnnnnnnnnnnnnnnnnnnnnnnnnnnnnnnnnnnnnnnnnnnnnnnnnnnnnnnnnnnnnnnnnnnnnnnnnnnnnnnnnnnnnnnnnnnnnnnnnnnnnnnnnnnnnnnnnnnnnnnnnnnnnnnnnnnnnnnnnnnnnnnnnnnnnaatttgcaggctgctataagtggtggtggaagtctcccgatgcatgtggacaagtttttttgaGGCTATTggtATCAAaGTgcAAAATGGCTAtGGTCTAACAGAGACTTCCCcTGTTGTAGCTGCTAGACGGCCATTCTGTAAGgTTCTTGGCACAGTTGGCCACCCAATAAAGCATACAGAAATCAAGATTGTGGACATAGAGACCGGTGAGGTGcTCCcAGATGGTTCAAAGGGGATTGTGAAGATTAAAGGActgCCAGTAATGAAGGGATATTATAaGAATCCATCTGCcACAAaTAAaGCTTTGGATCtAGAAGGTTGGTTCAACACTGGAGATATAGGTtGGATTGCACCTCACCATGCCACAGgtCCTAGTCGAAagTGTGGAGGGATgCTTGTTCTTGAAGGGCGTGCAAAGGaTACAaTAGTTCtcaCTACAGGTGagaaTGTTGAACCTGCTGAGCTTGAGGAagcAGCAAGCAGGAGtAGCTTGATTGATCAaATAaTGGTtATtGGCcAGGATCGgCGgCGCCTTGGTGCtaTTaTTGTTCCCAATAATgaTGAAGTCgTAGAaGCaGCAAAAAGAAAGTcgAGCCTtGATGGGAACAAtgACgAaGCCAAAGATACGGTCATGAaCTTGCTAtATGaTGAGCTGAGAnnnnnnnnnnnnnnnnnnnnnnnnnnnnnnnnnnnnnnnnnnnnnnnnnnnnnnCCATaTtCAGATTGATAATGGTTTGATGACACCAACCATGAAAaTAAGAAGGGACAAaGTGGCGgCCAagTATCAGAGTGagATTGAAGCcTTGTACAAGTGA
>5DL_HC_COG0023  Bradi1g01880.1 93..134,619..823 totalreads=7
CATCTGCTttCctACcctAgCCGCCGCCGCCGCCACCaGgcGaCttccannnnnnnnnnnnnnnnnnnnnnnnnnnnnnnnnnnnnnnnnnnnnnnnnnnnnnnnnnnnnnnnnnnnnnnnnnnnnnnnnnnnnnnnnnnnnnnnnnnnnnnnnnnnnnnnnnnnnnnnnnnnnnnnnnnnnnnnnnnnnnnnnnnnnnnnnnnnnnnnnnnnnnnnnnnnnnnnnnnnnnnnnnnnnnnnnnnnnnnnnnnnnnnnnnnnnnnnnnnnnnnnnnnnnnnnnnnnnnnnnnnnnnnnnnnnnnnnnnnnnnnnnnnnnnnnnnnnnnnnnnnnnnnnnnnnnnnnnnnnnnnnnnnnnnnnnnnnnnnnnnnnnnnnnnnnnnnnnnnnnnnnnnnnnnnnnnnnnnnnnnnnnnnnnnnnnnnnnnnnnnnnnnnnnnnnnnnnnnnnnnnnnnnnnnnnnnnnnnnnnnnnnnnnnnnnnnnnnnnnnnnnnnnnnnnnnnnnnnnnnnnnnnnnnnnnnnnnnnnnnnnnggaaagtatcatctcactggtctcgtacatatctctgaggtctcttgggatcttgtccaagatgtccaagattttctaactgaaggcgatatcgtcaaggtcatagtggtgaatgttgatgcGGaGAAaTCAcGGTAGCTTTACAgTCAGgCAAccGGAGGAAGATCCTCTaCTGGAGCcATTGGACAAAaTTATTCCTTtGG
>5DL_HC_COG0024  Bradi1g01900.1 108..169,340..529,587..664,874..981 totalreads=8
CCTgCGCcGCCCgtgctCGCtGgCcGCCcGcGgCGCCGCGCTCGTCCtCGTCGgCcGCCTGCGnnnnnnnnnnnnnnnnnnnnnnnnnnnnnnnnnnnnnnnnnnnnnnnnnnnnnnnnnnnnnnnnnnnnnnnnnnnnnnnnnnnnnnnnnnnnnnnnnnnnnnnnnnnnnnnnnnnnnnnnnnnnnnnnnnnnnnnnnnnnnnnnnnnnnnnnnnnnnnnnnnnnnnnnnnaggttctgaaagatggtcttttgactcttcatgttccttatccatatggtttcgcgatcatcctcctgacggttctgattaagggggccacttttcctcttacaaagaagcaGGTCGAATCTGCACTTGCAATGAGGTCACTTCAACCTCAAGTGAAGGCTATTCAGGAACGACATGCTGGGGATCAGgnnnnnnnnnnnnnnnnnnnnnnnnnnnnnnnnnnnnnnnnnnnnnnnnnnnnnnnnncagggtgcttgcctactcttgtaacaataccagtctggattggTCTATACaaaGCTCTCTCCAATGTAGCTAATGAGGnnnnnnnnnnnnnnnnnnnnnnnnnnnnnnnnnnnnnnnnnnnnnnnnnnnnnnnnnnnnnnnnnnnnnnnnnnnnnnnnnnnnnnnnnnnnnnnnnnnnnnnnnnnnnnnnnnnnnnnnnnnnnnnnnnnnnnnnnnnnnnnnnnnnnnnnnnnnnnnnnnnnnnnnnnnnnnnnnnnnnnnnnnnnnnnnnnnnnnnnnnnnnnnnncagagcaatgatcctagccagcaaggtgcacaagctgcagtgaagttcctgcctttgctaattggttattttgctctttctgttccttctggattgagtctatattgg
>5DL_LC_COG5009  Bradi1g01920.1 695..860,868..1157 totalreads=7
aGGggCTGCTGAAgaGgGGggCCAaGTACgtGgtGGTGCAGGGgCTGCCGcTCACCGGCTGCCTGCCGCTGGCcATGACGCtGGCgcGGCccGAggaCCGggaCAACcTCaGCTgCGTcgCctCcGTcAACAaGCagagcatggaccacaaccaccacctccaggcnnnnnnnACCGGCTCCGGCaGGCCcACCcGGgCGCCgTCgTCGCCTACGCCGACTActACGCCGCccACCTCGCCGTcaTGCGCAGCCCcgCCAGGTACGGCTTCgCcgAGCCCTTCAaGaCCTGCTGCGGCtCcGGCGGCGGcGCCTACAACTTCGAGATCTTCTCCACCTGCGGCTCgCCCGAGGTCCCcGCCGCCTGCGCCCAGCCcGCCCGCTACGTCAACTGGGACGgCGTCCACATGACTGAGgCCATGTaCAAGgTCGTCGCCGgCATGTTCTTacgaacgacctccgg
>5DL_HC_COG0025  Bradi1g01980.1 284..343,840..1113,1206..1548 totalreads=18
ccgaccgtctcGcaCcTCctCCGCCagaTCctCCTCcGCctcgccgCCcTCCcGatcctcnnnnnnnnnnnnnnnnnnnnnnnnnnnnnnnnnnnnnnnnnnnnnnnnnnnnnnnnnnnnnnnnnnnnnnnnnnnnnnnnnnnnnnnnnnnnnnnnnnnnnnnnnnnnnnnnnnnnnnnnnnnnnnnnnnnnnnnnnnnnnnnnnnnnnnnnnnnnnnnnnnnnnnnnnnnnnnnnnnnnnnnnnnnnnnnnnnnnnnnnnnnnnnnnnnnnnnnnnnnnnnnnnnnnnnnnnnnnnnnnnnnnnnnnnnnnnnnnnnnnnnnnnnnnnnnnnnnnnnnnnnnnnnnnnnnnnnnnnnnnnnnnnnnnnnnnnnnnnnnnnnnnnnnnnnnnnnnnnnnnnnnnnnnnnnnnnnnnnnnnnnnnnnnnnnnnnnnnnnnnnnnnnnnnnnnnnnnnnnnnnnnnnnnnnnnnnnnnnnnnnnnnnnnnnnnnnnnnnnnnnnnnnnnnnnnnnnnnnnnnnnnnnnnnnnnnnnnnnnnnnnnnnnnnnnnnnnnnTGGTACaGGAAGAGAtCCGTTTCaTGATAAACCCAGAACTGATTGTAGGCATGCTCTTCATGGCCTCAATGGAAGATAATGAGGCTATaGAAaTTGTCGGTGCGGAAAGGTTCTCACAGTATATGGggtacGgcTCCTCATTCCGCTTTGTcGgTGATtATTtAGATACGAAGCCCCTTGAtGCaaTGGGtCgACGAAAAaCTaGGATtgTAGCAaTTGATGCcTTGGACTGtCCAACTAaGTtACAGTAtGAAaCTaGTGGTCTTtTAAGGnnnnnnnnnnnnnnnnnnnnnnnnnnnnnnnnnnnnnnnnnnnnnnnnnnnnnnnnnnnnnnnnnnnnnnnnnnnnnnnnnnnnnnnnnnnnCCAAGTGTCAACTCAGTTGACTGTATAGGAGTTTCAACCGGAAaCTGGGGTTgTGGGGCTTTtGGTGGAAACCCTGAAaTTAaGAGCATGATTCAGTGGCTTGCTGCATCACAGGCAcaCCGaCCTTTtGTtAATTACtATaCTTTtgAGGatGgGtCACTtAGAAGACtagAAgaGGTgATCCAGTGGGTATTACGCCACGGATGGACCGTCGGCGAGTTGTGGCACATGATTGTTGAGTATTCATCCCAGAGGCTCAAGaGaGAAaCTTTTGATGGCTTTTTGACTtGGTTACTTCCGGAAGACAACGCCAATAAtGATGCGGATTAcATGTGcGaGTAG
>5DL_HC_COG0027  Bradi1g02000.1 755..1184,1276..1800,1832..1995,2179..2548 totalreads=25
tGTCACTCCATCcgtacgctaaacccttggttcttcttgtcggtacaatgttgcttatcggtcttggtgggctcgctctttATGGgGTTACTGATGATAGCTTgTCGgATTGCCTCTGGTTATCgTGGACcTTTGTCGCTGATgCGGGgAAtCATGCAAAtGCcGtGGGCTTTGGtCCtAAgTTGGTTTCAGTTtCAATcAGTATTGGTGGGATGTTGGTTTTCGCCATGATGCTTGGTCTTGTGACTGATTCAATCTCAGAGAAGTTtGATTCTTtGAGGAAAGGAAGGAGCGAGGTCATAGAGCAGAGTCAcACTCTGATCCTcGGGTGgAGCGACaagTtGgtAaTCtttactgaaccaaatatgtattgctaacgaaagtttgggaggagggactatcgtagtgatggccgagagagacaaagaggannnnnnnnnnnnnnnnnnnnnnnnnnnnnnnnnnnnnnnnnnnnnnnnnnnnnnnnnnnnnnnnnnnnnnnnnnnnnnnnnnnnnnnnnnnAAGGTCTCAGTTTCTAAGGCgCGTGCAATtGTGGTTTtAGCTGAaGAaGGAAaTgCTgaCCAGaGTGATGCCcGAGCACTGCGAaTAGtCTTGAGTTtAactGGAGTTAAAGAaGGgCTAAGAGGTCACATTGTAGTTGAGCTTAGTGATCTTGACAATGAaGTGCTAGtCAAACTTGTtGGTGGAGACCTTGTGGAAACTGTtGTTgCACATGATGTGATAGgtCGGTTGATGATACAATGCGCGCGTcAGCCGggCcTTgCtCAggTATGGGAAgATATCCTtGGCTTTGAGAacTGcGAGTTCTACATTAAaAgaTGGCCTCAGTTGGTCGGAAtGCAaTTTgAAGATgTGCTGATTAGTTTtccTGAtGcTGTTCCATgtGGAaTAAAGATGgCatCTTacGGGggcAAgaTTATTTTAAATCcTGATGATTGTtATGTCTtGCAAGAGGGtGatGAGgTGATAgTAATTGCagAGGATGATGATACATATACCCcAgCACcGTTaCCCAAGGTAAannnnnnnnnnnnnnnnnnnnnnnnnnnnnnnagaaactcccagaagattcttctttgtggaatgcgacgggatatagatgatatgattgtggtaagccctttcttcaagcccctaattaccttttctctgtaaacttgtgcaggttaggagaggctacccgcctaaagattttgTTGGTCCAAAGTCTCCAGAAAGAATATTATTTTGtGGTTGGCgACGTGATATGGAAGATATGATAATGGTAnnnnnnnnnnnnnnnnnnnnnnnnnnnnnnnnnnnnnnnnnnnnnnnnnnnnnnnnnnnnnnnnnnnnnnnnnnnnnnnnnnnnnnnnnnnnnnnnnnnnnnnnnnnnnnnnnnnnnnnnnnnnnnnnnnnnnnnnnnnnnnnnnnnnnnnnnnnnnnnnnnnnnnnnnnnnnnnnnnnnnnntttgattgtagatattgattttggcAGAtGAATCTGTaGAAGATtCAGCAATCCAAGCTGATTCGAGGTCTCTTGCAACGCTACTGCTGATCAGAGATATtCAGGCAAAACGGCTTCCATACAaGGAAGCGATTGGTTCAGATGGTTtCCGAaGAAGCTTATCGGAAGGTtCTTGGaTGGgAGAGaTGCAaCAAGCATCTGaTAAAtCTGTTATTATCAGTGAGATATTGGATCCTAGGaCTAAgAATTTATtATaCATgtcAAAAaTAaGTaGACTaaTaGTtCTTTCAAaTgAAcTcGTGAGCATGGCATTggcaatggttgcagaggatcgccaaataaattacgtcttggaggagctctttgctgaacaGG
>5DL_HC_COG0028  Bradi1g02030.1 198..387,400..578 totalreads=4
ggtggagacggagggaccgttcggcggcggcgggggtccggAgTgttccggcctcggaggcggcgatGGCgCTGGAGGAgCGcgaGAtGCCGCCCTGCCcGCCcGGCcTCcGCCAGTacgAGACcATGGTCGTGCTCcGCCCCgACATGTCCGAGGAGGaGCGCCTCGCCCTcATCCAGCGCTACGAGGAGnnnnnnnnnnnnggggcgccatgtacgtggaggtgttcaacagaggggtcatcccgctggcctacagcatcaggaagaggaacagcaggaccgggctgcccttcacctactacgacggcatctacctcctctggacctacttcaccaagcccgagtcagtggacgcccttcagatGAAGCtcaatgccga
>5DL_HC_COG0029  Bradi1g02080.1 1..119,474..685 totalreads=8
atggtgggctcggccgcctactcggcgacctccatcgtggtggtgatggccaaggacaagggcagggggaagggcaccaaagggggcgccgcctcctcctccgccgccaacaaggtnnnnnnnnnnnnnnnnnnnnnnnnnnnnnnnnnnnnnnnnnnnnnnnnnnnnnnnnnnnnnnnnnnnnnnnnnnnnnnnnnnnnnnnnnnnnnnnnnnnnnnnnnnnnnnnnnnnnnnnnnnnnnnnnnnnnnnnnnnnnnnnnnnnnnnnnnnnnnnnnnnnnnnnnnnnnnnnnnnnnnnnnnnnnnnnnnnnnnnnnnnnnnnnnnnnnnnnnnnnnnnnnnnnnnnnnnnnnnnnnnnnnnnnnnnnnnnnnnnnnnnnnnnnnnnnnnnnnnnnnnnnnnnnnnnnnnnnnnnnnnnnnnnnnnnnnnnnnnnnnnnnnnnnnnnnnnnnnnnnnnnnnnnnnnnnnnnAGAGatAAAAGTTGTAGTGGTATTtGATGCTGCATTGTCTGGGCAATCTACACACACTGAAaCTTATAAaGGgTTgATGtGGTATATTCTGCTGACTTAtCTGCTGATTGTTGGATTGAGAaGgaGGttgaagctttggtggcagatggatgtccaaaggtctgggttgtaacgtcggatgtactggagcaacagttatcacatggtgaag
>5DL_HC_COG0030  Bradi1g02100.1 598..666 totalreads=2
GAGGGGCAGTCcATCctGGTgTCcGGCGGAgAaCCcGCcAGcGTTtCGTCgaGATGCTGCTCTTtCTAG
>5DL_HC_COG0031  Bradi1g02170.1 172..686,729..873 totalreads=18
AGGTCTACCCcgAGGGGACTCACATCGTCATCCcTGGTtCGAGAGGCCCATCATCTACGACgTCCgCGccaGaCCcAACCTcgTcGAGAGCACCTCCGGGAGCCGGgaTCTCCAGATGGTAATTGGTCTTCGTgttttaCAtGacctAtGCCAGagaaaCTACCAactATgTACAGGaccctGGGgggagAactatAaTgagAGAGTGTTGCCTTCAATCATTCATGAAAcgctcAAaGCTGTGGTTGCCcAAtACAATGCcagtcagcTAAtCACACAGaGAggtacaGgCcgTgAgcAGGGAGATCAGGAAGgTTCTGACAgAGAGGGCAAAGAAtTTCAACATtGCTCTGGATGATGTGTCCATTACCAGTCTCAGCTTtGgTAAAGAGTTCACTCATGCCATTGAAGCCAAACAGGTTGCTGCTCAGgAaGCTGAGCGTGCCAAGTTCATTGTTGAGAAGGctGAGCAAGAcAAGAAgaGTGCAATTATCAGGGCACAGGTatGCAAnnnnnnnnnnnnnnnnnnnnnnnnnnnnnnnnnnnnnnnnnntttcgtggcacTCAGgcagattgaagccgccagggagatcgcccacaccatcgcagcctccaacaacaaggtgttcctcgactcgggtgacctgctgcttgggctccagtcgctcaagatgttgaacaacaacaacaagaaatga
>5DL_LC_COG5010  Bradi1g02380.1 139..509,537..1584 totalreads=24
gagaaggttggcggggtgagagccggagacgacgagcttgatgttgctatcgtcggtggaggcatggtgggcctggctgttgcttgtGCAgccAATATGCCATTGACCAAaCAtcTGCGAGTTGcaGTCATCGAtAGCAATCCTGCATtgAaGTCAAcgAaTTAtCTgaagaaaGaTGGtaTaCCTGATtCAAGGGTCAGcACTGTTACtCCTGCAACCATTTCCTTCTTCAGAGaTATTGGtGCATGGGAGCATATTCTACaGCAAaGACATGCaTttCTTGGtAAAATGCAGGTGaTGGGATTACACTGGACTAGGATACACAAGGTACAACGCAAGCGACGTGTGCAAAGAaTATCTtGGGTATGTtnnnnnnnnnnnnnnnnnnnnnnnnnnnACTTTGGATGTTtACCTTATCAGGAGCAAAaGAAaGACCTTGAAAaGATGATCTACCCTGCCCGATTGGTgTCTCTTGCTTTCCCATGAAaGAGCAGGCACATAGGAGTAGGAGGAGTGAAGCTACCATCAACTGAGGCAGATTCCATTGGgAATACTTCAGAGGAACTACGCCGTAGTagTTTGGTTAagCTTGAtcTAAGTGATGGgCAGACTTTATATTCgAaGTTGGTggTAGGAGCTGATGGTTCCAAaTcAaaTGTAAGGCAggTtGCtggCATAAAAACAactggttggagttatcctcagagtgccattatctGTACaGTagAGCATAcTGCAGaGAATGaCacTGCaTGGCAgaGGTTTctCCcTTCtGGTCCgATtGCCcTgcTtCCAaTaGGtgacaacttcagcaatatagtgtggacaatgagcccagaggaggcatcacgccataagtcaatgagctctgaagattttgtgatgtcagtgaaccgtgcattggattttggttatggaccccatcccaattctagtagccttgaccattacgtggaaaggttgttttctgactttggaggtactgcagcgtctacgaaagaatgctttgaagtaccaccaagggcaattgggctgatCTCaGAGAGAATGGCaTTTCCATTgTCccTGATGCAcTCCcATGATTATGTTtCAAAAaGGCTAGCATtaGTtGGTGATGCTGCTCATACAGtgCACCCCTTGGCCGGTcAAGGTGTCAATTtGGGTTTtGGAGAcGCaGCTGCcTTAGCAAAaGTtATTtCTGAAGGAGTTtCTGTTGGTGCTGATATTGGGgATGTAtCTTTGCTGAACCGGTATGaGAAtgACCGCAAGGGTGCCAATGTTGCGATGGCGGCAGTTCTAGATGGcTTCCAGAAGATGTACTCTgTCGATTTCGGACCccTCAAtgTtCTAagAGCCGCtGCATTCCATGgTGCCCaGTACATATCaCCATTgAAGAaGAACAtAATtTCttacgcaatgggcgacaggaaatcgcctctgttttcataa
>5DL_HC_COG0032  Bradi1g02390.1 112..413,482..594 totalreads=5
TCCcAagTTTTTGCaGGagAgTGCATCATCCGtgTtTGGAATCATGgAGCTGCTGTACAGCCTTGCAAGTGTCCcATtTGCCGCCGCCTgATAAATCTtCTGGTACCTGCTAATGTATCAGATGATCAGAATGATGATCCCCAAcTTCAgCGTGTGTtGGGAGAGATTCAGCACTAcAATCACATATtCGGTGgAGCACCAcGCAGCcTAAcTCAGGTTGCAAGACCtACCGtttttCATACGGAGACTGTTCAGAGAACTAATGGATccccAGAGGAcccTcccACTTGTCTTCAgggCnnnnnnnnnnnnnnnnnnnnnnnnnnnnnnnnnnnnnnnnnnnnnnnnnnnnnnnnnnnnnnnnnnnnggcgtgctgggttgtttgggtctttgacgacttcctcatcctggtgatcgtgttcctccaccttgctgccgtgtaccggtcgctgctcctgtaccgccacggcggccattga
>5DL_HC_COG0033  Bradi1g02400.1 454..660 totalreads=3
aagctgctCAaGAAaTTCCCGgAGgTTCTTGGgTGcGaTcTcGAgAgCGAaGGTGAAgCtGAAtGTCGGCAAGCtGgACAgtgAcTGGGGgATAACGGgAAgActCTCCGGaaGcGTTCtCTtACGGAatCCCAaGgTTTtGGgCTACAATGTGgACTGCAGAGGGgACTGCgCGGcGCAGTGCACCcGCTGCTGGgTtaGgTTTtAG
>5DL_HC_COG0034  Bradi1g02490.1 290..688,785..908,986..1376 totalreads=16
GTAGgATGGCTTCTTtGAGTACCTCAGTTCGATTGACTGCTCAGATGTTgAGGTTtAtgCCATCCcTGAGGGTTCtGcTGtgTTtCcTAaGGTTCCAcTGATGATAatCGAaggacctgttgcggtgtccaacttcttgaaactccatttttaagtctggtgaactatgcttcgttggttactacaaatgctgcaaggcaccgccttgtagcagggaagccAAAGAATTTACTTGAaTTTGGACTTCGAcGGGCtcaGGGgCCAGATGGAGGAATCAGTGCATCAAGATATTCTTATATGGGAGGATTtGATGCAaCAAgcaatgttgcagcaggaaggttgtttgggataccaatacgtgggactcactcacatgcatttgtgagctctttcCTggnnnnnnnnnnnnnnnnnnnnnnnnnnnnnnnnnnnnnnnnnnnnnnnnnnnnnnnnnnnnnnnnnnnnnnnnnnnnnnnnnnnnnnnnnnnnnnnnttcagggtgctagttcattgcgtggttcctttggcgaaacaaatcaaagtgagttggctgcattcacgtcatatgcactggcatttccaaactcctcctggccctggtggacacatacgatgtnnnnnnnnnnnnnnnnnnnnnnnnnnnnnnnnnnnnnnnnnnnnnnnnnnnnnnnnnnnnnnnnnnnnnnnnnnnnngttagactctgGTGAtttAGCATATCTGTCTATtgagacacgcaAgtTCTTCtgtgcaattgaaaaagaatttggggttgttggctttggaaaaacaaatattacagcaagcaatgatctcaatgaagaaacaattgatgcattgaacaagcagggCCATGAGGTAGACTCATTTGGCATtGGCACCTACCTAGTtACcTGCTAcGCACAAGCAGCACTTGGTTGTGTATTCAAGTTAGTTGAAaTtAACAAaCAGCCTCGtATTAAACTCTCTGAAGAcGTCACAGGTATCgATACCATGTAAAAAACGaTGCTACAGaTtGTATGGAAAaGAAGGTTAtCCTTTAGTTGATATAATGACCGgacAAGaCGAGCCAAGtCCAAAGGt
>5DL_LC_COG5012  Bradi1g02517.1 333..435,452..556,612..696,737..810 totalreads=15
gagggcacgcgcctgcttaacctcaccgtcctgcagcgcctcgaccccgccgtcgaagacatcctcatcactgccgcgcacgtcacgctctacgacttcaacnnnnnnnnnnnnnnnnGAGCCACAAgggCGTGGAggggTCGCTCTTCGTCGTCAAGAGGAACACCcAACCcAGATTCCAGTTTCTCGTCATGAATCGTCGAAACACAGGtATTTTTtGnnnnnnnnnnnnnnnnnnnnnnnnnnnnnnnnnnnnnnnnnnnnnnnnnnnnnnnCAATGCTGCAGCTGAAATTATTGGAATTTGGTTCTATGAGCCTGAGGAATGTGAAGAAGTGGCACATCTTTTCAGTAGGTAATnnnnnnnnnnnnnnnnnnnnnnnnnnnnnnnnnnnnnnnnCAGTTCCAGTGATTTTGAAGAGCTGGAAGTAGCATCTGATGTTCCCTCATCTGAAGATAGCCTAGAGCAGCC
>5DL_HC_COG0035  Bradi1g02597.1 83..133,223..362,383..820,880..1141,1145..1351,1436..1594,1743..1977 totalreads=37
CCGTCCTCCTCCGCCGCCATCTTCTCCGCTCCGCTCGACTGGCGATCCGTCCnnnnnnnnnnnnnnnnnnnnnnnnnnnnnnnnnnnnnnnnnnnnnnnnnnnnnnnnnnnnnnnnnnnnnnnnnnnnnnnnnnnnnnnnnAGCTGGCATGGGCTTGGAAGCATGCCGTCCGCAGAGGCGATGCGTCTCTTTGTCAAAaTAcTGGaggAGGAAGATCCTGGATGGTACTCTAGAATCCCTGAGTTCATCAACCCTcAGCCTGTAGTAGATATTGAAATGCATGTAAnnnnnnnnnnnnnnnnnnnnTCgTACCGgCTTtGACAAATGGAACtggAACAtCatCAATTCCAGAACCcAAAACCATTTCTGAAAgcGGAAGTTCAGTGGAGACACAAGACAAAGTTGTTATTCTGGAAGGtCTtAGTACTGTCAGTGCTCAcGAGgAATGGACTGCATTgTCTgTtAGCGGCCAGCGgCCTAAAccccgctaGcAGCAtGGGgcAACTgTAcTACAAgaCAAAATGtATATATTtGGtGGAAaCCaCAAtGGGCcGTTAtcTTAGTGACCgCAGGTTttGgatcTGAaGAGTTTGaCTTGGtCCAAGgTTGATGCCAAATTGCAAGCAGGAACATCAGATTCAGCTAAAACAGCaCAAGTCTCTCcATGTGCTGGCCaTtCTTtggTATCATGcGGtAaCAaaTTCTTCTCtgTTgCTGGGCATACAAAAGATCCaTCTGACAgCaTTACaGnnnnnnnnnnnnnnnnnnnnnnnnnnnnnnnnnnnnnnnnnnnnnnnnnnnnnnnnnnncaggTTTCTCGTGGAGGTCAGTCAGTGACTCTTGTTGGAACAACTCTAGTCGTGTTCGGTGGCGAAGATGCAAAGCGATGTCTTTTGAATGATTTGCACATTCTTGATCTTGAAACCATGACATGGGATGATGTGGATGCAATaggcacccctcctgctcctagatcagaccatgttgctgcttgccatgctgaccgctatcttctaatttttggcggcGGATCTCATGCGACATGttttAATGACCTACAtgtccttgattnnnacagatggaatggtcaagacccaaacagcagggcccgattccaagcccacgagctggtcacgcaggtGCAActGTtGGaGAGAATTGGTAcATtGTtGgTGGtGGCAATAaCAAAAGcGGTGtCTCcGAAAcaCTTGtGcTTAACaTGTCAaCTcTGGCatggtcggttgttagcactgtagaaggacgtgttcctcttgccagtgnnnnnnnnnnnnnnnnnnnnnnnnnnnnnnnnnnnnnnnnnnnnnnnnnnnnnnnnnnnnnnnnnnnnnnnnnnnnnnnnnnnnaggtgtatgcTCTTAAACTTAGTGTAAagTtAGATTtGCAGTCGAgCACAAAGgACCAaCCcaCcTCaGATAGTACGTCTAGGGTGCTGGAACCTGAGGTTGAAaTTTCtCAAGATGGGAAGATACGGgAGATTGCcATGGACAATGCTGATTCGGtAAnnnnnnnnnnnnnnnnnnnnnnnnnnnnnnnnnnnnnnnnnnnnnnnnnnnnnnnnnnnnnnnnnnnnnnnnnnnnnnnnnnnnnnnnnnnnnnnnnnnnnnnnnnnnnnnnnnnnnnnnnnnnnnnnnnnnnnnnnnnnnnnnnnnnAGGAACTTCAAGCTGTCCGTGGgCAACTTGCCGCTGAGcAGTCGAGATGTTTCAAACTGGAGGTGGACGTGGCGGAGCTGCGGCAAAAGCTTCAGAGTCTGGATGCACTGGAGAGGgAGGTGGAGCTCCTTCATAGGCAGAAGGCGGCTTCCGAGCAGGagcaGgCggCgcTGGACGCCAAGCAGAaGAAGCAAGCTGGCTCGGGCGGCGTGTGGGGCTGGCTTGTCGGAACCCcTCCAGACGAT
>5DL_HC_COG0036  Bradi1g02610.1 12..95,256..349,367..630,683..1262 totalreads=26
gcagcagctgcagccgacgcggatgcactgggcgagggccgtcccctccgacttcggcggccaagcccccgcccctcgcagnnnnnnnnnnnnnnnnnnnnnnnnnnnnnnnnnnnnnnnnnnnnnnnnnnnnnnnnnnnnnnnnnnnnnnnnnnnnnnnnnnnnnnnnnnnnnnnnnnnnnnnnnnnnnnnnnnnnnnnnnnnnnnnnnnnnnnnnnnnnnnnnnnnnnnnnnnnnnnnnggccccagcccgagggccttccacgtcgccgtGGTCATcgACTGcAACATGTTtatcTtCGgcGGCCGctCCGGGGgCAAGaGgTTcGccATTnnnnnnnnnnnnnnnnnGACaTTtGGCAGTGGTCGGAGATGACTGGCTTTGGCGATTTGCCaTCTCCCcGGgAgTTTGCTGCCGCaTCaGCCATaGgAAACagAAAaaTTGtCAtgTaatggTGgTTGGGATGGCAAaaaGTGGcTgtCTgAtGtAtATGTCATGGACACaagtGTCACTTGAGTGGACAGAACTAGCAGTTACTGGATCAGCGCCACCTCCAAGATGCGGACATTCTGCCACTATGATTGAGAAGAGGCTGCTTATATTTGGAGGCAGAGGTnnnnnnnnnnnnnnnnnnnnnnnnnnnnnnnnnnnnnnnnnnnnnnnnnnnnAgATAATGAGAcACCAGGaTGGACACAaTTAAAGCTGCCAGGtCAatctCCcTCTGcaCGATgTGGCcATTcAgTGAcTtCtGGtGGaCCTtATctcttgctatttggtggacatggaactggggttGGCTAAGTAGATATGATGTGTACTACAacGAaTGTgTTaTTTTAGACAGggTCTCtgttcaaTGGAAGCGCTTACCAacaaGTAAtgagccaccccctcctcgggCATATCATTCTATGACTTGCATAgggCCTCGGTTTCttttAtttGGTGGCtttGATGGaaaGAATACCtttGGCGAtttGTGGTGGCTTGTTCCTGAAGATGATCCTATtgCCAAgCGGGACTtGGTTCCTAGTGTtGGTTCAGACAGcAACCATAGCACTGTGACTGGTGATGCCCAACAGTCTGCATTGAAgAATCACAATCTGATGAATCTCCGATGTTGGAGTTGGCCAAACGATTGGGGATTCCACTTTATGTAGAACCTTCAGCAAGTTTTGTTGACGAAATCAACGATAAAGAACTAATGGAATTATCATCTAGGCTCATTGGTgAATCACTTCCTAC
>5DL_HC_COG0037  Bradi1g02620.1 161..348,370..491,652..737,937..1340,1522..1720,1879..2661,3027..3092 totalreads=37
aggaccacAttgttggtgctgttctCcTgaCAAAagTGGACACATTCTtgAGCCGTGAGGAATaCAgTCAGCTTGTcTATGGgtCTTGTGtgtcctcatctcgtggtccttgtcaatctggtaaaagggtatctatgtgaaggatgatGacacattggaacttcttcctccagctttgtgaagccannnnnnnnnnnnnnnnnnnnnCAGGTCATAaCAACcATCTTGAACCATTTAACgAAAGGCcaCCcaCCATTtACtGtGgAgAtgAAAGGGAAAaTTtCAGTAcAATAtcTAAcAgCTAAAGtACGCcATGTtGctgaaagaaannnnnnnnnnnnnnnnnnnnnnnnnnnnnnnnnnnnnnnnnnnnnnnnnnnnnnnnnnnnnnnnnnnnnnnnnnnnnnnnnnnnnnnnnnnnnnnnnnnnnnnnnnnnnnnnnnnnnnnnnnnnnnnnnnnnnnnnnnnnnnnnnnnnnnnnnnnnnnnnTACaTTAaaTtCTTgCAGTTtCATGGATTTACTTgTGGAaTAGatGAtcTGTtACtaTCCcAAgagtcaaataacgagaggacggannnnnnnnnnnnnnnnnnnnnnnnnnnnnnnnnnnnnnnnnnnnnnnnnnnnnnnnnnnnnnnnnnnnnnnnnnnnnnnnnnnnnnnnnnnnnnnnnnnnnnnnnnnnnnnnnnnnnnnnnnnnnnnnnnnnnnnnnnnnnnnnnnnnnnnnnnnnnnnnnnnnnnnnnnnnnnnnnnnnnnnnnnnnnnnnnnnnnnnTGTTtCCcTATGGTCTACAAAaGCCcTTTCCtAAAAATTGTCTCACTCTTATGACTGCAACTGGAGCAAAaGGAGGCAGgTtAACATGACACAAATCTCGTCATTGCTAGGCTCACAAGATTTAGAAGGAGCGCGTGTTCCACGAATGATATCTGGGAAGTCATTACCTTGCTTTCCACCATGGGATAGTTCTTCAAGAGCTGGTGGTTACGTTAGTGACAGATTTTTAACTGGTCTCCGCCcTCAAGAGTACTATTTCCATTGTATGGCTGGCAGAAATGGGttgattgacacagcagtcaaaacatctcgtagtggatatcttcagcgttgtcttatcaaaagtctcgaatcattgttgtttcatatgatcactctgtgcgtaatgttgatggatcaatnnnnnnnnnnnnnnnnnnnnnnnnnnnnnnnnnnnnnnnnnnnnnnnnnnnnnnnnnnnnnnnnnnnnnnnnnnnnnnnnnnnnnnnnnnnnnnnnnnnnnnnnnnnnnnnnnnnnnnnnnnnnnnnnnnnnnnnnnnnnnnnnnnnnnnnnnnnnnnnnnnnnnnnnnnnnnnnnnnnnngaagatcaacgtgcaacgaaatttcgtaTtAAAAAAAAaGTGtCGCTGCCGTTATAACATCAATGAGGAGGAACTAaTGAAGTTACTGAAAGTCAAGTACGTGGCTAGTCTTGTAGATCCTGGTGAAGCTGTTGGTGTGATCCTTGCTCAGTCCTTAGGAGAACCTTcAACGCAGATGACGTAAgAaCaTTTCnnnnnnnnnnnnnnnnnnnnnnnnnnnnnnnnnnnnnnnnnnnnnnnnnnnnnnnnnnnnnnnnnnnnnnnnnnnnnnnnnnnnnnnnnnnnnnnnnnnnnnnnnnnnnnnnnnnnnnnnnnnnnnnnnnnnnnnnnnnnnnnnnnnnnnnnnnnnnnaggggtgttacgTTGGcTGATgTTGTGGAaGGAATtGAAGTATGCACAGTTCCTTTtcACAACAgTAATGGGcATaTTTCGAGTCTCTATAAGTTGCAtcTAAAaCTaTTCtCACCcGaCtGTtACCCTCCTgAGTCGgAaCTTACaGTAgATGAGTGTCAAgCAtCCTTGAGAACtGTGTTtGTtGATgCAATGGAATaTGCAATCGAAAAAaCaCCtAAATTtGCTAcAcAaAGTTAGTGGAATCCAGGAAaCAAGGGTAAAGgACACTGAGAGTTtACCATCAGAAGGTCCTGAAGAATCCGaGGGCAGACCTACCAaCGGGgAcgAGTCTGATACGAGTGAtGGTGACGATGAAAATGAGGATGaCTTGGGAgCtGATGcAGAAAaGAGgAAaCgaCAAgaGAaTGATGAGATGGAGTATGAGGATGATATTGAAAAtGAAGATGGCATGAACAGTGACCcTGATGAAGAGaCAAAaCATGAACTTGATAATGAGGATGATCCAGCTGAGTCTGGTGTTGAATCAGAAGAGAATGACgAAGGACATTTGTCAGATTCCAGTAACAAGActgCAAAATTAGAAGGCAGGCTTGCAGCTaCTAAACTCAAGAAAGAGAGAAATGAAACGgTGGAAAACTTGCAGGAGCAGAAGCAGGCACAAaTAAcccAGAAACGCAGCAAAAaGTTAAAACTGACTGTTCATGTTGAAAGTGCAGATTTGAATTTTGAGGTTCACTACATCTTGCACAAGGAACCACATATTTtACTATCCCAGnnnnnnnnnnnnnnnnnnnnnnnnnnnnnnnnnnnnnnnnnnnnnnnnnnnnnnnnnnnnnnnnnnnnnnnnnnnnnnnnnnnnnnnnnnnnnnnnnnnnnnnnnnnnnnnnnnnnnnnnnnnnnnnnnnnnnnnnnnnnnnnnnnnnnnnnnnnnnnnnnnnnnnnnnnnnnnnnnnnnnnnnnnnnnnnnnnnnnnnnnnnnnnnnnnnnnnnnnnnnnnnnnnnnnnnnnnnnnnnnnnnnnnnnnnnnnnnnnnnnnnnnnnnnnnnnnnnnnnnnnnnnnnnnnnnnnnnnnnnnnnnnnnnnnnnnnnnnnnnnnnnnnnnnnnnnnnnnnnnnnnnnnnnnnnnnnnnnnnnnnnnnngtctgcacgtcgccgtttggcaagatgagcttcgagcaggccacgaggttcatcatggaggcggc
>5DL_LC_COG5013  Bradi1g02630.1 92..866 totalreads=14
gcTAGGTgagcactctggtcgtggcggagcaCGaaggcgggCTTGTGAAGcccTCAtctcTCAGCGCACTTGTGGCTGCCgaggCCATCGCCaaaGaGaaCAAGGTGTCTCTTCTCCTCGGCGGATCCGGACCGGCGCTGCACAAGGCTGCCGAGCATGCTGCGGCTAGCCAtcccTTggtCaatGaggttTtGttgCGgacTCAGacgtGttttGtCGCAtCCTTtAGCcGAGCCTTGGgCCGAGCTGCTCCGcTCCGTGCAGCaGAAAGgCGGaTACTCTCATGTtATAGCCtCTTCGaCATCGTTCGGgaaGAATTtGCTTCCACGcGCTGCGGCTCTTCTAGATGTCTCCCCTGTcACGgACGTCACTGCAATCtCtGAGCCccGGGTCTTTGTgAggccaatctatgctggaaatgcactctgcactgtacgatatactggggagtctccttgtatgatgagtattagatcaacatcattttctccagctaccgagtctatgtcagaaactaaagTTGCgCCtATAaCCCAGGTTGATCTCTCTTtCCTCAgTGaagcaagctcaaggaatcttcatgggtgaatCTTACATCCCAAGATACAGAACGGCCAGAtCTTGCAAATGCACGCGTGGtAGTCACTGGAGGCAgAGGTTTGAAGAGCGCCGAGAATTTCAAATtGTTGGAGCAGCTGGCAGaGAAACTTGGCGCAGcagTGGGTGCGACCAGAGCTGCCGTAGATGCAGGATATGTGCCAAATGAACTACAAGT
>5DL_HC_COG0038  Bradi1g02680.1 558..648,831..903,1389..2784,2790..3531 totalreads=30
GGCCGCCGAgggCtcgctggatgggagcttcgtcagctccatgagcgtgctggatgacggcgcggcgttcagtgatttggtaaatnnnnnnnnnnnnnnnnnnnnnnnnnnnnnnnnnnnnnnnnnnnnnnnnnnnnnnnnnnnnnnnnnnnnnnnnnnnnnnnnnnnnnnnnnnnnnnnnnnnnnnnnnnnnnnnnnnnnnnnnnnnnnnnnnnnnnnnnnnnnnnnnnnnnnnnnnnnnnnnnnnnnnnnnnnnnnnnnnnnnnnGAAgAaGAtGCTGGtcttGACCTtCTcAATGATGACTCTGATGCAaAaGaTAccAcACCCAAGcAtGAGgTtnnnnnnnnnnnnnnnnnnnnnnnnnnnnnnnnnnnnnnnnnnnnnnnnnnnnnnnnnnnnnnnnnnnnnnnnnnnnnnnnnnnnnnnnnnnnnnnnnnnnnnnnnnnnnnnnnnnnnnnnnnnnnnnnnnnnnnnnnnnnnnnnnnnnnnnnnnnnnnnnnnnnnnnnnnnnnnnnnnnnnnnnnnnnnnnnnnnnnnnnnnnnnnnnnnnnnnnnnnnnnnnnnnnnnnnnnnnnnnnnnnnnnnnnnnnnnnnnnnnnnnnnnnnnnnnnnnnnnnnnnnnnnnnnnnnnnnnnnnnnnnnnnnnnnnnnnnnnnnnnnnnnnnnnnnnnnnnnnnnnnnnnnnnnnnnnnnnnnnnnnnnnnnnnnnnnnnnnnnnnnnnnnnnnnnnnnnnnnnnnnnnnnnnnnnnnnnnnnnnnnnnnnnnnnnnnnnnnnnnnnnnnnnnnnnnnnnnnnnnnnnnnnnnnnnnnnnnnnnnnnnnnnGATGACTGATGAGGAGAAGAAGTTGTACATaaaGGTGGACATGGCACGAATCAAGTATCTGCGTCTTGTGTATAGattaGGGTATGAcACtGAAcATCAGGtACCtgtacAaGTGTtatATCGgCTcAGTCTCGTtgAAGgCTTcAGGCGCaTAaGGATGGCAGACCATTCCTCAGAACTTGAGAATGCCTGGAGCAGGGCTTTGCAGCTTGAGACAGAGGgAACAGATGACTTGGAATtcTCCTGCAATGtATTGGtCCTTGGgAAgACAGGGGTGGgAAaGAGTGCAACAATAAACTCcATCTTTGGtGAGGATAAATCCAAAaCAAATGCTTTTCTACCAGCAACATGTTTCGTGAAGGAGATTACTGGAGTTGTTGGTGGTGTTAAATTTCGTGTCATTGACACTCCAGGACTTGGGACTACAGTTAGGGATGGAAAATCAAACAGGAAAATGCTCAAGTCTGTTAAGAAGTATATCAAGAAaTGCCCCCcTGACATTGTTTGTATGTTGATCGGATCGATACCcAAcGGCAAGGTGCAGACGACCTATCCCTATTGCAATGCATTACCAGTgtcctaggcctgtcaatatggtcgaaagccattatcactcttactcactcagcagcagatcctcttcctgaaggcctagtggctccccAaTtAACtATgaGATGaTtGtGACccATCGGACTCATGcgCTTcaGCAAAGCAtCaGaCAGACcaCTAAtGATCCTcGGATtGAGAATCCAGtcGCTCttgtggaaaatcaccacctttgtcggaggaacatggagggtgaaaaggtgcttccaaatGGCCTTAccTGgAaGCgtCTGCTCcTCCTCCTGTGCTACTCACTGAAGATGGTTGCTGAGATTGATACtCTTTCAACCCGCCgTGCTGCTTCTCcAAGaCTCTTTGaTcTCCGTcTCcAgATGCCTCcacTtCCTTACTtcTtATCATCTttGTTGCAATCTAGAGAGCACCCCAGgCGTGCAAaTGAaCaGAAGgTTGAGAGtGTGGgCTCAGATGTTGATCcTGAtGAATTGTTGGATGAtGATCAAGAGGAtGAAGAGTATGACcAACTTCCTCCCTTTAAGCCATTAAGTAAATCACAGGTTGCAAAACTCTCCAAaGAGCAGCAGAAACTGTATTTCGATGAGTATGACTACCGAACCAAGCTtCTTCAGAAGAAGCAGTTGAAGGAACAGCGCAGAAGATTAAAGGAAaTGAAGAGTGAGGgCAATAaTtAtGATGtACTtGtGGAgAATGATCATCCTGATGATGAGTATGACAATGATAGATCtCTtATGCCAGACTGGGCCTTGCCATCTACaTTTGATTCCGATGATCCAGTATACCGCTATCGGTGTCTTGAgCCTnnnnnaaccttctggcacgtgctgttaccaaccctgaaggatgggatcatgactgtgggtttgacggtgtgagtctccaatacagccacgaagttgccaaaacatttccagcttctatgtgggtccaagttaacaaggacaagagggaattcaccattcattcggagtcctcgatatcagctaagcatagcgagtatgcttcaacccttgcaGGCTTtGACATACAaaCCATGATGGACCAGCTTGCTTACACTCTCAGGGGGgAAacTaagcTCAGgAACACcAAGAAcAATGccactactggaGGTcTGTCCATGACTTTAGCAGGAAaCACCATGATAACtGGAGCAAAGCTTGAAGACAAGCTTTcAGTTGGTAATTGGTTAACACTGGTaGCAAACGCTGGTGCTGTGTCCGTGAAAGGTGATACTGCGCATGGAGTGAATGTGgTGCTgAaCCTGCTTCAAAAAGaCTATCCCATtaTGGGCCTAGGCCTTGCAACTTTGGGTGCATCACTGGTAAGGTGGCATAAAGAATGGACTATGGCTGCGAACTTAGATACCCAGTTCTCTGTGGgAAGGACCTCAAACATGGCAGTTCATGTTGATGTGAACAACAAGCTAACTGGACGAGTGAGCATCAAGGCCAACAGTTCAGAGCATCTGACGATTGCTCTATTAGGTGTCTATTCAATGGCAATGTATCTGTGGAACAGGATGCATCCTCGTGCAGATCCGAatAATGAGTAG
>5DL_LC_COG5014  Bradi1g02690.1 59..291,643..798 totalreads=5
taccagattacatgcgtgaccatctgcgaattgaagaaaGCCAAaTTGCAGAgaTGTGCCTGGaaCTttAtAGGGAaTATGGcACCaCAATGGCTGGTCTtaGGCaTTAGGTTATGAGTTTGACAAtGATGAaTTtCATtCAAATGTTCATGGTAgACTGCCATATGACAATcTGAGgCcTGACTGTTTtGAGGACcCTTcTACTTTCcaTtCCAcaaagaaaaatagtannnnnnnnnnnnnnnnnnnnnnnnnnnnnnnnnnnnnnnnnnnnnnnnnnnnnnnnnnnnnnnnnnnnnnnnnnnnnnnnnnnnnnnnnnnnnnnnnnnnnnnnnnnnnnnnnnnnnnnnnnnnnnnnnnnnnnnnnnnnnnnnnnnnnnnnnnnnnnnnnnnnnnnnnnnnnnnnnnnnnnnnnnnnnnnnnnnnnnnnnnnnnnnnnnnnnnnnnnnnnnnnnnnnnnnnnnnnnnnnnnnnnnnnnnnnnnnnnnnnnnnnnnnnnnnnnnnnnnnnnnnnnnnnnnnnnnnnnnnnnnnnnnnnnnnnnnnnnnnnnnnnnnnnnnnnnnnnnnnnnnnnnnnnnnnGTTGGCAGGTCAGCACTCGTTCCAggggCTGAtcaTGCATTGGAGAGCATCCACAACATCAAGGAGGCGTTGCCTAAGATATgggAAGTCCACGACTGGTCAGAATCTGACGCTGTTCCTGCTTCTGCCGCGGTAGaaaCATCGGTTATTGCTTGA
>5DL_HC_COG0039  Bradi1g02697.1 3..191,244..304,343..399,461..973,1128..1242 totalreads=31
gggctcATcAGGgtttgaCgAaGCTGCTGGCGGAGCACGCgCcgaGGgCCGcGGtGCaGCggCGcgtGGaGGACTACCGGGGCCGCGTCATCGCCATCGACGCCAGCCTCAGCATCTACCAgTTCCTGGTtgTGGTGGgAAGGAAaGGAACAGAAGTTCTGACCAATGAAGCCGGTGAAGtCACAAGgCAnnnnnnnnnnnnnnnnnnnnnnnnnnnnnnnnnnnnnnnnnnnnnnnnnnnnCCAGTTTtGTGTTtGATGGTGAGCCACCTGCCCTGAAGAAAAaGGAACTGGCCAAAAGGTnnnnnnnnnnnnnnnnnnnnnnnnnnnnnnnnnnnnnnGCATTGcAgaTTGGaGATGAAGATTCAgTTGAAAAATTTAGCAAAaGGACcGTGAAGnnnnnnnnnnnnnnnnnnnnnnnnnnnnnnnnnnnnnnnnnnnnnnnnnnnnnnnnnnnnnTGcAGGcACCAGGtGAGGCAGAAGCACAGTGcGCaTCACTTTgtAAgAaccATaagggccaTaTGCTGtcGCttCAgaggAtatggacacactgactttcggtgctccaaggtttcttcgccatgtaactgaccttagttttaagaaatctcctgtcacagagtttgaagtgccaaaGGTTTtGgAGGAACTTGGACTCACAATGGATCAGTTCATcGACTTATGTATCcTtAGTGGaTGTgACTAcTGCGAGAATATTgAAtAGGTaTTGGGGGACAAaGAGCCTTGAAaCTCATACGTCAGCATGGTTGCATAGAAGAAGTTGTGCAAAATCTTcACaagtAGGTAcaCTgTTCCAGAaGATTGGCCTTACCAGGAAGTTCGAACCTtGTTtAAGCAACCAAatGTTtGtACAGAAATtCCaGATTtCCAGTGgACCTCAGcAGACAAaGAGGGCCTTGTGAATTtCCTGGCATTCGAAAaCAGTTTCAGTTCTGATCGAGTGGAAAAGGCATGAACnnnnnnnnnnnnnnnnnnnnnnnnnnnnnnnnnnnnnnnnnnnnnnnnnnnnnnnnnnnnnnnnnnnnnnnnnnnnnnnnnnnnnnnnnnnnnnnnnnnnnnnnnnnnnnnnnnnnnnnnnnnnnnnnnnnnnnnnnnnnnnnnnnnnnnnnnnatgcagtagctcaagctctggtttcagatatggtagttctagttcaaagccattggtgctgggaaggcaatcaggagttcatgtgaaacctcccaccttttctttcatctaa
>5DL_LC_COG5015  Bradi1g02740.1 1..138,346..508,693..934 totalreads=4
atgggtcgcgacaagtcccggaggctctcgggcagccgagacttccggcagcggctggtgctggcgacgctgacctccaccccgatcaCcatcagggACATCCGCGCCGGCGAgggggcctcTGcccGcacgagatgtcnnnnnnnnnnnnnnnnnnnnnnnnnnnnnnnnnnnnnnnnnnnnnnnnnnnnnnnnnnnnnnnnnnnnnnnnnnnnnnnnnnnnnnnnnnnnnnnnnnnnnnnnnnnnnnnnnnnnnnnnnnnnnnnnnnnnnnnnnnnnnnnnnnnnnnnnnnnnnnnnnnnnnnnnnnnnnnnnnnnnnnnnnnnnnnnnnnnnnnnnnnnnnnnaggaatcacaaatgatacaaaggacccttctgtggatactttccggatggttacgttgcatatgctcaagcactttggcgttcctcttgaggggctggagctcaaaatcgaaagccggggatctcctcctcgtggtggtggtgaagtgcttctctgagTtcnnnnnnnnnnnnnnnnnnnnnnnnnnnnnnnnnnnnnnnnnnnnnnnnnnnnnnnnnnnnnnnnnnnnnnnnnnnnnnnnnnnnnnnnnnnnnnnnnnnnnnnnnnnnnnnnnnnnnnnnnnnnnnnnnnnnnnnnnnnnnnnnnnnnnnnnnnnnnnnnnnnnnnnnnnnnnnnnnnnnnnnnttcatctttgtcaggtcaGCAGGCTGtGgcgtaTctgtagttgctgagaccacaacaggctgtctgatttctgcagatgctactgtgagttatcccaatgttgatgaaatgagtgaacaatctgagaagcctgaGaTAATGTCTCCAGAGGATCTTGGTGAGCAAGTTGCATCGATGCTgctagaagaggtggctcaaggaggagttgttgactcaacacaccaggtctggtatttcattc
>5DL_HC_COG0040  Bradi1g02760.1 417..1085,1135..1580,1714..1864,1913..2446,2689..2889 totalreads=24
aTGGtAAGAAGATCAGGGTGCAGGGcGGAAGCTCAAGcGGtCCGgCcTGTCAGGTGGAGGGCTGCTGCGCGGACCTTAGcGCGGCAAaGGATTACCATCGgCGGCACAAGGTCTGCGAGATGCATGCTAAGGCCAACACcGCGGTGGTCGGAAATACcGTCCAGCGgTTCTGCCAGCAATGCAGcAgatttcACCttcttcaAGAAtttGATgaaggaaagcgcagctgtcgCcGGCGTTTAGCaGGCcAtAatAaaCGtAGGaGgAAAACCCGCCcTGAAAaTGCTgTtGGTGGGACTCCTATTGAGGAaAAaGTTaGCAGTTATTTATtgTTGAGTCTTCTTGGAATATGCGCCAATTTtAACtGTAagtacTGCtgaacatttacaaggtcaggagttgctatccaatctttggagaaacttggggaatgttgctaaatcattggatccaaagaactttgtaaactcctggaggcgtgtcagagcatgcaaaatcgatcaaatgctgggacctctgaagcagctaatgctttggtgaatacagctgcagcagaggctgcaggaccatctaactctaaggcgccttttgcgaatggtggtgaatgcgggcagacgtcatctgcttgttgtaccagtacaatcaaatgctaccatggtggcaactaccnnnnnnnnnnnnnnnnnnnnnnnnnnnnnnnnnnnnnnnnnnnnnnnnnaatgatatggaaggctttgaggatggttcgaattgcccatcatggatacggcaagattctactcaaagcccaccacagactagtggtaattcggattcaacatcagctcagtcattgtcaagctcaaatggagatgCTtctAgtgtcggactgataaaattgtattcaagctttttgagaaagttcctagtgaattacctccaattttgcgatcacagatccttggttggttgtccagtacgccctactgatatagaaagccatattaGaCCTGGcTGTaTTAtCCTGACAGTtTAtcttcggtagttgagcttcatgaggagctctctgagaatatgagtgtatatctggataagctctcaagtagttccgctgataacttttggacatctggtttggtatttgtgatggtacggcatcaaattgctttcatgcacaatggtgagtnnnnnnnnnnnnnnnnnnnnnnnnnnnnnnnnnnnnnnnnnnnnnnnnnnnnnnnnnnnnnnnnnnnnnnnnnnnnnnnnnnnnnnnnnnnnnnnnnnnnnnnnnnnnnnnnnnnnnnnnnnnnnnnnnnnnnAGGCTcATTTGcTCAaTTGAAGGGCGTtGtATATTCgAGGAAGacACAGCTATTaTGGcTGATGATGCTgAGGATGAAGATATTGAATATCTCAACTTTTGTtGTTCTCTCCcTGATACAAGAGGAAGAGGATTCATAGAGGTACAAGTATAnnnnnnnnnnnnnnnnnnnnnnnnnnnnnnnnnnnnnnnnnnnnnnnntatgctctGacGgTTtGTgAGcTGGAGAgCAcaTTtAAGTCATCCAGtCTTGAGCAgCCAGACAAGgACAATGCCATGAATCAAGCTTTAGAGTTtCtACATGAGCTGGGgTGGCTtCTTCaTAGaGTTAAcATAATTtCTAAGCATGATAAAGTGgAGTCGCCTGTaCCTACCTTtAACCTGCTGAGATTCAGGAATCTTGGtAtATTTGCGATGGAGCGGGAGTGGTGTGCTGTGACCAAAATGCTGTTAGATTTGTTATTTGATGGATTTGTTGATGCTGGGTTGCAGTCTCCCAAAGAGGTGTTATTGTCAGAAAATTTGGTACACTCTGCCGTGCGAGGAAAATCTGCCCGAATGGTTAGATTtCTGCTGACATACAAGCCAAATAAAaACCtGAAGGAAAcTGCAGAGaCAtACCTATTCaGACCTGATGCTCGGGGCCCTTCTgCATTTACACCCCTCCATATAGCAGCcGCTACTAaTGAtgcagaggatgtattggatgcatTGACTGatgaccctggactGGTAtgnnnnnnnnnnnnnnnnnnnnnnnnnnnnnnnnnnnnnnnnnnnnnnnnnnnnnnnnnnnnnnnnnnnnnnnnnnnnnnnnnnnnnnnnnnnnnnnnnnnnnnnnnnnnnnnnnnnnnnnnnnnnnnnnnnnnnnnnnnnnnnnnnnnnnnnnnnnnnnnnnnnnnnnnnnnnnnnnnnnnnnnnnnnnnnnnnnnnnnnnnnnnnnnnnnnnnnnnnnnnnnnnnnnnnnnnnnnnnnnnnnTCAaGGTGCAACaTCTGCAGTCGTCAGGCTaaGATGTACCCcAaTTCCttcgcgaggaccttcctgTACAggccAGCAATGTTCACTGTgAtGGGCgTaGCCGTGATCTgCgttttgTCGGgAtActCcTCCAtACccTCCCCAaGGTTtatGCtGcACCAAATTTCAGATGGGAgCTGTTAGAgCGcGGAgCCATGTGa
>5DL_HC_COG0041  Bradi1g02770.1 81..164,443..884,966..1481,1530..1948 totalreads=38
tgactcttccttggttaagagatcttcaatgttccgagcagaagcccggtccacagaatccgagaaatatactaccaatggccgnnnnnnnnnnnnnnnnnnnnnnnnnnnnnnnnnnnnnnnnnnnnnnnnnnnnnnnnnnnnnnnnnnnnnnnnnnnnnnnnnnnnnnnnnnnnnnnnnnnnnnnnnnnnnnnnnnnnnnnnnnnnnnnnnnnnnnnnnnnnnnnnnnnnnnnnnnnnnnnnnnnnnnnnnnnnnnnnnnnnnnnnnnnnnnnnnnnnnnnnnnnnnnnnnnnnnnnnnnnnnnnnnnnnnnnnnnnnnnnnnnnnnnnnnnnnnnnnnnnnnnnnnnnnnnnnnnnnnnaGGaGCTcAaGGTTTttGCCATCTGACgaGGgATTCAgttGGgCAAaGGCTAaCTACAaCTCTGTGCAGAGgAGTATAGAtATCTGGTCTTTCgTGCTTTCTCTTCGAATACGTATTTtATTTGACAATGCAAAATGGgCCTATCCAGGTGGATTCTCAGAGGAAAATCAgaaaatccggaggagaaacactgcatcatggttaagagaacaagtattgcagcttggcccaacttttatcaagcttggacAGCTaTCCTCCACAAGATCTGATTTGTTCCcAAAaGAATTCGTtGATGAGCTTGCaaaaCTGCAGGACAGAGTACCTGCATTTTCTCCTGAGAAGGCAAAGGCTTTCATAGAGAAGGAAaTGGGGTGCTCAGTTGATGTTGCGTTCAAaGAATTtGAGGACcGTCcAaTAGCTGCTGCTAGTCTTGGTCAGGTnnnnnnnnnnnnnnnnnnnnnnnnnnnnnnnnnnnnnnnnnnnnnnnnnnnnnnnnnnnnnnnnnnnnnnnnnnnnnnnnnCTAGGgAATCTAAAGCTAGTAGCCGAGtATTTTCAGAGAAGTGAAAAATTTGGAGGTCCTTCAAGGgACTGGATTGGTATTTcTGTGaTTTcAAATTTTGTATGAAGAaaTTGATTACATCAATGAAGGAAaGAATGCAGACAGATTTCGTCGAGATTTCAGAAACATAAAaTGGGTTCgcGTGCTTATCATGTgggaTTACACAACTGaaaaGGTGTTAAcccTGGAGTATGctcctgGTATTAAGATAAaCAACTTGGCGGTGCTAGACAGCCGGGGATATAGTCGTTCTCTGATTGCATCCCGTTCAATAGAGTCGTACCTCATTCAGATACTGAaGACCGGTTtCTTCCATGCTGATCCTCATCCTGGAAaCCTTGCCATAGACAaGGAtGGCTCTCTAAtATATTATGaTTTTGGAATGATGGGTGAAaTCAAaTCATTCACTCGAGATAGATTACTCTCcTTGTTCtATGCCGTGtATGAGAAggatgcgaacaaggtatnnnnnnnnnnnnnnnnnnnnnnnnnnnnnnnnnnnnnnnnnnnnnnnnacaggtaagaaggtccgtacaatatttcttggacaatctgctgagccagtcaccggatcaacagcagactctagctgcaattggagaGGacTTGTTTGCAaTtGCGCAAGATCAACCTTTCCGcTTtCCTTCCACATTtACGTTCGTCATAaGggCATTCTCAACTCTTgAAggcatcgggtacatactggatcctgatttttcctttgtcaaagttgcttgcaccatatgcacAggaactgctagacttgaaaacgagacgaagagctggacctgaattagtccaggagataagaaagcaagcaaatgatggcccgtgattctacgatctcaatgcccctacagatccaacggatcgaggattttgtggggcaaactcgagtcgggtgaatctgaaactcagagtcagagtacttgaggtatg
>5DL_HC_COG0042  Bradi1g02780.1 34..79,420..460,871..1016,1058..1108 totalreads=8
CCTCCGCCGCCGCCTCCTCGCTCCGGCGACCGCTCCTCTGACTCCnnnnnnnnnnnnnnnnnnnnnnnnnnnnnnnnnnnnnnnnnnnnnnnnnnnnnnnnnnnnnnnnnnnnnnnnnnnnnnnnnnnnnnnnnnnnnnnnnnnnnnnnnnnnnnnnnnnnnnnnnnnnnnnnnnnnnnnnnnnnnnnnnnnnnnnnnnnnnnnnnnnnnnnnnnnnnnnnnnnnnnnnnnnnnnnnnnnnnnnnnnnnnnnnnnnnnnnnnnnnnnnnnnnnnnnnnnnnnnnnnnnnnnnnnnnnnnnnnnnnnnnnnnnnnnnnnnnnnnnnnnnnnnnnnnnnnnnnnnnnnnnnnnnnnnnnnnnnnnnnnnnnnnnnnnnnnnnnnnnnggcggccgtggaaatgcgcgagtcgtatgtcgccacagatgnnnnnnnnnnnnnnnnnnnnnnnnnnnnnnnnnnnnnnnnnnnnnnnnnnnnnnnnnnnnnnnnnnnnnnnnnnnnnnnnnnnnnnnnnnnnnnnnnnnnnnnnnnnnnnnnnnnnnnnnnnnnnnnnnnnnnnnnnnnnnnnnnnnnnnnnnnnnnnnnnnnnnnnnnnnnnnnnnnnnnnnnnnnnnnnnnnnnnnnnnnnnnnnnnnnnnnnnnnnnnnnnnnnnnnnnnnnnnnnnnnnnnnnnnnnnnnnnnnnnnnnnnnnnnnnnnnnnnnnnnnnnnnnnnnnnnnnnnnnnnnnnnnnnnnnnnnnnnnnnnnnnnnnnnnnnnnnnnnnnnnnnnnnnnnnnnnnnnnnnnnnnnnnnnnnnnnnnnnnnnnnnnnnnnnnnnnnnnnnnnnnnnnnnnncctccaCAgatAtGACCaTAATGTGcTGTCTtCATGAACtAcACAAtcgTAcAGAAGAgAAAGgCCACgaaaaaatcagCtCCggggCCTTGCTTtAGCcACCTGcTGCCACCATCTtTgccAATggaagCATTATGCAagTAAnnnnnnnnnnnnnnnnnnnnnnnnnnnnnnnnnnnnnnnnnatgccatgccatGGTTTAGCAGTTGGGCTGTGgAcGGcGAtcACAGCTccc
>5DL_HC_COG0043  Bradi1g02800.1 1..288,411..633,777..893,906..1084,1288..1450,1702..1789,1801..1867 totalreads=20
ATGGCgCGAAAAGGAaGTCAaaGTAAaaagTGGtCCgAATCtcGCTTCACCtAAtCGgCAAAATaCAaCTAATGgTGATATaCTAAATacACcaGAAaGaGATCcAGTGCATGGTGAaGaTCCAAGTTCACAtcttcaaggtAatCAAATGGTTCTGGAGGgAAcACTGGCCAGAAACAAaAaGCAACAAGAAGAATAACAaAAGCAaTGGCACCTCCTTtGGtAAATCtGATGACAtAaCTtcaCATAAACAaCAACCAGAAGATATCAGTACTGATATGCaaaaTTCAGAAGAAnnnnnnnnnnnnnnnnnnnnnnnnnnnnnnnnnnnnnnnnnnnnnnnnnnnnnnnnnnnnnnnnnnnnnnnnnnnnnnnnnnnnnnnnnnnnnnnnnnnnnnnnnnnnnnnnnnnnnnnnnngagaagaccaggcatgttacttccatggctgcatccctttttagaacctcgatgatgtatgtgatggaagaaagcaaagtattggttgagaaaaataggccagctatcacagctttcatggcaatggcagaaaaagggcgtgcctatgccctcggcaaaatggagtatgtttatcctattgctcgggcctggatgtttagtgctggaaagctgatgttgctcnnnnnnnnnnnnnnnnnnnnnnnnnnnnnnnnnnnnnnnnnnnnnnnnnnnnnnnnnnnnnnnnnnnnnnnnnnnnnnnnnnnnnnnnnnnnnnnnnnnnnnnnnnnnnnnnnnnnnnnnnnnnnnnnnnnnnnnnnnnnnnnGGTGATTGCTGCTTCTGTGGTTGCCTTTATTGGTATTGGTTTtGCTGTCCTGCTTGTCGCGGTGCTTGCAGTGGTGaTTTTATGGCTGTATGGAAGCTTTTGGACAACAAGCACTGTnnnnnnnnnnnnAGGtgcTTCCTTTttGTTGAAGCATGAACGATTTgcTCTGCTtGtCACCTGCCTATATtCAATGtATTGTGCAaGAaGcTaCATtGGaTGGCTTGGATtACTTTtgAGCCTGAaTTTGtCTTtCTTTtCAacTGAcGTTCtaGTCCAgTTCCTgAGAAAaatgTAgACAaTGAAAaTnnnnnnnnnnnnnnnnnnnnnnnnnnnnnnnnnnnnnnnnnnnnnnnnnnnnnnnnnnnnnnnnnnnnnnnnnnnnnnnnnnnnnnnnnnnnnnnnnnnnnnnnnnnnnnnnnnnnnnnnnnnnnnnnnnnnnnnnnnnnnnnnnnnnnnnnnnnnnnnnnnnnnnnnnnnnnnnnnnnnnnnnnnnnnnnnnnnnnnnnnnngatcactattcagcatttggatttcgcccgtatgaaatcatagatgtgtcagtactcaagagagaatacaagaggctatgttagtccatcctgataagaatatgggcaatgataaagctgctgatgcatttaaaaagcttacaaaaacgcatatgaggttcnnnnnnnnnnnnnnnnnnnnnnnnnnnnnnnnnnnnnnnnnnnnnnnnnnnnnnnnnnnnnnnnnnnnnnnnnnnnnnnnnnnnnnnnnnnnnnnnnnnnnnnnnnnnnnnnnnnnnnnnnnnnnnnnnnnnnnnnnnnnnnnnnnnnnnnnnnnnnnnnnnnnnnnnnnnnnnnnnnnnnnnnnnnnnnnnnnnnnnnnnnnnnnnnnnnnnnnnnnnnnnnnnnnnnnnnnnnnnnnnnnnnnnnnnnnCAGGATTGtAAAGAGTTtCATCAGgCTAAAGATGGTGATGGAtGGGTTgAgCAGTCaTTTCAaCCGgTCcTATTtGGGATGCTGCACAnnnnnnnnnnnCCTCGTGCATTTGTTTGTGCTGAAAGCAGCATtTTtGATGTCACCGAGTGGTTCAGCTGTCAGGTAA
>5DL_HC_COG0044  Bradi1g02810.1 52..114,345..500,515..831,1203..1503 totalreads=21
tcGcTGGcaggtgggtCCgCGtGGcagctggAGGaggAggAGGCGgggagcttcggcnnnnnnnnnnnnnnnnnnnnnnnnnnnnnnnnnnnnnnnnnnnnnnnnnnnnnnnnnnnnnnnnnnnnnnnnnnnnnnnnnnnnnnnnnnnnnnnnnnnnnnnnnnnnnnnnnnnnnnnnnnnnnnnnnnnnnnnnnnnnnnnnnnnnnnnnnnnnnnnnnnnnnnnnnnnnnnnnnnnnnnnnnnnnnnnnnnnnnnnnnnnnnnnnnnnnnnnnnnnnnnnnnnnnnnTGCAGGAAATTGACATCAAGAACCACAAATGGGGCCACTACTTtATGTGCGGGTACAAGGGaGtATATGAATATGCTAGGTCAAAAGGGATAGATaTGGGtGAACCTGTtGCtCTTGATGTtGTTGTTGAtGGCACAagtccctcaaggtatcactggnnnnnnnnnnnnnncgcatttgtctgttcagcaacaattgctatcatgggaattctcgggaaaacttcccaaaGAAaGAagTTGCtCAATTtACTtGTCAATCtGAGCGTCaTATtGGGACACAGTCaGGtGgtAtGGATCAGGCTATATCTATCATGGCCAAaCCTGGATTTGCTGAGTTGATaGATTTCAATCCAATCAAAGCAACCGATGTGCAACTACCTTCTGGTGgTACATTTGtGATTGCTCACTGCCTGGCAGAATCCAAGAAagCAGAAACaGCTGCTACAAAcTACAACAACCGCGTTGTAGAGTGTcGCTTGGCAGCGnnnnnnnnnnnnnnnnnnnnnnnnnnnnnnnnnnnnnnnnnnnnnnnnnnnnnnnnnnnnnnnnnnnnnnnnnnnnnnnnnnnnnnnnnnnnnnnnnnnnnnnnnnnnnnnnnnnnnnnnnnnnnnnnnnnnnnnnnnnnnnnnnnnnnnnnnnnnnnnnnnnnnnnnnnnnnnnnnnnnnnnnnnnnnnnnnnnnnnnnnnnnnnnnnnnnnnnnnnnnnnnnnnnnnnnnnnnnnnnnnnnnnnnnnnnnnnnnnnnnnnnnnnnnnnnnnnnnnnnnnnnnnnnnnnnnnnnnnnnnnnnnnnnnnnnnnnnnnnnnnnnnnnnnnnnnnnnnnnnnnnnnnnnnnnnnnnnnnnnnnnnnnnnnnnnCTAaTGAACGATAGCCATCATAGCTGCAGTGTgCTATATGAATGCAGCTGtCCcGAGTTGGAAGAgCTTGTAAAAGTgTGCCGGGaCAACGGGGCgCTcGGAgCaCGgCTCACaGGagCCGggTGGGgcGGCTgCGCAGtcGCCcTGGTCAaGgaGggCATcGTCCCaCAGTTCATCCtcAaTTTGAaggagaagtactacaaatcaaggatcgacaggggagtgatcaagcagagcgaccttggcctctatgtgtttgcgtcgaagccgtcgagcggcgcggccatactgaggctgtag
>5DL_LC_COG5016  Bradi1g02910.1 79..790,884..1092,1363..1724 totalreads=19
TGgaCGgTGgCGCaGGTgCTCAAGTCCTGTCGCGCCTACTCCAGCGGCATCACCGCCGCCATCCTCCTCTCCGACCTCttCCaGgTcTgcCAGagcagcgtaaatctcttaccgcaaagacgAAGGTTGAaGTGACCAgCcTtCTAAACAcaaGGAGTAAAaGAAGGAGGCTTCCCAGGACTGTCACAATCGATTCTATCCATGAGAAGAACTTCCTTtctCCcAAGAGTGTCCTTGAGGCAGTCGTCATCGATGTTTtCgTtCtCccTGGTACaaaTATATACATGCTTACCTTgggAGACATGTGGAGTACATCCACTATTGATCTGTATCTACACCGAGGTACTAcAAcTATATAGGaCAAcATTGTAtCTTGAAGAAGGGTCGaGAAGTTGTGCTcACaGGATGTTGTCTTCGCACAGCTGTtGttGAGGGATCTGGCCaTGCTCGTATTTtGCCAACaGAAtACATGGTGATAcTaCTTtATatAGGtcAAGATGAAGATGCCATGCTACTTGCTGCACAGTTTTGCACATATTCTTTCTCCTCCATGATGGAAGAGAAAAGTAGAAaTGATGTTGTATACTCaTTTTaTGCcAggattgagaagattgcgactttgaaacctttttgatatacagaaagaaagcagattgtacttgtagataatgatggtgagaagatcaaatttatggaatgtggagagaggtttnnnnnnnnnnnnnnnnnnnnnnnnnnnnnnnnnnnnnnnnnnnnnnnnnnnnnnnnnnnnnnnnnnnnnnnnnnnnnnnnnnnnnnnnnnnnnattgtgccttgagtatggtagtgcaacacaggtttacttggtgccaattgctcaacacgaggaacaGGtattcctcacacctactcaagtaaggagccaaggacctcgtctgtcatgtgctccagtcgataatatggcttcgcaagtaacattaccacgtgacttgcatggtgcagttgacttcagcaaatatccatttcgagtatgtnnnnnnnnnnnnnnnnnnnnnnnnnnnnnnnnnnnnnnnnnnnnnnnnnnnnnnnnnnnnnnnnnnnnnnnnnnnnnnnnnnnnnnnnnnnnnnnnnnnnnnnnnnnnnnnnnnnnnnnnnnnnnnnnnnnnnnnnnnnnnnnnnnnnnnnnnnnnnnnnnnnnnnnnnnnnnnnnnnnnnnnnnnnnnnnnnnnnnnnnnnnnnnnnnnnnnnnnnnnnnnnnnnnnnnnnnnnnnnnnnnnnnnnnnnnnnnnnnnnnnnnnnnnnnngttaacttgagcttactgccagcgttgttgaattcaacatgcctgcataatatatcactcttgtcagatctgccccattcagcaaacagaacaCAtgaTatgccgtgttcgacttgaccacatcgattgcgacagtttaaagttgtcgttattccacaatctctgcggttatgttgtggatgaactgccagatgggcttcagtgttccttctgtaaagtggcctgccagaatggatgcacgcctggctttcagttgcactTGACCATTGCagAcGAcagcgAAtAgTcTtcacattgtgcattgggcaaacggctgttcagttacctcaaatatatcctgatgaatatatggaactccc
>5DL_LC_COG5017  Bradi1g02920.1 236..310,478..524,938..1114 totalreads=9
cgccctggccatctcaaggccccggccGGCGTCTTCGACGGCCACGCAGGCGCCTACTACGCGTCCGTCGTctCCGCCGGCGnnnnnnnnnnnnnnnnnnnnnnnnnnnnnnnnnnnnnnnnnnnnnnnnnnnnnnnnnnnnnnnnnnnnnnnnnnnnnnnnnnnnnnnnnnnnnnnnnnnnnnnnnnnnnnnnnnnnnnnnnnnnnnnnnnnnnnnnnnnnnnnnnnnnnnnnnnnnnnnnnnnnnnnGTaGtCGTGcttctGACCaGGgACCTggaCATCGCCAACCTCGGTGCTCnnnnnnnnnnnnnnnnnnnnnnnnnnnnnnnnnnnnnnnnnnnnnnnnnnnnnnnnnnnnnnnnnnnnnnnnnnnnnnnnnnnnnnnnnnnnnnnnnnnnnnnnnnnnnnnnnnnnnnnnnnnnnnnnnnnnnnnnnnnnnnnnnnnnnnnnnnnnnnnnnnnnnnnnnnnnnnnnnnnnnnnnnnnnnnnnnnnnnnnnnnnnnnnnnnnnnnnnnnnnnnnnnnnnnnnnnnnnnnnnnnnnnnnnnnnnnnnnnnnnnnnnnnnnnnnnnnnnnnnnnnnnnnnnnnnnnnnnnnnnnnnnnnnnnnnnnnnnnnnnnnnnnnnnnnnnnnnnnnnnnnnnnnnnnnnnnnnnnnnnnnnnnnnnnnnnnnnnnnnnnnnnnnnnnnnnnnnnnnnnnnnnnnnnnnnnncaggggagcgCAAaAaGGctCATAAAagCAgCactCCAaGAAGCAgCgCGGAAACGTGAGATgCGgTACTCAgaCCTcATgAGGatcGaCAaGAAaGtCcgCcGGCATTTCCATGaCGAcAtCACTGtCATtGTCcTATTCATAaATcACgAgCtGTTagccaaaggaaatgcgcaag
>5DL_HC_COG0045  Bradi1g02990.1 391..488,539..720 totalreads=4
gtcaatgacattgtaacttcgggtgcgaagccattgttcttcctagattactatgctacgagcaagctcgatgtggaccttgcagagaaggtactgtcaannnnnnnnnnnnnnnnnnnnnnnnnnnnnnnnnnnnnnnnnnnnnnnnnnagaccgcagagatgcctgatttctacaaggaaGGTGAATATGATCTgAGTGGTTTTGCTGTGGGTGCCGTAAAGAaGGaTAaGGTCATtGACGGTAAAAGCATTGTGGAGGGggAtGTCCTGaTTGGCcTTCcTTCCAGTGGGGTTCATTCgAACGGgTtCTcTCTcGCTAGGAGgTATG
>5DL_HC_COG0046  Bradi1g03010.1 120..165,877..1016,1042..1242 totalreads=14
gccgagccacatcccccgtcgccgtcgccacgtccgggcccgccggaccagcgnnnnnnnnnnnnnnnnnnnnnnnnnnnnnnnnnnnnnnnnnnnnnnnnnnnnnnnnnnnnnnnnnnnnnnnnnnnnnnnnnnnnnnnnnnnnnnnnnnnnnnnnnnnnnnnnnnnnnnnnnnnnnnnnnnnnnnnnnnnnnnnnnnnnnnnnnnnnnnnnnnnnnnnnnnnnnnnnnnnnnnnnnnnnnnnnnnnnnnnnnnnnnnnnnnnnnnnnnnnnnnnnnnnnnnnnnnnnnnnnnnnnnnnnnnnnnnnnnnnnnnnnnnnnnnnnnnnnnnnnnnnnnnnnnnnnnnnnnnnnnnnnnnnnnnnnnnnnnnnnnnnnnnnnnnnnnnnnnnnnnnnnnnnnnnnnnnnnnnnnnnnnnnnnnnnnnnnnnnnnnnnnnnnnnnnnnnnnnnnnnnnnnnnnnnnnnnnnnnnnnnnnnnnnnnnnnnnnnnnnnnnnnnnnnnnnnnnnnnnnnnnnnnnnnnnnnnnnnnnnnnnnnnnnnnnnnnnnnnnnnnnnnnnnnnnnnnnnnnnnnnnnnnnnnnnnnnnnnnnnnnnnnnnnnnnnnnnnnnnnnnnnnnnnnnnnnnnnnnnnnnnnnnnnnnnnnnnnnnnnnnnnnnnnnnnnnnnnnnnnnnnnnnnnnnnnnnnnnnnnnnnnnnnnnnnnnnnnnnnnnnnnnnnnnnnnnnnnnnnnnnnnnnnnnnnnnnnnnnnnnnnnnnnnnnnATGCTTtGATTGCAGGTACCCCATATATAGAATCCCGACAGGACCGACGCTGAAGGACCTGGACGCTTGCTTCTTGACATTCCATTGCCTGGCAACACCTTCCAAGGGTaaacaccagcacccgcgccctgtttnnnnnnnnnnnnnnnnnnnnnnnnnGCAACGGGCAGGCTTTCCCTGCCCGCCTTCGGgCTGGCGTCCTACAAGCTCCGCAGCTCCCTGTGGGCGTCCAACGGCGCCCCGGAGCAGGAGAGCGTCACGTCGCTGATGCAGGAGGCGGACAACTGGCTCCGCTGCGTACAGGTGGACCACCCGGACTTCCGGTTCTTCGTCTCCCACTTCGGCGCGACGTGGAGATGA
>5DL_HC_COG0047  Bradi1g03030.1 190..267,314..394,604..993,1068..1158,1207..1367 totalreads=14
GTTGTGgCAGGAAATGTCcGAGTCcAGGAAGATGAAGAGGAAGCCcAATTACAaCCTcGAGAAGGtAATTtACGcTAnnnnnnnnnnnnnnnnnnnnnnnnnnnnnnnnnnnnnnnnnnnnnncaggctagtaaccgaggctctccgtaaaatggatggcaaatatttcgaaattgctggatcccatgtaactgcacgtgttcnnnnnnnnnnnnnnnnnnnnnnnnnnnnnnnnnnnnnnnnnnnnnnnnnnnnnnnnnnnnnnnnnnnnnnnnnnnnnnnnnnnnnnnnnnnnnnnnnnnnnnnnnnnnnnnnnnnnnnnnnnnnnnnnnnnnnnnnnnnnnnnnnnnnnnnnnnnnnnnnnnnnnnnnnnnnnnnnnnnnnnnnnnnnnnnnnnnnnnnnnnnnnnnnngcagttgttaattgcgcctttcgtctggcgacactgccTCaGAAAaGAaGTTTGTtgTtGGAATTGTAcTCCACcGAGTTtCAGcTGTTCAaGGaCCTGACtGAaCAAAAaTCAtgCAggTTtGTtaGAAaCAaTTTCCAAGCTTggacTACAGAAATCATCTGTCCTGCAGtatATgACTAcTGTtATCCAGacagttttGGAAAaGGgTaTTgttgagtattccatagttcacacggtcatattggagtacttaacaattgcggaTaagacatcagcctcggatgtgattcgtcagttaatcccccatcttacccaagggtcatctgtcgtagatggagatgaactatcaggggtcgctgaagtaccaacgaaatcaaaagctaagaagnnnnnnnnnnnnnnnnnnnnnnnnnnnnnnnnnnnnnnnnnnnnnnnnnnnnnnnnnnnnnnnnnnnnnnnnnnagacgatgtcgtcaaaATAGgAaGagATTAttAAaatGcTTGAAGGgCAGaTtAtGAAGCTTGCTcTCAaTGgTtAtGGATGCcTtnnnnnnnnnnnnnnnnnnnnnnnnnnnnnnnnnnnnnnnnnnnnnnnnaggttgtagttgatgagctgacaaagcacttaaaggaactcatatttgacaagaacgggagacgcccATTGCTGCAGCTACTTCAcccACtttGCTCACGTTATCtgactccgactgatttgatttgtctgaagtacagtgtgccttcccttgtttcaaa
>5DL_HC_COG0048  Bradi1g03050.1 333..758,798..903,1019..1179 totalreads=7
ccgagggtaatttgcagcatgagtatcgtggaagtgactgccttcaaactaaaaggtcacgatgcacatactgaagtagcttatcttcttgagcacttgaagctttgcatgttctactcaaagaattaggttttctgtaatttctctaagtttgggtgggtacagtcaagaggacgttctcatccaacaagtcgtagggCAgcttatgcagccttccttcgtacttGTGCGTGACCAAAaagCCAAgTGTTTtCTGCTTTTcAtCcGtGGTgCtATcAGtCCTAGGGAGCGCcTGACAGCAGCAAGTTCTGTAGAAGTTCCTTtCcACCATATAGTTcTgAATGAAGGaCAGATtGACAATGTAaTCTTaGGgtATGCaCaTTgtGGAATGCTTGCTGCAGCTcGcTGGATCtCtAACCTTGtCATgCCCCcTnnnnnnnnnnnnnnnnnnnnnnnnnnnnnnnnnnnnnnnAGGTCATCgggCACTCAATgggAGCAGGTATTggggCAATTCTGACATATATTCTTCGTGAGCATTATGAttttACATCATGCACGTGTCTAGCCtttGGTCCTnnnnnnnnnnnnnnnnnnnnnnnnnnnnnnnnnnnnnnnnnnnnnnnnnnnnnnnnnnnnnnnnnnnnnnnnnnnnnnnnnnnnnnnnnnnnnnnnnnnnnnnnnnnnnnnnnnnCTGcAGGTAAtGGTATCATCAAaGCTGGATGATCcGcAGGATgAAGcTCACCTTGgTTtaTTCGCGAAAaTAAGTCAGCGTGTAGCTTTtGCAAAGTCTCACATGCtGTCCaTCTCTCATTCAacGGgAAaGACTGCaGATCctGACtCTAGCATTtCTGaG
>5DL_HC_COG0049  Bradi1g03130.1 111..282,329..398,445..563,565..680 totalreads=5
ggtgctgttcctcaagccgacctcgtcgttcctccacgagggcgtgggccaccgccgccgtcgaggtgcccgagccgctcgagtcgctgcaccacgaggtcgagctcgccgtcgtcatctcacggcgcgcgcgcgacgtgcccgaggcctccgccatggacttcgtcggaggtnnnnnnnnnnnnnnnnnnnnnnnnnnnnnnnnnnnnnnnnnnnnnncTTAGtctAcaggtcttccttggactttggctaaagcacaggatacctttactccaattagtgcagtggtnnnnnnnnnnnnnnnnnnnnnnnnnnnnnnnnnnnnnnnnnnnnnnAGGTGGATGATGAACTcaggcaaaaagggccTACAAGTGATATGATATTCAAGGTTcctttcctaatcaGCTATATCAGTTCAATCATGACATTGATGgaggtgATGtgatattaacnggtactcctgagggtgtaggccctGTCCGgaTAGGgCAGAaGaTcAAAGCTGGtaTAaCTGGCCtcATcGAGgCCgAGtttgatgttcagaggcgcagtcggacattttctccctga
>5DL_HC_COG0050  Bradi1g03150.1 1..76,298..522 totalreads=3
actggagacggccttcttctccgccgcctcctcttccacgccgacgacgacagcgacgacgatggcggcggcacacgagnnnnnnnnnnnnnnnnnnnnnnnnnnnnnnnnnnnnnnnnnnnnnnnnnnnnnnnnnnnnnnnnnnnnnnnnnnnnnnnnnnnnnnnnnnnnnnnnnnnnnnnnnnnnnnnnnnnnnnnnnnnnnnnnnnnnnnnnnnnnnnnnnnnnnnnnnnnnnnnnnnnnnnnnnnnnnnnnnnnnnnnnnnnnnnnnnnnnnnnnnnnnnnnnnnnnnnnnnnnnnagtggaacaggagctttagccattttcctgcgaaaaacatttggagtggatatcacgacttctgattatgatgacaaggatattgaagaaaacntagctcacaactgcagagtcAATaagttaGATgTgTTaccTCATaTCCgAgacacgtggggagatccatttccgattctccaacccgattggaacattgtcatcgccagtgacattctattatgtaaa
>5DL_HC_COG0051  Bradi1g03160.1 106..157,445..975 totalreads=6
ccagccgccgcCGACAGccaccctcgcctcccccctcctcctcccGCCGCCGccgnnnnnnnnnnnnnnnnnnnnnnnnnnnnnnnnnnnnnnnnnnnnnnnnnnnnnnnnnnnnnnnnnnnnnnnnnnnnnnnnnnnnnnnnnnnnnnnnnnnnnnnnnnnnnnnnnnnnnnnnnnnnnnnnnnnnnnnnnnnnnnnnnnnnnnnnnnnnnnnnnnnnnnnnnnnnnnnnnnnnnnnnnnnnnnnnnnnnnnnnnnnnnnnnnnnnnnnnnnnnnnnnnnnnnnnnnnnnnnnnnnnnnnnnnnnnnnnnnnnnnnnnnnnnnnnnnnnnnnnnnnnnnnnggCTGGTgaagatactgAagaagtatGacaaaagacaggcggcgttctcaGcCtaCCTTTCACTCagcgaGCTCGCCAcAacccgttttcaccactgaatgTTAACAAGaCTTGTTCGAGAATGTGAGGCTAATCTTgAAaTCcTTTtCCCtGtcgaaGatGAAGTACtcGAGTctGGTTCCTCTtCAAAGGCTCACAATgATGcGgCTAGTCGTGACCCAGCTTCATCTTGCGACGCAGAAACCTCAGAGGTGTACCGAAGCACACTCGCAGCAATGAAAGCGATAGAGGgCCTCAaGAAAGCCAGCTCTACTtACAATGCCCTGTCTCTCGCTAGGTTCTTCCATGGAGaGGATGGTGAAGCTTGTTCGGgCGCCATAACTTCTGAGAGCTCGCTGTCAAATTCCTTGACAGATTCCCAGGTTgAAGATGCAGATAAGGaCGATAAGGAGGTGCAAtCAAaGGAGCAGAGCTCTGCTCAGaCTGACCatAACGCGgAAGCGGaGCGaCGCggtggata
>5DL_HC_COG0052  Bradi1g03170.1 1..155,228..477,508..897,1030..1215 totalreads=14
ATGgATTGGGCGGCGGTGGCGTACACGGCGGCGGCGCtGCTGTGCGCCGCGgCGGCcACCGTCATCACGCTCGGCcACATaTACCGCCACCTgCTCCACTACGCCGAGcccatcttccagcgcttcatcgtccgcatcatcttcatggtcccggtnnnnnnnnnnnnnnnnnnnnnnnnnnnnnnnnnnnnnnnnnnnnnnnnnnnnnnnnnnnnnnnnnnnnnnnnctAtGAtGCTTGGGTCATCTaCAATTtCTTTTCaCTcTGacTTGGCATGGgTGGGAGGaCCTGGTGCTgTGgTGgTgAGTTtGAATGGCcGAACCcTGAAaCCATCGtGGTTtCTGATGACTTGCTGTTTCCCAGCTATTCCTCTAGACGGGTgCGTAttacggagatgcaaacaaggctgttttgcagtttgtttattcttaagcctattcttggttgggttattaccttcatactttatgctaaaggaaaatatnnnnnnnnnnnnnnnnnnnnnnnnnnnnnntatttatacatcactatcatttacacaatctcatactcgatggcgttatatgctcttgcattgttctatgcggcatgcagagatctacttcggccatataatccgtcccaaagttcattataatcaaatcagtcgtgtttctcacatactggcagggTGTCCTGGttttCCTTGCTGCaaagTctcgatttatcaagaatgctgaaaaggctgctgatctccagaactatgtgctgtgcgttgagatgctcatagctgccattgggcacctatttgcctttccctACAAGGAGTATGCAGGtGCAAaTGCTcGCCcTTcGGgtGGTTtCaGGgAAaGCCTTCTtCATGCTTTgAAaTTCAAcGATTtCtACcATGAcACTGTTCACCAGnnnnnnnnnnnnnnnnnnnnnnnnnnnnnnnnnnnnnnnnnnnnnnnnnnnnnnnnnnnnnnnnnnnnnnnnnnnnnnnnnnnnnnnnnnnnnnnnnnnnnnnnnnnnnnnnnnnnnnnnnnnnnnnnnnnnTCAAATAGTCCAGTGACcTCAAgcGTgTCATCCAACCAGGtAGACcAGGAcgAAtCAATGaCCACTCCGATCAGGAACAAaGTGGACCcGCcTGGAGGAATGTACGACCTCTCGGACTTGCTCGACGTGGACTTGTCTAGCTACCCcGCcAAGGTTCCTGCAaTCtCTGATGTAAGAAAaCAatGA
>5DL_LC_COG5018  Bradi1g03180.1 359..454,562..1012,1036..1233,1609..1757,1849..1927,1934..2207,2234..2310 totalreads=15
tccagagggctgtattgattccagcacttnagggccgtgacctgatgcagagcaaagactggaactggaaagacgttagcctttgtgtatctcannnnnnnnnnnnnnnnnnnnnnnnnnnnnnnnnnnnnnnnnnnnnnnnnnnnnnnnnnnnnnnnnnnnnnnnnnnnnnnnnnnnnnnnnnnnnnnnnnnnnnnnnnnaacaaaaagaatcagcaccaaagcttagtacagtgtgtgtttatggtggtgtctcgtataatacccagcagaatgcactctcccgtggtgttgatgttgtcgtaggaactccaggtcgcctaattgatttgataaacggtggaagtcttcagttgggagaagttaGGTATCTtgtCCTTGATgAGGCTGACCagaTGCTTGCaGTtGGgTTTgAGGAaGATGTGGAAACaatattgcaacagctgccagccgaacgacaaagcatgcttttctctgcgaccatgcctagttgggtgaagaaattgtctaggcggtacttGtAcTAATCCctGAAttATTgaTTtGGTTGGtGcTgaGATGAAAAaCTaGCTGAAGGAaTCAAaCTCTtTGCTATtCCACTCACAaCgacTtCAAaGCgcACCATTcTtAGTGATCTcATTACGGtATnnnnnnnnnnnnnnnnnnnnnnngttttctactcggACAAAaCGGGATGcaGAcGAGGTaTCaTTGGCATTGaCAaCcAgTATtGcaTCTGAGGCgcTtCAcGGTGATATTTCACAaCATCAGCGtgAgAGgACaTtAAaTGGTTTCcGCCAAGGGAAaTTTACTGTtCTtGTGGCAACTGAtGTTGCTTCtCGTGGTCTTgAtATACCcAATGTTgATTTGnnnnnnnnnnnnnnnnnnnnnnnnnnnnnnnnnnnnnnnnnnnnnnnnnnnnnnnnnnnnnnnnnnnnnnnnnnnnnnnnnnnnnnnnnnnnnnnnnnnnnnnnnnnnnnnnnnnnnnnnnnnnnnnnnnnnnnnnnnnnnnnnnnnnnnnnnnnnnnnnnnnnnnnnnnnnnnnnnnnnnnnnnnnnnnnnnnnnnnnnnnnnnnnnnnnnnnnnnnnnnnnnnnnnnnnnnnnnnnnnnnnnnnnnnnnnnnnnnnnnnnnnnnnnnnnnnnnnnnnnnnnnnnnnnnnnnnnnnnnnnnnnnnnnnnnnnnnnnnnnnnnnnnnnnnnnnnnnnnnnnnnnnnnnnnnnnnnnnnnnnnnnnnnnnnnnnnncagggatcggtgacattacaacttaccagggatccggcatatgcaagaggcttcttttctcctagatctgtcactggttttctgtctgatgtctctccatctgctgctgatgcagttggaaaaatatacctaatagcagatgagagggtnnnnnnnnnnnnnnnnnnnnnnnnnnnnnnnnnnnnnnnnnnnnnnnnnnnnnnnnnnnnnnnnnnnnnnnnnnnnnnnnnnnnnnnnnnnagctgccggtgttGCAaGaTGaTGGCCCTGCTACcGACtCTTAcGGCCGATTCTCAAaCTCGGACcGGGgTTCTAGGAnnnnnnGGGcGGTAtGGgCGGCggCtCAAGAGGCCGtGGTaGTTGGGAcTCTGATGAAGGaTTCCGTcgcGGTGGCAGGAGCTcTagCAgACCTGACAAcGATATTTGGTCAGATGATGACTTTtCAGGTGGTGgtgCAaGgAGATCAAACCGTTCgTCATCCCCcggcGgcGGCCacTCGTCCTATGGTGGgCGTGGaGGCTCATCaTCCTTcGGTGACaGATCcTCcTCCTTTGGTGAaCGCTCATCgTCaTAcGGTGGTCGTGGTGGCTCTtCCTTTGGnnnnnnnnnnnnnnnnnnnnnnnnnnGAGCAGAAGCTTCAGTGGCGCatgcTTCACATGTgggCAATCAgggCACAGAGCATCAGACTGcccaaaCAAGTAGA
>5DL_HC_COG0053  Bradi1g03330.1 121..164,394..1043 totalreads=15
gcatcgtggcgtcggcgtcggcgtcggcgtacgcgtcagaggttggannnnnnnnnnnnnnnnnnnnnnnnnnnnnnnnnnnnnnnnnnnnnnnnnnnnnnnnnnnnnnnnnnnnnnnnnnnnnnnnnnnnnnnnnnnnnnnnnnnnnnnnnnnnnnnnnnnnnnnnnnnnnnnnnnnnnnnnnnnnnnnnnnnnnnnnnnnnnnnnnnnnnnnnnnnnnnnnnnnnnnnnnnnnnnnnnnnnnnnnnnnnnnnnnnnnnnnnnnnnnnnnnnnnnggagagggtaaaTTGTAAGATCAGCTACTTATCGAATTATCCGCTGaaaCGtgttagaacagacccTGTcGaGCAtCAAGCTTCTGTCCCTGAGTGGAAaGaTGCTCCATCTGtGgAATATACTGATGATTACAAAGCTgcAACCTTACcAAAAcTGGgCACAgTTGTCTaTCCACTAAaCATGGAtATCTCAGCAaCTAacaagtCAGAGAaGAAGaGGAAAAGATTGGTAGACAAGTGTAAGTGTtCTTGTCCTGGATCTGAGGACTGTGTACGAGTTCACGTAAaGAAGGCAAGGAGCTGgATCAAGgaTcAGTTGGgTGAGGAAGcTTtCAAAAACTGTGGGCTAGATGCAATGGGTGAGCAAGTTGGAGAGCAATGGACCACAGTTTtCAAAaGGAAACTTGAAAAAGTTGACAAGTTGATTCCTCAGAATAAACATCaGAAATTCATGGAGATTGCCTTGAAGGAGCTCGGACAGAAGGAAaCAAAGGATTTGGCGAAGTATTACTACAATGTTTTTCTTCCCAGAAGATTGGCAAGCTTGACCAGGGCAGAGCaTAAAAAGGATGAAGCTGTTGATACGAGTGATGAAAAGAGTGATCAAGAGGATGGTGAGAATGAACATCATCCTCGAAaGAAaAGcAAAa
>5DL_LC_COG5019  Bradi1g03350.1 478..545,669..921,1038..1157 totalreads=8
atcaaagtctggattccagttaatctcatttttgttggaatgctagtaactggaatgtacaggtatttaannnnnnnnnnnnnnnnnnnnnnnnnnnnnnnnnnnnnnnnnnnnnnnnnnnnnnnnnnnnnnnnnnnnnnnnnnnnnnnnnnnnnnnnnnnnnnnnnnnnnnnnnnnnnnnnnnnnnnnnnnngattatatcagctgtaagtggcggcatgacagatctttctttccatctagtcggttacacgtggcagattttgaattgctttctgacagcagcctaccagcTTACACtGaGaCGCCTGATGGacACAGCCAAaCAaTCAaCtAAATCGGgTTCtCTCAATGAAGTtTCTATGGTGcTACTTAACAATGCGCTcTCgATCCcTTtCGCGGTCATTTTGATTATTGTCTTCAacGAGTGGgAATAcgTGTaccaannnnnnnnnnnnnnnnnnnnnnnnnnnnnnnnnnnnnnnnnnnnnnnnnnnnnnnnnnnnnnnnnnnnnnnnnnnnnnnnnnnnnnnnnnnnnnnnnnnnnnnnnnnnnnnnnnnnCAGCCTTGTTGGCtCACTAAACAAGATACCCATTtCGgTcGCtGGTgTCTtGCTATTCAAcGTccctttttttGCTGGgatATTcTTcGCAaaGGCAAAgaTGTCCAAgTCcTAaTGT
>5DL_HC_COG0054  Bradi1g03380.1 253..564,825..1229,1482..2565 totalreads=44
agtgatggaaagttggaagtagtggtgccatcgtttgtccattacttagaagtgcttgaaggttccgatGGagaCattaactaCCaGGTgaGGcttCatttcaccagtcaaatgttcattcaagtcctcttctctatgacattgacaaggatggcacacgggaaatagtgttggctacttacaatggtgtagtgaatttcttcaggatatcaggttatctgatgatggacaagctagaggtacctcgtaggaaagttcgtaaagatTggcacGTTgggCTaaaTcccGATCCAGTAgaccGTTcccatccggatnnnnnnnnnnnnnnnnnnnnnnnnnnnnnnnnnnnnnnnnnnnnnnnnnnnnnnnnnnnnnnnnnnnnnnnnnnnnnnnnnnnnnnnnnnnnnnnnnnnnnnnnnnnnnnnnnnnnnnnnnnnnnnnnnnnnnnnnnnnnnnnnnnnnnnnnnnnnnnnnnnnnnnnnnnnnnnnnnnnnnnnnnnnnnnnnnnnnnnnnnnnnnnnnnnnnnnnnnnnnnnnnnnnnnnnnnnnnnnnnnnnnnnnnnnnnnnnnnnnnaaaaCCACGACAGAGAGTGCAtcACATGCTCAGAGAAGGTTGCTTCAAACAGCAGATAAAAGTGATGATCAAACGGGAAGTGCAGAAActCATGGAAGTGATGCAGGAACAGCAGGAGAATCAACtGTTGAAAATGaTGAGCCTTTAGAGGAGGAaGCTAaTgCATCATTTGATTTGTTTCGGGATGCAGAAGAtCtCCcTGAaGAGTACagTTATGATTATGATGATtATGTTAaTGAAtCCatGTGGGGAGAtGAGGActGGACAGAACAAGAaCATGAGAAAGCGGAAGATTAtGTGAGCATctATGCTCACATcTTGTCcACCCCAGTAAgTGAAtaTtGaCAATGATGATGTACAagAAATGGTtATTGCTGTATCGTACTTCTTtGACCGCGAGTAnnnnnnnnnnnnnnnnnnnnnnnnnnnnnnnnnnnnnnnnnnnnnnnnnnnnnnnnnnnnnnnnnnnnnnnnnnnnnnnnnnnnnnnnnnnnnnnnnnnnnnnnnnnnnnnnnnnnnnnnnnnnnnnnnnnnnnnnnnnnnnnnnnnnnnnnnnnnnnnnnnnnnnnnnnnnnnnnnnnnnnnnnnnnnnnnnnnnnnnnnnnnnnnnnnnnnnnnnnnnnnnnnnnnnnnnnnnnnnnnnnnnnnnnnnnnAGGTAAGacTAGGAaaAATTTCCCCccTTGaGaTGGCTGAGATCCATGCACCAGTCATTGCaGCAGACATCAATGATGATGGTAAGATTGAGATGGTCACTGCTGATGTGCATGGTAATGTAGCAGCTTGGACTGCAGAGGgAgAcGaataTgCatGGGcaaggtgcatctgaagagccttgttccaCAGCGACCTACTGTCGGGGgATGTCAATGGAGATGGCCACACTGATATTGTCGTCCCAACTGTATCGGGAAaCATCTACGTTCTTAGTGGAAaGGATGGCTCAAAAGTTCAGCCTTtCCcATATAGAACACATGGAAGGATCATGAGTCCTGTCTtgTtAgTtGACATGAGCAAACATGGAGAAAAGACGCAAGGACTAACCCTTGCTACTACGTCCTTTGATGGTTATCTGTATTTGATCGAGGGCTCTAGTGGCTGTGCAGATGTTGTTGACATTGGAGAGACCTCGTACACTAtGGTTTtGGCGgACAaTGTGGATGGCGGAgATGACCTTGATCTcATTGTtacTACCATGAAtGgCAAtGTCTTTtGCTTcTCCACTCCTtCACCACaCCATCCtCTCAaGGAaGGaGATCATCAAACCAaGGAAGGAAtAATGCTGCaTATAGgcACAACCGtCAAGGTATTTATGTtAAGCATGGTtCCAGGACATTCCgtGACGAaGaGGGtAAaCATTtCTGGgtcGAaTTTgAGATTGTAGACAAGTACaGGGTTCCCTATgggaatcaagctccttacaatgtCAGGTaactctactcgtccccgggaattaccagggagacaggcgcattgtggtcagtcaagtctacaatgaaCCAGGACaCAAgCGGATGCAGCTCCCcACcGTgCCCGTcaGAACCaCAGGAACTGtGCTCGTGGAgATGGTGGaCAAACACGGGCTGCATTTCGCCGACGAGTACTCGCTCACcTTCCACgTGCACtACTTcAAGCTGCTGAAaTGGCtCgTGGTTCTGCCGATGCTCGGGATGTtCCTTGTCCTCgTCgtCcTacGGCCCCAaGAaGGCGCaCCGTtGCCGtCTTTTtCGCGGAACAACAtag
>5DL_HC_COG0055  Bradi1g03420.1 423..545,670..757,1224..1479 totalreads=4
cttctcaggggagaccaaaccgttgagctgggcaatgagggtgcgagctgcactctatgtggcccaagcactggagtactgcaccctcaaagggagggctctctaccatgacctgcatgcatannnnnnnnnnnnnnnnnnnnnnnnnnnnnnnnnnnnnnnnnnnnnnnnnnnnnnnnnnnnnnnnnnnnnnnnnnnnnnnnnnnnnnnnnnnnnnnnnnnnnnnnnnnnnnnnnnnnnnnnnnnnggtagagtaatccctgagagtgtggtctacagcttcggtaccatcttgcttgacctcctaagtgggaagcacattccaccaagccatgnnnnnnnnnnnnnnnnnnnnnnnnnnnnnnnnnnnnnnnnnnnnnnnnnnnnnnnnnnnnnnnnnnnnnnnnnnnnnnnnnnnnnnnnnnnnnnnnnnnnnnnnnnnnnnnnnnnnnnnnnnnnnnnnnnnnnnnnnnnnnnnnnnnnnnnnnnnnnnnnnnnnnnnnnnnnnnnnnnnnnnnnnnnnnnnnnnnnnnnnnnnnnnnnnnnnnnnnnnnnnnnnnnnnnnnnnnnnnnnnnnnnnnnnnnnnnnnnnnnnnnnnnnnnnnnnnnnnnnnnnnnnnnnnnnnnnnnnnnnnnnnnnnnnnnnnnnnnnnnnnnnnnnnnnnnnnnnnnnnnnnnnnnnnnnnnnnnnnnnnnnnnnnnnnnnnnnnnnnnnnnnnnnnnnnnnnnnnnnnnnnnnnnnnnnnnnnnnnnnnnnnnnnnnnnnnnnnnnnnnnnnnnnnnnnnnnnnnnnnnnnnnnnGtttATCGATAccggTGCAATGGAGTCTCCGACCATGCTAGTGCGGCGAGGCTTCGCaaacGTGGTGCttggCaggATGGAGgATGCCcTTGAGgAcGCAAGGAgAGcAGAGGGgATATCACCcGAGTGGCCgACGgCgCACTACCTGCAAGGgATGGCGCTCATcGGgCTcGGCATGGAGCTcGAcGGCcAcGaGAAGCTAAGgATAGCcGCcTCcTTGGAAGCccAgAGAAccGGTAGgAACTAGgACTGtATAG
>5DL_HC_COG0056  Bradi1g03450.1 863..1223,1919..2149,2233..2537 totalreads=4
atgcctttgccAATGCCGGCGACCTCTcccGTGTCGCCGAGCTGTTCCGCGAgatggcggacacagggcacacgccggacccctccgcgtatctcgggctcatggaggctcacacccggattggtgccaccgctgaagctgtggccgtgctgcggcaaatgcaggctgatggctgtgcgcccacggctgcgacataccgtgtcctgctcgaccagtatggaaaacaggggaggttcgatggcgtgcgtgagctttttcgtgagatgagaacggctgtacctccagatacggccacctacaatgtgctcttcaatgtattcggcgatggcggttttttcaaggaggtggtggagctcttccannnnnnnnnnnnnnnnnnnnnnnnnnnnnnnnnnnnnnnnnnnnnnnnnnnnnnnnnnnnnnnnnnnnnnnnnnnnnnnnnnnnnnnnnnnnnnnnnnnnnnnnnnnnnnnnnnnnnnnnnnnnnnnnnnnnnnnnnnnnnnnnnnnnnnnnnnnnnnnnnnnnnnnnnnnnnnnnnnnnnnnnnnnnnnnnnnnnnnnnnnnnnnnnnnnnnnnnnnnnnnnnnnnnnnnnnnnnnnnnnnnnnnnnnnnnnnnnnnnnnnnnnnnnnnnnnnnnnnnnnnnnnnnnnnnnnnnnnnnnnnnnnnnnnnnnnnnnnnnnnnnnnnnnnnnnnnnnnnnnnnnnnnnnnnnnnnnnnnnnnnnnnnnnnnnnnnnnnnnnnnnnnnnnnnnnnnnnnnnnnnnnnnnnnnnnnnnnnnnnnnnnnnnnnnnnnnnnnnnnnnnnnnnnnnnnnnnnnnnnnnnnnnnnnnnnnnnnnnnnnnnnnnnnnnnnnnnnnnnnnnnnnnnnnnnnnnnnnnnnnnnnnnnnnnnnnnnnnnnnnnnnnnnnnnnnnnnnnnnnnnnnnnnnnnnnnnnnnnnnnnnnnnnnnnnnnnnnnnnnnnnnnnnnnnnnnnnnnnnnnnnnnnnnnnnnnnnnnnnnnnnnnnnnnnnnnnnnnnnnnnnnnnnnnnnnnnnnnnnnnnnnnnnnnnnnnnnagtacgatgatagctccaattggcaaatggttgaatacgtccttgacagcagtaacttggaaggatgtgactacagcttgtcgattttttaattctctccttgatgcgctttgtggttcggccaaaggctcgggctgcaagggttctagatcatgcagtaagttatgggctcttccctgaattatcccgcgacaccaagctggtctggtctctagatgtgcataggtaatgtnnnnnnnnnnnnnnnnnnnnnnnnnnnnnnnnnnnnnnnnnnnnnnnnnnnnnnnnnnnnnnnnnnnnnnnnnnnnnnnnnnnttggcctgacagtttttttactgccaGgAGGGgggAAaTGGAGAAAAGCACcATCACAaGAGGATtGCCGATCtCAAAAGTtGTGTACtCCTTtCTtAACGAcACgcTgTCggCAtcgTTCCATTacCCAAAATGGAaCAAGGGgCGAgTCATaTGCCTGAAGTCCcAGTTGAAAAAGCTGCAGgCGgCCATAGATTCCaCgAACGGcGCGgCtGTCCCTGGcTTcGTCcACATGACGGACTCCcGTcTGCcgTCtCCTGGcTCGAAggTaTACgCCCGggAGCCcCAGgTGgAGAacGGCtCGGCCCATTc
>5DL_HC_COG0057  Bradi1g03470.1 261..421,427..1120,1259..1480 totalreads=14
agaagtccgacatacactgttccatctacatcgaaaaaacttgcaGCTCcAaTTCACTACTAGGCTTtCTCTTCCAATTTTCACTGGCTCcAAGgTTGAAGGCGAGGgTACCTTaagtattgctctagttgacactttgaccagagaggttgtagnnnnnGGtAAGGAgTCCCTGTTGAAGGTTGAAATtGTAGTTCTAGAGGGtGACTTTGAAGacGGAGAAGGCAAtGACTGGACaGCcCAGGAGTTCAAtAATAACATcGTTAAAGAAAGACAAGGTAAACGGCCCTTGCTTtCTGGAGACGTGTTTGTTGGCCTTGAAAGAGGCATTGGTACAGTGGGAGATGTATCATTCACAGATAACTCCAGCTGGACACGCAGCCGAAAGTTCAGGTTAGGTGCAAGAACTGAGGATGGTTGTTATAATGGCGTAAGAGTCCGGGAAGCAAAGACGGAATCGTTtGTGGTAAAGGaTCATCGTGGAGAATgtGTACAAGAAGCATCACCCaCcAGTTCTTGAAGAtGAGGTTTGGagaCTGGAGAaGATcGGCAAGGAaGGAGCTTTtCACAAGCGTttGAATAAGGAgAAGATAGTTACAGTCAAAGATTTtctcactttattgcatcttgatgctcctaggctccggaaggaTATTGGGCAcTGGCATGTCAACTAAGATgTGGGAGGTTACTATTGAGCATGCAAAaaCAACATGTATTCTCAGTGACAAGgtGCAtATTtACTATCTAGAAaGCCCAAGTAAAaCTGCTGTTGTGTTCAATGCTGTTGGAGAAGTGAGAGGgTTAATATCGGAGAAGTTTGTTtCTGTTGATGATCTAACAGAAAAGGaGAAGGnnnnnnnnnnnnnnnnnnnnnnnnnnnnnnnnnnnnnnnnnnnnnnnnnnnnnnnnnnnnnnnnnnnnnnnnnnnnnnnnnnnnnnnnnnnnnnnnnnnnnnnnnnnnnnnnnnnnnnnnnnnnnnnnnnnnnnnnnnagttacctgcacaaggccACTGATGaTTTtGaTTtAaGCCaCTTGGACATACCATCAgatGatattttctctgtcgaaccattgtgtgccttggatccttgtgcggtgggagctgtAGagagcagtGaaaatagatttCAGCCTGAGcTTcccccACttggTGGccatGGACagccTCaagaatcactcgctttagacaagttctcaaattcattggttt
>5DL_HC_COG0058  Bradi1g03480.1 1..100,103..476,637..802,890..982,1132..1215,1370..1590 totalreads=22
ATGGCCGCGCCGCCGCCGAAGCAGGAGGAGCTGCAGCCGcACGCCGTCCGGgACcAGCTGCCGgCCGTCTCCTACTGCCTCACCAGCCCGCcgCCATGGCnnGAGGCCaTCCTGCTGGgcTTCcAGCACTAcctcGTCATGCTGGgCACCACCGTCATCATCCccaCcGCGCtcGtCCcgCagATGGGCGGCGGCAaCGAGGAGAAGGCGCGGGTGGTGCAGACGCTGCTCTtCGTCgCCGGgATCAaCACGCtGCTGCagAGcTTCCTCGGCACGCGCCTCCCCGCcgTCaTCGGGGGCTcctacaccttcgtcgcccccaccatctccatcgtcctcgccgcgcgctacagcggcgtcgccgacccgcacgagaagttcctccgcaccatgcggggcacgcagggcgcgctcatcgtcgcatccacgctcCAGATCATCATgggATTCAGCGGCCTCTGGCGCGTTGtcgtcagnnnnnnnnnnnnnnnnnnnnnnnnnnnnnnnnnnnnnnnnnnnnnnnnnnnnnnnnnnnnnnnnnnnnnnnnnnnnnnnnnnnnnnnnnnnnnnnnnnnnnnnnnnnnnnnnnnnnnnnnnnnnnnnnnnnnnnnnnnnnnnnnnnnnnnnnnnnnnnnnTGGGGACTGCATTCGAGCGGTTCGCCGTCATAATGTCGGTGGCCATCGTGTGGCTGTACGCGTTCTTCCTCACCGTTGGCGGGgCGTACAAGAATGCTGCTCCGAAAaCCcAaTTCCACTGCCGCACTGATCGATCTGGCCTTGTtGGGGGTGCTCCCTGGTAAnnnnnnnnnnnnnnnnnnnnnnnnnnnnnnnnnnnnnnnnnnnnnnnnnnnnnnnnnnnnnnnnnnnnnnnnnnnnnnnnnnnnnnnTGcAGTCTACtGGTGCTTtCATTGCGGTTTCACGGTAcGCCAGTGCAACACCATGCCCTCcTTCtGTgATGAGTCGTGGCATcGGTTGGCAGGnnnnnnnnnnnnnnnnnnnnnnnnnnnnnnnnnnnnnnnnnnnnnnnnnnnnnnnnnnnnnnnnnnnnnnnnnnnnnnnnnnnnnnnnnnnnnnnnnnnnnnnnnnnnnnnnnnnnnnnnnnnnnnnnnnnnnnnnnnnnnnnnnnnnngggaaatttggagctgttttcgcatcaattccgggcccaataatcgcagctatatactgtcttctctttgcatatgttggtatgnnnnnnnnnnnnnnnnnnnnnnnnnnnnnnnnnnnnnnnnnnnnnnnnnnnnnnnnnnnnnnnnnnnnnnnnnnnnnnnnnnnnnnnnnnnnnnnnnnnnnnnnnnnnnnnnnnnnnnnnnnnnnnnnnnnnnnnnnnnnnnnnnnnnnnnnnnGTTcAAtgAcaTGaTCAACGTGGtcTTCtCgTCGAAaGCgTTcGTCGGaGGCGCcAccGCCcTTcTCCTGGACaGcACCcTGCACAGGCACGACAGCACCGCCAGGAAGgACCGGGGCCACCATTtCTGGGACAGGTTCAGGtCTTTCAAGACAGACCCGCGAAGcgaGGAGTTCTACTCCCTgCCcTTCAACCTCAACAAGTTCTtCCCcTCCTTCTGA
>5DL_HC_COG0059  Bradi1g03490.1 1..320,388..648 totalreads=7
atggcgcaccgggtggacaacgagtacgactacctcTTCAaGaTCGTGCtCATCGGCGACtCcGGCgTCGgcAAGTCCAaCatCCTcTCCcGcTTcACCCGCAacgAGTtCTGCCTCgAGTCCAAGTCCACCATCGGcGTCGAGTtCGCCACcCGcACCcTCcAggtgAAGGCAAGACAATTAAGGCTCAGATATGGGATACTGCtGGCcAAGAgaGGTACCgtGcAAtCACAAGTGCTtACtACAGGGGagCtGTGGgAGCtCTTTTGgtgTATGaCATAACAAAGAagCtatcattcgaaaacatctaataggtggactnnnnnnnnnnnnnnnnnnnnnnnnnnnnnnnnnnnnnnnnnnnnnnnnnnnnnnnnnnnnnnnnnnnaaccaCCTGAGGTCAGTtCAGgAGGAAGAaGGaCAGGCATTAGCAGAGAAGGAAGGGCTATCCTTCcTTGAGACcTCGGCACTGGAAGCCTTGAAcGTcGAGAAGGCgTTTCAGACTATCcTtTCcGAcATCcAtCAGATCATAAGCAAGAAGGCgCTcGCTGCCcAGGAGgCtGCaGGAaGTGGACCTCCGAcTCAAGGAACcACCATCAATGTTGCcGATTCaTCCGGCAACATGAAGaaagggTGCTGTTCTACCTAG
>5DL_HC_COG0060  Bradi1g03550.1 17..126,348..485,491..1134,1143..1405,1415..1538,1573..1620,1622..2525 totalreads=52
gagacggagaaGCTGGCGCTGCACAGcgccGgcttcttggcgCagaagcgccttgcccgggggcctccgcctcaactacaccgaggccatcgccctcatcgccgcgcagnnnnnnnnnnnnnnnnnnnnnnnnnnnnnnnnnnnnnnnnnnnnnnnnnnnnnnnnnnnnnnnnnnnnnnnnnnnnnnnnnnnnnnnnnnnnnnnnnnnnnnnnnnnnnnnnnnnnnnnnnnnnnnnnnnnnnnnnnnnnnnnnnnnnnnnnnnnnnnnnnnnnnnnnnnnnnnnnnnnnnnnnnnnnnnnnnnnnnnnnnnnnnnnnnnnnnnnnnnnnnCAGTACCTTCACTTGAAAAGTTTtCTGGgAGTGATGTTGAGGACTATCCTGGTGAAGTACATTtCTGCTCTGGACGCATAATCCTCAACCTTCATCGCAGGGCTTtAACTCTGAAGGTTGTTAACAAGGCACACAGnnnnnttgcagatcgggagccattaccactttatagaggccaatccgtacctggtgtttgatagacacagagcctatggcatgagactgaatatacctgctggaacaGCCGTTCGGTTTcAGCCaGGGGATgCAAAAAGtGTTACACTTGTAAGCATTGGTGGCCATAAAGTAATTAGAGGTGGAAaTGGCATTGCTGATGGTGCTGTTGACAGTTCTCAGCTTAATGAGGTAATGCAGAAGATTACTGAGTATGGTTTTGGACATGAAGATTATCCagttGCaGCGAAGGTCTTATtGGTgACGGTaCATTCGACTGCAGTGTTGATCATGAGAAATaTTCtAGCATGTATGGACCTaCAACTGGTGATAAGATTAGGCTTGGTgATACcGAtCTtTTtGCGgAGATTGAAAAGGACTTTGCTGTTTATGGTGATGAGTGCATATTTGGAGGGGGAAAaGTTCTGCGTGATGGAATGGGACAATCCGCAGGGTATCCAGCATCTGCCTCCCTGGATACAGTTATAACAAATGCTGTTGTGATTGACTATACAGGAATATACAAGGCTGATATTGGTAtAAAaGATGGgCTtATTATTGCcATTGGGAAAgCTGGAAaCCCcGAtgtcatggatggtgtgcacagcaacnnnnnnnnggtgaatacagaagttattgctgctcaaggcatgattgtAACTGCtggTGgTATAgATTGCcAtGTtCACTTCATATGCCcTcAGCTGGtAAatgAGgCAATTGCAagTaGGcaTAAcAACATTGgTGGGAGGTGGAACAGGACCAGCACATGGAACTTGTGCCaCAACTTGcACCCcTGCACCGTCTCAAaTGAAACTAaTGTTGCAGTCCACCGACGAATTTCCAATCAACATGGGATTTACAGGAAAGGTATATATGnnnnnnnnnaggattatctGAGATcattatggcaggagcaatgggtttgaagttgcatgaagattggggaagcaccccagctgcgatagataactgtttatctgttggagaagcttttgatatccaagtaannnnnnnnnnnnnnnnnnnnnnnnnnnnnnnnnngtggagcatacaattgcagcttttaaagataggtccatacacacatatcnACAGCGAAGGTGCAGGTGGTGGTCATGCCCCAGACATCATTAAAGTATGTGGGGTGAAAAaTGTGTTGCCTTCTTCAACAAACCCAACCCGGCCTTTtACTTCTAACActGTTGAtgAGCACCTTGATATGCtGATGGTTtGCCACCACCTTGATAAAAaCATCCcGGAAGATGTAGCATTTGCTGAGTCAAGAATTCGAGCAGAAaCAATTGCGGCTGAGGACATCTTGCACGACATGGGGGCAATCAGTATCATATCATCTGATTCACAGGCTATGGGTCGCATTGGAGAGGTGATtATCCGAACATGGCAAACTGCAAACAAGATGAAAGTCCAAaGAGGTAGGTTACCTGGGgCTGGTGACTCTGATCCTGCCAAGGaTAATGACAACTTCCGTATAAGAAGATACATAGCAAAaTaTACCATAAaTCCTGCTATAGTAAGCGGCTTCTCAGATTTtGTtGGTTCtGTGGAGggggaaagttagctgatctagtctttggaaacctgctttctttggtgcaaaaccggaattgattataaaaggtggtgcaattgcgtgggccaatatgggtgacccgaatgctagcattccaacacctGAtgcaGgTtATGATGcGACCTATGTTTGGTGCATATGGAAAGgCCGGgAGTTcTcACTCGATTGCATTtGTGAtCAcAGGctGCCAAaGAaGCTGGTGTTGCATCAGAGTACAAaCTAGCAAAGaGGgTGGAAGCTGTTGGTGGTGTCcGCCGTTtAtCGAAGCTGGACATGAAGCTCAACGACGCGCTTCCcAAAATCGAGGTCGACCCcGAGACCTACACGGTTACTGCTGATGGAgAGGTCCTGACTTGCCAGCCAGCAGCCACGGTGCCATTATCTCGGAATTACTTtCTTTtcTA
>5DL_HC_COG0061  Bradi1g03560.1 307..411,494..606,738..901 totalreads=5
tatgtttcagttcttttgtgatacagaagtggaccattgtagggattggaacgtcaagcgtcaggagaaaggagaaccctcatatgatagcaatatgtaagatnnnnnnnnnnnnnnnnnnnnnnnnnnnnnnnnnnnnnnnnnnnnnnnnnnnnnnnnnnnnnnnnnnnnnnnnnnnnnnnnnnTGTGGAATcTTCCCCTGTtATTGCTGAGGCTGTATCAtATTTGACTAAGAAAGTGGATTCGAAAACAAGAGATGTGAAAGTTCTCCAGCCTACAATAGCTACTCAGTCTGTAnnnnnnnnnnnnnnnnnnnnnnnnnnnnnnnnnnnnnnnnnnnnnnnnnnnnnnnnnnnnnnnnnnnnnnnnnnnnnnnnnnnnnnnnnnnnnnnnnnnnnnnnnnnnnnnnnnnnnnnnnnnnnnnnnnnacattaatcttcgaagaccggttggcctgcccgagctacggagcctccgacgcacgttcatcaagctggcagggcagtacagtttgagcgggcgacccccaccaacagacgccgacagcgcgAAGAGGATGtttGTTGACTACtTGAACCGAGaaaTTGGTg
>5DL_HC_COG0062  Bradi1g03650.1 242..392,664..802 totalreads=4
tgctcGGcGAAGGAGGGTTTGGatCTGTCTAtAAaGGatGGcTtGATGAGcgTACATTGtCAgCTTGCcAaCcTGGTACaGGAATaCCTGTTGCTGTGAAAAaaCTCAACCcGGAGGgcTTtCAAGGGCAcGgAGAGTGGTTggtgagcagtnnnnnnnnnnnnnnnnnnnnnnnnnnnnnnnnnnnnnnnnnnnnnnnnnnnnnnnnnnnnnnnnnnnnnnnnnnnnnnnnnnnnnnnnnnnnnnnnnnnnnnnnnnnnnnnnnnnnnnnnnnnnnnnnnnnnnnnnnnnnnnnnnnnnnnnnnnnnnnnnnnnnnnnnnnnnnnnnnnnnnnnnnnnnnnnnnnnnnnnnnnnnnnnnnnnnnnnnnnnnnnnnnnnnnnnnnnnnnnnnnnnnnnnnnnnnnnnnnnnnnnnnnnnnnnnGACTATaccGCaaaactctctgattttggattggcaaaggatggccctgttggtgaGaagaGTCATGtgTccacaagggtaatgggAACacaTGGTTATGCAGCTCCAgaataTCTGTCAACaggtaaCCtttgacTTGCaa
>5DL_HC_COG0063  Bradi1g03660.1 211..323,355..468,627..1056 totalreads=12
aggttcccttgcccgtcgatttttagaccctgccgagaagtacatttcgtttcgattgttcccggcttacaatgaggagtgtcggcttccggaggctcttacagagacactcaagtannnnnnnnnnnnnnnnnnnnnnnnnnnnnnntcttattcaggtgttgattgtcgatgatggaagtactgaccgtactcgaaagttgcctttgagtatgtaaagaagcacaacattgacaatgttcgagttctctactttggannnnnnnnnnnnnnnnnnnnnnnnnnnnnnnnnnnnnnnnnnnnnnnnnnnnnnnnnnnnnnnnnnnnnnnnnnnnnnnnnnnnnnnnnnnnnnnnnnnnnnnnnnnnnnnnnnnnnnnnnnnnnnnnnnnnnnnnnnnnnnnnnnnnnnnnnnnnnnagcactctctgctagttcatcccagaggctatctgatgttgaaattgctgtttttggttcccgtgcgcatctggagaagcaggctcttGccagaGGAAaTGGTATCGAAACTTtCTTATGAAaGGTTTCcACTTGgTAgTActGTTGACTGCTGGTCCTGGAATCAgAgATaCacAGgTaTgCTTCAAGAtGTTCACtCGATCTGCTGCgAGGAAAcTCTTtACAAAcATCAGATTAAagaGGTggTgTTTtGATGTTGAGATTGTGTACCTATGCAAGCACCTGAGGATCCCGATGGCAGAAGTATCGGTCAGCTGGACGGAGATACCTGGGTCCAAAGTGCGCATGACAAGCATCCtGCACATGGTGTTtGAGCTCCTGCTGATCAgAGTAGGCTAtGGGcTGGgCATATGgAAAAtttactcatag
>5DL_HC_COG0064  Bradi1g03730.1 1..338,535..1056 totalreads=11
ATGGCCAATTTtACTAAAAACTTCCAGtCTTCAAGCAAaCCAGATGGTGAAAaGAAaTATCAGGGTACATTGGTTGCTtCTCCAGCAAaGGCCATTTCACCAAAGACAATAAAGCATATTGTGCCAAAACAATTGATCTTGAGCAGGgAGTCAaCAGGTCATGTGGCGTCGTTTTtGGtAAAGGTTATTGCTCTTGAGGTAGTCAGGAGGATATCTAAAGCAAAATGTCCTTTtGTATGGAATTCTATTCAAGCACTGCAAGTTCTTGGATATCCTCCATTTAGGTGGATTCAAAGATGGGCACCACTCAAATTTGTCGTGCAAGGCATTCAGGTAATTnnnnnnnnnnnnnnnnnnnnnnnnnnnnnnnnnnnnnnnnnnnnnnnnnnnnnnnnnnnnnnnnnnnnnnnnnnnnnnnnnnnnnnnnnnnnnnnnnnnnnnnnnnnnnnnnnnnnnnnnnnnnnnnnnnnnnnnnnnnnnnnnnnnnnnnnnnnnnnnnnnnnnnnnnnnnnnnnnnnnnnnnnnnnnnnnnnnncttttcaaggaacttgaaaaaacaaggaatcactttgcctgagaGGttcaGTGAagaTGAACTACGCAGATTCCACAtggcagCaaatggTgacctttCaatCTTGGTCTCTTCagttaaGAAGAcaatcCGttggagggaaaCttttCaCaTACTTACATTGCAAGAACTTGAGaaaTGGTcccAtttGGtCttttGGCATgggtttGACACTACGCTTCGGCCTTGCTTAGTAATCCGTCTTGGACTCGCGTGCTCTAGTATAGccccTCGTGATAGACCttGttttgggCAGGCAGTAgtttctcaaaTTGACCATGGTATTATACATTTGACCAACGAaGAAgATCCAaGAaTTACtGTTTtGCTGGATTGCCacGGgaTTtCtCcATtCAaATTTCCGATGCAAaTGATgAGgTCATTtGTCAAcTtGgTTCAaGAAAACTaCCcAAATcGtCTTGGAGTATTAATtGTTGTCCGTcTTCCTCCAGTTGTCAGAGTTATtGCACAGACTTtTTCAA
>5DL_HC_COG0065  Bradi1g03800.1 57..835,915..1239,1321..1593 totalreads=54
CAGGATATGGGGTGatCAAGGaCAGgCTGcACTGGAGAAGgCTAGCATATGCTTGCTtAACTgTGGCCCTACcGGAaCTGAAGCGcTGAAGAACcTTGTGCTTGGaGGAATAGGGAGTGTTACTGTtGTtGATGaTtCCAAAGTtGAACCgTCGgACCTGGgAAAcaattttttGTGtAatgaagggtgcttgggtcaatcaagagcaaagtctatatgttcattCcTACAaGaGacTCAATGATGCTGTGAaaGCcaagTATGTTGAGGAGTCtgtAgcGACAATgaTaGATaCAAAtCCTTCCTCTTTTCCgaGTTCACTGTTgTCATTGCTACtgCAGCTTCTGGAGAGTTCTTTATTGAAATTAGATAGTATCTGCAGGAGCGCAAaTATTGTGTTGGTTGCTGCGCGTTCATATGGTCTAACTGGGCTTGtCAGGGTCAGCATCAaGGAGCATtGTGTTATAGAATCAAAACCagACCACTtCTtGGATGATTtACGGTtgCACAATCCCTGGactgAACTCAAGCAGATTTGCAAAGTCAATtGATATATGCGACAaGgATgCCGTTGTGCACAAGCATACTCCATACATTGTTATCCTCGTGAGGCTTGCaGAAAAaTGGGCaGATGCgCATGATGGGCAGTTACCTTCGACCAGGCAAGAGAAAaGGGAATTTAaGGtACcTAaTTCGAGCCCATATGCTTAACGTAGATGAAGACAATTAtAAAGAAGCAGTAGAATCTTCATAtAAaGTCTCggtAACTCCaGgAATCAGtAnnnnnnnnnnnnnnnnnnnnnnnnnnnnnnnnnnnnnnnnnnnnnnnnnnnnnnnnnnnnnnnnnnnnnnnnnnnnnnntttacaggaatttatcacaaatgagggtaatggtagagctacctctcgagggaacaatacctgatatgacatCACCAATGCAGGTATTATGTAAGcTtACAAAaGATTTACCAAGCTAAGGCTGAATCTGATTGtCTTGCCATagAgCATCGGGTGAAGAGTATTTTGAGGCGAATTGGTAGAGACCCTGATTCTATTTCAAGGGCATGTATCAAAACGTTCTGcAAAAACaCTAGAAAACTCtAgGTCTGTAGATACCGCAGTATGGAGGAGGagTTTAgTtCTCcagtCcTATCTGAAGTTAAAAaGTACTTCGCCGACGAAGACnnnnnnnnnnnnnnnnnnnnnnnnnnnnnnnnnnnnnnnnnnnnnnnnnnnnnnnnnnnnnnnnnnnnnnnnnnnnnnnnnttcactAGtGagaTtGgtGAGGATGTtCCTAGGCTGAaGGcGGCTGCTGTCTCGGTGCTAaGTGACATGGGtctGAAGGgAtCgTCCTTGTCcGAAGACCTgaTTgCTGAAGTGTGCCGgTTtGCGGGTGCAGAGATTCACCctGtcGCTGCCTtcAtaGGCGGAGTGGCCTCCCAGGAaGTtaTCAagcTatgTgACCAAGCAGTTTGTGCCgctGAaTGGAaCATTCATATTCAAcGGAATCGACCTCAAATcTCAAGTCTtGGCcTTATAA
>5DL_HC_COG0066  Bradi1g03920.1 122..209,211..509,866..1331,1444..1489 totalreads=12
caggtacgatgtgtccagggcgtccaacagcgtggtctccgcgccggctatctccgacgagtgccgcgtgatccacctcaatctcgtngCAagacATgggACTCGtgctcctaccaagaagagaatcaAggagttGGataggctggcTGTgcggTTggggACtttAGTGGatgaggcaaaacaaggACctgaCactgcttctctgaagaaaaTTccatcatggatgaaggggtggagtcacgttggaagggtagggtcaaagggggtgaactggttagcgaaggtgaggaagagctgttcaattttgccaaccgagtgaaggagaggtttcaagacctgtttgatgaggatatcatccagacgtgtactcaataagagcaacccannnnnnnnnnnnnnnnnnnnnnnnnnnnnnnnnnnnnnnnnnnnnnnnnnnnnnnnnnnnnnnnnnnnnnnnnnnnnnnnnnnnnnnnnnnnnnnnnnnnnnnnnnnnnnnnnnnnnnnnnnnnnnnnnnnnnnnnnnnnnnnnnnnnnnnnnnnnnnnnnnnnnnnnnnnnnnnnnnnnnnnnnnnnnnnnnnnnnnnnnnnnnnnnnnnnnnnnnnnnnnnnnnnnnnnnnnnnnnnnnnnnnnnnnnnnnnnnnnnnnnnnnnnnnnnnnnnnnnnnnnnnnnnnnnnnnnnnnnnnnnnnnnnnnnnnnnnnnnnnnnnnnnnnnnnnnnnnnnnnnnnnnnnnnnnnnnnnaGGTtcATTtgcTAGAGTGGACAGaTGATTTGGAGGGTTTTGTgCTTAAAGGTTATGGTGAGTCAaTaaactacaaaatgggactgccattgctcaaggatgttgTCCAaTCAATGGAaGAAGcAATCATAGctaaagaaggtaacaccctgatggtacgtatgagaaggcaaggctccgattttgcacacgcagaaaactcttgttcctttacacatgtctactaggtctttttctgaaggatcaGATTTTGAGAAGATaCAGCGGgAGGAGCCATTGGATCTACCTCCGATGCCACCACAGAGAAGAAATTGGAAGGgCGcacTTGtAGcACCTTTTGCTAGCAACAATATGTTGGcTTtATACCAATGCCCTGGCAATgATGGcAAAaaaacaTCTCAGGACcAAAAaAatTcaTATTTtGTgCAaGTTCTAcACAATGAAGCCCCAGTTTCgAtGCCGGnnnnnnnnnnnnnnnnnnnnnnnnnnnnnnnnnnnnnnnnnnnnnnnnnnnnnnnnnnnnnnnnnnnnnnnnnnnnnnnnnnnnnnnnnnnnnnnnnnnnnnnnnnnnnnnnGAGGAGCCATCCTcTTTCAGCTCCAAGCTCAACTTCTTCCTGG
>5DL_HC_COG0067  Bradi1g03940.1 65..191,256..838,840..991,1043..1332 totalreads=12
cgccgtcctgacctcgtacgcgctcacgctcgccttcatcaccttcgtctccctgctctacttcaggactctcctccacgctccaccagccctcctccaccacccgccgccccgccaccgccccannnnnnnnnnnnnnnnnnnnnnnnnnnnnnnnnnnnnnnnnnnnnnnnnnnnnnnnnnnnnnnncgctgccgttcgcgagTGGgCgtgCGGCGgCGGgTgcgaCgtgTcccggggagtgcggTGtaCGAcgAGGCGGCGCGGccggtacAGGAGGaGGcGTGcccctacatccagccgcagctgacctgcaaggcgcacggccgccccgacaccgcctaccgccaCTGGCGGTGGCAGccccGCGGCTGCTCGCTcccgagcttcaatgcgactctgatgctggagatgctgcggggcaagcgcatgctgtttgttggggattcgctcaaccgcgggcagtacgtgtcgttggtctgcctcctgcatcgggccattcctgagagctccaagtccatggaaacatttgactcgctcacggttttcagagcaaaGGTAaatgccacgattgagttctattgggcccccttctagctgaatcaaaattccgacgatgctgttgtcaccgtgtcaCGGATaGAATaGtAAGGGgTACggCCATTgaaaagcacgccAagttttggaaaggagctgacgttgtggtattcaacacctacctttggtggatgaccggacaaaagatgaaaattctgtaagntcctttgaagatcagaacaaggacatcaaagaaatggaaacagaggatgcctatgggatggtactgaatgccgtggcgaaatgggtcgagaacaacatggaccctaaaagttcaagggcgttttttgtcactatgtcacctactcatactcannnnnnnnnnnnnnnnnnnnnnnnnnnnnnnnnnnnnnnnnnnnnnnnnnnccaatcaaagaTTtGTCctActGGGGACCAGGCACTAgCAAGGgCCTGaTGCGGgTtATcGGcgAAGtGTtCAGcgcttctaaggtcccctgggttgtcaacatcacccagctctctgagtaccgcaaagacgaccacaaacctcagATATACAAGAAGCAGTGGAACCCgCTgACCCCGgAGCAGATcGCcAaCCCTAAGAGCTACGCGgAcTGCACcCATTGGTGCCTCCCGGgACTCCAGGACACCTGGAaCGAGCTGCTCTATgCgAAGCTcTtCTTTCCTTGA
>5DL_LC_COG5020  Bradi1g04000.1 227..284,406..617,722..764,1954..2168,2197..2420,2619..2665,2817..2950,3268..3801,4121..4256,4414..4649,4719..4801,4887..4945,5741..5867,6230..6519,6672..6859 totalreads=28
ttctccttgtgcaaaacnggttcgccgcagaaatatttcatgacctgcatgaagatgtgatnnnnnnnnnnnnnnnnnnnnnnnnnnnnnnnnnnnnnnnnnnnnnnnnnnnnnnnnnnnnnnnnnnnnnnnnnnnnnnnnnnnnnnnnnnnnnnnnnnnnnnnnnnnnnnnnnnnnnnnnnggtgttgagtggcatccaaatctgcagcttaatcagaatttgatcacgataggagataTGCCTCGTTTCATTTTGGATtCATATGAAGAaTGTCGTGGCCcACCACATTTATtCACgTTGGATAAGTTTGATGTTGCTGGTGcTGGGgCCTcTTAAAacGaTATTCAGaCCCaTCTTTCTTAaGaTGGgACaGACcTCcAaCaTgattgannnnnnnnnnnnnnnnnnnnnnnnnnnnnnnnnnnnnnnnnnnnnnnnnnnnnnnnnnnnnnnnnnnnnnnnnnnnnnnnnnnnnnnnnnnnnnnnnnnnnnnnCaaaGGATCGATCTTctagaaaagttccaccaaggacaacaaannnnnnnnnnnnnnnnnnnnnnnnnnnnnnnnnnnnnnnnnnnnnnnnnnnnnnnnnnnnnnnnnnnnnnnnnnnnnnnnnnnnnnnnnnnnnnnnnnnnnnnnnnnnnnnnnnnnnnnnnnnnnnnnnnnnnnnnnnnnnnnnnnnnnnnnnnnnnnnnnnnnnnnnnnnnnnnnnnnnnnnnnnnnnnnnnnnnnnnnnnnnnnnnnnnnnnnnnnnnnnnnnnnnnnnnnnnnnnnnnnnnnnnnnnnnnnnnnnnnnnnnnnnnnnnnnnnnnnnnnnnnnnnnnnnnnnnnnnnnnnnnnnnnnnnnnnnnnnnnnnnnnnnnnnnnnnnnnnnnnnnnnnnnnnnnnnnnnnnnnnnnnnnnnnnnnnnnnnnnnnnnnnnnnnnnnnnnnnnnnnnnnnnnnnnnnnnnnnnnnnnnnnnnnnnnnnnnnnnnnnnnnnnnnnnnnnnnnnnnnnnnnnnnnnnnnnnnnnnnnnnnnnnnnnnnnnnnnnnnnnnnnnnnnnnnnnnnnnnnnnnnnnnnnnnnnnnnnnnnnnnnnnnnnnnnnnnnnnnnnnnnnnnnnnnnnnnnnnnnnnnnnnnnnnnnnnnnnnnnnnnnnnnnnnnnnnnnnnnnnnnnnnnnnnnnnnnnnnnnnnnnnnnnnnnnnnnnnnnnnnnnnnnnnnnnnnnnnnnnnnnnnnnnnnnnnnnnnnnnnnnnnnnnnnnnnnnnnnnnnnnnnnnnnnnnnnnnnnnnnnnnnnnnnnnnnnnnnnnnnnnnnnnnnnnnnnnnnnnnnnnnnnnnnnnnnnnnnnnnnnnnnnnnnnnnnnnnnnnnnnnnnnnnnnnnnnnnnnnnnnnnnnnnnnnnnnnnnnnnnnnnnnnnnnnnnnnnnnnnnnnnnnnnnnnnnnnnnnnnnnnnnnnnnnnnnnnnnnnnnnnnnnnnnnnnnnnnnnnnnnnnnnnnnnnnnnnnnnnnnnnnnnnnnnnnnnnnnnnnnnnnnnnnnnnnnnnnnnnnnnnnnnnnnnnnnnnnnnnnnnnnnnnnnnnnnnnnnnnnnnnnnnnnnnnnnnnnnnnnnnnnnnnnnnnnnnnnnnnnnnnnnnnnnnnnnnnnnnnnnnnnnnnnnnnnnnnnnnnnnnnnnnnnnnnnnnnnnnnnnnnnnnnnnnnnnnnnnnnnnnnnnnnnnnnnnnnnnnnnnnnnnnnnnagtagcacacacaatcaaaaaatACagTtGTCCAAGGAACCGTTTGAAGAATGCACATCTCTAGCTGCAGTTGTCCAAGAAaCAgataCCAAAGTTGCATCACTGCCAGACATGGATCCTGTTGTGCACATGAATGACTTGGAGTTCAACAATGTTGCGCTTCCTGCAGAAATTGATACGAGTACAATACCAACTAGTTtGGATCCTGATGTTACCCaCAAGCATTCTnnnnnnnnnnnnnnnnnnnnnnnnnnnnattcattcaatcacatcggataatccatcgtaatgaatcagatcacggtgaactggttgaagaattacacngtttaccagatgaagatctatataagcataatcacagaggatcaagaaatagctgcactggaaaaaagggccctgttcagttaggctcgacacacacaaagaagattctatgcaggcgtctgttgtgcccatgcacttctctagtattcagggtgatnnnnnnnnnnnnnnnnnnnnnnnnnnnnnnnnnnnnnnnnnnnnnnnnnnnnnnnnnnnnnnnnnnnnnnnnnnnnnnnnnnnnnnnnnnnnnnnnnnnnnnnnnnnnnnnnnnnnnnnnnnnnnnnnnnnnnnnnnnnnnnnnnnnnnnnnnnnnnnnnnnnnnnnnnnnnnnnnnnnnnnnnnnnnnnnnnnnnnnaaaatgtggagcacagtgaagttctggttgatgctgaggttgtagnnnnnnnnnnnnnnnnnnnnnnnnnnnnnnnnnnnnnnnnnnnnnnnnnnnnnnnnnnnnnnnnnnnnnnnnnnnnnnnnnnnnnnnnnnnnnnnnnnnnnnnnnnnnnnnnnnnnnnnnnnnnnnnnnnnnnnnnnnnnnnnnnnnnnnntcctttcagggaagacattgaagcagttgaagCTaCcTgTGAAAAccTTGgaTCACtaGAAGAGTCAAGAGgACATATCTTtAgaGAAaGTaTGcTGCAgACAGCCaaTCTtCCaCAGCCtaTtGaaatagaaannnnnnnnnnnnnnnnnnnnnnnnnnnnnnnnnnnnnnnnnnnnnnnnnnnnnnnnnnnnnnnnnnnnnnnnnnnnnnnnnnnnnnnnnnnnnnnnnnnnnnnnnnnnnnnnnnnnnnnnnnnnnnnnnnnnnnnnnnnnnnnnnnnnnnnnnnnnnnnnnnnnnnnnnnnnnnnnnnnnnnnnnnnnnnnnnnnnnnnnnnnnnnnnnnnnnnnnnnnnnnnnnnnnnnnnnnnnnnnnnnnnnnnnnnnnnnnnnnnnnnnnnnnnnnnnnnnnnnnnnnnnnnnnnnnnnnnnnnnnnnnnnnnnnnnnnnnnngaacttctaatccagcagtgtaacattcaagcaaaagagaacctgtatccacttgatgattctctttgggaacctgcaactccacctgatgaagcaccattaccgtcagaagtcatgactgaacaggacttcagatccttgtgccatgaataccatgagattgattttactgctgccacagaaggctttgattataaaccatcctcagattctaacgatatagcaaatgattgtgtggtcagtgtattggattccccttgttctgtctctgtgttgtcagcggaattagaccaggaagtggTTTgTTcTAAGCCGGATTCTCAACTTgCTGaatGTTCAtCTGCcAGGgATATAaCAGGCGAgACAatCGtgcccttatccgccatgaaagttcctgatggtgagaaacaggcagtggattctgacttgagatctcatgagtctttcagcgatgagaaaaatcttgaactggatatcttttccattccagtgaaatcagagcaggaacaacgtcccttgcctgaggttgttccnnnnnnnnnnnnnnnnnnnnnnnnnnnnnnnnnnnnnnnnnnnnnnnnnnnnnnnnnnnnnnnnnnnnnnnnnnnnnnnnnnnnnnnnnnnnnnnnnnnnnnnnnnnnnnnnnnnnnnnnnnnnnnnnnnnnnnnnnnnnnnnnnnnnnnnnnnnnnnnnnnnnnnnnnnnnnnnnnnnnnnnnnnnnnnnnnnnnnnnnnnnnnnnnnnnnnnnnnnnnnnnnnnnnnnnnnnnnnnnnnnnnnnnnnnnnnnnnnnnnnnnnnnnnnnnnnnnnnnnnnnnnnnnnnnnnnnnnnnnnnnnnnnnnnnnnnnnnnnntgacgatctagatgtccctcctctgaggattgctcTTGAAGCtGaGGAGTCAGAAgATCagtTtacAGGTGAAAATgATTCTCAGATTgcTACAtCTtaCgTTtGTGAGAagATTGAaGAaCcTGcTGcccctccnnnnnnnnnnnnnnnnnnnnnnnnnnnnnnnnnnnnnnnnnnnnnnnnnnnnnnnnnnnnnnnnnnnnnnnnnnnnnnnnnnnnnnnnnnnnnnnnnnnnnnnnnnnnnnnnnnnnnnnnnnnnnnnnnnnnnnnnnnnnnnnnnnnnnnnnnnnnnctccaaGCAaTgcTGTtCTtGTtGAAAAGGAGGCAGAAGTTtGTGcTCcAaGTGAACTtGATtCTCAAATTGCTTCAtGTTCTTtGCCTAAcaaGAAAaTAGAcGAACtAGATtGTCCtCCTTTGATtGGTTCTGcaTTgATAGAAgATgAGTCGGAaGaTCATaTCTCtGGTGTtCCTGATTCtCAAATTGCTCCATATTCTTCAGtAAATgAtAAgATTGTtGGACCATGTGCnnnnnnnnnnnnnnnnnnnnnnnnnnnnnnnnnnnnnnnnnnnnnnnnnnnnnnnnnnnnnnnnnnnnntcccttgagtgattacaatgttagtagactagacgggactccatcatgcaatgtccaagtggaagcacataatggaccctattnnnnnnnnnnnnnnnnnnnnnnnnnnnnnnnnnnnnnnnnnnnnnnnnnnnnnnnnnnnnnnnnnnnnnnnnnnnnnnnnnnnnntatggaggtagagcaagggtgggaagcatgtgcatcccctgaattggattctcaaattgnnnnnnnnnnnnnnnnnnnnnnnnnnnnnnnnnnnnnnnnnnnnnnnnnnnnnnnnnnnnnnnnnnnnnnnnnnnnnnnnnnnnnnnnnnnnnnnnnnnnnnnnnnnnnnnnnnnnnnnnnnnnnnnnnnnnnnnnnnnnnnnnnnnnnnnnnnnnnnnnnnnnnnnnnnnnnnnnnnnnnnnnnnnnnnnnnnnnnnnnnnnnnnnnnnnnnnnnnnnnnnnnnnnnnnnnnnnnnnnnnnnnnnnnnnnnnnnnnnnnnnnnnnnnnnnnnnnnnnnnnnnnnnnnnnnnnnnnnnnnnnnnnnnnnnnnnnnnnnnnnnnnnnnnnnnnnnnnnnnnnnnnnnnnnnnnnnnnnnnnnnnnnnnnnnnnnnnnnnnnnnnnnnnnnnnnnnnnnnnnnnnnnnnnnnnnnnnnnnnnnnnnnnnnnnnnnnnnnnnnnnnnnnnnnnnnnnnnnnnnnnnnnnnnnnnnnnnnnnnnnnnnnnnnnnnnnnnnnnnnnnnnnnnnnnnnnnnnnnnnnnnnnnnnnnnnnnnnnnnnnnnnnnnnnnnnnnnnnnnnnnnnnnnnnnnnnnnnnnnnnnnnnnnnnnnnnnnnnnnnnnnnnnnnnnnnnnnnnnnnnnnnnnnnnnnnnnnnnnnnnnnnnnnnnnnnnnnnnnnnnnnnnnnnnnnnnnnnnnnnnnnnnnnnnnnnnnnnnnnnnnnnnnnnnnnnnnnnnnnnnnnnnnnnnnnnnnnnnnnnnnnnnnnnnnnnnnnnnnnnnnnnnnnnnnnnnnnnnnnnnnnnnnnnnnnnnnnttgccaggggaacatgacaggccattttcagaggcttgtgggaatatcaagcatcaggggcatatcacttcatcaccatcggaggctgaagaacatctgaatgacagtggggccactgcacatgtaatnnnnnnnnnnnnnnnnnnnnnnnnnnnnnnnnnnnnnnnnnnnnnnnnnnnnnnnnnnnnnnnnnnnnnnnnnnnnnnnnnnnnnnnnnnnnnnnnnnnnnnnnnnnnnnnnnnnnnnnnnnnnnnnnnnnnnnnnnnnnnnnnnnnnnnnnnnnnnnnnnnnnnnnnnnnnnnnnnnnnnnnnnnnnnnnnnnnnnnnnnnnnnnnnnnnnnnnnnnnnnnnnnnnnnnnnnnnnnnnnnnnnnnnnnnnnnnnnnnnnnnnnnnnnnnnnnnnnnnnnnnnnnnnnnnnnnnnnnnnnnnnnnnnnnnnnnnnnnnnnnnnnnnnnnnnnnnnnnnnnnnnnnnnnnnnnnnnnnnnnnntcaggctcagtgttagaagaaggcaatagccaggagagtaagttaccggaacaagatgcggataacctcaagggtggtctgtctgaaggccagtcacatactgcagaatcaatggtatctgaagattatccccatggtgatcataatttggacacagagagtatacttcagccaaacccgtcgtggcctagcaatataagtaaatatcttggtgaccttgatgaaggcggctatgcACACgcTGAGCAGccaccagtgatgggatggaCTGTTGGACctcagatgcttnnnnnnnnnnnnnnnnnnnnnnnnnnnnnnnnnnnnnnnnnnnnnnnnnnnnnnnnnnnnnnnnnnnnnnnnnnnnnnnnnnnnnnnnnnnnnnnnnnnnnnnnnnnnnnnnnnnnnnnnnnnnnnnnnnnnnnnnnnnnnnnnnnnnnnnngttggagaactTGccccacCGCaGATAAGCCaaaTACTAATGATaaaaaCTTgtggcttgagcagataaggaaCaGACcTTtGACCtGAAACCAGTGGgTTCTgCtAtaCCAaCATCCATGAGAGCCCcTGCTAggggaaacctgagagttgctgcaataatagagaaagcaaatgccatacgccagg
>5DL_HC_COG0068  Bradi1g04060.1 673..1560,1594..1680 totalreads=27
ACTCGGGTGCTGGACAAGACTGGGAAGAAACTCAGGGTCTATAAGAAGGATTCAGTTTCtGACTCtGAGGAAATTGCTCcTCCgAAGAAGAGAAAGCGAATGAAACTAGATCCTTATGAcACATCAAACAAaCGAAttgaggaggcaactcccaaacaagatGTTTGCATAACAGAGAAGATTACAGAAAaGAGCACACCTGAACCTGAAGAGACTGAAATGTCTATAAaTGCTAAATTTCGTGACATACAGCCAAGTTCTTCGATCCTtCAatATGTtGAAGATAATgACTTGGTCGTAGGCGTCTAATTGACATAAAAAaTGCTGGCTACAATACCAAGCTTTCTGCTCCTCTGGATAATGTCCCCTTCTCAACCAGAATTGAACGTGACCGGATAGAAGACAGGTGTTCAGAAATAAGCTGGACTTTTTTtGCCGCTGCAAaGaTCCCATCATCTTTCCctCCTCCTACAATTCCAGAGATAGCGTTTgCaGGGGTATCAAatGTTGGAAAaTCATCACTACTTAATGCACTTACAAGACAGTGGGgTATtGTCCGGACATCAGATAAACCAGGACTTACTAgAGTAtAAATTtCTtCAAACTTGCATCAAAGTTATGCCTTGTTGATTtGCCCGGATATGGTTTTGCTTATGCAAAGGATGAAGTTAAAGAATCATGGCAGGAGCTTGTAAGGAGTATGTTTtAAaCAGGGTTGGTCTGgATAGAGTGTGtcTTCTTGTGCACaCTAAaCGTGGAATGAAaCCATTGgACTAcGAGCTTATAGATCTAATGGAaaGATACAAGACACCGTACCAGATTGTATTAACCAAGaCCGATTtGGTTTtCCCTATaGACGTCGCTCGCCGTGCCATGGAAATCCAAGAGnnnnnnnnnnnnnnnnnnnnnnnnnnnnnnnnngtagatgatggtgagctccaagacgggagccggcatacgcaacctgagaggcgtgcttgggaAgttagctcgcttcatCaaaCCATAg
>5DL_LC_COG5021  Bradi1g04080.1 228..435,556..686,727..826,841..1053 totalreads=10
gtatggtgatcagattgtagccataaaagttctcaacagtggcagtacccccgaagaaaaagtaacacttgaagatcgcttcatCCGAGAAgTAAATATGATGTGtAaAGTGAAACATGaTAATCTtGtcaaggttcattggagcctgcaaggaaccattgatggtgattgtgagtgagctgctAccagggatgtcgctgaaaaattacnnnnnnnnnnnnnnnnnnnnnnnnnnnnnnnnnnnnnnnnnnnnnnnnnnnnnnnnnnnnnnnnnnnnnnnnnnnnnnnnnnnnnnnnnnnnnnnnnnnnnnnnnnnnnnnnnnnnnnnngatAATTGTTGCTTACTGCAAaCcGTAAgAAGcTGAAGcTTACTGATTTTGGACTTGCACGAGAGGAAaCtGTgACtGAAATGATGACGgCTGAAACTGGGACaTACcGATGGATGGCCCcaGAGgTTgtAnnnnnnnnnnnnnnnnnnnnnnnnnnnnnnnnnnnnnnnnacacaaagTcagATgtttACAGCTTTGGCATCGttttgcTggAGaTTgctgaccaataaaatgccattcgaaggcatgtcgaatctacaagctgcatatgnnnnnnnnnnnnnnCAAGTacGCCCagcTTTCCCTGAGGAcACCCCCcAGGAGCTcGcGTCcATcGTgCAgTCaTGCTGGGTCGAGGACCCcgcgaTGcGTCCCAGCTTCAGCCAGATCATCCGCaTGCTGGACGCCTTCctCcTgACgATCCctCCaCCACCCCCTTcggAGgCaGacGAGgAcAcGgCGgAGTCGgAaGaCaCaGCGTcGtcgctgagcagcaag
>5DL_HC_COG0069  Bradi1g04090.1 170..256,359..548,552..633,690..775 totalreads=13
cgaggccgaagccgacgacggggCGGCggAGACGACGAAGaCGAGGcGgtggAgtgcgcgccggagcaggtgttgccgccgccggnnnnnnnnnnnnnnnnnnnnnnnnnnnnnnnnnnnnnnnnnnnnnnnnnnnnnnnnnnnnnnnnnnnnnnnnnnnnnnnnnnnnnnnnnnnnnnnnnnnnnnggcagcaatggcagctgtacagctagtggaaccgagcagcacggtcgcagttcatctagaggggacgaagagcctggttctgttccagggagatgagggtggaggatggatatggagtcattgggaggagagagggaggccctgcgtctagctactgggacctgctcagagcgcacctgtccgacccgtnnnAGGcATTCtcATGGACGAcGCgAtGATTCtgTCATGTGGgCATTCTTATGGAAGTagTGGGaTGCAGCATATCTACAgAATGnnnnnnnnnnnnnnnnnnnnnnnnnnnnnnnnnnnnnnnnnnnnnnnnnnnnnnnnGCTCTTGGCCTTGCAGTCCAGGCATTTAGACGCGAGGAAGAGTCGGCGAAAACACTGAAAAGAAGAAGAGATCGCATCGAACAGG
>5DL_HC_COG0070  Bradi1g04097.1 154..412 totalreads=5
CAGGTTGGCAAACGTCTTCGGTACCTGACGAAGCACCcTAACTCAGACATACAGGCGgTGGCTgCAGACCTTTTtGGGtACTGGAAGAAGgTTGTTATTGAAGAGACAGGAAaGAAAAaCGGCACAccagcgaatggaaaatcagataactctgcagctaaggctgagaaacctcagcccatGAAGActGAAAAgAgTTCcaTgtcGGcAAGTgTGAAGATTGaGAAAAAaaGATGGgAgTgTcAaGgTtgAGAAgACtG
>5DL_HC_COG0071  Bradi1g04140.1 1..122,216..708,1104..1178,1185..1367,1408..1703 totalreads=16
atgaaggtgatcgagaagatccaggaggcggcggcgaatggccggaccgtcttctccttcgagtacttcccGcccaagacggaggagggcGTCgagaaCCTCttcgAGCGGatggaccgcatnnnnnnnnnnnnnnnnnnnnnnnnnnnnnnnnnnnnnnnnnnnnnnnnnnnnnnnnnnnnnnnnnnnnnnnnnnnnnnnnnnnnnnnnnnnnncaggtatgcgtggaaacgatgatgcacttgacgtgCACCAACATGCCAgTGgAgAAGaTcGaTAatGCTTTGGATACCATTAAGTCCAacGGGaTTCAAAatGTTCTcGCACTTAGAGGAgATCCTCCAcATGGCcAGGACAAgTTtgttCAAGTtgCtGGTGgATTTtCTtGTGCtCTAGaTCtggTGGAGCACaTTAAAGCCAAGTATGGTGATTACTTTGGCATAACTGTCGCTGGCTATCCAgaggcacaccctgaggtaatactaggcgaggaaggggctacggaggaagcatatagcaaaGATCTTGCTTACTTGAAGAGaaaGGttgatgctggcgctgacgttatagtcacccaacttttctatgataccgatatctttctcaagtttgtgaacgactgccgtcagattggtataacctgccctatcgttcctggcataAtgcCAATaaaTAACTACaaaggatttgtgcgcatgactggattcnnnnnnnnnnnnnnnnnnnnnnnnnnnnnnnnnnnnnnnnnnnnnnnnnnnnnnnnnnnnnnnnnnnnnnnnnnnnnnnnnnnnnnnnnnnnnnnnnnnnnnnnnnnnnnnnnnnnnnnnnnnnnnnnnnnnnnnnnnnnnnnnnnnnnnnnnnnnnnnnnnnnnnnnnnnnnnnnnnnnnnnnnnnnnnnnnnnnnnnnnnnnnnnnnnnnnnnnnnnnnnnnnnnnnnnnnnnnnnnnnnnnnnnnnnnnnnnnnnnnnnnnnnnnnnnnnnnnnnnnnnnnnnnnnnnnnnnnnnnnnnnnnnnnnnnnnnnnnnnnnnnnnnnnnnnnnnnnnnnnnnnnnnnnnnnnnnnnnnnnnnnnnnnnnnnnnnnnnnnnnnnnnnnnnnnnnnnCaGTTCACACGGCCACGTGGAcgTGGtAAgAagCTCCAaGaGGAATGGgCTGttccactgaaatctgtgcaagannnnnnTGCAGCGGTTCGTGAACCTctGTCATgggaaaCttgaaaGCAGcccATGGTCTGAGCTATGCGGTCttcAAcccgccgatacgaagataGttGacgaTCagcTGGTGAACATCAACTTGAAGggtttccTtaccATCAacagcCAACCTGCtgtaaaCggagaGaaatctgATTCTCctagtgtTGGnnnnnnnnnnnnnnnnnnnnnnnnnnnnnnnnnnnnnnnnGTtGAATTCTTCTGCGCtAAGGAGAAGCTGGgCCAACTCATtGAGAAGAGCAAGgCaTTCCcTTCCCTCACGTACATaGCtGTGAACAAGGAAGGGGaaTCGatCTCAaCATCCCTGCGAACgCCGTGAACGctGTCACATGGGGtGTGTTccccGGCAAGGAGATCATCCAGCCTACCGTCGTTGACTCGGCGAGCTTCATGGTCTGGAAAGATGAAgCGTTtGAGATCTGGTCCAGGGgATGGGCCTGCCTGTTCCCGGAGGgTGACTCATCCAGGGAGCTGCTAGAGCAGGT
>5DL_HC_COG0072  Bradi1g04210.1 56..96,417..487,631..736,998..1219,1262..1354,1437..1518,1561..1974,2124..2208,2239..2343,2356..2487,2542..2736 totalreads=38
ccgcctcctcgccctcgccgcctcccgccgccgcgctgctcnnnnnnnnnnnnnnnnnnnnnnnnnnnnnnnnnnnnnnnnnnnnnnnnnnnnnnnnnnnnnnnnnnnnnnnnnnnnnnnnnnnnnnnnnnnnnnnnnnnnnnnnnnnnnnnnnnnnnnnnnnnnnnnnnnnnnnnnnnnnnnnnnnnnnnnnnnnnnnnnnnnnnnnnnnnnnnnnnnnnnnnnnnnnnnnnnnnnnnnnnnnnnnnnnnnnnnnnnnnnnnnnnnnnnnnnnnnnnnnnnnnnnnnnnnnnnnnnnnnnnnnnnnnnnnnnnnnnnnnnnnnnnnnnnnnnnnnnnnnnnnnnnnnnnnnnnnnnnnnnTtGcaGGTACtcGGTAAaTtCCATCCTCATGGaGATTCagCcGTcTATGAAaCTTtAGTGCGAaTGGCTCAGGnnnnnnnnnnnnnnnnnnnnnnnnnnnnnnnnnnnnnnnnnnnnnnnnnnnnnnnnnnnnnnnnnnnnnnnnnnnnnnnnnnnnnnnnnnnnnnnnnnnnnnnnnnnnnnnnnnnnnnnnnnnnnnnnnnnnnnnnnnnnnnnacaggttgactacgttccgaactttgataattcacagaaagaaccatctctgttgccagcacgtgttccatcactactgttgaatggatcttctggaattgcagtatgnnnnnnnnnnnnnnnnnnnnnnnnnnnnnnnnnnnnnnnnnnnnnnnnnnnnnnnnnnnnnnnnnnnnnnnnnnnnnnnnnnnnnnnnnnnnnnnnnnnnnnnnnnnnnnnnnnnnnnnnnnnnnnnnnnnnnnnnnnnnnnnnnnnnnnnnnnnnnnnnnnnnnnnnnnnnnnnnnnnnnnnnnnnnnnnnnnnnnnnnnnnnnnnnnnnnnnnnnnnnnnnnnnnnnnnnnnnnnnnnnnnnnnnnnnnnnnnnnnnnnAGGttccGTACCAGacaaataaaTCTACTCTAGTCCaaaGGATAGCTGAGCTTGttgAAGaCaGGTgTTAGAAGgCATCAGTgATATtCGGgATGAAaGCGACcGTgCTGGAATGCGTGTAGTtATcGAGGTGAAAaGAGGTGCAAaTCCTGCCATTGTCCTGAACAACCTGTATCGTCATACAGCATTGCAGTCTAGTTTTAGCTGCAACATGGTAGCGTAnnnnnnnnnnnnnnnnnnnnnnnnnnnnnnnnnnnnnnnnnntctaggcgttccttgacttcagatgctctgttattgaaaggcgtgcgaagtttaagctttcacaagctctagaaagaaagcatattgtggaggnnnnnnnnnnnnnnnnnnnnnnnnnnnnnnnnnnnnnnnnnnnnnnnnnnnnnnnnnnnnnnnnnnnnnnnnnnnnnnnnnnTTTGCAGAATATGGTCTATCTGAGAAGCAAGCAGAAGCACTTTTGGACATTACACTTAGGAAACTTACTTCCCTTGAGnnnnnnnnnnnnnnnnnnnnnnnnnnnnnnnnnnnnnnnnnnATTtCAAaGTTAAaTGAGCTCCTGTCAAGCAAGAAaCTTAtGTTtcAgcttatcgaacaagaagcagctgatttaaagagcaaattttgcTaccccccGACGTTcTTtCCTaGAAGATTCAGCAAaTGgcgAAgTTGATGATATGgATGTtATtCCTAAcgAaGAAaTGCTTTTGattcttagcgagaaaggctatcttaagcggatgaatcccaacaccttcaatttacaaaaccgggggacaattggaaaatctgttggaaagatgcgaacgaatgacaatAtGTCGgATTTCATTGTCTGCCAAaCACATGACCATGTTCTtTATTtCAGTGACAaGGGgATAGTATACTCtGAaCGTGCTTATAAGATACCTGAATGCACAAGAGTTGCTGCTgggACTCCATTAGTACAGnnnnnnnnnnnnnnnnnnnnnnnnnnnnnnnnnnnnnnnnnnnnnnnnnnnnnnnnnnnnnnnnnnnnnnnnnnnnnnnnnnnnnnnnnnnnnnnnnnnnnnnnnnnnnnnnnnnnnnnnnnnnnnnnnnnnnnnnnnnnnnnnnnnnnCAttttAACATGTTAGGTTcccggcgACGagctcaaGTgggTCCgtctCTGTAgggatgaCGACCTTGTTgctttggcttcacaannnnnnnnnnnnnnnnnnnnnnnnnnnnnnagcttcgtccgcatggaaagaaaacAAGaGgTgTGGgtgCAATgaggCtAAAGGaagaTGACAAGATGGcaGCcATGgaTataattccatccacaacccatacaannnnnnnnnnnnTATGCATTCCAGGGTCAGAGACTTGAGTCCTCCATGGCTGCTCTTCATAGCTGAAAATGGTTATGGgAAGCGTGTGCCCcTAAATGCTTTCCGTCAATCAAGCTTCAATAGAGTAGGCTTGCGAGGCTACAAGnnnnnnnnnnnnnnnnnnnnnnnnnnnnnnnnnnnnnnnnnnnnnnnnnnnnnngatgacgatgcaagtgaggagcaggttgttttagttagccatggtggcactgtaaacagAAtcaaggtcaaagatatatccatccagggtcgtGgtGtGCcAcAGGggAgtAaTtCTGATGAGGCTGGAGCATGCTGGGAAGATCCAGTCAGCTTCACTGATAtCAGCAGCAGCCGCGGAAGAGATCTTGGAAGATTGA
>5DL_HC_COG0073  Bradi1g04270.1 716..948,999..1242,1321..1451 totalreads=10
ctgatgatgaagaccgtgagtacgttatcttgagaacttaaagtggctaaagctgcaccagaacagcccatggctactgaccagcctctagcttatggttatggtgaggatggtctcaggaaaaagaagctatccaaGGtttCTaaaaaTAAGagcactccttatgaagTggACAACGActtcactatgtcacaatttagcagagAtgttCGGAagaaggTGaaaCTggaGGnnnnnnnnnnnnnnnnnnnnnnnnnnnnnnnnnnnnnnnnnnnnnnnnnnGAAGCTGATTCACCaTCGggTGTAAAGATTGAAgCTCCTGGCCtAACAACAAGGCAGCGAGCCCTCCAAGGCAGGGgTGGCCATGGTGAAAGCATGATTGAATTTCCCgACGGGTTACCAGCTGCTCCATCATCTAGAAGCAGGGCAAAaGGATAAGCTTtCAGACGTGGAGATACAGGCCAAAAAAGCAGAAGTGGCTCAGAGGCGTAAGaTGCAAGTAGAGAAGGCAGAGAGAGAGCAaCAGnnnnnnnnnnnnnnnnnnnnnnnnnnnnnnnnnnnnnnnnnnnnnnnnnnnnnnnnnnnnnnnnnnnnnnnnnnnnnnAGGAAAAGCAAGCAAAaTTCGAGGAATATAAAAGAAGCTGCATCCAGTGCGTAATGCGACCAGAAGGAACAGTTATtACATTCCCTGATACCATGGGCCTTCCTAGCATATTTAACTCCAAACCTATCAG
>5DL_LC_COG5022  Bradi1g04292.1 31..289,465..882,1144..1587,2487..2611,2802..2901 totalreads=19
TTCTTCAGGaTAACGCGTGGCTCCcGCAATGGCTTCAGCCGCATCGGCACCCGACGGCCGGCGAGCGCCCAGGAGACAGCGCcGGCGttCGTCGCCGCCTtGTGAgaactgtgtgtttattctggaccctgcacAAGAGCAACGgAgTTGtCtgAATGCCaccgTAAacgCTGgtGGTTACAGCGGGTTCCGtCTGCATTTGTCGGgAGATGAGGACAcACCTGCTGCAAGtATtCcAACAGGCAGAgAGgTAGgCnnnnnnnnnnnnnnnnnnnnnnnnnnnnnnnnnnnnnnnnnnnnnnnnnnnnnnnnnnnnnnnnnnnnnnnnnnnnnnnnnnnnnnnnnnnnnnnnnnnnnnnnnnnnnnnnnnnnnnnnnnnnnnnnnnnnnnnnnnnnnnnnnnnnnnnnnnnnnnnnnnnnnnnnnnnnnnnCTTAAGGATGATACACAACAAGGAGTCAGTAGAGTGTCTAGCAAGGATGTCACTAAaCCACTTGGTGCAAGAAaaCATCAACCATCTGGTGGAAAAGTTCATGTTCAGAAGCTCCGTAAGGCAGATGCTAATGATGCGGTTgAGCTATCTATTGCTGCCTCTGAGGCTATGGTTATtGCAGAAaTGATACTTGATGATTGCCAGCCTGATAAGTTGACTGCAGCTGCCcTcGAAgCTGCTtTGCgTGTAAaGgAaGCTCGGAAACaGTgTTTtCTtGaGGAaAtaGAACATGATaGTGGATCCTTTcAAAATGgTCTGgATGAGAGtGATTGGCTTGCaGAATTGGATGAGaTCGAaATGCTTGATGtATTCAAaGATGTTGGCCTgTgTACTGTTcaaactgcttgttcatctcaannnnnnnnnnnnnnnnnnnnnnnnnnnnnnnnnnnnnnnnnnnnnnnnnnnnnnnnnnnnnnnnnnnnnnnnnnnnnnnnnnnnnnnnnnnnnnnnnnnnnnnnnnnnnnnnnnnnnnnnnnnnnnnnnnnnnnnnnnnnnnnnnnnnnnnnnnnnnnnnnnnnnnnnnnnnnnnnnnnnnnnnnnnnnnnnnnnnnnnnnnnnnnnnnnnnnnnnnnnnnnnnnnnnnnnnnnnnnnnnnnnnnnnnnnnnnnnnnnnnngtaaaataTAtttccagGAagctgGAAgaattgttGAAGagacgAAGtttGGTGGTcGtGCAAGGAAGCATaTAaGgACTAGCTTCATTtCTGAGTCAATGGATAgCAtgAATGAGTGCTCtCCTGCACCTAGAGCGgtATCgAcAGAAATGGTTGCcTCTTCAAGAGCATCTTTTCtCCAAAAgaaTGAAGgTTtCcAtGgAGAGgATCAAAGTGCaGAGTCGTGCcAtCAAGTaGtATGTtCAAGCttatcacctgaggatcctctctgtTCAtttgttccatgtAGcatatcttgcaatgaagtacccactagtcaacctcctgaatgcaaacagaggaatgaggagaacagtgaaccggtatattgcagggatctctgaagaatgacctagatgtagaagccggtccatcttctgtgccgtttagataagacaccagaannnnnnnnnnnnnnnnnnnnnnnnnnnnnnnnnnnnnnnnnnnnnnnnnnnnnnnnnnnnnnnnnnnnnnnnnnnnnnnnnnnnnnnnnnnnnnnnnnnnnnnnnnnnnnnnnnnnnnnnnnnnnnnnnnnnnnnnnnnnnnnnnnnnnnnnnnnnnnnnnnnnnnnnnnnnnnnnnnnnnnnnnnnnnnnnnnnnnnnnnnnnnnnnnnnnnnnnnnnnnnnnnnnnnnnnnnnnnnnnnnnnnnnnnnnnnnnnnnnnnnnnnnnnnnnnnnnnnnnnnnnnnnnnnnnnnnnnnnnnnnnnnnnnnnnnnnnnnnnnnnnnnnnnnnnnnnnnnnnnnnnnnnnnnnnnnnnnnnnnnnnnnnnnnnnnnnnnnnnnnnnnnnnnnnnnnnnnnnnnnnnnnnnnnnnnnnnnnnnnnnnnnnnnnnnnnnnnnnnnnnnnnnnnnnnnnnnnnnnnnnnnnnnnnnnnnnnnnnnnnnnnnnnnnnnnnnnnnnnnnnnnnnnnnnnnnnnnnnnnnnnnnnnnnnnnnnnnnnnnnnnnnnnnnnnnnnnnnnnnnnnnnnnnnnnnnnnnnnnnnnnnnnnnnnnnnnnnnnnnnnnnnnnnnnnnnnnnnnnnnnnnnnnnnnnnnnnnnnnnnnnnnnnnnnnnnnnnnnnnnnnnnnnnnnnnnnnnnnnnnnnnnnnnnnnnnnnnnnnnnnnnnnnnnnnnnnnnnnnnnnnnnnnnnnnnnnnnnnnnnnnnnnnnnnnnnnnnnnnnnnnnnnnnnnnnnnnnnnnnnnnnnnnnnnnnnnnnnnnnnnnnnnnnnnnnnnnnnnnnnnnnnnnnnnnnnnnnnnnnnnnnnnnnnnnnnnnnnnnnnnnnnnnnnnnnnnnnnnnnnnnnnnnnnnnnnnnnnnnGGAGATTTCAACATTTGGCCAATCAGTTTACCTAAGAAaTAATAAATTGGTATTTCATGGAGTAGGATTCTTGATCCATGGCAAAaTCAGCTTCTGTTCAAAaTTTtCGAaCATTATCAAGGTATGnnnnnnnnnnnnnnnnnnnnnnnnnnnnnnnnnnnnnnnnnnnnnnnnnnnnnnnnnnnnnnnnnnnnnnnnnnnnnnnnnnnnnnnnnnnnnnnnnnnnnnnnnnnnnnnnnnnnnnnnnnnnnnnnnnnnnnnnnnnnnnnnnnnnnnnnnnnnnnnnnnnnnnnnnnnnnnnnnnnnnnnnnnnnnngattcacctgaAGaaaGACCGCTGCGccccATTCCGGCGGATTAAGATGCCAtcattccaacaacagcgtgcatttgagatgagtcaagaaatataa
>5DL_HC_COG0074  Bradi1g04300.1 103..966,1051..1292,1313..1513,1668..2277 totalreads=47
gcggcgtcgagaggctcctcctcgcctggcggccgtcgcctcggcctccgaggtcctcgactccaccaacggcgccgttcccgcgcccgcgagccccgcgccgtcggggcagcagcagtacggacgggagtacttcccgctggccgccgtcgtcgggcAGGaTGCAaTTAAAaCTTCTCTGCTGCTCGGGGCGATTGACCGTGAGGTTGGAGGCATTGCCATCTCCGGGAAGCGCGGGACGGCAAaGACGgTGATGGCcCGcGGCTTGCAcGCTATGCTTCCgCCAaTCGAaGTGGTtgTtGGCTCAATcgCAAAcGCTGACCCCAAcAttccagaaGATGGGAGGACCATTTGGCTGACCAAGTGCAATATGATGCTGATGGTAATGTCAAATCTGAGATTGTCAAAGCACCTTTtGtGCAGATTCCACTTGGTGTCACAGAGGACAGGCTcATTGGGTCTGTtGATGTTGAACAaTCAGTGAGATCAGGGACTACTGtGTTTcAACCTGGtCTtCTTGCTGAaGCTcACaGAGGTGTCCTTtAtGTTGATGAGaTAAATCTGTTGGACGACGGCATAAGCAATCTGCTTTtGAATGTCTTGaCGgAAGGaGTTAATATTGTGGAAAGAgAGGgAATTAGCTTCCGTCATCCATGCAAACCACTTCTAATTGCTACGTACAACCcGGAGGAaGGATCCGTACGTGAACACTTACTTGATCGtATTGCAaTTAATTTAGTGCTGACCTTCCATTGAGTTTTGATGACCGCGTGGCAGCCGTCAATATTGCAACCCAATTTCAGGAGTCTAGCAAaGATGTTTTTAAGATGgTGGAAGAGGAAaCTGAGGTCGCAAAAACTCAGGTAnnnnnnnnnnnnnnnnnnnnnnnnnnnnnnnnnnnnnnnnnnnnnnnnnnnnnnnnnnnnnnnnnnnnnnnnnnnnnnnnnnnnTGCAGGGGCACCGGGCTGAGTTGTATGCTGCTCGaGTGGCAAAATGTCTTGCTGCCATGGAAGGACGTGAAAAAGtttttgcagaggaccttaagaaagctgtAgAGcTAGTtATTCtACCTCGTtCGATCATatCtGATaacccncaagagcagcaaaacctaaccgcctccacccccactccaccacctccaacaaatcaagataacgcagaagatcaagactgaagaggaagaagatgannnnnnnnnnnnnnnnnnnnAGGAtgATGAcGAaGAAACGAAaAaCAAGATGACCAGATACCCGAGGAGTTtATTTTTGATGCCgAAGGTGGACTAGTAGATGATAAACTCCTTTTCTTTGCTCAGCAAGCaCAAaGAAAAAAaGGAAaGGCTGGACGAGCAAAAAATGTCATTTTCTCAGAAGACAGGGGCCGATACATAAAGCCTATGCTTCCAAAGGnnnnnnnnnnnnnnnnnnnnnnnnnnnnnnnnnnnnnnnnnnnnnnnnnnnnnnnnnnnnnnnnnnnnnnnnnnnnnnnnnnnnnnnnnnnnnnnnnnnnnnnnnnnnnnnnnnnnnnnnnnnnnnnnnnnnnnnnnnnnnnnnnnnnnnnnnnGGTcATATTtGTtGtGGAcGCTAgTGGCAGCATGGCTCtGAACcGCATGCAGAAtGCcAAAGGtGCaGCATTGAAGTTGCTTGCAGAAAGTTACACAAGCAGAGATCAGGTTGCAaTTATtCCcTtCCGTGGAGACTATGCTGAGGTTCTGCTTCCACCATCAAGATCCATTGCAATGGCTCGCAAACGTCTTGAAAAGCTACCATGCGGTGGCGGTTCtCCTTTAGCTCATGGCCTGAGTACAGCTGTCAGAgTGGGaTTGAAcGCTGAaAaGAGTGGcGAcGTTGGGCGTATCATGATCGTTGCAATCACCGATGGAAGAGCTAATGTATCACTGAAGAAaTCCAATGACCCAGAAGCTGCAGCTGCTTCAGACGCACCAAGACCATCTACTCAAGAaTTgaaGGATGAGATACTTGATGTGtCTGCAAAAaTaTTCAAAGCAGGAATGTCGCTTCTCGTCATCGATACCGAGAACAAGTTtGTATCTACGGGaTTCGCCAAGGAAaTcGCAAGGgTtGCCaGGGAAATACTACTACCTGCCAAACGCTTCGGACGCCGTgATTTCGGCCGCcACCAAGACCGcGCTGGCGGACTTGAAGAGCTAG
>5DL_LC_COG5023  Bradi1g04310.1 292..545,1057..1410,1431..1559,1778..2149,2170..2455 totalreads=10
tgcaagagcgcgatgcggtacgcgggggacctacgaggagtgggtgcgcgccgccaaggtgctcgacagaatgaccgaccaggtcaatgagtcggacttctacGACGttgagttgatcgggagcaggctcgacgagCTCCGGCGTCGGAgggaggAggggTCgcTCCGGGAcgTGGtGTTCTGcATGCGCGGCGATCTCGTCaGGAACTTGGGGAACATGTGTAATCCTGAGCTGCACAAaGGCAGGTTGgAGGTnnnnnnnnnnnnnnnnnnnnnnnnnnnnnnnnnnnnnnnnnnnnnnnnnnnnnnnnnnnnnnnnnnnnnnnnnnnnnnnnnnnnnnnnnnnnnnnnnnnnnnnnnnnnnnnnnnnnnnnnnnnnnnnnnnnnnnnnnnnnnnnnnnnnnnnnnnnnnnnnnnnnnnnnnnnnnnnnnnnnnnnnnnnnnnnnnnnnnnnnnnnnnnnnnnnnnnnnnnnnnnnnnnnnnnnnnnnnnnnnnnnnnnnnnnnnnnnnnnnnnnnnnnnnnnnnnnnnnnnnnnnnnnnnnnnnnnnnnnnnnnnnnnnnnnnnnnnnnnnnnnnnnnnnnnnnnnnnnnnnnnnnnnnnnnnnnnnnnnnnnnnnnnnnnnnnnnnnnnnnnnnnnnnnnnnnnnnnnnnnnnnnnnnnnnnnnnnnnnnnnnnnnnnnnnnnnnnnnnnnnnnnnnnnnnnnnnnnnnnnnnnnnnnnnnnnnnnnnnnnnnnnnnnnnnnnnnnnnnnnnnnnnnnnnnngaagccacctcgctgcctcaactacctgacatcaccacatgttgtcatttggagtgctgtaactgcctcttgtgcattcccgggcctctttgaagctcaggagctgatggcaaaggatagatttggccacatagttcccttccatgctccctttgccacagatccagaacaaggtcctgGAgcatcCaaacgccggtGgAGGgACGGAAGTctGGAGATGGATTtGCcAATGATGCAACTgAAGGAGTTGTTCAATGTAAATCATTTCATTGTgaGCCAAaCTAATCCTCACATCTCTCCACTCCTCCGAATGAAGGAGAtCGTCAGAGCCTATGGAGGCCGCTTtGCCGGAAAGnnnnnnnnnnnnnnnnnnnnggaggtgaagtatcgatgtaatcaagttctggaaattggcctcccactgggaggacttgcaaagttgtttgctcaggattgggaaggtgatgtcaccatggttatgccagcaacagtagctcaggtaccttnnnnnnnnnnnnnnnnnnnnnnnnnnnnnnnnnnnnnnnnnnnnnnnnnnnnnnnnnnnnnnnnnnnnnnnnnnnnnnnnnnnnnnnnnnnnnnnnnnnnnnnnnnnnnnnnnnnnnnnnnnnnnnnnnnnnnnnnnnnnnnnnnnnnnnnnnnnnnnnnnnnnnnnnnnnnnnnnnnnnnnnnnnnnnnnnnnnnnnnnnnnnnnnnnnnnnnnnnncaccaaggagggtaccatcatggagctgcataagtcgagagaattcatcaggatctctctcagaagatcacttcgcggccgccatttcatccaatcaccaaggtactattcgagttgatggtgcaccaagcacgtctcatcatgttcgtcaTAGGTCACATGACggaaGtgagaGcgaatcAgagaCCATCGAcctaaaTTcatggaccaggagtggngggcccctgatgagGACTTCATCAGCTGACCAGTTCATCAACtttATccagaaTCTCGAGATTGAGTCCGAGtttGATggggTTCATACaataGAgggTGgcaatgCAGGtattttcACAGGAcccACAtttCCTAGAGATCCATATCCAACCAnnnnnnnnnnnnnnnnnnnnccagatagatgcacagaggtttctgaaacagagtcatgcaacagtactagcaacgtaagcatcgctgtgtcttgaaggagatctgctgcaacctgggaggactaccaacgggattctacttaattttgtcagaagagaagatctgattgctcggcataacggcgatgctgacgtggccgagagctccttacctcaagcatatgtggacagaacacattcagaatcgggtgacgccatctcagctgcttctgacagctctgaagataacaagatgtggctgactcggacaatc
>5DL_HC_COG0075  Bradi1g04330.1 206..671,847..922,926..991,994..1128,1404..1793 totalreads=23
CGCTGCAGccccGAGCAGAAGCCGAAGCTGATCGccgAGTGCCAGGCGGCGGACGCGGTGGTGCTCACCTACGCCTGCGACAGGCTCTccAcGcTCGACCGGCTCAGCTCCTACTGGctcccGGAGctcAGGCGCAtCAGTTGAAGGCGCCTGTgATTGGTgTGcAAGCCaGACCTGAGGGACGACCAACAaAACAtCCTTGAGAAGACGATGGcaCCcATCATGCAAtCGTTCCaTGGGATTGtGACCtGCATTGAGaTTTCaGtGCTTtGCCaGatccAGGtgcctgaggtcttctactatgcccagagggcagtgcttctccccacaactcctctattcgaccaagaggcacgatctctaaagccacgttgtgtgcgggctttgaagcggatattcattctatgtgaccacgacagggatggagctctcggtgatgtggagctcaatgacttttaggtnnnnnnnnnnnnnnnnnnnnnnnnnnnnnnnnnnnnnnnnnnnnnnnnnnnnnnnnnnnnnnnnnnnnnnnnnnnnnnnnnnnnnnnnnnnnnnnnnnnnnnnnnnnnnnnnnnnnnnnnnnnnnnnnnnnnnnnnnnnnnnnnnnnnnnnnnnnnnnnnnnnnnnnnnnnnnnnatatttggTTATGATAATGAAATCAAGCTtAGAGATGAaTTCATTCCAACGtCagtCAaGCGaGCTCCTGATCaaannnTGGAaTTgaCAAaTGAAGTGATTGATTACTTgAAAGGAATATTCAACATGTTtGACATAGATAATGnnGAaGCTTtGCTACCTTCTGAGTTGGAtGAtCTtTTTtcAactGcacctgaaaaTCCTtGGaCTTCTGATCTATATAAAGAcTCtGCTGAAAGgAATGTCTtGGGTGGgcTATCACTTGAAGGATTTCTTtCtAAGnnnnnnnnnnnnnnnnnnnnnnnnnnnnnnnnnnnnnnnnnnnnnnnnnnnnnnnnnnnnnnnnnnnnnnnnnnnnnnnnnnnnnnnnnnnnnnnnnnnnnnnnnnnnnnnnnnnnnnnnnnnnnnnnnnnnnnnnnnnnnnnnnnnnnnnnnnnnnnnnnnnnnnnnnnnnnnnnnnnnnnnnnnnnnnnnnnnnnnnnnnnnnnnnnnnnnnnnnnnnnnnnnnnnnnnnnnnnnnnnnnnnnnnnnnnnnnnnnnnnnnnnnnnnnnnnnnntgaaggggactagaaaaacacttgtgctgcgagagattcctgaaggtgatgtcagatcattgctaaacaacaaggaatccttggcaccctgtgatgcggcagtctttgtttacgataggTAtGcAttttttggcaaagagcaagtagatttgcttgtgcaagtggcttcacatggagaaaacaCaGgCTATGAAGTCCcTtGTCTGATAGTTGCTGCTAAGGACGAtCTTGATCAATCTCCAgTGGCTCTACAGGAATCAaCCAGAGTaaGccaagacatgggaattgaaacaccaattcccatcagcgtgaagttgaaagacttgaacaatatttctgcagaatagttcatgcggcacagcggccccatttgagcattccagagac
>5DL_HC_COG0076  Bradi1g04440.1 189..496,510..1453 totalreads=17
gctGGgCCgCGGCGAgTTCGGCgTCACctACctcTGCACcGAGGCCgCCAcGGgCgCGCGGaTGGCCTGCAAGTCcATcTCCAAGCgcAAGCTGCGcACcCCcGTcGAcGTcgaggacgtgcgccgcgaggtggagatcatgcgccacatgccgccgcaccccaacatcgtcagcctcagcgccgcctacgaggacgaggacgccgtgcacctcgtcatggagctctgcgagggcggcgagctcttcgacaggatcgtcgcccgggggacactacaccgagcgcgccgccgccgccgtcacccgcaccannnnnnnnnnnnncagatgtGCCATAGaaaaGGTGTCATccatcaggaccttaaaccagaGaacTTATATGCgAACAAcAAGGAGAGTTCTCCTCTAAAGGCAATTGATTTTtgtctatatgtgttctttaggcctggtgagcgttttactaaaattgtagccaGTCCAcACgCATggcccctGAGGtattgaaGCaCAActATGGCcctGAAaTCGATGtctGGAgtGtAGGAGTtAtaCTTTACAtaCTTCTTTGTGgTGTgCcctCcattctGGgCAGAAaCTGAaCaGGGAGTAGCACAGGCAATTaTaCGcTCTGTGGTaGATTTCAAAAGaGACCCgTGgCCcAGAGtgtCcgAGCCtGCTAAaGaCCTtGtCAGGCGgATGCTGGATCCAAATccaatcgcacggcttactgcagcacaagtactcagAaCATCCAtGgTTAcAcGATTCCAAAAaGAATCCTGACATTCAACTCGGCGaTACTgTCCGAGCAAGACTGCAGCAATTTtCTGCAATGAACAAaTTAAAGAAGAAAGCCTTAAGGgTGATTGCTGAgCATTtgtCTTTAGAaGAaGTagCTGAcATAAaGAAAaTGTTtGATaGCATGGAcGTAAACaataaGGgCcAAcTAaCCTTtGAGgAGTTCAAGGCTGGaCTtCGtAAACTcGGAAaCAAaaTGCATGATTCAGATCTTcAGATGTTGATGGATGCtgTGAgtgttgataaaaacggcacccttgattatggagaattcgttgcggtgtctatccatgtgagaaaaataggcaacgatgaacatatccaaaaggctttctcatacttcgaccaagataagagtgggtacatagagatcgaagagcttagagtggctttgacggatgaggtggatggagcttgcgatgaagacattancaatggcatcattcatgatgtagatacagacaagg
>5DL_LC_COG5024  Bradi1g04527.1 97..172,272..341,455..565,715..831,1256..1389,1609..1924 totalreads=14
aattccgacaaccaccaCCAcgACGAtCtCCgCTCCGgCCtCctCCGCcTCTAtcTCcGCgTCGagCTcgacnnnnnnnnnnnnnnnnnnnnnnnnnnnnnnnnnnnnnnnnnnnnnnnnnnnnnnnnnnnnnnnnnnnnnnnnnnnnnnnnnnnnnnnnnnnnnnnnnnncgcgtcgccctccccccctccccgcgagtccccaccccccttccccctcgccgctgccgccggcnnnnnnnnnnnnnnnnnnnnnnnnnnnnnnnnnnnnnnnnnnnnnnnnnnnnnnnnnnnnnnnnnnnnnnnnnnnnnnnnnnnnnnnnnnnnnnnnnnnnnnnnnnnnnnnnnacgggagaggacgaggaggaggagatgctggcgggaggcgggctcatcgaggagctgcggagggagaaggagaagtctcgccaagaagcggctcgaacatggacgagggggaagacggcgnnnnnnnnnnnnnnnnnnnnnnnnnnnnnnnnnnnnnnnnnnnnnnnnnnnnnnnnnnnnnnnnnnnnnnnnnnnnnnnnnnnnnnnnnnnnnnnnnnnnnnnnnnnnnnnnnnnnnnnnnnnnnnnnnnnnnnnnnnnnnnnnnnnnnctctgcagagacaagaaaggcatcatttaagccaattgcagagccagtgtacaaacccATCTCCTCAGTtCTGgAGAAGaTCcGCCTtCGGAAGCTGGAGATTCaGAAAatgTCAnnnnnnnnnnnnnnnnnnnnnnnnnnnnnnnnnnnnnnnnnnnnnnnnnnnnnnnnnnnnnnnnnnnnnnnnnnnnnnnnnnnnnnnnnnnnnnnnnnnnnnnnnnnnnnnnnnnnnnnnnnnnnnnnnnnnnnnnnnnnnnnnnnnnnnnnnnnnnnnnnnnnnnnnnnnnnnnnnnnnnnnnnnnnnnnnnnnnnnnnnnnnnnnnnnnnnnnnnnnnnnnnnnnnnnnnnnnnnnnnnnnnnnnnnnnnnnnnnnnnnnnnnnnnnnnnnnnnnnnnnnnnnnnnnnnnnnnnnnnnnnnnnnnnnnnnnnnnnnnnnnnnnnnnnnnnnnnnnnnnnnnnnnnnnnnnnnnnnnnnnnnnnnnnnnnnnnnnnnnnnnnnnnnnnnnnnnnnnnnnnnnnnnnnnnnnnnnnnnnnnnnnaaaatgatgtaaatacccatcaacaacctcgacgaactcttgcaagtgattcacgtccagatgctgctgtcctgaaagactttctagacgttgaagctgaggaagaggatgacagtgatgatgacatggcaggnnnnnnnnnnnnnnnnnnnnnnnnnnnnnnnnnnnnnnnnnnnnnnnnnnnnnnnnnnnnnnnnnnnnnnnnnnnnnnnnnnnnnnnnnnnnnnnnnnnnnnnnnnnnnnnnnnnnnnnnnnnnnnnnnnnnnnnnnnnnnnnnnnnnnnnnnnnnnnnnnnnnnnnnnnnnnnnnnnnnnnnnnnnnnnnnnnnnnnnnnnnnnnnnnnnnnnnnnnnGATATcGAAGACTGTgAGGACGAATCaGAAAaTGAAaGgtCAcATGAcTTgAcTccaaaaatattgcGGAAGAATTCTGAGAAGGCAAAaCAAATGATtGCCAAAATGTTCACAGACGAGAATGACACTTATGAGCACTCTGATGATGAGGAAATAGAGGAGCATTTGgCCcGTCAACGtATTTCAAAGCGAGAaGTTCATAGTACTTCATTCACATCTCCATTGGAAGATGACAGTTCAAGGGAAatGTTTAGCcTtAtAAaGAagCTCAATATTGctCCTcAACCCcccAAGAGgAGGGgAAaGcAAGCCACAT
>5DL_HC_COG0077  Bradi1g04540.1 490..1165,1260..1376,1499..1559 totalreads=19
GgAAGCCACCTAGCCTTGGAAGTCATAGCTGGCCcATctCATGGAaTAAaCCGCTACCTGCAGTCAGGTAATACGTCCATGcTCCCAATGAcTCTtGGAaGGATTCCTCAAAGCGATTTGGTGTTAAAGGATTCTGAGgTGTCAGGAAaGCATGCaCGGATTGACTGGAAtCcagaCACTCagATGGgAACTTGTGGATATGGGCAGTTTGAATGGAACCTtCTTGAATTCCCAGGCAGTTACCCATCCTGATGTTGGTTCTAGGCGTTGGAGTGCGCCTGCCGAACTTGCTGATGGTGATAttATAACACTTGGgAGTTCATCAAAAGTATCTGTTCAAATTTCACTACAAAATCAACAAGTGCCAGTAGGAGTTGGTATGGTATCTGATGCAATGATAACCcGTcGAACTGGAAAGAAaCTTCCcATGGAGGATGTCAGCTGCTACCAGTATCCTCTTAGTGGTgctcaaCAgTTTGGgCTGTTTGCCATTTTTGATGGCCATGGAGGGgATGGGGCTGCAAAaGCTGCCAGCAGGaTTCTTCCAGAGAATGTTGCgAAAATTcTTtCTCAgAAGGgAACAaTAGAAAGAGTTCTCACATGcaGCAAtGCTTCtGATGTTCTTAAgTGtGCatttgACttgacagAagctgcActcaatcatcagtatgaggnnnnnnnnnnnnnnnnnnnnnnnnnnnnnnnnnnnnnnnnnnnnnnnnnnnnnnnnnnnnnnnnnnnnnnnnnnnnnnnnnnnnnnnnnnnnnnTGTCGAcGGgAAaCCAaTTGCgaTGACAGAGgATCATCGAGTAGTcAGTaCcaCAGAaCgAgCGaGgATAGCgAAATtaGGgAATCCcCTGAaAGATGGcgAAaGCCGTAtAtGTGgnnnnnnnnnnnnnnnnnnnnnnnnnnnnnnnnnnnnnnnnnnnnnnnnnnnnnnnnnnnnnnnnnnnnnnnnnnnnnnnnnnnnnnnnnnnnnnnnnnnnnnnnnnnnnnnnnnnnnnnnnntgcagcgatggcctatgggatgtcattaccgcgaaaaaaggcagcacagcttgtcctcga
>5DL_HC_COG0078  Bradi1g04560.1 378..522,537..582 totalreads=4
cAcAGGGATATGCaTTGGTTGAATATGgAtGTTTTGAGGAAgcacaaactgcaatcagaagtatgaatgggacacagctgttaacaaagaccatccatgttgattgggcattcaacagaggtcctatacagaacGtCACGAGTGCAnnnnnnnnnnnnnnACGgTCTAGGACTCCACCTCGCaGGCTTGCTGCCaTGACATACTGA
>5DL_LC_COG5025  Bradi1g04677.1 149..322,473..549,566..774,868..1141 totalreads=31
catgtgtactacctgATgAgCTGgTGgTggAcATCCtGTCtCGACTGCCGCTAaaGTCCTTGTGCCGCatCAAATGTGTCTGCAAGTCTTGGCTTGCCTTCTCATCTCATCCATACtatCGGCAAAAGCTCCCAAGAACTCCCacTGGtcTCTtGTAccggaaatttgagnnnnnnnnnnnnnnnnnnnnnnnnnnnnnnnnnnnnnnnnnnnnnnnnnnnnnnnnnnnnnnnnnnnnnnnnnnnnnnnnnnnnnnnnnnnnnnnnnnnnnnnnnnnnnnnnnnnnnnnnnnnnnnnnnnnnnnnnnnnnnnnnnnnnnncagatatatcccacgttattgtgtgcaatccggcaactcaagagtggatgtcacttccaatactgaacctggaccgnnnnnnnnnnnnnnnnATCTCAagTTGTGTTTcGATCCATTATGGTCggAACACTTCTATGTCTTCAAATTCcAGTCtatcgaggtcatggAcctccActGAAGTTAAGGTATTTTTCTctgaGgaTTCcACgTGGTCTagTTGTCttggaaaactgagAtcctActtggtGGTGATTCtctctttgtaaatgggtgttgtatctgaagcacttcnnnnnnnnnnnnnnnnnnnnnnnnnnnnnnnnnnnnnnnnnnnnnnnnnnnnnnnnnnnnnnnnnnnnnnnnnnnnnnnnnnnnnnnnnnnnncagaggttttattGctttgaTGgTcTtagCCAgTcTCaGGcgTCTTaTGCTAtGcgAAaCAaGAATtGgATGGctgtgCGatgATTTGGAGTTTGGAAGgCcccGAcaGGTGGGTGgTGAaGCATCGTCTAagTATgtCgAtGTATTTGGgAGGgaCAtgTtCTCCGCAacAGtgatGGATaTTGGcaTTtcGaTtATGacATcaGGaCTgTTAaCctGGAGaGGgAGCTGgTtaTCcTTGaTGACGAaaTtgctgata
>5DL_HC_COG0079  Bradi1g04720.1 85..159,260..503,848..992 totalreads=3
gcagcgaggtcgccggaggccaggatgcaccgccacctcaagcgcctcaacaagccggccgtcaagagcatcgagnnnnnnnnnnnnnnnnnnnnnnnnnnnnnnnnnnnnnnnnnnnnnnnnnnnnnnnnnnnnnnnnnnnnnnnnnnnnnnnnnnnnnnnnnnnnnnnnnnnnatcacccggagggcctgtacGACGAGTCCAAGGCCAAtgTGgCCTCCTCCGGcgacggcgagcggccgatggttcagctctggcaccggaacggcaggtgcgcaccgggcaccgtcccggtccggaggaccaagaaggacgacttgatgcgcgcgacctcgatgcggcgctacggcaggaagcacaagcccacggtggcgaacccgatgtcggtcgatctcgccatgctcaacgagggcggccatcannnnnnnnnnnnnnnnnnnnnnnnnnnnnnnnnnnnnnnnnnnnnnnnnnnnnnnnnnnnnnnnnnnnnnnnnnnnnnnnnnnnnnnnnnnnnnnnnnnnnnnnnnnnnnnnnnnnnnnnnnnnnnnnnnnnnnnnnnnnnnnnnnnnnnnnnnnnnnnnnnnnnnnnnnnnnnnnnnnnnnnnnnnnnnnnnnnnnnnnnnnnnnnnnnnnnnnnnnnnnnnnnnnnnnnnnnnnnnnnnnnnnnnnnnnnnnnnnnnnnnnnnnnnnnnnnnnnnnnnnnnnnnnnnnnnnnnnnnnnnnnnnnnnnnnnnnnnnnnnnnnnnnnnnnnnnnnnnnnnnnnnacatcgacgcATGTATatatgTAGGATccgaaggagggtcactggtggaTgcagtttggcaaggagtacgtgctggggttactggccgtcgttcctgttctcgtacctggcggacagcgcgtcgatgatcgagtggggcggggaggt
>5DL_HC_COG0080  Bradi1g04810.1 337..500,502..637,858..972,1118..1569 totalreads=9
ggacgagtggcgcgngttcgacgacgcctgcccgcaccgcctggcgccgctctccgagggccgcatcgacgacaagggccgcctccagtgcgtctaccacggctggtgcttcgacggccgcggctcctgccagttcatcccacaggccccgcctcggccaccngtgcacaagaacagcaaggcgtgcgtggcgtcgtacccgagcgtggtgcagaacaacatcctgtggttctacccgagggccgacGAGGAGCACCAAGACATTCTGCAGAGGAAGCGCCCGCCATTcatcccggagannnnnnnnnnnnnnnnnnnnnnnnnnnnnnnnnnnnnnnnnnnnnnnnnnnnnnnnnnnnnnnnnnnnnnnnnnnnnnnnnnnnnnnnnnnnnnnnnnnnnnnnnnnnnnnnnnnnnnnnnnnnnnnnnnnnnnnnnnnnnnnnnnnnnnnnnnnnnnnnnnnnnnnnnnnnnnnnnnnnnnnnnnnnnnnnnnnnnnnnnnnnnnnnnnnnnnnnnnnngcaggagaaccgcggctacttccggtacgtcgcgccgtgcaccttctacggctcgccgcttcccagACAGAGACGGAGGAGAAGAAGAAGCCTCGTGATGTGCCGTGCTGTGCTGnnnnnnnnnnnnnnnnnnnnnnnnnnnnnnnnnnnnnnnnnnnnnnnnnnnnnnnnnnnnnnnnnnnnnnnnnnnnnnnnnnnnnnnnnnnnnnnnnnnnnnnnnnnnnnnnnnnnnnnnnnnnnnnnnnnnnnnnnnnnnnnnnttcaggagcgcaacttcgccgcgcgggcgatcgaaaaCTGGCagAAagCCGTGtATGTGCCgaCgTCgTCGGACAaCATGGTGATtGCcTTCAGGAACtGGTTCaGAAaaCACTGCAaGAGtCAGgTCGGCTGGgCcGCCCcgACGgtCGgTCAGCTaCCaGaGACTCcAaCCAAAGaCAAGCTCATGGAGGTACtGGTCGCACGTcgCGCAGTGCAGGAGCTGCAGCGCGGCGcTGAAGGgcATGAAGGCGCTGGAGgTtGCCCtGCAGaTTGCGTCGGtGGcatcgtcggcttcctcgccgtcgccaaggggacgctggtgacgtcggtcgtgcagagagccgccgtcgtgtccttggccgtgctgtgcttcgccgcgtcccgctggctggcgagcttcatcgagaagaacttctatttccatgattaCGTccaTgcTtacaAGtga
>5DL_LC_COG5026  Bradi1g04840.1 1..502,574..1062,1077..1245 totalreads=23
ATGGAGGCGGTCGCGGCGGCCGGTGGCGCCGGGCTGACCGGGTGGCAGGCGGCGGCGCTGTCGGGCGCGGCGGGCTGGGTGTGGGCGGCCTCCTACTaCGACCtCACGCGCcGggCGCGCGCGCTGgCGCAGCCcTGGGtCACCCGCcGcGTCcACGCCGAGACgCCctccatcctCATTgcAGAGGcTGCAGCACAGGTTGCTGGACAACTTCTTCTCCGTGCTGTCATGCGTTGTCTCTGTCCCTTTCTACACGGGATTCCTCCCCCTCCTCTTCTGgGTGGaCAtGGCAAGCTGGCgAGgCAAaTGACCCTgcTGttGgCCTtCTGCGATtACCTTGGCAACGCTGTgtaGGaTTtaGTGTCAGCTCCTCGGCcgtGTtCcCcTCCcGTgAGgAGgGTCACAGCtACcGAAGATGAGAAGGAAAatGCCATGGAATaTGGAcTgCCTtCAtcgcacactctcaacaccgttgttgatggggtatattccctnnnnnnnnnnnnnnnnnnnnnnnnnnnnnnnnnnnnnnnnnnnnnnnnnnnnnnnnnnnnnnnnnnnnnnnATGaaatttGAtaGCGAGGgTAtACTTGGgCATGCACagcTTGaCCgAtGTtATCGCTGGGaTaTcTTTTGGcatcgtgatccttgcattctggttggttgtccatgatcatgttgatgcctttgtcgtctctggccaaaatGTTACATTCTTCTGGGCAAGCCTTtCTCTAGTGATGTGCTTTGCATATCCAAGGCCAGAATTCCCAACTCCTAGCTTTGAATTCCACACAGCATTCAACGGGgTCGCTTTCGGAATTGtctacggcgtCCAGCAgACgTACaCCcgTTTCCAtggCCCggAAGCCCCCCTCATTCTCAGCCATCAACTACCCCTCcTCGCGTACGCCGGgAGGgTCCTGGTGGGGATCCCGACCATCCTGGCCGTGAAGTCGTGCAGCAAGGCGCTCTCGAAATGGCTCcTgCCGGTCATGTGCAgCACCcTGGGgATCCCgATCGTgTCGTCCTGCTAcGTgCCCGcgCTGAAGnnnnnnnnnnnnnnctcgggcaacaaggacgaggccaagcaggccggcgggtacctccagagggtgttctccctcttccctcagaaggcgtacgacgtggacacgggcatccggttcgtgcagtacgcgggctcgcgtggtcggtggtcgacctggtgccggtgatcttcacgcatctgaacctgtgag
>5DL_HC_COG0081  Bradi1g04850.1 124..414,464..858 totalreads=20
ACTTTCAGCCTGTGAGAAGCCCTGTCACGATATGTGGTGATATTCATGGTCAGTTTCATGATCTTGCGGAATTATTCAGAATTGGTGGGAAgtgtccggatacaaattacttgtttatGGgtGATtAtGTAgATCgTGGCTACtATTCtGTCGAAAcTGtCACGttgttGgTGTCTTTgAAAGTTCGTtATCCTCaGCGAATcaCCATtCTtAgAGGAAACcATGAAAGCCgCAGATCACTCAAGTTTATGGATTtTAtGATGAGTgCctacGGAAGTAAGtAAcAttcannnnnnnnnnnnnnnnnnnnnnnnnnnnnnnnnnnnnnnnnnnnnnnnncataggttgagtcagaaatattttgcttgcacggtggattatcaccatccattgagacacttgataacaTACGTAAcTTTGACCGCACCcAAGAAGTTCCTCAtGAAGGCCCcATGtGtGATCTTCTGTGGTCTGAtCCCGATGATCGATGcGGTTGGGgtATTTctcctcgaggcgctggatataccttcggacaggatatatcagagcagttcaatcataccaataaCTTAAGACTTATTGCtAGAgCTCACCAGTtGGTCATGGAGGGATTCAACTGGGCTCAGgAGCAAaaGgTtgTgAcAaTATTtAGTGCACCTAActActGTtACCGgTGcGGtAaCATGGCcTCgaTCTTGGaggtGgATGActGcaGGGAgCATACTTTCATCCAG
>5DL_HC_COG0082  Bradi1g04900.1 533..712,1021..1116 totalreads=8
GgCTCTTTCaTGcTaCTGGcACaGAAgATcTGgCTCcGgATCAtCTTTCAAATTCAATGGGTTTgTTCTGCAGAAAaCCAaTATAATAaGGGATTATTTGGAGGACATAAATGAGaTaCCAAGgtgCCGTATGTTCTGGCCTCGGGAAaTaTGGAGTAAATATGTTGATAAACTTGAGGnnnnnnnnnnnnnnnnnnnnnnnnnnnnnnnnnnnnnnnnnnnnnnnnnnnnnnnnnnnnnnnnnnnnnnnnnnnnnnnnnnnnnnnnnnnnnnnnnnnnnnnnnnnnnnnnnnnnnnnnnnnnnnnnnnnnnnnnnnnnnnnnnnnnnnnnnnnnnnnnnnnnnnnnnnnnnnnnnnnnnnnnnnnnnnnnnnnnnnnnnnnnnnnnnnnnnnnnnnnnnnnnnnnnnnnnnnnnnnnnnnnnnnnnnnnnnnnnnnnnnnnnnnnnnnnnnnnnnnnnnnnnnnnnnnnnnnnnnnnnnnnnnnnnAGATTGATGATAacGACCcAAaTGCTGCGCTgACACGGAggCGTGTGGATGCAATAAAGAAAACTTGCAAGTCATCCGGccTGCTgAAGcGAAGG
>5DL_HC_COG0083  Bradi1g04957.1 477..805,1318..1648,1721..1929 totalreads=6
gtcggagctcccctncgggctcacgctcggctcctacatcaccgtcgccgccacgccgtacgccgcgcaccccgagcaggaccccaagatcgcgcagctcaggagggggaggagcccctcatggtctcgcagttcatgatggagctgcaggggcttaagacggtcgacggcgaggacccgcccaggatcctccacttcaacccccgcctccacggcgactggagcggcaagcctgtcatcgagcaaaacacctgctaccgcatgcagtggggcacctccatccgatgcgagggctggatgtcccgtgccgACGAGGAGactggtatgnnnnnnnnnnnnnnnnnnnnnnnnnnnnnnnnnnnnnnnnnnnnnnnnnnnnnnnnnnnnnnnnnnnnnnnnnnnnnnnnnnnnnnnnnnnnnnnnnnnnnnnnnnnnnnnnnnnnnnnnnnnnnnnnnnnnnnnnnnnnnnnnnnnnnnnnnnnnnnnnnnnnnnnnnnnnnnnnnnnnnnnnnnnnnnnnnnnnnnnnnnnnnnnnnnnnnnnnnnnnnnnnnnnnnnnnnnnnnnnnnnnnnnnnnnnnnnnnnnnnnnnnnnnnnnnnnnnnnnnnnnnnnnnnnnnnnnnnnnnnnnnnnnnnnnnnnnnnnnnnnnnnnnnnnnnnnnnnnnnnnnnnnnnnnnnnnnnnnnnnnnnnnnnnnnnnnnnnnnnnnnnnnnnnnnnnnnnnnnnnnnnnnnnnnnnnnnnnnnnnnnnnnnnnnnnnnnnnnnnnnnnnnnnnnnnnnnnnnnnnnnnnnnnnnnnnnnnnnnnnnnnnnnnnnnnnnnnnnnnnnnnnnnnnnnnngccagaaaggaagtgaatctagagttgaaaaaggaagcagaattttttggggacattgtcattgtgccattcatggacagctatgatttggttgttctgaagacggttgcgatatgcgaatatggtccatgccgtctctgcgaaatatataatgaagtgtgatgatgatacttttgttagacttgatgcagtaatggctgaagttaagaaataccgaccggTAgAAGTCTTtATAtAGGgAaCatgaattaTCGCCACAATCCAttgcgcattgggaaatgggctGtACTTgACAGGAGTGgccagaagaggattatCcaacatatgcaannnnnnnnnnnnnnnnnnnnnnnnnnnnnnnnnnnnnnnnnnnnnnnnnnnnnnnnnnnnnnnnnnnnnnnnGCTcttcaaaatggAagacgTGAgCATgggAatgtgggtgggcgtttcaaccacaccAGAcccGTcgaATACgtgcaCAGCGTCAAgttctgtCAattcggatgcatagacgactaCTACACcgcgcaTTaccaatcaccgaggcagatgctgtgtttgtgggacaagctgcaggctgggagaccacggtgctgcaacatgagatag
>5DL_HC_COG0084  Bradi1g05000.1 99..514,567..882 totalreads=19
GCTtCTGcGCGCAGGgCgTTCCtGTACaGCGGCttCCTCTCGCACGCCgAGTGCgACCACCTCaTCAAGCTGGCCAaGGGGAGGCTGgAGAAGTCGaTGGTGgCcGAcAacGAgTCCGGgAAGaGTgTCATGAGCCAGGTGCGCACAAGCTCtGGCACcTTCttGtCcaagCgCgaGGtATGtAAttatctctggaattgaaaagcgtgtagctgcttggacgtttctccctgaGAAAATGCCGAATCAATGCAGGTTCTGCATTATGAAGTTGGTCAGAAGTATGATGCCcACTTCGATtATTTtAGTGACAAAAaGAACGTGAAGCGTGGTGGTCATCGGGTTGCTACTGTTCTTATGTACCTGACAGATGTGAAGAAGGgTGGAGAGACCGTGTTCCCAATTGCTGAGGnnnnnnnnnnnnnnnnnnnnnnnnnnnnnnnnnnnnnnnnnnnnnnnnnnnnCTTGCAGTGAAGCCAaGAAAaGGCgATgCGCTACtCTTCTTCAGTCTCCACGTTAaCGCGaCAACAgaTCCgaGCAGTCTtCAcGcgAGCTGCCcAGTAGTCgAGGGCGAGAAgTGGTCTGCCACAAAATGGATCCACGTCCGGTCATTCGACAACCcTCCAGATGTTATGACGGACGCACGGTGTtCTGATGACAATgAGCaatgccctaaTtGGGCTGCTgTTGGaGAgTgttaaagAaCgcAAAaTACATGGTGGGCACGAAGgAcACcCTCGGgtcTTGCCGCAAAAGTTgCGGGgtcTgCGATGCTTgA
>5DL_HC_COG0085  Bradi1g05037.1 186..525,597..732 totalreads=22
GACTGAtGCagAAGCAAAGCGTTTcAAGgcAAtAAATCCAGTGATGAgAATGGCAGTTtcAgAAaaGATGCTGAAGCtgATTCAAGAAATGCTAGTAAGGctGTTGATCAAAATCCTCCaCCACCAAAGcAagaTTtCATCCATGTGAGGGcAAgAaGGGGtCAAgCAACtGAcaGCCAtAGCCTtgCAGAAAgggtcACgACgTGAGAAAATAACCGAGCGGATGAAAATTCTCCAAGATCTTGTCCCTGGATGTAATAaGGTtATtGGCAAAGCATcaGTCCtcGATGAGaTAAtcAATtAtGTCCAAgCTTTGGAACgTCAAATTGAGnnnnnnnnnnnnnnnnnnnnnnnnnnnnnnnnnnnnnnnnnnnnnnnnnnnnnnnnnnnnnnnnnnnnnnnTTTGcTGCgCCAaCGTaCAAcACAGCTCCaGGgTtAaCaTTtGACCcACAAACACCAAGggAgTAcgCcCAGGGcTCGCCGgCTgCAGAATGGCTTCACATGCAGATTGGTGGCACCTACGAAAGaGTGACATGA
>5DL_HC_COG0086  Bradi1g05060.1 392..430,1023..1245 totalreads=3
ggacggacggaggaagaaaggaggaggaggaggccggaaggnnnnnnnnnnnnnnnnnnnnnnnnnnnnnnnnnnnnnnnnnnnnnnnnnnnnnnnnnnnnnnnnnnnnnnnnnnnnnnnnnnnnnnnnnnnnnnnnnnnnnnnnnnnnnnnnnnnnnnnnnnnnnnnnnnnnnnnnnnnnnnnnnnnnnnnnnnnnnnnnnnnnnnnnnnnnnnnnnnnnnnnnnnnnnnnnnnnnnnnnnnnnnnnnnnnnnnnnnnnnnnnnnnnnnnnnnnnnnnnnnnnnnnnnnnnnnnnnnnnnnnnnnnnnnnnnnnnnnnnnnnnnnnnnnnnnnnnnnnnnnnnnnnnnnnnnnnnnnnnnnnnnnnnnnnnnnnnnnnnnnnnnnnnnnnnnnnnnnnnnnnnnnnnnnnnnnnnnnnnnnnnnnnnnnnnnnnnnnnnnnnnnnnnnnnnnnnnnnnnnnnnnnnnnnnnnnnnnnnnnnnnnnnnnnnnnnnnnnnnnnnnnnnnnnnnnnnnnnnnnnnnnnnnnnnnnnnnnnnnnnnnnnnnnnnnnnnnnnnnnnnnnnnnnnnnnnnnnnnnnnnnnnnnnnnnnnnnnnnnnnnnnnnnnnnnnnnnnnnnnnnnnnnnnnnnnaattagacaagtggagtatgtgaaggagcaaacaagaaaatctaaacgaaaggggttcttaggtgttccagttgtatcctatcagtgggagactgtcgcgacaaactttgttgaatttgaagcagcagcagtaaaactcttttcaagtagtaacaggacagaggtctcacttggaaagaagttgaagctcaattatctcccagagatggaaaagactcacaag
>5DL_HC_COG0087  Bradi1g05110.1 145..206,241..378,553..961,1004..1123,1247..1376,1382..1902,1965..2142,2164..2378,2546..2666 totalreads=42
ctcgagacggtgttCAGCGAGGTCgggCCggtGaggCGctgcttcatggtcgcgtcgaaaggnnnnnnnnnnnnnnnnnnnnnnnnnnnnnnnnnnTGCCACTGTTCAGGATGCTGAGCGAGCTATTCAACAAAaGAATGGTTTTGCTGTTGCTGGTAGGAAAATCAGAGTTAAGCTCGCAATACAACGTGCTCCGTTGAAGGAACGTTTGCAAAAGAAaGAGAgCGGTAAnnnnnnnnnnnnnnnnnnnnnnnnnnnnnnnnnnnnnnnnnnnnnnnnnnnnnnnnnnnnnnnnnnnnnnnnnnnnnnnnnnnnnnnnnnnnnnnnnnnnnnnnnnnnnnnnnnnnnnnnnnnnnnnnnnnnnnnnnnnnnnnnnnnnnnnnnnnnnnnnnnnnnnnnnnnnnngccaaaaccgttatatttggtggtcttcaagacttctccatggctagtgaagttttccgtctggcaggagagattggcacggtagtgtctgtaaattatccacttccaaaagaggaaatggagctCcAtGGgCTTGCACGcGATGGgTgCACAtCGGATGCGgCAGCAGtaCtcTTTtCAAGTGTgAAAtCagCTTGGGAggCTGTTGtCCTcTTGCATCacAaGGaGaTAAAaGGAgCAAttGtttGGGCtCGTCAACTTGGtgggaGGGTTCAAAGATCAGGAAATGGAGAGTGATAGTCAGGAACCTGCCATTCAAGgTTACTATAAAGGAGGTCATGGACATATTtAGTTGTGAAGGATTTGTCTGGgATGTCTCCATTCCACAAAAaTCTGATGATGGGTAAtnnnnnnnnnnnnnnnnnnnnnnnnnnnnnnnnnnnnnnnnnnCTGAACCAGGCTATAAAAAATGTTAACGGAAAaGTTATTGCAAAGAGAACAGTCGCTGTTGATTGGGCTGTTCCGAAGAATGTATATGCTGTTGCTGCAAaGTCTGATGCTAAGGacGATGnnnnnnnnnnnnnnnnnnnnnnnnnnnnnnnnnnnnnnnnnnnnnnnnnnnnnnnnnnnnnnnnnnnnnnnnnnnnnnnnnnnnnnnnnnnnnnnnnnnnnnnnnnnnnnnnnnnnnnnnnnnatgatttcaaaagtgaagcggAcatttctagaaaagtTCTTGaaaatttGATcaagtcatcagagaagtctgagcggtctggtgttgagagttctgatattgatacagattctgaaacagaaaatgacacnnnnnaaaGAAGCAAccccagtcacctgcagctgtcaagttggtagaatctagagatgtaacaaagaccgaaagtatcattcctgctttgAAaCCTgCagCTGCcAtgTtGGCAGAATCTAAACATGTAGCAGAGACAGAAAGCAATGTtCCTtCTTtGAAaCCTAaGAAaGAAGATGCTGGCCTGGATAGGACAATATtCATAAGCAACcTtCCTTtCGATATTAGCAATGAGGAGGTAACAGAGCGGTTCTCAGTGTTtGGgAAGgTTCAATCTTtCTTCCcAGTTCTGCaTAAACTCACAAaGAGACCTAGAGGGACTGGTTTtCTCAAGTTTtCTACAGCAGAGGCAGCCGATGCAGCAGTTtCTGCTGCTAATGCTGCTCCTGGATTAGGAATTTTTgtAAAAAGCAGACCACTTAATGTTAAGAAAGCGCTGGATAAGGAGTCAGCTCACAAAAaGGAaCTGGAGAaGGgAAAGAATGAGgTTGAGGATCGACGCAACCTgtatttgtcaaaggcaagtnnnnnnnnnnnnnnnnnnnnnnnnnnnnnnnnnnnnnnnnnnnnnnnnnnnnnnnnnnnnnntaggttggctaaaagaaaagcagAAATGCTtgtatctccaaaattccatgtctccagaacaaggcttatcatttacaatttgCcAAaGACTcTGaCcATTAATGATGTAAaGAAGCTTtGCcGAGAAGCAGtAATTtCTCGTGcTACcAAGCAaAATCCtGTCATCCGgAAGGTttAATnnnnnnnnnnnnnnnnnnnnnGGTGCTGCACAAAGCATTCCCGGGGggTAgCCTTTGTtGACTTtCAAGAaCATGAGCATGCTCTTGTAGCTCTgAGGGTTCTAAACAaCaaccctggAaCcTTTggTACAGAACGTCGTCcAATTGTcGAgTTTGCACTtGAGgATGTTGAAAAAATGAGGCTCCAGAAGATTCGGAACGAACGCAATGgtAGGgCAAAAGAGGCTGCACAAGAnnnnnnnnnnnnnnnnnnnnnnnnnnnnnnnnnnnnnnnnnnnnnnnnnnnnnnnnnnnnnnnnnnnnnnnnnnnnnnnnnnnnnnnnnnnnnnnnnnnnnnnnnnnnnnnnnnnnnnnnnnnnnnnnnnnnnnnnnnnnnnnnnnnnnnnnnnnnnnnnnnnnnnntgtggaaagcacacagggAgACAAAAGGCAatCTCAAAGGCCcGcgAAaCGAGCACGGCAGTCAATtAaGGgaacctcctctgtgtcagatggaaatcaaacagatgtggccccgaatgctgc
>5DL_HC_COG0088  Bradi1g05122.1 1..161,449..515,553..654,990..1239,1393..1553 totalreads=16
ATGCTGCCcGaCGGCGGcGgCGACGacGAGGAGCGcTGGCTcGCCgAGGGCAtCGCcGGcGTCCAGCaGAACGCcTTCTaCaTGCACCGCGCCcTCGactcgaacaacctcaaggacgcgctcaagtactcggcgcagatgctctcggagctgcgcacctcnnnnnnnnnnnnnnnnnnnnnnnnnnnnnnnnnnnnnnnnnnnnnnnnnnnnnnnnnnnnnnnnnnnnnnnnnnnnnnnnnnnnnnnnnnnnnnnnnnnnnnnnnnnnnnnnnnnnnnnnnnnnnnnnnnnnnnnnnnnnnnnnnnnnnnnnnnnnnnnnnnnnnnnnnnnnnnnnnnnnnnnnnnnnnnnnnnnnnnnnnnnnnnnnnnnnnnnnnnnnnnnnnnnnnnnnnnnnnnnnnnnnnnnnnnnnnnnnnnnnnnnnnnnnnnnnnnnnnnnnnnnnnnngttacctctctcagataagccgagacaagctacctgatatggttcagagtatgaagggtactgtgcannnnnnnnnnnnnnnnnnnnnnnnnnnnnnnnnnnnnTCATAGaaaTGAACaaaCTCTgggTCCGGATGCAGCATCaGGGgCCtGTtCGggaGAaGGACAAGCGGGggAAGgAAaGAAtGAACTGCGTGATCtGGTAnnnnnnnnnnnnnnnnnnnnnnnnnnnnnnnnnnnnnnnnnnnnnnnnnnnnnnnnnnnnnnnnnnnnnnnnnnnnnnnnnnnnnnnnnnnnnnnnnnnnnnnnnnnnnnnnnnnnnnnnnnnnnnnnnnnnnnnnnnnnnnnnnnnnnnnnnnnnnnnnnnnnnnnnnnnnnnnnnnnnnnnnnnnnnnnnnnnnnnnnnnnnnnnnnnnnnnnnnnnnnnnnnnnnnnnnnnnnnnnnnnnnnnnnnnnnnnnnnnnnnnnnnnnnnnnnnnnnnnnnnnnnnnnnnnnnnnnnnnnnnnnnnnnnnnnnnnnnnnnnnnnnnnnnnnnnnnnTaTTGtaCAGGGTgCatgCGTGaagAAACTTTCtGGCAAGGAAAAaCTTGAAGATAGCAGAGCAACAAaGCAAaTTGTTGCACTTCTTAGTGCTCCCCTGGAGAAATATAGTAATATTGTTACTGCATTGGAGCTTTCAAATTATCCccGGGTTATGGATTATCTGGATAATGCTAcAACGAAAGTGATGGCTCTGGTAATAATTCAAAGCATAATGAAGAACACAACcTGCATaTCTACTTCcGaCAaGnnnnnnnnnnnnnnnnnnnnnnnnnnnnnnnnnnnnnnnnnnnnnnnnnnnnnnnnnnnnnnnnnnnnnnnnnnnnnnnnnnnnnnnnnnnnnnnnnnnnnnnnnnnnnnnnnnnnnnnnnnnnnnnnnnnnnnnnnnnnnnnnnnnnnnnnnAGATCTTATGTACTGTTCAGAAGcATATACTtCAGGGAGGTCCcAAGCGTCtACCTTTCActGTGCCGTCCTTaGTATTCTCCGCTCTCaGTTGGTCAGACGATtACAAGGTCAAGATGGAGATGTcACtGGGGAGGAAGTTCCcGCAActcctaagaa
>5DL_LC_COG5027  Bradi1g05156.1 70..417,565..756 totalreads=14
cgactGggccGcgCttGcggCGgCTGgcGCTgggCGCGgtCcTGGgcTCCgccgcccTGCTCGGcTGCcgtGgtGCGGCaCTcGCGgCGgccgAGgACTCcATCtaGgcctCcGGGTTCGGgCTgCGGgTcgCGgCGTCgCTGCGGAGCCTCGGCTGGCCcGACGAcGCCGTcGtGTTCACgCtGgCCACgTTgCCGGTGCTGgAGctGCGGGGAGCgaTtCCGgccGGgTATTGGATGCGCCTTcACCCcGTCCGgCTcACCGTCcTcactctctGTTtcTCcaGGAACATGGTGCCTGTGCCATTCATCATCCTCTACcTGAAGAAaCTCGCAACTTTCCTCTCGCAGAGAAGCGCTnnnnnnnnnnnnnnnnnnnnnnnnnnnnnnnnnnnnnnnnnnnnnnnnnnnnnnnnnnnnnnnnnnnnnnnnnnnnnnnnnnnnnnnnnnnnnnnnnnnnnnnnnnnnnnnnnnnnnnnnnnnnnnnnnnnnnnnnnnnnnnnnnnnGTCCTGGGCATgCcgTTCtGGTCAGGCTTGTCCGCCAACTTCGTGGGAGTGGTCCTCGCAGGGTTGCTGGTAAaCCTGCTCATGAACCTCGGTCTGAAGTACGCCATTGGCACCGGGgTGCTCCTCTTCATTGTATCAACTGTCATGTGGGGTGCCCTTCGGGGTGTGAAGAAaTCGTTGAATACGAAATGA
>5DL_LC_COG5028  Bradi1g05162.1 91..132,1221..1457,1572..1698,1873..1995,2100..2254,2824..3021,3024..3131,3142..3213 totalreads=28
CGTGAGGAGGAGGAGGACCAGGAGGTGGCGTGCTGCTGGAGTGGnnnnnnnnnnnnnnnnnnnnnnnnnnnnnnnnnnnnnnnnnnnnnnnnnnnnnnnnnnnnnnnnnnnnnnnnnnnnnnnnnnnnnnnnnnnnnnnnnnnnnnnnnnnnnnnnnnnnnnnnnnnnnnnnnnnnnnnnnnnnnnnnnnnnnnnnnnnnnnnnnnnnnnnnnnnnnnnnnnnnnnnnnnnnnnnnnnnnnnnnnnnnnnnnnnnnnnnnnnnnnnnnnnnnnnnnnnnnnnnnnnnnnnnnnnnnnnnnnnnnnnnnnnnnnnnnnnnnnnnnnnnnnnnnnnnnnnnnnnnnnnnnnnnnnnnnnnnnnnnnnnnnnnnnnnnnnnnnnnnnnnnnnnnnnnnnnnnnnnnnnnnnnnnnnnnnnnnnnnnnnnnnnnnnnnnnnnnnnnnnnnnnnnnnnnnnnnnnnnnnnnnnnnnnnnnnnnnnnnnnnnnnnnnnnnnnnnnnnnnnnnnnnnnnnnnnnnnnnnnnnnnnnnnnnnnnnnnnnnnnnnnnnnnnnnnnnnnnnnnnnnnnnnnnnnnnnnnnnnnnnnnnnnnnnnnnnnnnnnnnnnnnnnnnnnnnnnnnnnnnnnnnnnnnnnnnnnnnnnnnnnnnnnnnnnnnnnnnnnnnnnnnnnnnnnnnnnnnnnnnnnnnnnnnnnnnnnnnnnnnnnnnnnnnnnnnnnnnnnnnnnnnnnnnnnnnnnnnnnnnnnnnnnnnnnnnnnnnnnnnnnnnnnnnnnnnnnnnnnnnnnnnnnnnnnnnnnnnnnnnnnnnnnnnnnnnnnnnnnnnnnnnnnnnnnnnnnnnnnnnnnnnnnnnnnnnnnnnnnnnnnnnnnnnnnnnnnnnnnnnnnnnnnnnnnnnnnnnnnnnnnnnnnnnnnnnnnnnnnnnnnnnnnnnnnnnnnnnnnnnnnnnnnnnnnnnnnnnnnnnnnnnnnnnnnnnnnnnnnnnnnnnnnnnnnnnnnnnnnnnnnnnnnnnnnnnnnnnnnnnnnnnnnnnnnnnnnnnnnnnnnnnnnnnnnnnnnnnnnnnnnnnnnnnnnnnnnnnnnnnnnnnnnnnnnnnnnnnnnnnnnnnnnnnnnnnnnnnnnnnnnnnnnnnaGATaTATCtGCAACATCCTTcTTCAAGCCtGTGACaGTGgTCCAgTTTgTGCtAGAgTTCcTCAACTTACGTGatgccTCGCGGCCTCtgacagacagggaccgtGTGCAGATAAAGAAAGCACTCCGTGGGGTGCGTGTCGAAACAAACCACCAGGAAGACCAAATCAGAAGATACAAGATAACAGGGATTaCtCCTGTtCCcaTGAGCCAGCTcatatttcattgtggagaagnnnnnnnnnnnnnnnnnnnnnnnnnnnnnnnnnnnnnnnnnnnnnnnnnnnnnnnnnnnnnnnnnnnnnnnnnnnnnnnnnnnnnnnnnnnnnnnnnnnnnnnnnnnnnnnnnnttGTAGGCGTGCAAGATTGTTgAAGGGCAAAGGTACTCTAaGAAACTGAATGACAAGCAGGTCACCAACATACTTAGAGCTACCtGTCAAcGTCCCcAGCAGAGGgAGCAAAGCATTCGTGAGGTATGnnnnnnnnnnnnnnnnnnnnnnnnnnnnnnnnnnnnnnnnnnnnnnnnnnnnnnnnnnnnnnnnnnnnnnnnnnnnnnnnnnnnnnnnnnnnnnnnnnnnnnnnnnnnnnnnnnnnnnnnnnnnnnnnnnnnnnnnnnnnnnnnnnnnnnnnnnnnnnnnnnnnnnnnnnnnnnagaaaatgatcaatggaggaatcATaGACAacTGGgCcTGTgtgAgTTTTtCACGcATGCGtCCTGAGgAGGTACaCAGGTtCTGTTGtGaTCTGaTtCAGaTGTGCAATatGACTGGAAtGnnnnnnnnnnnnnnnnnnnnnnnnnnnnnnnnnnnnnnnnnnnnnnnnnnnnnnnnnnnnnnnnnnnnnnnnnnnnnnnnnnnnnnnnnnnnnnnnnnnnnnnnaaacagctacaactgttaatcgtaatcctacctgaagtcagtggttctTATgggaaaatcaagaaggtttgcgagactgaccttgggatcgtgtctcagtgttgcctgccaaggcatgctgccAgaccgaacaagcaaTAtctggagaatgttgnnnnnnnnnnnnnnnnnnnnnnnnnnnnnnnnnnnnnnnnnnnnnnnnnnnnnnnnnnnnnnnnnnnnnnnnnnnnnnnnnnnnnnnnnnnnnnnnnnnnnnnnnnnnnnnnnnnnnnnnnnnnnnnnnnnnnnnnnnnnnnnnnnnnnnnnnnnnnnnnnnnnnnnnnnnnnnnnnnnnnnnnnnnnnnnnnnnnnnnnnnnnnnnnnnnnnnnnnnnnnnnnnnnnnnnnnnnnnnnnnnnnnnnnnnnnnnnnnnnnnnnnnnnnnnnnnnnnnnnnnnnnnnnnnnnnnnnnnnnnnnnnnnnnnnnnnnnnnnnnnnnnnnnnnnnnnnnnnnnnnnnnnnnnnnnnnnnnnnnnnnnnnnnnnnnnnnnnnnnnnnnnnnnnnnnnnnnnnnnnnnnnnnnnnnnnnnnnnnnnnnnnnnnnnnnnnnnnnnnnnnnnnnnnnnnnnnnnnnnnnnnnnnnnnnnnnnnnnnnnnnnnnnnnnnnnnnnnnnnnnnnnnnnnnnnnnnnnnnnnnnnnnnnnnnnnnnnnnnnnnnnnnnnnnnnnnnnnnnnnnnnnnnnnnGGAACTGTGGTTGACCTCATGATTTGCCACCCTACAGAGTTtGATTTCTACTTGTGCAGCCATGCTGGCATtCAGgtAaCtAGcAGGCcAACACAcTACcATGTTCTtTATGATGAGAAtCacTTCACaGCCGAcGCgCTtCAGtCACTGACCAACAATCTcTGCTACACgTaatcctctctctttctGTCTCTnnGTCCCACcGGCGTACTAcGCCCATCTTGCCgCATTCCGTGCGCGCTaCtACGTGgAAGGGGaCAGCTCGGACGGCGGGTCGACCCCAGGGAGCAgCGGGCAGgCGgCnnnnnnnnnnGAGGGCCccGTGGAGGtGCGCCAgcTCCCAAAgATCAAGGAcAACGTCAAGGATGTCATGTTCTACTGCTGA
>5DL_HC_COG0090  Bradi1g05170.1 292..1290,1302..1986 totalreads=46
aggccgagaaggtggccaagaagatgaaggccaacgtggtgtcgggctactccaacgattccaatcctttggcgatcccaacctcacagagaaCTTtGTTTGGCGAAaGAaGATTGAGCGtgCTGTAACTGAAGGacaGAAGGTGGACATTtCtatgAAaGCtGAaaaGaaaaagcAGAGGgAAAGAaTGGCtGAAATAGAGAAGGTTAAGAAAaGAAGGGAGGAAAGAGCAATTGAAAAAgCaCAGCATgAGGAGGAAaTggtCattgttagccagagaaagagcacgtgctGAGTTTCAaGATTGGGAgaagaaagaggAAtGcAGTTTCATTTTGATCAAAGCAAATTTAGGTCTGAGATCAGGTTACGGgAGGgACGTACAAAGCCTATTGATGTTCTCCTGAAGAATCTTAACTTtGCAGACGAATTtGATGTTGAGTTAAATGAGCCCTAcTTGGTGTTCAaGgtATaTaCAGTGAAGGAGATGGAAGAGTtACaTGATGACATTAAGATGCATCTCGATCTGGACAGGGAAAGCCAAGTAAATGTCAAGTACTGGgAGGcActcATGGTaGTGTGtGATtGGGAGCTaGGtGAGGCTCGGAAAaGAGATGCCgTGGACCGGGCtAGGgTCcGTGGTGAGGAaCCACCCcgTGAGGTTGAAGAGAGAGGCTTgCATGCAAGTATTGAGGgggATgTAAAAaATCTCTTGGAGGgTAaGaCTTCCACAGAGCTAGAAGAGATGCAAAATCAAATTGAGTCCcAGATGCGCTCTGGAACTGCAAAaGTTGTtGAATaCTGGgAGgCcATTTtGAAaCgCcTTCTtATTtgtAtCaCaGGcTTGCCTGAGGGAAATCCaTGCTTCTCTCTTACGTAAGCATCTGCATCGTCTAGAGAATGCTGGCGCTCCTGAACAGGCTGTAGAAGCTGATGAAGAAtcAGACACTAAAGaGGAGgATGTGatGCatGatGAtgAAgAAgatttaaannnnnnnnnnnagAACaTAtAGCTGAAgcAgCAGAGAGCcATTTGgATGaGgAAGaTGGCTCCTTCTCACCcGAgCTAATGCATGGCAATGAAGATGAAGATGCAATTGATCCTGAtgAGGACAAGGCaGAaCTGGAtcGGCAACGTGAAGCTGTAGTTACCgaGCATCAAaGGAAaGTTAAGgAGGTCATGACAGCTAAGGcAAAAAAAccAGaTGAGTTGGAGCTGAAGGCAATGAAaGcGATGGGAGCAATGGAGGAAGGggAcgCTGTgTTtGGTtCAGGTGCTGAAGTGAaCCTGGATtCACAGGtgtACTGGTGGCATGACAAGTACCGACCAAGGAAaCCAAaGTACTTCAATCGTGTGCATACTGGATAtGAGTGGAACAAATACAAtCAaACtcaTtatgatcacgacAaCccgCcTCCTAAAATCGTCCAGGGCTACAaGTTCAACATATTTtACCCTGATCTTgTGGATAAAtCAAAAGCACCAATATACACTATAGAGAAAGATGGAAGcGCTGGGGAGACaTGCCATATAaGgTTcATGCTGGtCCTCcgTACGAGGATATCATTCCGCATCGTGAACAAGGAGTGGgAGTACtCACACAAGAAGGGCTTCAAGTGCACATTTGAGCGTGGGATTCTTCATCTGTATTTCAACTTCAAGCGATACCGCTACAGGCGATAGA
>5DL_HC_COG0091  Bradi1g05240.1 1..45,712..799,876..1078,1184..1367 totalreads=8
atggcgacgcttctcctcccctcccacgcggcgagccaccaccgcnnnnnnnnnnnnnnnnnnnnnnnnnnnnnnnnnnnnnnnnnnnnnnnnnnnnnnnnnnnnnnnnnnnnnnnnnnnnnnnnnnnnnnnnnnnnnnnnnnnnnnnnnnnnnnnnnnnnnnnnnnnnnnnnnnnnnnnnnnnnnnnnnnnnnnnnnnnnnnnnnnnnnnnnnnnnnnnnnnnnnnnnnnnnnnnnnnnnnnnnnnnnnnnnnnnnnnnnnnnnnnnnnnnnnnnnnnnnnnnnnnnnnnnnnnnnnnnnnnnnnnnnnnnnnnnnnnnnnnnnnnnnnnnnnnnnnnnnnnnnnnnnnnnnnnnnnnnnnnnnnnnnnnnnnnnnnnnnnnnnnnnnnnnnnnnnnnnnnnnnnnnnnnnnnnnnnnnnnnnnnnnnnnnnnnnnnnnnnnnnnnnnnnnnnnnnnnnnnnnnnnnnnnnnnnnnnnnnnnnnnnnnnnnnnnnnnnnnnnnnnnnnnnnnnnnnnnnnnnnnnnnnnnnnnnnnnnnnnnnnnnnnnnnnnnnnnnnnnnnnnnnnnnnnnnnnnnnnnnnnnnnnnnnnnnnnnnnnnnnnnnnnnnnnnnnnnnnnnnnnnnnnnnnnnnnnnnnnnnnnnnnnnnnnnnnnnnnnnnnnnnnnnnnnnnnnnnnnnnnnnnnnnnnnnnnnnnnnnnnnnnnnnngattagcttgatcgatgcgcccgattacaaaagagggaaagccatggctttatcgcctaatgtcatgcgtgatgttactggataaggnnnnnnnnnnnnnnnnnnnnnnnnnnnnnnnnnnnnnnnnnnnnnnnnnnnnnnnnnnnnnnnnnnnnnnnnnnnngggacttccaaatgactggaaaatcaacacttctatcagctagtaacacttgcaagaccagacattgctgactatccattcatacattgatgccaaatcttggccggctttggtggagatcctactttaggggctatgcagttttcctctggagcaacattggcagatttgccaggtcttattgagggcgctcatctgggcaaggnnnnnnnnnnnnnnnnnnnnnnnnnnnnnnnnnnnnnnnnnnnnnnnnnnnnnnnnnnnnnnnnnnnnnnnnnnnnnnnnnnnnnnnnnnnnnnnnnnnnnnnnnAGGAATTAAGGATGTATAACCCCAAaTACCTGGAgCGGCCTTAtGTTGTGGTCCTGAACAaGATTGaTCTTCcTAAGGCCCAAGATAtGTtATCTTCATTAGCAcTTGAAATATCTTCAGTAGGCTGTGAAGAAtGCCAcGACAgcAAtACCAGCAAaGAAAAgcTAAATGAaAATTtcAAcAGA
>5DL_HC_COG0092  Bradi1g05320.1 260..616,699..1031 totalreads=15
caatactcgtgattgcgaggaagttgttagcggtagtgatcaTGATAGTTctCCAgAGGgCCAAGTAaCTTcTGTAgAaCCGGCcATaGaCGGaGAaaCAGGggAAGACAAGCTcaTAAaCCAaGaTTCaCTGAaGTTGATCGATCAAGAAaTgTCTGCtctgCCTAAGTCACcAACAAAGgCtAGTATGTCTGGATCAGAGAaGtCcAAGCGTACtgTTCcTCAACCATTCgCACTTtCAACTCAAAGAaGGgCTTCtGGtGgaGGAAaTGgTGcTGTggctcatccatccagtaatggagaaaaatactgggcaaggaagcagtgcctctccagcaagcatgataaagaaggtannnnnnnnnnnnnnnnnnnnnnnnnnnnnnnnnnnnnnnnnnnnnnnnnnnnnnnnnnnnnnnnnnnnnnnnnnnnnnnnnnAACCaCAgCTtcAgcAcGAGCTGGCAgAACtAAGACAACcGTTGCCTTtGCtCCTaCATTTGTATGTgACGACCGtGCtGACAAGAGGAAagAGTtCtACACGAAaTtaGAAGaGAAgCACAAAGCTTtGGAAGCTGAGAaGaatGAGGCTGAAaCAaGGAaaaaGGaTgaGcAAGAAGCGGCTTtAAAaCAaCTAAGGAAGTCCTTGGTCATCAGAGCAAAaCCCaTGCCAAACTTCTACCAAGAAGGGCCCCCTCcAAAGGTTgAGCTTAAGAAGGTGCCTCcAACCcGTGCCAAGTCACCAAAGTTTaCAAGGAGAAAGAGCACCGGCGA
>5DL_HC_COG0093  Bradi1g05390.1 42..111,205..327,396..640,712..863,897..971,1017..1145 totalreads=19
gccgccgaGCTGCcAccGCTGCCaaGGAGGAGGAGGaGGaggggaaggtggccggtggtgatggnnnnnnnnnnnnnnnnnnnnnnnnnnnnnnnnnnnnnnnnnnnnnnnnnnnnnnnnnnnnnnnnnnnnnnnnnnnnnnnnnnnnnnnnnnnnntttgcagaaagtgcatatctaaggagttcatcgataaggagatctgctactgccctacttgcaacattgatttaggctgtgctccagaggagaaactcaggtttgtctcaacctacatatnnnnnnnnnnnnnnnnnnnnnnnnnnnnnnnnnnnnnnnnnnnnnnnnnnnnnnnnnnnnnnnnnnnnATCACCTGTCAAGAGAAAagAAcGATcTCTAtCTTCAcTGACaGtCCATGGTCCTCGGgTGTCTAtACaGAAATGCCTTaCAAagAGGAGAaCAAAAGCTTCgTGCTTACGCaGCTTgcTcTTGGGgCaGTAAaGAtGcAacAAaGAAaGTtGGAGGATGGAaaCCtTtGGCcTcTCAtATTAGAGTTGGtaaaagtaaaaaatctactcaaatcaggttccgaagaggacaatagaactggannnnnnnnnnnnnnnnnnnnnnnnnnnnnnnnnnnnnnnnnnnnnnnnnnnnnnnnnnnnnnnnnnnnnnnggagaatctagtgaagaagactggaagcaagaaagtgttccctctgaaggggaaaaagaaaatattcaaGgCAAAACAACCTAGgAAAAAGAGAAGACTGCGAGCATTAtGGTTCTATCTAGTGGCTGCTTTTGACCAGTAAgaaGcACTAGACTTCTnnnnnnnnnnnnnnnnnnnnnnnnnnnnnnnnnGGATGTTGAATTGCCTGCTTCCTTCATACAAAAGTACCTTGTGCAGAAACTCAATCTTTCAAGTGAAGCTGAGGTnnnnnnnnnnnnnnnnnnnnnnnnnnnnnnnnnnnnnnnnnnnnnGCATGACATAACGGACTGCTATCTGGACAAAGGACCGAACGGTTgggTGCGGTCGTCCGTgggCTccccTGCCACCgggTTCATCACGACGGTGTTCTACAGCAGGCCGGAGCTGcccACAcccccAAc
>5DL_HC_COG0094  Bradi1g05467.1 76..411,477..828 totalreads=16
agacggcatttcatcccattcatcaccgccggtgaccctgaatttggcgaccacgtcgaaggcgctgaggatcctagactcctgcggctcagacgtgatcgagcttggtgtgccctactcggatccattagctgatggtcctgTTtCAGGCTGCAGCATCCCGTGCGCTTAAGAAaGGCACCAAGCTCGGTTCTGTCTTGGCGATGCTCACGGAGGTTATACCAGAGCTCTCTTGTCCAATAGTTCTCTTCACATACTACAACCCGATTCTAAAGAGTGGAGTGCGGAACTTCATGGCTAAGATTAAGCAAGCTGGTGTACATGGTATCTTTTCTTnnnnnnnnnnnnnnnnnnnnnnnnnnnnnnnnnnnnnnnnnnnnnnnnnnnnnnnnnnnnnnnnnGGTGCTACTTACAACACCAACCACACCAACAGAGAGGATGAAGGAAATCACAAAaGCTTCAGAAGGATTCGTTTATCTTGTGAGTgctgtcggagtttacaggtgctacgctcaaatgtaaactttacgcgttgagtcatcttcttcaggagatcaagcAGgTtAcAgaCAAACCTGtGGCtGTTGGCTTTGGCATATCAACTCCAGAGCAtGCGAAGCAGATcGCGGgCtGGGGAGCGGATGGTGTGATTATtGGCAGTGCgATTGTTAGACAGTTGGgcGAAGCcaCTTCTCCTGAAGAAGGGCTGAgAAGAATAGAAGAgTAcGCCAAGAGcATcAAGGCTGCTaTtCCATGA
>5DL_LC_COG5029  Bradi1g05480.1 221..269,284..343,504..704,778..902,922..1043 totalreads=9
CGccggCGGCGGCGGCGGTgggGTgcggggggaaaggAggtgtnnnnnnnnnnnnnnAGCGCGCCTCCCTCCGCTGCTGCTGCGGCGGgAACGGCCAcGGCAACGCCGGTGTGGCCnnnnnnnnnnnnnnnnnnnnnnnnnnnnnnnnnnnnnnnnnnnnnnnnnnnnnnnnnnnnnnnnnnnnnnnnnnnnnnnnnnnnnnnnnnnnnnnnnnnnnnnnnnnnnnnnnnnnnnnnnnnnnnnnnnnnnnnnnnnnnnnnnnnnnnnnnnnnnnnnaggTAATGtggTTCCAGTTCaaaaCAAGCTAGCTGGTGGCGCAAGTggggTGTCgggTccGCATCTGGTACaaaaTGCCGATGcccTTGTAAAGCAAGCTGCTAGCTCTTCTtCGCGGgAGCAGTCAGAaGATGATGATATGGAAGGAGAAGATGAGATCACTgggAATGGTcccccTAcTGATCaaaGACTGCGGaggaggtAATCAnnnnnnnnnnnnnnnnnnnnnnnnnnnnnnnnnnnnnnnnnnnnnnnnnnnnnnnnnnnnnnnnnnnnnnnnntcacagttaagagttgagaactcgtcactgtaagcgacttgctgatgttaatcagaaatacaatggtgctgctgttgacaatagggtattaaaagcagatgttgaaaccttaagagcaaaggtnnnnnnnnnnnnnnnnnnnggtgaagcgggTGACAGGCATGAGcgctctgttccctgcTggctCcgacatgtcatccctcagcatcgcccttcaccggctccccatcggacggccacctccgacgcggccgtcccagacgacct
>5DL_LC_COG5030  Bradi1g05540.1 1..158,432..555,612..704 totalreads=5
ATGCTCGCGGTgTTCGaCAgcgcGGTGGCgCCGaGCCCGGaaGggctgcGGcAGCcGGGcgAgcgggcGgcGGcGtCtgaCgggctcgcggccCGGttccGGgagtcccgccccggcgcggtcaccgtcgacttcggcggcggcggcgccatggcctannnnnnnnnnnnnnnnnnnnnnnnnnnnnnnnnnnnnnnnnnnnnnnnnnnnnnnnnnnnnnnnnnnnnnnnnnnnnnnnnnnnnnnnnnnnnnnnnnnnnnnnnnnnnnnnnnnnnnnnnnnnnnnnnnnnnnnnnnnnnnnnnnnnnnnnnnnnnnnnnnnnnnnnnnnnnnnnnnnnnnnnnnnnnnnnnnnnnnnnnnnnnnnnnnnnnnnnnnnnnnnnnnnnnnnnnnnnnnnnnnnnnnnnnnnnnnnnnnnnnnnnnnnnnnnnnggatgctgatggtggcgtccattttactggggagttgattcggagggtcatattgtagtttccgacgatgatgaaattgtgcagaacgcttgtggaaaatcctttgcaccattccccaaaggtnnnnnnnnnnnnnnnnnnnnnnnnnnnnnnnnnnnnnnnnnnnnnnnnnnnnnnnngaaagccggtgccgagggtcgacagcaaaggggaggtatgcggcacaacttacgcggtcgatgaacaggccaagaaagataccgccggcattccc
>5DL_LC_COG5031  Bradi1g05630.1 368..626,839..1075,1386..1709 totalreads=12
AAAaCAATCAACGCGGgACAGATGGTTTAtCCAGTAGCAAGTCCAAGTCAGCTTACTCCAAAGCATTTGGGGTGGATTTGtCCCcTGATAACGTGGCTGTTGCCACTGTTTATTTtGTGCAaGGAGTTTTAGGTCTTTCCAGACTAGCTGTCAGCTTTTACTTAAAaGATGATCTTCAGCTTGATCCGGCAGAGACTGCAGTTATAACTGGTTTCTCAGCTTTGCCGTGGTTGGTCAAGCCTCTTtATGGTTTTtAtCAGnnnnnnnnnnnnnnnnnnnnnnnnnnnnnnnnnnnnnnnnnnnnnnnnnnnnnnnnnnnnnnnnnnnnnnnnnnnnnnnnnnnnnnnnnnnnnnnnnnnnnnnnnnnnnnnnnnnnnnnnnnnnnnnnnnnnnnnnnnnnnnnnnnnnnnnnnnnnnnnnnnnnnnnnnnnnnnnnnnnnnnnnnnnnnnnnnnnnnnnnnnnnnnnnnnnncatctggatctCTCCAGTCACTATGTTggggATCCTCAGCCtttggggCAATtgtgagcgcatacttcagcggttctctagtggatacttatggtgtagattttgtttttggtgttacggcatttttacccctgatgacatctgctgttgcagttcttgtaaatgaacagcgtttgtgttctgaggaacgttccatctcacttccaagttcaggattgattgaaagctctaagcagcnnnnnnnnnnnnnnnnnnnnnnnnnnnnnnnnnnnnnnnnnnnnnnnnnnnnnnnnnnnnnnnnnnnnnnnnnnnnnnnnnnnnnnnnnnnnnnnnnnnnnnnnnnnnnnnnnnnnnnnnnnnnnnnnnnnnnnnnnnnnnnnnnnnnnnnnnnnnnnnnnnnnnnnnnnnnnnnnnnnnnnnnnnnnnnnnnnnnnnnnnnnnnnnnnnnnnnnnnnnnnnnnnnnnnnnnnnnnnnnnnnnnnnnnnnnnnnnnnnnnnnnnnnnnnnnnnnnnnnnnnnnnnnnnnnnnnnnnnnnnnnnnnnnnnngctggggataagtgatgaatggttctccattggggattccttgatcctcacagtccttggTAggcttccttcatgcctgtgttggtgttggccgcgaggttgtgtcccctgggagtggaagcgacgttgttcgccactctgatgtccatttCgaacgcgGGaagtgtcgctggtggtctggtgggcgcgggcctaacccagtttctgggtgtcacaaaggcaacttcgacaatctggctctgctgatcgtgatctgcaacctcagctccctgctgcctctgcctctcctgggcctccttccagactggatcaccggatgctga
>5DL_HC_COG0095  Bradi1g05660.1 387..1239,1299..1732,2205..2312 totalreads=53
ggcggccgaggaggaaaggctgaggctggagttcgaggcagaggggaggaatttGgtccggaaggagaagtcggaggcaatcgactcgaatgtcataactcccgggacgcccttcatgtttgtactctcttcggcgctccagtactacatacagttgagattgaatcactcccctgggtgcagtctGTcAAGGtaatattGTCTGACTCgAAtGTtCCtGGanAGGGggAaCatAaGATCATGTCATaTAtCCGtCTGCAGCGCAATCTTCCAGGgTTTgACCCCAACACACGCCATGTCTTATATGGCCTTGATGCTGATTTGATCATGCTTGCTCTGGCAACTCATGAGGTCCACTTCTCGATTTTAAGAGAGGTGATCACCATGCCAGGGCAACATGAAAAATGCTTTCTGTGTGGTCAAGTTGGGCATTTGGCTGCTGAGTGCCAAGGCCCTGGTCCGGCTGATAATGTCGTGGAGCTCCCTCCAATTCATAAAAAGAAGTatCAGgtaCtcAaCATCTGGGTGCTGCGGGAATACCTGGAGAAGGATCTGGAGATTGTAGATCCCCCCTTCAAGATAAaCCTTGAACGCATCTTGGATGATTTTGTGTTTCTCTGCTTCTTTGTTGGGAATGACTTTCTGCCTCACATGCcAACTTTGGAAATTCGTGAGGgTgCGaTTAaTcTTCTGATGAATATTTATAGAGCAGAGTTCAAACCAATGGgCGGTTACCTCACTGATGGGGGTGAGGTTTTAcTaGAACGAGTGGAGCATTTCATTCAGgCtGTTGCTaTCcATGAAGAACAAaTTTtCCGGAAGCGTGCACGTaTTCAGAAGGtagagtgaacnnnnnnnnnnnnnnnnnnnnnnnnnnnnnnnnnnnnnnnnnnnnnnnnnnnnnnnnnnnCAGGTTAAaCTaGGAGAGCCaGgaTtCaGGgAgAGGTACTATGCTGAGAAATTTAGAGAAGAGGCAGAATCAAAGCCcATTGATCAAGTTCAGAGAGATGTTGTtCaGAAaTaTGCGGAAGGTCTTTGCTGGGTCATGAGATACTACTATCAGGGTGTTTGTtCATGGCAgtGGTTCTATCCATACCATTATGCGCCTTTTGCATCTGACCTGAAAAACTTGACTGAGTTTGAGATAACCTTTTTCTTGGGTCAACCTTTCAAGCCATTTGATCAACTAATGGGAACACTGCCagCTGctAGcTCTAATGCACTGCCGAAGCACTACGGGGATTTGATGACTGATCCAAATTCACCGTTGAATTATTTCTATCCCAaaGaTTTTGAaaTAGACATGAatGGAAagCGTTTTGCAtGGCAGGtAaTCAAtgAATnnnnnnnnnnnnnnnnnnnnnnnnnnnnnnnnnnnnnnnnnnnnnnnnnnnnnnnnnnnnnnnnnnnnnnnnnnnnnnnnnnnnnnnnnnnnnnnnnnnnnnnnnnnnnnnnnnnnnnnnnnnnnnnnnnnnnnnnnnnnnnnnnnnnnnnnnnnnnnnnnnnnnnnnnnnnnnnnnnnnnnnnnnnnnnnnnnnnnnnnnnnnnnnnnnnnnnnnnnnnnnnnnnnnnnnnnnnnnnnnnnnnnnnnnnnnnnnnnnnnnnnnnnnnnnnnnnnnnnnnnnnnnnnnnnnnnnnnnnnnnnnnnnnnnnnnnnnnnnnnnnnnnnnnnnnnnnnnnnnnnnnnnnnnnnnnnnnnnnnnnnnnnnnnnnnnnnnnnnnnnnnnnnnnnnnnnnnnnnnnnnnnnnnnnnnnnnnnnnnnnnnnnnnnnnnnnnnnnnnnnnnnnnnnnnnnnnnnnnnnnnnnnnnnnnnncaggcctcaggtgcatggagctctgacaggttctgtcttaggcgaggctgcacatcgtctactgaaaaattccctgcagatcaaatctggcagctctgctgggctgct
>5DL_LC_COG5032  Bradi1g05680.1 221..444,634..1123 totalreads=17
aggttgatcctgacgagGtcaatgccttggcgcaactgatgacatggaaaacagccgtggccaatattccgtatggaggcgctaaaggtggcatcggatgcagtcctggagacctgagcatatcggagctcgagcggcttacccgagttttcacccagaaaattcacgacttaattggcatccacaccgatgttccagctcccgatatgggcaccaacgcacagnnnnnnnnnnnnnnnnnnnnnnnnnnnnnnnnnnnnnnnnnnnnnnnnnnnnnnnnnnnnnnnnnnnnnnnnnnnnnnnnnnnnnnnnnnnnnnnnnnnnnnnnnnnnnnnnnnnnnnnnnnnnnnnnnnnnnnnnnnnnnnnnnnnnnnnnnnnnnnnnnnnnnnnnnnnnnnnnnnnnnnnnnnnnnCAGGGgTTtGGtAATGTTGGCTCCTGGGCTGCTCAACTGATCACTGAAGCtGGaGGCAAGGTGATCGCCATCAGcGATGTCACAGGgGctGTCAAGAACTCCAATGGCATTGACATAGCCAaGttGATgAAGCACTCGGCaGAGAACCGCGGGATCAAGGGCtcccacGgagCcGACGCCGTCGACCcgaCCTcgCTGCTCACGGAAGAgtGCGACGTgcTcaTCCcGGcAGCTCTGGgAGGAGTgATAAacAAGGACAAtGctgAtGCcatCAAaGCAAaGtACAtCATCGAGgCtGCgAACcACCcgACAGACCccgAggtGCAGAtCcTGGCAAaGAaGGGCGTGctGATCCTACCGGACATCCTGGCCAACTCCGGCGGAGTGGtGAGCTACtCcGAgTGGgTGCAGAACATCcAGGGGTTCATGTGGGACGAGGAgAAGGTGAATCGGgAGCTCAAGacGTACATGACCcgtgCCTCA
>5DL_LC_COG5033  Bradi1g05920.1 21..190,370..769,880..1692 totalreads=17
gaatgcgcaggtctcctggtccaaatccctcgtcaggaagtggttcaacatcaagggcaaggcgcaggatttccacgcggattacgacgccaccaggacgggatgatggtgatgaacggaggaccagctgctcgcagagggacgcaggcgctgccaagaaaagcagaactgnnnnnnnnnnnnnnnnnnnnnnnnnnnnnnnnnnnnnnnnnnnnnnnnnnnnnnnnnnnnnnnnnnnnnnnnnnnnnnnnnnnnnnnnnnnnnnnnnnnnnnnnnnnnnnnnnnnnnnnnnnnnnnnnnnnnnnnnnnnnnnnnnnnnnnnnnnnnnnnnnnnnnnnnnnnnnnnnnnnatctttttgcagatttcaagaaattgttcctttgaatgctggaaatgttcttggtaccgaagacaatgttccagcaaagaagtgggtatcacttattaggaggacactgaacaagaaccctgagcctagcagtcatggtggctatcgcacgccatcccctgtccctgatccggttgtggaactagatgctgattttgagggatcaTtgagaagacaggatagctcatcatttttccaccGgcgatcattccagaaccttagtcggagtttaagggtttcaggaaatgatangttctcacaccaagattggaccgtaggttagtgtgtgtgacccagttaacattggaggccgaccaagtgattttgatggaaatttccagtgtatcggatcaccagnnnnnnnnnnnnnnnnnnnnnnnnnnnnnnnnnnnnnnnnnnnnnnnnnnnnnnnnnnnnnnnnnnnnnnnnnnnnnnnnnnnnnnnnnnnnnnnnnnnnnnnnnnnnnnCCaGGTaTTGTTtGGTTGCCAGCAAACAGATGGTTGGtaTATTtCtcacagtttgggtacgcagtgaaatcagaaatgatattagaaacctgaaagtttcctgtgtaggtagaggattaatgggttatcttggaaataagggTTCtATATCAATAAGCAtgTcTTTGCAtCAtaCtAACCTTCtGttttgtctgttgtcatttgacctctggcgaaaaggagggagatgaattgcgcagaaattctgatgtcatggagatcttgaggaagacaaggtttcctcgtgtccgcggatgtggtgatgtgaagtcaccagaaaacaattttAattGCAGccGTATcTtATGGCTTGGTGATTTGAATTACCGGATTTCTCTTCcATACtCgTCAGCAAAAGTtCTGgTTGAAacaCATAAcTGGAGgCAACTcTTGGAGAgAGatCAGCTTCGtAtAGAaCGgaGATGCGGACatGTTTTCCcGGGATGGAAaGAAGGAaGgATTtATTTtCCTCcAACATATAAaTAcTcTTTCAACTCAGACcGgTATTCtGGTTATGGTgTGcGTCCCAaGGAAaagaGGCGAAcgCCAgaaGGTGTGATCGtATTTTgTGGcATGGTAccGGCcTCATTCAGTTaTCATATGTCCGaGGAGAATCaCGCTTCTCcGACCACAGACCAGTGTACAGTATTTTCATGGCGGAGGTTGAAATTCTCCAACAGAGGAGAAGAAATATGGGCTATTTCAGCTCTAGAGTTGAGGTGGAAGAGCTGTTGCCATATTCTCACAGCCATGGAAACTTAAAGTTCTACTAG
>5DL_LC_COG5034  Bradi1g05950.1 1..621,677..818,912..981,1105..1460,1720..1884,2068..2130 totalreads=34
ATGCCAGAGCTGcgaaGTGGTGTTCGGAGAGCTCGTCTGAGGTCCAGCAGGCTTGAAGACATCCAGGCTGCAGATCAGGtagccGCTcccGTGTtgccagctcccagggggagggtgggaggcgtgGTGgtggtgcagctggcagagGCAACAAGaaagcagctgccacgggaagaggaaggccagctccaaaggctagaggaaagagggtcgaggctattgaCttgACTGACCAgccttttgaggacatccctgaagctatcgttggagaggcagttgcagtcacgCCcAGCAGGACCTTGCTTtGAACAaGGTAGCTGaCAGGgCCGCcAACTtCAAAATGGAAGGTGCAAGTGGTGACAGACTTGCAGCAGCGGAAGATGAAGCCaCGACGACGCCTGtGCCTGAgAGGgttcaagttggtggctctccagaatatataactgataggaagttgggcaaaggtggatttggccaggtctatgttggcagaagataactgtgggggcatctcgtacgggtccagaTGCtgtAGGTTGCACTCAAACTCGAACATCGGAgAAGCAAaGGATGTAGTTATGGCCCCCCGTTTGAGTGGCAGGTTTATCAGnnnnnnnnnnnnnnnnnnnnnnnnnnnnnnnnnnnnnnnnnnnnnnnnnnnnnnnACTCTAAATTtCAgaTAATGGATaTGCTTGGTCCTagCCTCTGGGATGTTtGGaTTCAaTGGgaCAgGtGTCTtCtCATATGGTTgCTTGCATTGCcGTTGAGTCCATaTCAatCCTTGAgaagcttcattccaaaggnnnnnnnnnnnnnnnnnnnnnnnnnnnnnnnnnnnnnnnnnnnnnnnnnnnnnnnnnnnnnnnnnnnnnnnnnnnnnnnnnnnnnnnnnnnnnaGCatcCAAGTGGaaaaaaGCATCATccagTCagcatgttgaatatgaccagaggccagacatctttaggnnnnnnnnnnnnnnnnnnnnnnnnnnnnnnnnnnnnnnnnnnnnnnnnnnnnnnnnnnnnnnnnnnnnnnnnnnnnnnnnnnnnnnnnnnnnnnnnnnnnnnnnnnnnnnnnnnnnnnnnnnntattgcagggagataaCAAGAGCTTTCTTGTTTgTAAGAAGAAAATGgagAcTTctCCcGAGGtGcTGTGTagaTCcTaTCCAgcTCCATTCAAACaTTTTcTTGAGATGGTTacTAcTATGAAaTTTGAagAAGAGCCAAagTaCCAAAAaCTTATTTCtCTcTTtGATgATTtGATCGAAaGaCCTGCTTCAAGACCCATCAGAATCGATGGAGCTCTAgaGGTcTggacATaaaCGTGGAAGAATTGCTGcaaatcTtgaagaaGATGAACAGCctaTGGaaaaagttcggttgggagccctgcaaCTCaatgGAtttCGAtttatAGTGcTAGGCagaacATGAAGCAgcggtannnnnnnnnnnnnnnnnnnnnnnnnnnnnnnnnnnnnnnnnnnnnnnnnnnnnnnnnnnnnnnnnnnnnnnnnnnnnnnnnnnnnnnnnnnnnnnnnnnnnnnnnnnnnnnnnnnnnnnnnnnnnnnnnnnnnnnnnnnnnnnnnnnnnnnnnnnnnnnnnnnnnnnnnnnnnnnnnnnnnnnnnnnnnnnnnnnnnnnnnnnnnnnnnnnnnnnnnnnnnnnnnnnnnnnnnnnnnnnnnnnnnnnnnnnnnnnnnnnAGGgaCTccGTACACACAGCAGTCATACAAaGTCAGTGAaTCTTTtCCgtAcatGTGGATTagTaaaaaGTGGAAAGAAGGTTTtCATGTAACATctATGGGtACTGCTGGGAaCcGTTGGGgtgTTGTCAtGTCGAGGAaTGCaGGaTACtCCTACcaGgTtnnnnnnnnnnnnnnnnnnnnnnnnnnnnnnnnnnnnnnnnnnnnnnnnnnnnnnnnnnnnnnnnnnnnnnnnnnnnnnnnnnnnnnnnnnnnnnnnnnnnnnnnnnnnnnnnnnnnnnnnnnnnnnnnnnnnnnnnnnnnnnnnnnnnnnnnnnnnnnnnnnnnnnnnnnnnnnnnnnnnnnnAGGAgcAATGGgCAAaGAaCCTaTACgTCGCcTCgATCTGCcACGGgcGAAcTGCGTGTTGA
>5DL_HC_COG0096  Bradi1g06060.1 85..197,229..373,390..961 totalreads=20
gtggcggagcaggactgcccgcaccTgcTCTTCTAtGGcccccGGGgTCCGGCAaGAAaCCcTAaTCaTGGCGCTCATCAAGCAGATGTTcGGCGccggtgtggagaaggtnnnnnnnnnnnnnnnnnnnnnnnnnnnnnnnaCTgggaCGaggACAtttGAtcttgaagctggCgATGTTGtcaagTTcccACCATGTGGAGATGAAccccAGcgatgCtggCtttCAggaCAGGTAtgttgtTCAGGAGGTCATCaaaGAGATGGccaaGAgtaggcccATTGATGnnnnnnnnnnnnnnnnATTTgcAGTGCTtgTCCTAAATGAAGTTGACAAGCTGTCACGAgAAGCACAACATTCCcTCCGTAGGACAATGGAGAAATaCAGTGCATCGTGTAGACTCATATTATGCTGTAATAGCTCCTCAAAGGTGACAGAAGCTGTAAGGTCCCGTTGCTtGAATGTGCGAgTGAATGCACCTaCcGAagATCAgaTTGtACAAGTaCTGGAATTCATTGGGAagAAAGAgAAtCTGCAACTTCCATTTGGATTtGCTGCTCGGaTAGCAGCTCAaTCAAACCGCAACTTGAGgCGAGCAATATtATTTTTtGAGACATGCAAAGTCCAGCAGaTATCCATTTTCAGCAAATCAAGTGGCACCTCCTCTTGACTGGGAGCAGTATGTGTCTGAAATAGCAACTGAAATCTTGAGTGAACAAAGCCCTAaaaGGTcTATTCTGTACGCCAGAAATTCTATGAGTTACTTGTGAATTGTATCCCACCTGAAAGCATCTTGAGAAGTTGTTAACCGAGTTAATGAAGAAGTTAGACTCTGATTTGAAGCATGAAGTTtGTcACTGGgCTGCACACTATG
>5DL_HC_COG0097  Bradi1g06080.1 1..50,541..612,1055..1212,1315..1381 totalreads=5
ATGGCGgCCGCcGCCGCGgCGCTCGCGaGCTcGCCCCtCGTCcACcTCACnnnnnnnnnnnnnnnnnnnnnnnnnnnnnnnnnnnnnnnnnnnnnnnnnnnnnnnnnnnnnnnnnnnnnnnnnnnnnnnnnnnnnnnnnnnnnnnnnnnnnnnnnnnnnnnnnnnnnnnnnnnnnnnnnnnnnnnnnnnnnnnnnnnnnnnnnnnnnnnnnnnnnnnnnnnnnnnnnnnnnnnnnnnnnnnnnnnnnnnnnnnnnnnnnnnnnnnnnnnnnnnnnnnnnnnnnnnnnnnnnnnnnnnnnnnnnnnnnnnnnnnnnnnnnnnnnnnnnnnnnnnnnnnnnnnnnnnnnnnnnnnnnnnnnnnnnnnnnnnnnnnnnnnnnnnnnnnnnnnnnnnnnnnnnnnnnnnnnnnnnnnnnnnnnnnnnnnnnnnnnnnnnnnnnnnnnnnnnnnnnnnnnnnnnnnnnnnnnnnnnnnnnnnnnnnnnnnnnnnnnnnnnnnnnnnnnnnnnnnnnnnnnnnnnnnnnnnnnnnnnnnnnnnnnngttgggaatctccgaggggacagagaggaaatctttaggaaaacttcagcggcagctacgtgaacttacaggtnnnnnnnnnnnnnnnnnnnnnnnnnnnnnnnnnnnnnnnnnnnnnnnnnnnnnnnnnnnnnnnnnnnnnnnnnnnnnnnnnnnnnnnnnnnnnnnnnnnnnnnnnnnnnnnnnnnnnnnnnnnnnnnnnnnnnnnnnnnnnnnnnnnnnnnnnnnnnnnnnnnnnnnnnnnnnnnnnnnnnnnnnnnnnnnnnnnnnnnnnnnnnnnnnnnnnnnnnnnnnnnnnnnnnnnnnnnnnnnnnnnnnnnnnnnnnnnnnnnnnnnnnnnnnnnnnnnnnnnnnnnnnnnnnnnnnnnnnnnnnnnnnnnnnnnnnnnnnnnnnnnnnnnnnnnnnnnnnnnnnnnnnnnnnnnnnnnnnnnnnnnnnnnnnnnnnnnnnnnnnnnnnnnnnnnnnnnnnnnnnnnnnnnnnnnnnnnnnnnnnnnnnnnnnnnnnnnnnnnnnnagttcaaatccattctgccagatcgaaagacaatgtttgacgtatcaatggctggtcctttggctggagctgcactttctttttcgatgttctctgtaggcttgtggctctcctcaaatcctgccggggcaactgatttagttcaagtacccagcaatnnnnnnnnnnnnnnnnnnnnnnnnnnnnnnnnnnnnnnnnnnnnnnnnnnnnnnnnnnnnnnnnnnnnnnnnnnnnnnnnnnnnnnnnnnnnnnnnnnnnnngcaggtgtggtttaacaactactgccttcaatatgcttcctgttggatgtcttgacggtggaagag
>5DL_LC_COG5035  Bradi1g06100.1 94..389,1038..1103,1382..1754,2035..2230 totalreads=11
tggactctgctcaaggtgcaGCAGcTgCTGggCcgCCCCccGgcGCTCCGgCAcTGGCGCCGcACcACCGaCTTcgCGGCggCGgcGGcaCcGTgccagccgcTcGcctCCgTCGTcTgCTACGGgGACACcGTcACGCAGCTCCACATCGCcGGggatgCggggGGCGCgCCGCCGCTCCCGCttAACTtCTCCcTtGGtGCaCTGGTCACCaCGCTgTCCAGGCTCCCcGACCTCAaGGTGCTCACgCTCTCCGGccTcggcctctggggccccctgccgggaagcnnnnnnnnnnnnnnnnnnnnnnnnnnnnnnnnnnnnnnnnnnnnnnnnnnnnnnnnnnnnnnnnnnnnnnnnnnnnnnnnnnnnnnnnnnnnnnnnnnnnnnnnnnnnnnnnnnnnnnnnnnnnnnnnnnnnnnnnnnnnnnnnnnnnnnnnnnnnnnnnnnnnnnnnnnnnnnnnnnnnnnnnnnnnnnnnnnnnnnnnnnnnnnnnnnnnnnnnnnnnnnnnnnnnnnnnnnnnnnnnnnnnnnnnnnnnnnnnnnnnnnnnnnnnnnnnnnnnnnnnnnnnnnnnnnnnnnnnnnnnnnnnnnnnnnnnnnnnnnnnnnnnnnnnnnnnnnnnnnnnnnnnnnnnnnnnnnnnnnnnnnnnnnnnnnnnnnnnnnnnnnnnnnnnnnnnnnnnnnnnnnnnnnnnnnnnnnnnnnnnnnnnnnnnnnnnnnnnnnnnnnnnnnnnnnnnnnnnnnnnnnnnnnnnnnnnnnnnnnnnnnnnnnnnnnnnnnnnnnnnnnnnnnnnnnnnnnnnnnnnnnnnnnnnnnnnnnnnnnnnnnnnnnnnnnnnnnnnnnnnnnnnnnnnnnnnnnnnnnnnnnnnnnnnnnnnnnnnnnnnnnnnnnnnnnnnnnnnnnnnnnnnnnnnnnnnnnnnnnnnnnnnnnnngagaggcgggaaggaccatggcaacgtcggtcatctcgtcggagaactcgtcgctggaagccgaacaggnnnnnnnnnnnnnnnnnnnnnnnnnnnnnnnnnnnnnnnnnnnnnnnnnnnnnnnnnnnnnnnnnnnnnnnnnnnnnnnnnnnnnnnnnnnnnnnnnnnnnnnnnnnnnnnnnnnnnnnnnnnnnnnnnnnnnnnnnnnnnnnnnnnnnnnnnnnnnnnnnnnnnnnnnnnnnnnnnnnnnnnnnnnnnnnnnnnnnnnnnnnnnnnnnnnnnnnnnnnnnnnnnnnnnnnnnnnnnnnnnnnnnnnnnnnnnnnnnnnnnnnnnnnnnnnnnnnnnnGTTACATATCACAGACAGTGAAGCTAGGAGCtttggggATcccACCATACAGATCAttttCTCTGGTCGAGCTCGAGGCGGCGACGAACAACTTCGCaaaCTCttgcCTGCTCgggCAAGAgTTCaTTATgtCAGATGTATCTGGGGAAGCTAAGcAATGGTGCCTCGGTGACAATCAGGAGCCTCAAGGTTAaGAGGAACCAGAGCTCCcAAAGCTTCAACCGCcAcATCGAAaCGATAtCTAGGCTCAGGCaTCGGCAcTtGGTCAGcGCccTAGGGCATtgCTTTGAaTaTGATCTCGacGATTCcACcGTAACCcAacTcTACCTCGTgTTcGAgTAtGTGCaaaacgggaacttgaggagcaggatttcnnnnnnnnnnnnnnnnnnnnnnnnnnnnnnnnnnnnnnnnnnnnnnnnnnnnnnnnnnnnnnnnnnnnnnnnnnnnnnnnnnnnnnnnnnnnnnnnnnnnnnnnnnnnnnnnnnnnnnnnnnnnnnnnnnnnnnnnnnnnnnnnnnnnnnnnnnnnnnnnnnnnnnnnnnnnnnnnnnnnnnnnnnnnnnnnnnnnnnnnnnnnnnnnnnnnnnnnnnnnnnnnnnnnnnnnnnnnnnnnnnnnnnnnnnnnnnnnnnnnnnnnnnnnnnnnnnnnnnnngggtgatcctgCTTGAGCttGTGTctggaaagccgatcAcaTCCataTACgaggtggagataatgaaggaactgctgctgtgggcaatggccgaggaggacagggccaggaggaggagcttcgtggaccctgcggtgagcaagagctgttcagaggaatcactgaggaccgtcatggagatctgcctgaggtgcc
>5DL_HC_COG0098  Bradi1g06110.1 1..657 totalreads=13
ATGGTGAAGCTGaCAATGATAGCGCGtGTCACTGATGGCCTTCCGCTGGCaGAAGGGCTGGATGAcGGgCGtGaTCAGAAGGaTTCTGATTtCTACAAGCAGCAAGCTAAAcTTcttttcaagaaCTtgtCaaaggggcaAcatgaAgcctcacggatgtcaattgagaccggatcatactttttccAGTtACATCATTGAAGGCcgAGTATGcTATCTAACAATGTGCGACCGTTCTTATCCGAAGAAACTTGCATTCCAGTACTTGGAAGATCTGAAAAATGAATTCGAGAGGGTCAATGGGAGTCAAATTGAAACTGCTGCAAGGCCTTacgCTTTcATTaagttAGATACATaCATACAGAagActAagAAaCTgTATTTGGATACCAGAACCCAgaGGAAcaTTGCgAAaTTGAAcGATGAGCTCTAtGAGGTGCAtcAAatcATGACTCGCAATGTTCAAGAaGTTCTtGGTGTcGgTGAAaagCTAGATCgtAaGTctGgAAATcTCAAgtaggTTGACATCTGACACGAGAATCTATGCTGATAAggcaaaggatctcaatcgccAggccttcattcggaagtatgctcccggcgATTGagATTGGGGTtGTAATAaTaCTgTTcTGGGCCAAGAaCAaGaTATGGTGA
>5DL_HC_COG0099  Bradi1g06270.1 1..105,988..1652 totalreads=13
atggggaacagctgcgtcggcgccggccccaacggcgccggccgcAgcGGCgTTCCtCGCCTCcGTCGCCaatctGGcgggggccGagcaggCGccGgCgcggcggacgcgccnnnnnnnnnnnnnnnnnnnnnnnnnnnnnnnnnnnnnnnnnnnnnnnnnnnnnnnnnnnnnnnnnnnnnnnnnnnnnnnnnnnnnnnnnnnnnnnnnnnnnnnnnnnnnnnnnnnnnnnnnnnnnnnnnnnnnnnnnnnnnnnnnnnnnnnnnnnnnnnnnnnnnnnnnnnnnnnnnnnnnnnnnnnnnnnnnnnnnnnnnnnnnnnnnnnnnnnnnnnnnnnnnnnnnnnnnnnnnnnnnnnnnnnnnnnnnnnnnnnnnnnnnnnnnnnnnnnnnnnnnnnnnnnnnnnnnnnnnnnnnnnnnnnnnnnnnnnnnnnnnnnnnnnnnnnnnnnnnnnnnnnnnnnnnnnnnnnnnnnnnnnnnnnnnnnnnnnnnnnnnnnnnnnnnnnnnnnnnnnnnnnnnnnnnnnnnnnnnnnnnnnnnnnnnnnnnnnnnnnnnnnnnnnnnnnnnnnnnnnnnnnnnnnnnnnnnnnnnnnnnnnnnnnnnnnnnnnnnnnnnnnnnnnnnnnnnnnnnnnnnnnnnnnnnnnnnnnnnnnnnnnnnnnnnnnnnnnnnnnnnnnnnnnnnnnnnnnnnnnnnnnnnnnnnnnnnnnnnnnnnnnnnnnnnnnnnnnnnnnnnnnnnnnnnnnnnnnnnnnnnnnnnnnnnnnnnnnnnnnnnnnnnnnnnnnnnnnnnnnnnnnnnnnnnnnnnnnnnnnnnnnnnnnnnnnnnnnnnnnnnnnnnnnnnnnnnnnnnnnnnnnnnnnnnnnnnnnnnnnnnnnnnnnnnnnnnnnnnnnnnnnnnnnnnnnnnnnnnnnnnnnnnnnnnnnnnnnnnnnnnnnnnnnnnnnnnnnnnnnnnnnnnnnnnnnnnnnnnnnnnnnnnnnnnnnnnnnnnnnnnnGaaaGTGAACAAgggATAtttGAACAAGttttGaaaGGTGAGCTGGACtttACAACTGATcccTGGCCTAGTATCTCAGAGAGTGCGAAGGAtttGGtCAggaaaatGCTTaatCGTGATCCAAGGaagaGATTGACTGcccACGAAGCGCTAGgTcACCCTtGGgTTTGTGTTGATGGAGTTGCTCCTGATAAACctCTTGATTCTGCTGTCCTAAGTCGGTTAAAACAATTTTCTGCAATGAACAAaCTAAAGAAAaTGgCCcTtagggTTATTGCCGAGAGTTTGTCTGAAGAAGAGATTGCAGGATTGAAAGAAAtGTTtAAAaTGCTAGACACTGATAACAGCGGTCATATCACATTGGAGGAGCTAAAAACTGGCTTGCGGCGAGTTGGTGCTACTCTGATGGACTCAGAAATTGATGCTTTAaTGgAaGCAGgCcGAtATtGACAatAGTGGtaCcATTGATTAtGGGGAgTTCATTGCTGCAACTATGCATATgAACAAAGTTGAgAAGGAcGATAAGCTcTTtgCaGCcTTTCaATaCTTtGATAAaGAcGGcAGTGGTtaCattactcaagatgagctccaaaaggcatgcgaggagtttggtattggagacacccgtattgaagntattatcggagatgtcgataaggacaatgta
>5DL_LC_COG5036  Bradi1g06310.1 207..496,607..740,750..976,1150..1281,2015..2295,2427..2720,2812..2872 totalreads=15
tgcaggttcctatccgggatgttaagtcccctGCGgACcTTGCCAAaCAATATATGAGCTCCCGTTATtCAAGAGAACCCcAACAGAGTAGTTtAAGGAGCCAAGTACTTTttGGtAACAAAGCGGAAGCAAGCAACACTGGCTATTATAGGACTTCTGGAGCACCACTTGTTCAGGAGCTGAATCAAGTCAACAATGAAAaCCCTGTACTTCCTGTGAATGGCTATATGGCTTCAGGATTACGTGGGCGGTCAGCAATATGTAaAaTGTCCcGCTCTCCATTTTTTAAggnnnnnnnnnnnnnnnnnnnnnnnnnnnnnnnnnnnnnnnnnnnnnnnnnnnnnnnnnnnnnnnnnnnnnnnnnnnnnnnnnnnnnnnnnnnnnnnnnnnnnnnnnnnnnntttgacaatgaacttggatctgttggccccatacgcaggattcgtcagaagtcgaatatgatgtctccttttaaagatgctcgtgctagtcctcggggaaactttcttcctacccgtactattggttcagatttnnnnnnnnnAGTtCAaAAaGACTAcTGCTTgagTccGGTCAATCtcTGCGgActGTaGAAaGACAGAGACATAGTGAAGgTGGCAAACCTCCTAATGATGATGTTCCTCctGTTCCAACTCAACcAAaCAaGATGGCTGAgAAGAtATTtGAGCAGCTTAACATAATAGCTCcATcACCAAAGGgCAAACAGTCTGGCAAACAATCTGTTGCTTGGGAACCAAGGCAATCCATGTCCAAnnnnnnnnnnnnnnnnnnnnnnnnnnnnnnnnnnnnnnnnnnnnnnnnnnnnnnnnnnnnnnnnnnnnnnnnnnnnnnnnnnnnnnnnnnnnnnnnnnnnnnnnnnnnnnnnnnnnnnnnnnnnnnnnnnnnnnnnnnnnnnnnnnnnnnnnnnnnnnnnnnnnnnnnnnnnntcaggatttaggcaacagagacatgaagtctgatcatgttgctattcttaataagcctgccatttcggggaattcagtttctgctactacatcacggaaaccaggtttcaaaatggctgtttttgaggtatnnnnnnnnnnnnnnnnnnnnnnnnnnnnnnnnnnnnnnnnnnnnnnnnnnnnnnnnnnnnnnnnnnnnnnnnnnnnnnnnnnnnnnnnnnnnnnnnnnnnnnnnnnnnnnnnnnnnnnnnnnnnnnnnnnnnnnnnnnnnnnnnnnnnnnnnnnnnnnnnnnnnnnnnnnnnnnnnnnnnnnnnnnnnnnnnnnnnnnnnnnnnnnnnnnnnnnnnnnnnnnnnnnnnnnnnnnnnnnnnnnnnnnnnnnnnnnnnnnnnnnnnnnnnnnnnnnnnnnnnnnnnnnnnnnnnnnnnnnnnnnnnnnnnnnnnnnnnnnnnnnnnnnnnnnnnnnnnnnnnnnnnnnnnnnnnnnnnnnnnnnnnnnnnnnnnnnnnnnnnnnnnnnnnnnnnnnnnnnnnnnnnnnnnnnnnnnnnnnnnnnnnnnnnnnnnnnnnnnnnnnnnnnnnnnnnnnnnnnnnnnnnnnnnnnnnnnnnnnnnnnnnnnnnnnnnnnnnnnnnnnnnnnnnnnnnnnnnnnnnnnnnnnnnnnnnnnnnnnnnnnnnnnnnnnnnnnnnnnnnnnnnnnnnnnnnnnnnnnnnnnnnnnnnnnnnnnnnnnnnnnnnnnnnnnnnnnnnnnnnnnnnnnnnnnnnnnnnnnnnnnnnnnnnnnnnnnnnnnnnnnnnnnnnnnnnnnnnnnnnnnnnnnnnnnnnnnnnnnnnnnnnnnnnnnnnnnnnnnnnnnnnnnnnnnnnnTCCATTAACTACCATTGCCGACTTCtctgtatccagcagcagtccacctgtttcatcttcggttcctgcatttccaactatcaattttggctccagcactccaacggtagcagcaccaaaaccagagaccacatccacagagacaaagccagctagcacttcactcttcggtaccgtgggtgctacagctgaatccaagtctaaagccctagaatcagccagcaaggcatcatccaatttgaatctgcgtccattttctcatcaaatatcacaaccnnnnnnnnnnnnnnnnnnnnnnnnnnnnnnnnnnnnnnnnnnnnnnnnnnnnnnnnnnnnnnnnnnnnnnnnnnnnnnnnnnnnnnnnnnnnnnnnnnnnnnnnnnnnnnnnnnnnnnnnnnnnnnnnnnnTGTCcAGTCcGCTTCAACGgCAgCGTTTGCATTCTCgAGcTCAGgAAACAGCATaTTtGGGTtCAGttCTCCatCTCAatcTACtGGTCTgAGCaCAACTGTTGGTGGCaGTACCTCTcAACCATCTCCTGCTAGCACGATCTTtGGTAGCAAGCTGCCACAGCCACAGGGCACAATGTCACAGCCGCcTCAGAGTTCAGCCACGCAGTTtaGCtCTtcGTTCCCGATTGtggcTAGTGGAGCGGCAGCTTCGTCATCgggACCTGGCACTGTCTCtttCGGAGTGAGAGCTTcnnnnnnnnnnnnnnnnnnnnnnnnnnnnnnnnnnnnnnnnnnnnnnnnnnnnnnnnnnnnnnnnnnnnnnnnnnnnnnnnnnnnnnnnnnnGGTCCAgggAGTGtttCTATTGGAGTAGGAGCTTCCTCATCTGGCACTGGTGTCTTCTCT
>5DL_HC_COG0100  Bradi1g06380.1 1..150,624..746,798..1518,1567..1808,1855..2053,2180..2330,2363..3040,3210..3457,3512..3828 totalreads=95
ATGGATCCGcTCCGGAGCTACCTGGggCGGCTCCTCCTCGAGGACGTcACCCCGGTGGTcATGGTGCTGACCACCCcGCTCGCCGAGGCCGCGTGCCGCAaGAGCGGCCTCAGCTTCGTcGACATGCTCTccccGTTCTccctcttcaagannnnnnnnnnnnnnnnnnnnnnnnnnnnnnnnnnnnnnnnnnnnnnnnnnnnnnnnnnnnnnnnnnnnnnnnnnnnnnnnnnnnnnnnnnnnnnnnnnnnnnnnnnnnnnnnnnnnnnnnnnnnnnnnnnnnnnnnnnnnnnnnnnnnnnnnnnnnnnnnnnnnnnnnnnnnnnnnnnnnnnnnnnnnnnnnnnnnnnnnnnnnnnnnnnnnnnnnnnnnnnnnnnnnnnnnnnnnnnnnnnnnnnnnnnnnnnnnnnnnnnnnnnnnnnnnnnnnnnnnnnnnnnnnnnnnnnnnnnnnnnnnnnnnnnnnnnnnnnnnnnnnnnnnnnnnnnnnnnnnnnnnnnnnnnnnnnnnnnnnnnnnnnnnnnnnnnnnnnnnnnnnnnnnnnnnnnnnnnnnnnnnnnnnnnnnnnnnnnnnnnnnnnnnnnnnnnnnnnnnnnnnnnnnnnnnnnnnnnnnnnnnnnnnnnnnnAGCTGTGAACATCTTAGCGGAAATGAGGACCACCcTTGGCTTGAATGATTGTAAATTGCTGAGTATTAACTCTTCTACACAAGCAGATGGCAGTGATGCTGATAATTCGTGGTCAACCTATGTAAnnnnnnnnnnnnnnnnnnnnnnnnnnnnnnnnnnnnnnnnnnnnnnnnnnnTTTATcAGaTAAAGGATTTtATGCAAGATTTTGCTtCTAATCATATCATTCCCTAcATGGAGCAAAAGATCcGTgTgCTCAATCAGCAGGTAGCCACAACAAGAAAGGGCTTtAGAAATCAGaTAAAGAACTTGTGGTGGAGAAAGAGAGATGATGTCCcAGAAGCTGCAAATGGCCcAATGTATACATTCACCTCCATAGAGTCGCAGATcaGAGTTCTcaGTGACTATGCTTtCATGTTAAGAGACtACGAGCTTGCCTTGTCCAATTACAGATTACTTTcGACAGATTATAAGCTTGaTAAAGCTTGGAAGCGTTTTGCTGGTGTTgCAGGaGATGAGTGGACTTTGCTATTTCATGTTAGATCAGTCAAGGAAGGATGCTGAATATTGCATGGAAAATGCCTTCAgTAttCATATTTGcagaGAaTTGGATCATCTGGTCAGAGAAATGCTACTAGATGTGGCCTTTGGTGGGCAGAAATGCTTAaAACACGAGGACAACATAGGGAAGCATCAACTGTTTATTtCCGCATATCAAATGAGGtAtACCTTCCTTGCATTCtGCTGTGCTGCTTGAGCAAGCTGCTTGTtGCTATTtGTtGTCAAGTCCAcGTATGCTTCGGAAGTATGGATTTCACCTAaTCTTAGCTGGCAATAGTTAcTACTTGTCTGATcaGAAaCAACATGCTGTTcGGgCAtACaGAAATGcTCTgTTTGTCTAcaaannnnnnnnnnnnnnnnnnnnnnnnnnnnnnnnnnnnnnnnnnnnnnnnAGGTGGTAtGGAGTCCTTGGgaTATTCGATGTAGCTATCAAGCACTTGCTGGAGGTTATTGCTTGTAGCCATCaGTCGCTGACAACGCAAaGCAtgTTCCtCAATgaTTTTTtcTTTTGTaaaCAGAGTACAGGGgAAAAgTTTGATGTATACAAGCTTCAACTTCCTGTTTTCAACATGTCaTCACTCAGAGTTGTAAATGAAGATCACCGCACTTACGCATCAAATGCAGATGTAATGTnnnnnnnnnnnnnnnnnnnnnnnnnnnnnnnnnnnnnnnnnnnnnntcaTCTGTTGTTAGAACTAACTGGCTcGAcaCTCAGCCAAAATCTTCCCCTTTTAGAAaTAACAAGGCaTgTGtttggTTGCAGAGGCAGTAAAACTGAACGTTGAGCTGAAGAATCCTTTACAAATTTCCGTCAATGTGTCTGGCATCTCCCTTTtATGCCAGCTTTCCACCAATTTGAATGCTTCAGGTGGgnnnnnnnnnnnnnnnnnnnnnnnnnnnnnnnnnnnnnnnnnnnnnnnnnnnnnnnnnnnnnnnnnnnnnnnnnnnnnnnnnnnnnnnnnnnnnnnnnnnnnnnnnnnnnnnnnnnnnnnnnnnnnnaatctAGATACAACTTGAAGTGACTCCAAAAGTTATAGGTATTCTGAAGTTAGTTGGGATAAGGTGGACTCTGTCAGATTCAGTAGTAGGCTATCAGtACTTCGAAGTGGCTACACAAAaGAAAAaCAaGAAaGGGAAAAgAGGGGCnnnnnnnnnnnnnnnnnnnnnnnnnnnnnnnnTCCaGGGTTTACCTAAACTTACAGGATATATTGAGTGCTTGCCAACAAAAGCATTTACTGGTGATTTACAACTCCTCACGCTGAATcTGAGAAaCCAatcaGaacaTGCTgTGcaGAATATAAAAATGAAAATTAGCCATCCAAGGTTtGtAATTCCGGGTGATTCATCAGATCTTGACCTTGAATTCCCACAGTGCTTAAGAAaGCATGTGCAGTCAGACAGCAATACTGTATCCGAAGGTACTAAGGAAAATgTCAAGGgTTCgCTatttgCcTTTcTtaCcAGGGAATTAAAATTCAAGGTGGcACCACATTCTCTTGGCCTATTTGGTTTCATGCTGCAACTCCTGGAAACTTCTCTCTTTATTTGTCTCTCTATTATGAAATGGAGAGTACCACTGACATTCCATATCGCACATTGCGCATGCATTACAATGTGGAGGTcTTGCcTtCACTTGatGTAtCcTTtGCtaTAAGTAtGtGTtCaTCAAGATTGCAAGAGTatATTGTGCGAaTGGACgtAaTCAACAaGACtccATCAGACTCATTTGCACTTAATCAGTTGTCATGTGTCGGCACTAAaTGGgCAGTTTCAACATTACCctcgcgTGATtCCATcAGCttgtggaacataccagcaaaccaagctgtgtcatgcttcttcaagntaaaggnnnnnnnnnnnnnnnnnnnnnnnnnnnnnnnnnnnnnnnnnnnnnnnnnnnnnnnnnnnnnnnnnnnnnnnnnnnnnnnnnnnnnnnnnnnnnnnnnnnnnnnnnnnnnnnnnnnnnnnnnnnnnnnnnnnnnnnnnnnnnnnnnnnnnnnnnnnnnnnnnnnnnnnnnctacttgattttattctgatctcaaaggcagtagctgttaactcttccaagtcagaacaactgctctctcatcatacttGcAGTGCTCTCAGCCAaAATCCTgTTTGGTGGCTTATGGAAGGACCTCGAaCAaTTAcTCATGATTTCtCgAAGTCaTGCTGTGAGGCTAACATCCAACTGGTGATTCACAATTCTTCAaAACacAACacTaCCgTGaGAGTGGTtACATCtGAcTGTatggnnnnnnnnnnnnnnnnnnnnnnnnnnnnnnnnnnnnnnnnnnnnnnnnnnnnnnacgtatcgactggaaaacgacactaaaagaccatacgcaagcacgaaggggacacattctcagaacaatcatcagaaagcatttcaccgttgtttggTGTTCATTGAGTTCcGcTCAAGTTGatCtgAAaCCTgACAGTTCTGCTAAAATtCCCCTAAAAGTGTGCATATTTGCACCCGgAACGTACAATTTTtCAACATATGAGCTGCAcTGGAAAGTGCATTCATCTGAgagtggacacgtggatgaaaatgtgacatcaggtggtggccaagggtatcctttctatgttaatgttcttcaaggcgcctgatga
>5DL_HC_COG0101  Bradi1g06387.1 473..1808,1859..2136,2214..2493 totalreads=41
ATAGGCtGCTGGTGATCtcTGTCTACACAAGCTAGGGgCAAATCTATACGAGCGaGTCAaGAAAGAATGcGAAATACATATAtCaGCAAAAATcTCAGCaTTAgTGGGTCAAaGTCCAGATctGGTTGTATTTTTGTCGTTGGTGCAaAGAACATGGCAAGATTTTTGCGAtCaGATGTTGATTATCcGTGGTATcGCTTtACTTCTTGATGTAAAATATGTCAAGAATgTTGCAAatCTTTGTTCaGTGTGGGATaTGGGGTtgCAGCTgTTCCgcAAGCaTaTaTCATtgtctccggagattgaacacaaaaccgtnactggtcttttaagattgattgagagcgagaGGCTTGGTgAAGCAATaGATAAGACATTACTTAGtCATCTTCTGAAGATGTTtACTGATCTTGGAATGTATTCTGAGACATTCGAAAAGCcTTTCcTTGAAtGtACcTCttgagttttatgctactgaagtgtcaaatatttgcagcagtctgatattccagattatctaaagcgTgcagtcaaggttgcaagaagaacatgataggtgcATTcTGtATTTGgAAGCtAACACGAGGAAGCCACTtATaGCAACtACaGAAAAaCAATTGCTACAgcGACAcACATCcGCAATTATTgAGAaGGGATTTACAGTGCTTATGGAAGCAAATCGTGTAACGGaCCTGTCGAGGATGTACACCcTTTTTCAGAGGgTTGATGCCATTGAGATGCTAAaGCAAGCACTTAGTTTATATATCCGGGGCACAGGCCAGGGCATTATCATGGATGAAGAGAAAGACAAGGATTTGGTTCCCTTTCTTCTGGAATTTAAGGCATCCcTTGATAAAATATTGGAAGAAaGTTTTGCCAAAAATGAGGCTTTCTCCAATACTATAAAGGAGTCATTCGAGCATCTTATCAATCTACGCcAGAatCGACcGGCTGAATTGATTGCAAAGTTtctCGAtGaGAAACTtCGAGCTGGAAatAAAGGtACTtCAGAAGAAGAATtGGAGGGAATACTcGACAAAgTTTTGGTTCTGTTCCGattttATacAGGgAAAaGaTgTaTTTGAGGCATTCTACAAGAaGGAtCTAGCTAAGAGGTTGCTGCTGGGAAAGAGCGCATCAATAGATGCTGAGAAATCAATGATTACaaagcTtAAAACTGAGTGCGGAAGTCAATTTACCAACAAACTGGAAGGAATGTTCAAggACATTGAATTATCCAAaGAAaTAAATGATTCTTTCAAGCAATCaTcTCAGGCAAGgACAAAGCTTCCAaCTGGcATTGAAATGAgtGtaCATGTGCTTACAACAGGgTAnnnnnnnnnnnnnnnnnnnnnnnnnnnnnnnnnnnnnnnnnnnnnnnnnnTTTgACAGGATATATTTAAagAGTTCTATTTGAGCAAGTACAGTGGAAGGCGTCTAATGTGGCAGAATTCTTTGGGTCATTGTGTATTAAAaGTaGAGTTCCCcAAAGGTagAAAGGAaCTTgCAGTGTCATTaTTtcaggtgtagtcctgatgttgttcaacgatgctcaaaagctaaagctttgtcgacataaaggatcgactggtattgaGGATAAaGAATTgAGAAGAAcACTGCAGTCACTTGcttgtggcaaagttagggttctccaaaagnnnnnnnnnnnnnnnnnnnnnnnnnnnnnnnnnnnnnnnnnnnnnnnnnnnnnnnnnnnnnnnnnnnnnnnnnnnnnAGGTGAATGCAaTTCAGaTGAAGGAaaCAGTAGAAGAAAaCACAaGCACCaCTGAgAGAGtATTtCAAGATCGTCAGTATgCAGGTtGATGCAGCCATAGTTCGAATTATGAAGACGAGGAAAACTCTCAGCCACACCCTTCTAATAACtGAGCTTTTCcAgcAggTaagttcccgattaagccagcggatatgaagaagagaatagagagcctaatcgacagggagtacctggagagagaccggagtaacccccagatatacaATTATCTggCTTGA
>5DL_HC_COG0102  Bradi1g06430.1 1..266,391..715,719..921 totalreads=18
ATGGCGgaGACGGTcACCAATGTATCGGAGTACCAGGCCATCGCGAAGCAGAAGCTTCCCAAGATGGCCTACGaCTACTACGCATCCGGGgCGgAGGACGAgTGGACCCTCAAGGaGAACaGGgAGgCATTCtCCAGGATCTTGtttcgccctcgcatactgattgacgtgtcgaccatcgacatgaccacatccgtcctgggaatgaagatatccatgcccatcatgatttcccccaccgcctttcagaagatggctcacccggaaggnnnnnnnnnnnnnnnnnnnnnnnnnnnnnnnnnnnnnnnnnnnnnnnnnnnnnnnnnnnnnnnnnnnnnnnnnnnnnnnnnnnnnnnnnnnnnnnnnnnnnnnnnnnnnnnnnnnnnnnnnnnnGTGTACAAGGACaGGAAGGtGGTGGAGCAgCTGGTgaGgAGGgCGGAGAAGgCCGGGTTCAAGGCCATCGCGCTCACCGTCGacACCCCGCGCCTCGGCcGCCGCGAGGCCGACATCAAGAACAGGTTCGTGCTGCCGCCGGGCCTCACGCTCAAGAACTTCGAGGGCCTCAACCTCGGCACCATGGAccAGGCCAATGACTCCGGGCTGGCGTCGTACGTCGCCGGCCAAATCGACCGCACCCTGAGCTGGAAGGaCGTCAAGTGGCTGCAGaGCATCACCACCATGCCCATCCTCGTCAAGGgAgTCATCACCGCGGAAGaCGnnnGGCTGGCcGTCcACTCcGGCGCGGCcGGcATCATCGTGTCcAACCACGGCGCcCGCcAGCTcGACTACGTGCCGGCcACCATCAGCGCcCTcGAGGAGGTcGTcACGGCcGCcCAGGGGCgCATCCCGGTGTACCTCGACGGAGGCGTCCGCCGCGGCACCGACGTCTTCAAGgCGCTCGCTCTCGGCGCCTCCGGCGTCTTC
>5DL_LC_COG5037  Bradi1g06450.1 1..464,555..686 totalreads=8
ATGGCGGGCGAgAAGGGCCTGGTGCTGCTGGACTTCTGGGTGAGCCCGTTCGGgCAGCGCTGCCGCATCGCCcTGGCAGAAAAaGGCCTCCCCTACGAGTACGTCGAAGAGAACCTCATGGCCGGCAAGAGCGACCGCCTCCTCCGCtCCAACCCcaTCcACAAGAAGATtCcTGtCcTCCTCCACGACGGCCGCCCCGTCAACGAGTCCCTCATCATCCTcAacTACCTcgAcgACGCCTTCCCGGAcaCCCCCtCCtcctCCccTCcGACCCCTAcgcGCGCGCGCAGGCCcGcTTCTGGGCCgACTACGTCGACAAGAAGGTCTACGACTGCGGCtCCCgCcTCTGGAAGCTCAAGGGCGAGCCGCAGgCGCAGGCGCGcgCCGAgATgcTGGacATCCTCAAGaCccTcgACGGcgCGCTCGGGGACAAggccttcttcggcggnnnnnnnnnnnnnnnnnnnnnnnnnnnnnnnnnnnnnnnnnnnnnnnnnnnnnnnnnnnnnnnnnnnnnnnnnnnnnnnnnnnnnnnnnnggaggtggcgcccaagatcgcggcgtgggccaagcgctgcggcgagcgggagagcgtcgccaagagcctctactcgccggacaaggtgtacgacttcatcggcctgctcaagagaagtacggcatcgagta
>5DL_HC_COG0103  Bradi1g06480.1 1..236,340..469,798..1152,1374..1975,2312..2514,2550..2666,2799..2874 totalreads=22
atgcgggaggaggtcaggagctcgtcgggggcggcggccgagccgcagttcgccgtcgtccgctcgtcgtcgccgccgcccaccccggtcgccAGTTCtGCTGgTgCCTcATCACCTGCTATGcAAaTTaaTatagtaagCATaGaTTGGTtGGgtAgcAGACAAGCTTCCAGGgTTGATTCCTCgTCACATGTTGCACCACATgCcTATGGgCCTGCTCATagctttgatgctgcnnnnnnnnnnnnnnnnnnnnnnnnnnnnnnnnnnnnnnnnnnnnnnnnnnnnnnnnnnnnnnnnnnnnnnnnnnnnnnnnnnnnnnnnnnnnnnnnnnnnnnnAGGCTGCCAGTTCATtGGTTtGtGCTCAAAGAGGCTGGGTAAATGTTGACATGGaCAAAaTTGAATGTGAATCATGTGGTGCGCATCTTTtATtCAGTGCAGTGGCATCCTGGTCCCcAACTGAAGGTATGnnnnnnnnnnnnnnnnnnnnnnnnnnnnnnnnnnnnnnnnnnnnnnnnnnnnnnnnnnnnnnnnnnnnnnnnnnnnnnnnnnnnnnnnnnnnnnnnnnnnnnnnnnnnnnnnnnnnnnnnnnnnnnnnnnnnnnnnnnnnnnnnnnnnnnnnnnnnnnnnnnnnnnnnnnnnnnnnnnnnnnnnnnnnnnnnnnnnnnnnnnnnnnnnnnnnnnnnnnnnnnnnnnnnnnnnnnnnnnnnnnnnnnnnnnnnnnnnnnnnnnnnnnnnnnnnnnnnnnnnnnnnnnnnnnnnnnnnnnnnnnnnnnnnnnnnnnnnnnnnnnnnnnnnctttccaggcgcagaagcttataagtctttgtggatgggagcctaggtggcttccaaatgttcaggactgtgaagaaaattcaacccactcagctaaaaatgcactttcaaaTGAAccagATGaaaTGTTCTAttCCCCCCTtGTtGAACATCAGAAAaGTTcattcTCTGCATCAGCCAAGAAAGATAAaGGAAAaGGCAAAAGGCCCctCAaAGATtCGGggtGCAGCATGAgcTCACCTTtaTTaGATtGTAgCCtGTGTGGAgCTACAgTtaGGATCTGGgACTtCAGATCtGtGTCACGtcctaatcgtattagtccaaataacactcgatgcaccagaacgaggcaaannnnnnnnnnnnnnnnnnnnnnnnnnnnnnnnnnnnnnnnnnnnnnnnnnnnnnnnnnnnnnnnnnnnnnnnnnnnnnnnnnnnnnnnnnnnnnnnnnnnnnnnnnnnnnnnnnnnnnnnnnnnnnnnnnnnnnnnnnnnnnnnnnnnnnnnnnnnnnnnnnnnnnnnnnnnnnnnnnnnnnnnnnnnnnnnnnnnnnnnnnnnnnnnnnnnnnnnnnnnngggaagagatCTGATGATTgCgCAgCCcGcTGgAAGTGAAgTtGGTGAtCgTGcAaCATCatAtGAgTCccGGggTCcAAGCTCgCGgAAGCGtAACcTtgaGgAaGgTGGAgCACaGCTGACAAGCcaCAagAcGGGgTTCgACATGCtGACaGCaTAGAAGGAaCTGtCattGATCGTGAtGgTgAaGAaGTTGAcGATGAcGTtCAaGATTCagacaccaagaataaaaaccgcgcggattcaacttttttgatgccaatcttccatcttcttctggagctggtcctagtagaaacttgggctttgacttggatgtggatattagtatgttcggtcacTCTAGAGCTgTTGGTcTAGCtCCtGTtGAgCAtCcgTCtGCTAGAGaTTCTATGAGgGCcTCttctgttatcgcaatggactgttcgcagcgctgacgaagattcgatgganagtgttgagtatcatccagatgctggtatagatattaatatagccttcatctagtggacacaggaatattgaaatgaatgatgcctttgatctnaacgatagcaaccaagcacagcaaagtgcttgtgcacaacctgctgcgtggaagtgnnnnnnnnnnnnnnnnnnnnnnnnnnnnnnnnnnnnnnnnnnnnnnnnnnnnnnnnnnnnnnnnnnnnnnnnnnnnnnnnnnnnnnnnnnnnnnnnnnnnnnnnnnnnnnnnnnnnnnnnnnnnnnnnnnnnnnnnnnnnnnnnnnnnnnnnnnnnnnnnnnnnnnnnnnnnnnnnnnnnnnnnnnnnnnnnnnnnnnnnnnnnnnnnnnnnnnnnnnnnnnnnnnnnnnnnnnnnnnnnnnnnnnnnnnnnnnnnnnnnnnnnnnnnnnnnnnnnnnnnnnnnnnnnnnnnnnnnnnnnnnnnnnnnnnnnnnnnnnnnnnnnnnnnnnnnnnnncagcaggccgtgctgacagtggatcaaaatattttggttctaataaagctgattctggtgaGAGTGGAAAAAaGATAGGaCATGCCaTtGGtCATGAAaGcAGCATGCATCCTTCTCTCTCTTGCAATGCTGGGGTGTATGCCGGCTTCGATGCATCTAAAGAGGAAGTGACACAGGCTGGCAAAGCAGTGACTACTGATGATnnnnnnnnnnnnnnnnnnnnnnnnnnnnnnnnnnnAggagCAACaaatGGagaaaatgACTATGaaccAGGTCTTCCAGAttttGATCCTGTTAAGCATCACAACAGTTACTGcccATgggTCAATGGAATTGTTGCAGCCGCttgcTGTTAnnnnnnnnnnnnnnnnnnnnnnnnnnnnnnnnnnnnnnnnnnnnnnnnnnnnnnnnnnnnnnnnnnnnnnnnnnnnnnnnnnnnnnnnnnnnnnnnnnnnnnnnnnnnnnnnnnnnnnnnnnnnnnnnnnnncaggatgatcaagcagcttctaaccgcaaactggctagaggacttcggtgaacaaaagccatgggaaatgttga
>5DL_HC_COG0104  Bradi1g06510.1 51..396 totalreads=11
tacgaggaatctactgagggttaaGCgTGGGATTGaTATGGTGAAaGTTCtGTTTGAGCAGATATTGgtcaCAGAGGCAACTCCCTGAAGGACGCAGCGTCGAAGGCTTATGCTCAGGTGTTTGCTCCTCACCATGGCTGGGCCATAAGGAAAGCAGTTGGTGCTGGAATGTATGCCCTCCCTTCCAAGTCGCAGCTCTTGAAGAAACTGAATGAAGATGGTGAAAaTTCGGCAAGGGCTCAAATGCAGAGTTTCGTCAGGTCGTCTGGACCAGTAATTCTCTACGTCGAAGACCTCTTCACCTCCAAGAATTTAGGGCTAGACTGGTGAGCAAAGCCTATACA
>5DL_HC_COG0105  Bradi1g06570.1 542..746,1070..1413,1701..1835,1869..1958,1960..2142 totalreads=10
tcgcagaatgcATTGCTGGATTGCAGGAGGAGctggagaggaagttgtatgagcaaatttctgtcacaaacattatgagcaagaattggcaggaagcagtatctcagtttgccgcgatgcgtgaggacctgggtgctctttctaagctgttgttgccttcagtaccagaatcacacatttctcacactaagcaagaaagttcaggnnnnnnnnnnnnnnnnnnnnnnnnnnnnnnnnnnnnnnnnnnnnnnnnnnnnnnnnnnnnnnnnnnnnnnnnnnnnnnnnnnnnnnnnnnnnnnnnnnnnnnnnnnnnnnnnnnnnnnnnnnnnnnnnnnnnnnnnnnnnnnnnnnnnnnnnnnnnnnnnnnnnnnnnnnnnnnnnnnnnnnnnnnnnnnnnnnnnnnnnnnnnnnnnnnnnnnnnnnnnnnnnnnnnnnnnnnnnnnnnnnnnnnnnnnnnnnnnnnnnnnnnnnnnnnnnnnnnnnnnnnnnnnnnnnnnnnnnnnnnnnnnnnnnnnnnnnnnnnnnnnnagatcattgctagaatggaccaaatcatagtccaagaatataaaggcacccacacttcacacgactcacgatgaactcgatgagaggtgcagactggcaagcaaaattgattccttatactatgataatcagcatCgtAcGtGGTTTGCTTGCaGaTagTcttatATGttaaggagttatCATCtcagctctctgaagccagcaaagacatatctcttcagttatcttcagaacaagagctcttgaggcaaattgagaaaagcagagaagagcaggaggacctccgaatcgaaggtgatgtgAgggATgggCTATACCGTACTGTTACAAGAAGtttACTTGAtgattctatgnnnnnnnnnnnnnnnnnnnnnnnnnnnnnnnnnnnnnnnnnnnnnnnnnnnnnnnnnnnnnnnnnnnnnnnnnnnnnnnnnnnnnnnnnnnnnnnnnnnnnnnnnnnnnnnnnnnnnnnnnnnnnnnnnnnnnnnnnnnnnnnnnnnnnnnnnnnnnnnnnnnnnnnnnnnnnnnnnnnnnnnnnnnnnnnnnnnnnnnnnnnnnnnnnnnnnnnnnnnnnnnnnnnnnnnnnnnnnnnnnnnnnnnnnnnnnnnnnnnnnnnnnnnnnnnnnnnnnnnnnnnnnnnTAtGGaTtAcGAtGGTgcTCTCATtAAgAAtGGGCAaGAAAAgcAATtGGAGTGCATTTtGgTATCTATcATGAAGTTGTCAAAGGAGTTtGTGgAGaTtGAGCAAAAaTTGTCAaCGgAAAaaaCTGAAAaCAGnnnnnnnnnnnnnnnnnnnnnnnnnnnnnnnnnggtcaaacaagCCGTAGTTCTAACaaaaGTAGGCCTCTGGTACaaaCaaaTGcttgaaacaaggcgctctgagctccaaaaggctgaagcnAGGTTGTCATTTTGGgCGACAAaGTTAATACGCATTTGAGCCTTCTCGAAAAGaTATATGTAACTCTTGATCACTACTcTCCTACATTGCAAAAATACCCAgggTTGCTGGATGCtttctTGAAGACATGCAAGCTTGTCGCAGGtttGAGAAGTCGACATGATGAAGACGaaaCAACATAGA
>5DL_HC_COG0106  Bradi1g06580.1 169..315,395..594,598..756,973..1017 totalreads=17
cagatgtctgtagatctgaaacgaggagaaactctaccaattcatataaatgtatcatttccatctttaccatGcaGTCTTGAGTGTGGATGCAATCGACATGTCCGGCAAACATGAGGTTGACTTGCATACAAATATCTGGAAGnnnnnnnnnnnnnnnnnnnnnnnnnnnnnnnnnnnnnnnnnnnnnnnnnnnnnnnnnnnnnnnnnnnnnnnnnnnnnnnAtCAGACcATGGCCATGAGCATGAtGtAGAAAagAaGCCCGAGCACACCTTcAACGAAGATGCAGaTAAAaTgattaagagtgtcaaacttgcaatggaaaatggcgaaggatgccgaGtgtATGGTgcTTTGGACGTGCAGAGGgTTGCTGGcAACTTCCATATATCGGtGCATGGTTtAAatATTTtTGTtGCAnnnAGATTTTtGAtGGgTCAAGCcATGtCAATGTtAGCCATGTTATCCATCGACTGTCCTTTGGTCCAGAATACCCTGGAATTCATAATCCACTTGATGATaCTTCAAGGATACTGCATGACACAAGTGGgACATTCAAATACTATATCAAGGTTAGTagCCAnnnnnnnnnnnnnnnnnnnnnnnnnnnnnnnnnnnnnnnnnnnnnnnnnnnnnnnnnnnnnnnnnnnnnnnnnnnnnnnnnnnnnnnnnnnnnnnnnnnnnnnnnnnnnnnnnnnnnnnnnnnnnnnnnnnnnnnnnnnnnnnnnnnnnnnnnnnnnnnnnnnnnnnnnnnnnnnnnnnnnnnnnnnnnnnnnnnnnnnnnnnnnnnnnnnnnnnnACAGGAATgCTTGACCGgTggATGTACaGGATcATCGAgTCtatC
>5DL_LC_COG5038  Bradi1g06640.1 91..295,432..681,920..1083 totalreads=13
AAGATGAAGACGGAGGTGGAGGAGAGCGAGGTGGCCGACGGCGCGGCGGCGGTGGTGGAGGAGGTGGTGCAGCCGGTGGTGCGCGGCTTCGTCAAGGACTgggACGCCATGGAGGACCTGCTCACCTACGTCCTCTACAGGAACATCGGCTgggAGATgggggACgAGGGCCAGATCCTCTTCACCCAGCCGCTCTTCACGCCCAAGGTCnnnnnnnnnnnnnnnnnnnnnnnnnnnnnnnnnnnnnnnnnnnnnnnnnnnnnnnnnnnnnnnnnnnnnnnnnnnnnnnnnnnnnnnnnnnnnnnnnnnnnnnnnnnnnnnnnnnnnnnnnnnnnnnnnnnnnnnnAGATATTGCTCCGgTTTgTGAAGgTGcTGTTCagCACGtAGCATCGAAGAGATTTgagaTTGgaGGAACTGACTTGACAAaCCTAtttaCaCAAGAACTAAaGAaGTCCAAtCCAtcaTAAACATTGATatatCTGAcGTTGAGAggctGAAAGagCAGTATGCATGCTGCAcAGAAGTtCAGTtAGCCTTTGAAGCTATAGCAAGTACATGCCAGCCAGAAACTCACACTCTTCCAGATGGACAGGTTnnnnnnnnnnnnnnnnnnnnnnnnnnnnnnnnnnnnnnnnnnnnnnnnnnnnnnnnnnnnnnnnnnnnnnnnnnnnnnnnnnnnnnnnnnnnnnnnnnnnnnnnnnnnnnnnnnnnnnnnnnnnnnnnnnnnnnnnnnnnnnnnnnnnnnnnnnnnnnnnnnnnnnnnnnnnnnnnnnnnnnnnnnnnnnnnnnnnnnnnnnnnnnnnnnnnnnnnnnnnnnnnnnnnnnnnnnnnnnCTCCGTCcaggccccggagtacatgccggaggacctggcgcggcactcggcgtggctgggcggcgcgatcctggccaaggtggtcttcccccagaaccagcacgtcaccaagggcgattacgacgagacgggcccgtccatcgtccacaagaagtgcttctga
>5DL_HC_COG0107  Bradi1g06650.1 25..92,484..1841 totalreads=12
CACCGCCTGCTCcTCCCCtCtGCtggCgTCGCCGccgccgcggcgccgtccttcctccgtctccctatcctcgccnnnnnnnnnnnnnnnnnnnnnnnnnnnnnnnnnnnnnnnnnnnnnnnnnnnnnnnnnnnnnnnnnnnnnnnnnnnnnnnnnnnnnnnnnnnnnnnnnnnnnnnnnnnnnnnnnnnnnnnnnnnnnnnnnnnnnnnnnnnnnnnnnnnnnnnnnnnnnnnnnnnnnnnnnnnnnnnnnnnnnnnnnnnnnnnnnnnnnnnnnnnnnnnnnnnnnnnnnnnnnnnnnnnnnnnnnnnnnnnnnnnnnnnnnnnnnnnnnnnnnnnnnnnnnnnnnnnnnnnnnnnnnnnnnnnnnnnnnnnnnnnnnnnnnnnnnnnnnnnnnnnnnnnnnnnnnnnnnnnnnnnnnnnnnnnnnnnnnnnnnnnnnnnnnnnnnnnnnnnnnnnnnnnnnnnGCGAAGAGTGTGGGCAGGAgggacgggcTGGACGAGGTCCTGCGGCTGGTGGACGCGGTGCACCATCgggAgggCTTGATCAACAAGTCTGTTGTTGCGGCGATGGTTGTCGACGGTCTGTGTCgggAGCggAGGATAGAGGaTGCTTGGCgggCTCTGGAGGATATGAGGTTGCGTggaTGGaagccggattttgtagcatacAGGATTGTGTCCGAggggTTCAGGttagctgaaagggcggaggaggaaGGTAGGAtcttGaagcagaagaggAAgctcggtgttgcaccaaggaaggaggactacagagaggttttgcttgcgctggtgtctggcaggcagatttctgacgcgaaggagatggccgaggcgattgtattaggcgatttcccgattgatgatgatgtgttgaatctcttggtttgtcggTgTCTGAGGTTGAtGCTGATGCTGCAaTTATGTTCTGCAAGTTCATGATAGggAAGGAgAGATTGCCAAGtaCACAGATGCTCGTGCAACTTTGCGAGAGCCTTTGCAAGAATGACAAGGgCGATGAGATGTGGgAAATGTTtAGAGTGCTTTTGGATAAGGGCTATTGCACGAGTGAGAGGGAGTATCATTtGGTGgTGTCATTCTTGGgCAAGGCAGGGAAGgTCAGAgAGGCATATGATGTgataaaggagataaaaaggagaagctagatcctggcatttcaTCAtatAATTCtCTCAtGgTAGCACTaTGtaGAAaTGAtCtCcTtAGGCCTGCTAaGAAGctGtGGgATgAGATGTTCACcAgTGGgTgtAGTCCAAATCTGCAGACcTAtAATaTACTTATAACAAAaTTtGCaGAAaTTGGtgAAAgtgaaagTCcAacAGCtGTTtGATCACaTGatCCaGAAaggagtagcaccagatagtacaacatacacatcagtcattactatgttgtgccaagaaaacaaatatgaacaggCTGAGGAaATcTtcAACAAATCtGTagcGCAGGATCCtAAaCTAGCTAGTtCAGTGTtAACTGTGTTtATCattgcactctgtaaacaaggtagcttcaaagcagcattgggtgttaTGTCaaGtcTTCCaTCCAATaTTGAgAGCTTGAATTCACATGTCATTCTGTTgAaGTGCCTAAcAGATGTTGaGGAAATaGAAATGGcTTcTGAgCACATAAAgTGGcTTaGGCgttACTGCAGCTCTgCTTtCcagaaaTataaTGAatGAaCTCATGGCTTCTCTTTCCACTTCtGCTAGCcTtCAaCCTGTCaggAaGTTGGTCTgTtAtttacattctcaggggcttgttaatgaagttggcccatggatgaaatt
>5DL_LC_COG5039  Bradi1g06690.1 1..119,515..645 totalreads=14
ATGGCTTCCAACgcGAGCatgTTGGCCaTGATCATGGCGTGCgCGCTCcTcgCtGGCAgCACgTGCCacgCcGCcCGcAaCctGGCCGACACGACGCtGGCagCtGCCGCTCCGgCTGCnnnnnnnnnnnnnnnnnnnnnnnnnnnnnnnnnnnnnnnnnnnnnnnnnnnnnnnnnnnnnnnnnnnnnnnnnnnnnnnnnnnnnnnnnnnnnnnnnnnnnnnnnnnnnnnnnnnnnnnnnnnnnnnnnnnnnnnnnnnnnnnnnnnnnnnnnnnnnnnnnnnnnnnnnnnnnnnnnnnnnnnnnnnnnnnnnnnnnnnnnnnnnnnnnnnnnnnnnnnnnnnnnnnnnnnnnnnnnnnnnnnnnnnnnnnnnnnnnnnnnnnnnnnnnnnnnnnnnnnnnnnnnnnnnnnnnnnnnnnnnnnnnnnnnnnnnnnnnnnnnnnnnnnnnnnnnnnnnnnnnnnnnnnnnnnnnnnnnnnnnnnnnnnnnnnnnnnnnnnnnnnnnnnnnnnnnnntacccACcGTgCcgggtgACgATGGCgCCGAtgCCCGcgATTGTCGTGCCCAAGGTGACgCTGCCGCCgTtGCcgTTCGTCCCgAaTGTGAACGTgCCTATGCCGTTCgCGGCACCgCCcCcGTCAGcGTAG
>5DL_HC_COG0108  Bradi1g06700.1 174..347,391..560 totalreads=7
AGCTGCTGATGTgTtGTTaTGgAGGAaCAAGAAGatATCTTCCAGTGTTTTGGgTCTCGCAACaGCtATcTGGgTTttCTtCGAgtGGCTTGATtACCACTtCTTGaCAATCATTTCATTTGCCcTtGTtaTtGGAATGGTGgTTCAGTTtgTTTGgTCcAACTTCtCAAGnnnnnnnnnnnnnnnnnnnnnnnnnnnnnnnnnnnnnnnnnnnTTTGTGAACaTTGCTGTTGCcaTcGGTGCCCAAGTAAACAAGTTCCTtGGTTtCCTTCAAGATGTGTCTTGTGAAAGAAACTTGAAGCATTTtGTATtGGcaattgttggaTTgTGGgCTGcTtCTGTAGCTGGGAGCTGGTTCAAcTTCcTgACTGtCATTtAcATTGG
>5DL_HC_COG0109  Bradi1g06772.1 273..436,485..659,661..921,966..1066,1084..1166,1174..1224,1226..1289 totalreads=22
aaactttcccttctgcaccataaacccaaacaccggcgtcgtggacTATtCCcGATCCTCGCTTGgacGtGCtCTCgAaGTTAAGCAAGTCCAAGCaGACGGTCCCgaCgtCCATTGAGCTTGTcGACATtGCAGGCCTCGTCAAaGGagCgaGCAAaGGAGAGGnnnnnnnnnnnnnnnnnnnnnnnnnnnnnnnnnnnnnnnnnnnnnnnnTTCAGGTTgtGCGAtGTTTtGAAGaTGAtGatATTGTTCACGTgAatGGAAAAgTTgATCCcAAGTCAgATATtgATGTGATTAACTtAGAAcTcATATTTtGTGAtCTGgAACaGgTagagaagagattggataagcttaaaaagaagcaaactaaggatccacaagtaaaagtnaGgAAGGAGCAGAAAGgTCGGGCTTaGAAAAAaTTCTGGATGCACTTATGGATGGAAAGCCTGCAAGATCTGTTGATTTGCCTGACCATGAGAAAGAAGCTATACAACATCTTtATCTGCTCACTATGAAGCCAGTCATTTATGTTGCTAATGTAACaGAgTCTGATCTTGCcGACCcTGATAAAAaTCCCCATGTCcAAGAGgTGGCCAAACTAGCATcaGAGcTGAAaTctggcatggttacaatatcagctcaggttnnnnnnnnnnnnnnnnnnnnnnnnnnnnnnnnnnnnnnnnnnnnctaaattctcttgatgttgccgaaagtgggctaggcaacttggtaaaagcaacgtataaccttttgggactaagaacttatttcactaccggagagcaggnnnnnnnnnnnnnnnnnATTGTTACAGGCATGACTGCACCTcAAGCAGCCGgAGTTATTCATAGCGACTTCCAGAAAGGCTTCATtAGAGCTGAAACTgTnnnnnnnGATGATTTtGTTGCGGCGGGTACTCTTGGAGCAGCAaGGgAgAAGGGAgTGnTGAGGTTGGAAGGGAAGGAGTATATTGTGCAGGAAGGAGATGTCATGCTCTTCCGATTCAATGT
>5DL_LC_COG5040  Bradi1g06780.1 215..365,526..638 totalreads=9
agggcgtggaggcgtcgaccgagggcgtcctgggaggctAtGGGTGCgtcAaCGaCGCCGACGTCAAGGGCAgCGCcGCCTTCcTcGCCCCctccTcGCGGAGCGaTTCGGcGCCGCGAAGcGCCATCTCGTCGCGCttggtgagctgagctcnnnnnnnnnnnnnnnnnnnnnnnnnnnnnnnnnnnnnnnnnnnnnnnnnnnnnnnnnnnnnnnnnnnnnnnnnnnnnnnnnnnnnnnnnnnnnnnnnnnnnnnnnnnnnnnnnnnnnnnnnnnnnnnnnnnnnnnnnnnnnnnnnnnnnnnnnnnnnnnngctttCAGGACTTCACTCCCGAGGAAGGAAGATATGATGTGATATGGATCCAGTGGTGCATAGGGCAACTTACTGATGATGATTTTATTTCATTTTTTAACCGTGCAAAGGT
>5DL_HC_COG0110  Bradi1g06860.1 1..279,332..1347 totalreads=30
ATGGgTAAGGAGAAGACTCACATCAACATCGTGGTCATTGGCCATGTCGACTCTGGCAAGTCGAcAACCACTGGCCATCTGATCTACAAGCTTGGAGGTATTGACAAGCGTGTGATCGAGAGGTTtGAGAAGGAAGCCGCTGAGATGAACAAGaGGTCTTtCAAGTACGCCTGGGTGCTTGACAAGCTGAAGGCCGAGCGTGAGAGgGgTATCACCATtGAtaTTGCCcTGTGgAAGTTCGAGaCCaCcAAGTaCTACTGCACcGTCATTGaTGcccctnnnnnnnnnnnnnnnnnnnnnnnnnnnnnnnnnnnnnnnnnnnnnnnnnnnngtgctgtgctcATCATTGACTCcaCcACTGgtGGTTTTGAGGCTGGTATcTCCAAGGaTGGCcAGACCCGTGaGCAcGCCctCCTTGCTTTCActcTTGGAGTGAaGCAGATGATCTGcTgcTgACaGATGGAcGCCACCAcTCcAAGTACTCAAaGGCCcGTTATGAGGAAaTTGTCAAGGAAGTCTCTTCGTACCTGAAGAAGGtcGGCTACAACCcTGACAAGGTTCCcTtCGTtCCcAtCTCTGGGTTTgAGGGTGACAACATGATTGAGAGGTCCACCAACCTTGACTGGTACAAGGGCCcTACCcTtCTTGAGGCTCTTGACCAGATCAAtGAGCCCAAGAGGCCCTcAGACAAGCCCcTGCGTCTTCCCCTTCAGGATGTTTACAAGATTGGTGGCATTGGAACTGTGCCTGTTGGCCGTGTTGAGACTGGTGTCATCAAGCCTGGTATGGTTGTtACCTTTGGTCCCACTGGTCTGACAACTGAGGtcAAGTCtGTtGaGATGCACCAcGAGTCTCTgcTGGAGGCGCTTCCTGGTGACAACGTcGGCTTCAAtGTCAAGAACGTTGCTGTtAAGGATCTGAAGCGTGGGTTTGTTGCATCCAACTCCAAGGATGACCCTGCCAAGGAGGCGGCCAACTTCACCTCCCAGGTCATCATCATGAACCACCCTGGTCAGATCGGtAAcGGCTAtGCCCCAGTGCTGGACTGCCACACCTCCCACATTGCTGTCAAGTTTGCTGAGCTGGTGACCAAGATCGACAGGCGATCTGGTAAGGAGCTGGAGGCGCTGCCCAAGTTCCTgAAGAAcGGTGACGctGGTATCGTgAAGATGATTCCCACCAAGCCCATGGTTGTGGAGACCTTCGCCACCTACCCTCCTCTTGGCCGCTtcGCTGTGCGTGAcATGAGACAAACGGTTgCTGTTGGTGTCATCAAGGGCGTGGAGAAGAAGGaCCCCACcGGtGCCAAGGTtACCAAGGCTGCCATCAAGAaGAAaTgA
>5DL_LC_COG5041  Bradi1g06900.1 333..899,1035..1214 totalreads=30
gtttaTGtcATGCCATAGATGCAgggaCGACAAGCAGCTTCGCTTCCTAATGtcattaaTGaGCCTCCTAGGCAGATaTCAGAAGGTTTtCCTGAAACTGGAGGCgTCaCTGGagTCAAACTGCGCTTTGTCgATGTTGACAGACCAAtaGATACACTTTTCACCGGTTGCTCAGTACAaTGGCAGAATGGAGGAAACGCTAAGGTAGCGATATTtGAAAATGATAGGCAAATCATGCAGGGgaCCTTTCTAAATTGCAAATTGAGATTTTAGCAGTCCATGCTGATTTCTTTACTGAGCAAGGaCaGgaGGACTTCACCAcAGAGGAATTCAACAAGCAGATATATATGCAcAAAGGGAAAGAGTTAGTGTTgaCAACTGTTAATCTAaTAAAtGGCGAGTCCTCtCTTGGTTcaTTctccTTTCCAGAGAGCTCCcaCGGGAAAAaGTTAAGaTTAaCAGctcGAGTGAAAaGGcAGGATCTTaCtGTCAGAgTtCAGgAAGCAATAaCTGATCCTTTtGTCGTcAAAGACCGCCGAAGTGAATgtgagtatattcatttatccnnnnnnnnnnnnnnnnnnnnnnnnnnnnnnnnnnnnnnnnnnnnnnnnnnnnnnnnnnnnnnnnnnnnnnnnnnnnnnnnnnnnnnnnnnnnnnnnnnnnnnnnnnnnnnnnnnnnnnnnnnnnnnnnnnnnnnnCAATTAGCTTactGGCATGAAgAagggggTTGGAATACCATGATTAaCATGCcaCcAcGTgTGTTCCTGGGgaTGAGATcTATTCCTATtGGgTTCCAGAGGATAaTtGTgAAATCTtATTCAATGATTTcTAtgaTCTtGtGGTAAGATGACTGATAACTATGTTCCTTACAG
>5DL_HC_COG0111  Bradi1g06907.1 825..892,997..1072,1144..1656,1810..1946,2255..3198,3315..3582 totalreads=42
aaggaaaagagagggagagggaggccgagaaaggCTGTCACAGAgggCAATGcccTGCAGGCATGTGnnnnnnnnnnnnnnnnnnnnnnnnnnnnnnnnnnnnnnnnnnnnnnnnnnnnnnnnnnnnnnnnnnnnnnnnnnnnnnnnnnnnnnnnnnnnnnnnnnnnnnnnAGATTATCTCAcgccaagctttggcggaaaggcgtaagagaggtgatggaggtagatttctggcaagcgacggacnnnnnnnnnnnnnnnnnnnnnnnnnnnnnnnnnnnnnnnnnnnnnnnnnnnnnnnnnnnnnnnnnnnnnnnagcctgagAGTaaaGAAGATGaaatagttgaagcggaacaggatccagaaaCTGAAGTAGTaGCTGGGCCTGgaGgAgAGCCAAAAgTTGGtATGGTTTtcctGAATGAAGACAAGGCTtAcGAgTTTtAtGTCAGCTATGCTGGAACTGCAGGATTCAATGTCCGAAAaGgATGCTCTGAGAAAaCAGCAAaTAATGTTACGAaaTCTCGGGCTTATGTATGTTCTAAaGAGGGATTCCGCCCTAAAaGTTTtACTGCCGAGCCAAaGAACAACGAGCAGAAaCAAGAACTGGCTgtgAAGCACACATGACTGTTAAAaTCACTACTAGCGGCAAATATGTAGTGACAGAGTGTGTGGCTGATCATAATCATGATCTTGAAGCTCCTGTGGTGGACATTCAGATTCTGAGATCACAGAAGTTATTAGCAAAGTTACAGCAGCCTCCAGATCCACCAAAaGTTGTTTtGATACCAAATGACTATAAAAaTTATGTTAGGACAAGGCACACAnnnnnnnnnnnnnnnnnnnnnnnnnnnnnnnnnnnnnnnnnnnnnnnnnnnnnnnnnnnnnnnnnnnnnnnnnnnnnnnnnnnnnnnnnnnnnnnnnnnnnnnnnnnnnnnnnnnnnnnnnnnnnnnnnnnnnnnnnnnnnnnnnnnnnnnnnaactacttcggtgatgtagtatgtgttgacacaaggtatagcataagtgattattgtaggcctctgttgttgttcattggagttaaccatcataagcagccaaccatatttggtacagcatttAtttatgatgaatcnnnnnnnnnnnnnnnnnnnnnnnnnnnnnnnnnnnnnnnnnnnnnnnnnnnnnnnnnnnnnnnnnnnnnnnnnnnnnnnnnnnnnnnnnnnnnnnnnnnnnnnnnnnnnnnnnnnnnnnnnnnnnnnnnnnnnnnnnnnnnnnnnnnnnnnnnnnnnnnnnnnnnnnnnnnnnnnnnnnnnnnnnnnnnnnnnnnnnnnnnnnnnnnnnnnnnnnnnnnnnnnnnnnnnnnnnnnnnnnnnnnnnnnnnnnnnnnnnnnnnnnnnnnnnnnnnnnnnnnnnnnnnnnnnnnnnnnnnnnnnnnnnnnnagtggctaagtaaattgtatgaggatagagaaagatgggctttGCCTTaTGGGCgTGATAtATTCTGtGCAGATATTGcAGCcACaCTCCgAAgTGATAACAtgGAtGCCATCCTGaCAGgTgTTCTcAAAaCaGAAaTAGATCTtCcATACTtcTTTAACAGaTAtgATAAaTTTTTaGAGGAgAAACGTCTAGCTGAACAagAAGCTGACTACCTTGGAGTTCAAATGACACAgAGGGTACCACCTCTGCGGTtACTTTGGCAAGCTGCTAATACATATACTCCTGCACtGTTTGAGCTGTTCAGGTTAGAATTTGAACTGGTCTTGGCCTGCATGGTTtATTGCTGTGGTGAAATTGGACCAATATCCGAGTATGAGGTAACTGTCAAAAACAGACCTCAAGTTCATTTtGTTAGATTTGACTCATCAGAATATATGGTCCTTTGTAgCtGcAAGAAGTTTGAATTTGTAGGCCTTCCATGCTGCCATGCACTGAAaGTTCTTGAGATAAaAAaTATTAAAGAACTTCCACCACAATATATTTTGAAAaGATGGCGAAAGGATGCTCAGAGTGAATCTCCAAAggagaacttcGGTTTtGCTGCTgtGgATgAaGATCCCAAGTTCaCgATGTCTAAACGGCACAATTCGCTGtATCGAACTTtAtaTAAAGTGGCAGCAAAGGCTGCAGAAAaCATTGAAGGTCAGAGATTTATGGAGagCCAATATGATCAGCTCcTGGAGCAAGTTGaCTtCttctgCAAGcAAaGTTGCATGACAAgCCTTCCTTAAGCACTATCAtGAgAaGTCAACAGCcAAATTTGCctcAGAAtGATACCAGCAACAGTGAACCTcGCAGAGCAAgTaGtAAaAaaatAAAaatGTGgAGAAtcgTCGCCagCAGCAAAGtCcTCTTGAATCAagTAAaAagAAAAaaGgTAGACAAGGTaTnnnnnnnnnnnnnnnnnnnnnnnnnnnnnnnnnnnnnnnnnnnnnnnnnnnnnnnnnnnnnnnnnnnnnnnnnnnnnnnnnnnnnnnnnnnnnnnnnnnnnnnnnnnnnnnnnnnnCCAAAAcAtgCACCATATGTTACACAGCAGTTTGGTCTTAATTCTCTTCAAGGATTTTCTGGAATGTCGCCATTTGggCAGGAACAAtcACATGTTCATCTTCAGCAACCTCATCTACAACAACCACCCTTTCATaGcGGTCCTCAAAtGCACcAGgcTCCCCCTCCagATATCcaGTCaTtgCAaTTTCTTAgcagCaaTctCagCTGGCCACCAgacaCggAtcAaGGCCAgtAcAcAaTCCcAgTATGgcATTTCCtGTGA
>5DL_LC_COG5042  Bradi1g06917.1 260..337,434..541,550..598 totalreads=5
AGATgTaTaCTCTTcgaTAAGCTGTCTGGATCTTCGTACTCTTGcTGTGCTGACAAaCTCcACCCTGTCCAGCTCAAGgTGnnnnnnnnnnnnnnnnnnnnnnnnnnnnnnnnnnnnnnnnnnnnnnnnnnnnnnnnnnnnnnnnnnnnnnnnnnnnnnnnnnnnnnnnnnnnnnnnTACTtGTtACcTtcAGCcagAAgCgAATCAAGGATAAGCTAAATcTtGCCACTCCAGAAGGAAaCTTTTTTGcGTtATtCCccAATgAAcTgTcaCCAATCgTTATtGCAAnnnnnnnnctcacgaacgagatatgtttatatctcagcagactcaatgataaagg
>5DL_HC_COG0112  Bradi1g06930.1 18..62,200..542 totalreads=7
GTCGtcGGGCCcGAGCCCCGCGGCGgTAaCGGtGCTGGTGGCGCtnnnnnnnnnnnnnnnnnnnnnnnnnnnnnnnnnnnnnnnnnnnnnnnnnnnnnnnnnnnnnnnnnnnnnnnnnnnnnnnnnnnnnnnnnnnnnnnnnnnnnnnnnnnnnnnnnnnnnnnnnnnnnnnnnnnnnnnnnAGACTGTGCCAAGCAATTCaaaGAGGTCAAGAGTCAtgcttccGGtgaagaaAcagAGAAGAGTatcacAGagatgaCTGATggacGAgCTAAaGCAGAgAGAGGAGGAaGCAACagAaGCTCAGCAACAAGCcGATGTAAagTTGCTCGAGGctAAAAAaCTAGCTTcggCAGTATCAAAaGGaGgCTGACAAATGCAGTtCAGGtATGGATACATGTGAAGAAGCTAGGgagaaGtcAGCAGAGTCGcTGCTCagccAaaGGAAttaaCtGCTTtGtGGGAGGAAAGGgCTcGGGAACtcagATGGAAACCCGtgaatgtcaaaccacacctgaatcagta
>5DL_LC_COG5043  Bradi1g06945.1 1..183,189..346,609..822,904..1822 totalreads=27
ATGGAccggtGCAGGATCTGGTGGCCGCGCCAGCaagATCAGTCTGAATTGGAGTccgtctctaccagatatctccTGTtCGGATGGCTcTTCCCCCatGCGGGaTCaGTCGaCATtGTtGTCGCGGCgTTCGTCTCCGaGGGaGAGaTCTTGCGGTCTTtCCCcAaCcTCGACaCCTTCCAGnnnnncatcttttcctcaaataaacggatgccaacagtgctacaagaatctgcagcatttaccatccttggggattgtgtttgtacatcttccaagngattttgaaggctgctgtgttaagcaaaaagatcagcctttgcgggctcaagttgttcagacacagcnnnnnnnnnnnnnnnnnnnnnnnnnnnnnnnnnnnnnnnnnnnnnnnnnnnnnnnnnnnnnnnnnnnnnnnnnnnnnnnnnnnnnnnnnnnnnnnnnnnnnnnnnnnnnnnnnnnnnnnnnnnnnnnnnnnnnnnnnnnnnnnnnnnnnnnnnnnnnnnnnnnnnnnnnnnnnnnnnnnnnnnnnnnnnnnnnnnnnnnnnnnnnnnnnnnnnnnnnnnnnnnnnnnnnnnnnnnnnnnnnnnnnnnnnnnnnnnnnnnnnnTCAAtttATGTAGGTCATACtttATGATATTCCTGTTGCTGGTAgaaaCCAtttCTcccTgggTGAggaTGCACCTTATAGGATGAAGTCTcccttcaaaaaGCCaaaTTGGATaaaTAATCtgcaaaagaaaagaccatttCTtgatttGGATCCGATTGTGTTGGCGCTTAATTGTTCAAATTCAGCTAGATTGTCAGTTGCTTGGAAAaCTACTnnnnnnnnnnnnnnnnnnnnnnnnnnnnnnnnnnnnnnnnnnnnnnnnnnnnnnnnnnnnnnnnnnnnnnnnnnnnnnnnnttttagcttcagtatcgactattatctacatcttcattcaactgttccgaaaaTGTTTGAGCCATGTCTCTGAGCACTTTATATTACAAAAGGTTTtCAGACACTCATGGAAAAAcATGCATCTCCGTTGTTCCCAAATTCTttATTGGCCGATTTTCCTCCAAGATACTtCCCTAaGCTCCTCTGTTAATGTCgAaTATGCACACAGAGCTGCAATCCAGAAGCATGCTTTATGGTCAAaTATTATCATGGATCTTCTGATGGGTTTCATCCTTGGAGCAGCACTATTGTTGAACATGGAGACTATTTGCTCTTGGATTTTTGCTCTtCTTCAcTACaTGACaGATGCTGTCTtGAGATCTGGTtGTGTGTGGCTGATGGGtGTTCCAGCAGGCTTTAAGCTGAATACTGAGTTAGCAGAGCTTCTAGGCATGATTtCTCTGAACGCAATCCAAATATATTCTACCCTTtGGTTCATGGTGGgAGGCTTCCTTAGGCATATAATTCAAGGCCTTGCATTTTCTGGAATTCTTTTAGGCTTCACGGTTCCTGTTTCAATCTTCATTGACATTATCCAGCTTGCGACGTTGCATGTTACCATGCTTCAGTGGTTAAtCTCCTTAATaTATTCAAGGCAGATTCAGACagtgACaTcATTGTGgCGTcTTTtCAGaGGgCGCAAGTGGAATCCTCTTAGGCAGaGATtAGATAGCTATGACTACACGGTTGAACAACATGTGgTTGGTTCACTGTTGTTTACACCAGTCTTGCTTCTTCTACCcACAGCTTCTATATTCTACATATTTTTCTCTATCTTGAGCAGCACAATCATCTGTCTGTGTATAGTGTTGGAAACTGCAATTTGTATAATCCACTcTACTCCTtAcGCtGCggTAATTCTATgggtgacaaggaggc
>5DL_HC_COG0113  Bradi1g06980.1 61..138,180..336 totalreads=5
atgattcaggcatggcaggcctttcgaatccgggctgcgatgccacgtgtgcgtaaattctatcctggaggatttgagnnnnnnnnnnnnnnnnnnnnnnnnnnnnnnnnnnnnnnnnnAGAGAACGTGCTGCACTGGACAAGaTAAaGGAGGCCCAcAAGAGGgTGATGGTAGCCAACCACCCTGATGGTGGCGGCAGCCATTACATTGCTtCCAAGATAAACGAGGCCAAGGACATGCTCATGGGgAAGGGGAAATCCGGCTCCATTTTTtAG
>5DL_LC_COG5044  Bradi1g07020.1 72..462,484..605,720..847,1276..1711 totalreads=32
gtcctacacggtggtggatcacacctacgatgcggtcgtggttggcgctggaggcgcggggctcagggccgcgattgggCTcTCGgAgCATGGgTTCAACACcGCCTGCATCaCCAAGCTcTTCCccACGcGGTcaCATACCGTGgCAGtGCAGGGAGGTATAAAtGCTGCTCTTGGAAACATGAGTGAAGATGACTGGAgtGGCATATGTATGATACAGTgAAaGgAAGTGATTGGCTCGGTGACCAAGATGCATtcagTATATGTGtAGAGAAGCACcAAAGGCTGTTATAgaGCTTGAGAACTATGGATTACCATTTTcAGAACTgAAGAGGAAAAaTtATCAACGCGCTTTTGgAGGCCAAAGCTTAGATTTTGGagAaGGTnnnnnnnnnnnnnnnnnnnnntgctcTGCTGACaGAATAGGGCATGTTAtGCTACACACACTTtATGGTCAAGCGGTCAAGCACAATACTCAGTTGTTtGTTGAATATTTtGGgCTGGACCTTATCATGGACAAaGAAGGTACnnnnnnnnnnnnnnnnnnnnnnnnnnnnnnnnnnnnnnnnnnnnnnnnnnnnnnnnnnnnnnnnnnnnnnnnnnnnnnnnnnnnnnnnnnnnnnnnnnnnnnnnnnnnnnnnnnagctcacacatgtactggtgatggcaatgctatggttgcacgtgctggttacccttgCAGGATCTTGAGtttgTGCAGtTCCAtcctacaggcatttacggtgctggatgccttataactgaaggttnnnnnnnnnnnnnnnnnnnnnnnnnnnnnnnnnnnnnnnnnnnnnnnnnnnnnnnnnnnnnnnnnnnnnnnnnnnnnnnnnnnnnnnnnnnnnnnnnnnnnnnnnnnnnnnnnnnnnnnnnnnnnnnnnnnnnnnnnnnnnnnnnnnnnnnnnnnnnnnnnnnnnnnnnnnnnnnnnnnnnnnnnnnnnnnnnnnnnnnnnnnnnnnnnnnnnnnnnnnnnnnnnnnnnnnnnnnnnnnnnnnnnnnnnnnnnnnnnnnnnnnnnnnnnnnnnnnnnnnnnnnnnnnnnnnnnnnnnnnnnnnnnnnnnnnnnnnnnnnnnnnnnnnnnnnnnnnnnnnnnnnnnnnnnnnnnnnnnnnnnnnnnnnnnnnnnnnnnnnnnnnnnnnnnnnnnnnnnnnnnnnnnnnnnnnnnnnnnnnnnnnnnnnnGGTgCAAaTTCaCTtCTTGAcATtGTTGTaTTTGGgaGGgCTTGTGCAaaTAGGgTTGCTGAGATTtCCAAGccaGGAgAGAcACAGAAACcTCTTgAAAAaGaCGcaGGGgAgAAGACCATtGCTtGGTtGgAcAAGCTGAGAAaTgCtAATGgATCaCTGCCAaCTTCGAAGATCCgCCTCAACaTGCAACgtattatgcaaaataatgctgcagttttccgctacacaggaaactctaaacagaaGGTTGCgAGCTgATTAGTGAAGCACaGAAAAGTTTCCACGATGTCAAGCTCAGTGACAGAAGTCTCATATGGtAAgtCGGATTtGAtAGAGACCATAGAATtAGAAAACcTGCTAAtAAATGCATGCATAACCATGcATTCAGCtGAGgCTCgccaagagagcagaggagctcatgctcgtgaagatttca
>5DL_HC_COG0114  Bradi1g07080.1 335..461 totalreads=2
tgctgaattgacagtaaacaaacagctgAACGAcAAGGAGAGAGTCGCGGCGgCCTTGGAGAACCCcAACCTCcGgCAGTTGGTggaCGATTGCCTcTGCTCaGAtCATCCATCCTcATATtA
>5DL_HC_COG0115  Bradi1g07100.1 697..737,1164..1350,1352..1446,1511..1816 totalreads=8
gagtcgagagaggaggaggaggaggaggttttaaatagggannnnnnnnnnnnnnnnnnnnnnnnnnnnnnnnnnnnnnnnnnnnnnnnnnnnnnnnnnnnnnnnnnnnnnnnnnnnnnnnnnnnnnnnnnnnnnnnnnnnnnnnnnnnnnnnnnnnnnnnnnnnnnnnnnnnnnnnnnnnnnnnnnnnnnnnnnnnnnnnnnnnnnnnnnnnnnnnnnnnnnnnnnnnnnnnnnnnnnnnnnnnnnnnnnnnnnnnnnnnnnnnnnnnnnnnnnnnnnnnnnnnnnnnnnnnnnnnnnnnnnnnnnnnnnnnnnnnnnnnnnnnnnnnnnnnnnnnnnnnnnnnnnnnnnnnnnnnnnnnnnnnnnnnnnnnnnnnnnnnnnnnnnnnnnnnnnnnnnnnnnnnnnnnnnnnnnnnnnnnnnnnnnnnnnnnnnnnnnnnnnnnnnnnnnnnnnnnnnnnnnnnnnGGaGTAAAGCCAGagCGaCTAGCagAGGGTctATCcCcTAGaCATTGTGCATTAtCTCTtGTTGGcGAACCAATTAtGTACCCaGAGATAAaTAcTCtGGTTGATGaCCTACATcgcagacatatatctacgtttctggttacaaatgctcaatttcctgaaaagattaaggctctgaaacctatcancagctgtatgtcagtgtggatgcagctacaaaagaaagcctgaaggctgttgacaggccactcttttCGGACTTCTgggAGCGttttCTGGTATnnnnnnnnnnnnnnnnnnnnnnnnnnnnnnnnnnnnnnnnnnnnnnnnnnnnnnnnnnnnnnnngaatgtggaagAGATAGATGCATATGcaaacttactaaaacttgggcaacccgatttcattgaaatcaagggtgtaacatactgtggctcgtcagcaacttcaaagttgacaatggaaaatgtcccctggcacgctgatgtaaaagaattcttgAGGTGTTGGCATCAAAAAGTGATGGCATATATGAATTAGCCTGCGAGCATGTGCATTCATGCTGTGTCCTGCTCGCAAAGGTGGACAAGTTCAAGATCAATGGAAAaTGGCATACcTGGATAGATTAcGACCGATTCAaTGAACTGgTGA
>5DL_HC_COG0116  Bradi1g07132.1 349..743 totalreads=13
GCTGGGCCGAAGGAGTTGCTGCGGgAGCAGAAGAGGAAGTCGGCGCGCTTCCTGCTCGCGCCCATCGCCGCCTCCcGCGAGACCcTCGTCAAAGCCCAGGACCTTCTCGCTTCGGaGAATGcGTcTGCCGcGGACGCcGAGGAGgTGAGGGggcGCcTGAGcGCGgCGGGgAGGgACTGCGTGCCGCGGGAGAGgAaCTCGgTAgTcgCcTTTCAGTCaCgAaccggcgtcgaGGTCTGCACATTCAGCTTGATTCTGAAGAATGCCGCGTCGCTGCTCGACGATAAGGATCCTgTCAAGGTTGAAGCTGATgCCAGCCTTGCAGAGCTAATACAGtCATTCTCTGACCTGGGAACTGTGGTGGAGAACAGTAACTTTGAGCTCAGTGaTGATAG
>5DL_HC_COG0117  Bradi1g07140.1 92..145,150..411,717..890,898..938,1047..1212,1270..1418,1537..1725 totalreads=27
cgtccactcgctcagctccccgccgccgccgcaggcgccggcaacgcctcctctccggnnnnTAcAGGCTGCAGTGCTcTAAGGATGGATAgCGGcGCtGTGGAACCAGCTtCAACGGGAgCAaTcTGGTCAACACCGTCAGTGGAGCCGAGAAGCATTTCCATcGGGAAGCAGATATTCtGCAAcAGgTCtCTcAACATGAGGAACAtCACCGCAGTaGGATTtGATATGGACTAcACTCTTGCgCAGTAcAAGCCCGAGACaTTtGAGgCCCTTGCTTACCATGGCACcaTTGAGAAgCTcGTgAAGGatCTCAACtaCCCTnnnnnnnnnnnnnnnnnnnnnnnnnnnnnnnnnnnnnnnnnnnnnnnnnnnnnnnnnnnnnnnnnnnnnnnnnnnnnnnnnnnnnnnnnnnnnnnnnnnnnnnnnnnnnnnnnnnnnnnnnnnnnnnnnnnnnnnnnnnnnnnnnnnnnnnnnnnnnnnnnnnnnnnnnnnnnnnnnnnnnnnnnnnnnnnnnnnnnnnnnnnnnnnnnnnnnnnnnnnnnnnnnnnnnnnnnnnnnnnnnnnnnnnnnnnnnnnnnnnnnnnnnnnnnnnnnnnnnnnnnnnnnnnnnnnnnnnnnnnnnnnnnTATGCGCTTATGTATAGAGATGTGAGGTCTGCGGTTGATCTGTGTCATCGTGATGGAACTTTAAAACGAATGGTTGCAAAGGAACcTaGcAGGTATATCAATGAaGACTTGGCAATTGTgCCgATGCTTcAAATGCTTAGAAAaTCTGGACGCTCcACgTTCTTGgTgACAAAnnnnnnntGGGACTACACTGATGTTGTCATGAACTaCCTATgtgggccnnnnnnnnnnnnnnnnnnnnnnnnnnnnnnnnnnnnnnnnnnnnnnnnnnnnnnnnnnnnnnnnnnnnnnnnnnnnnnnnnnnnnnnnnnnnnnnnnnnnnnnnnnnnaggattgtttgagttgagcctgattctggggaaacttctaaatgctgatcttcaGATTGGAAGCCCAAGTtCAAGTCAaCATCAGCcAAAaCCAaTTcaCAAaGTTTaccAgggAGGCAATGTTGGTCATCTTCACAGACTACtttCtGTTGCTTCTAGTTCGCAGnnnnnnnnnnnnnnnnnnnnnnnnnnnnnnnnnnnnnnnnnnnnnnnnnnnnnnnnnGGTTGGCGGACTATGCTGGTAATAcctgagctggagcaagaggtgaagcttcaatcagaatcaaagtcAacTCaGGAGCTTAGAcACcTTaGAaTGGAgCGTGATTCAgTTGAAGACACgATCCATcGCcTTGAaTGGTCTCTTCannnnnnnnnnnnnnnnnnnnnnnnnnnnnnnnnnnnnnnnnnnnnnnnnnnnnnnnnnnnnnnnnnnnnnnnnnnnnnnnnnnnnnnnnnnnnnnnnnnnnnnnnnnnnnnnnnnnnnAGTTTCACAAGGTTTGGGgACAGCTTATGAAGACCGGgTACCAAAaTTCTCGGTTTGCtCAcAGGTcGAGAGATTtGCGTGCTtgTACTaCAGCCAAGTtaCAgaCTTtGGgTtgTATTCtCCCAAcAAGTaTTACCGCCcGAGCGAAGaTTAcATGCCCCATGAGTTcGATGTGCTtGGCCTGTAG
>5DL_LC_COG5045  Bradi1g07190.1 473..640,653..764,1360..1475,1582..1627 totalreads=10
aggttatctatgatttgCTTGaGAAAtCgtCGGgTCACCTGGAGCTTCGtGAGGATCCcGaGCATGGcATgcAATAGatcgctggtttaagaagaattaaGGtccAttcagcagataagatccttgaactcttgaacataggcaacagcagacgcaagacagagagcacggnnnnnnnnnnnncttttCAAGTTCACGCgTtGTACTGGagATTACTGTAAGACaCAAGCAGAgaGGAtgaTgTGGTAGTCAAGTTCTTCGTGGAAaCcTTGCCTTGGTTGATCTTacGGGCAGnnnnnnnnnnnnnnnnnnnnnnnnnnnnnnnnnnnnnnnnnnnnnnnnnnnnnnnnnnnnnnnnnnnnnnnnnnnnnnnnnnnnnnnnnnnnnnnnnnnnnnnnnnnnnnnnnnnnnnnnnnnnnnnnnnnnnnnnnnnnnnnnnnnnnnnnnnnnnnnnnnnnnnnnnnnnnnnnnnnnnnnnnnnnnnnnnnnnnnnnnnnnnnnnnnnnnnnnnnnnnnnnnnnnnnnnnnnnnnnnnnnnnnnnnnnnnnnnnnnnnnnnnnnnnnnnnnnnnnnnnnnnnnnnnnnnnnnnnnnnnnnnnnnnnnnnnnnnnnnnnnnnnnnnnnnnnnnnnnnnnnnnnnnnnnnnnnnnnnnnnnnnnnnnnnnnnnnnnnnnnnnnnnnnnnnnnnnnnnnnnnnnnnnnnnnnnnnnnnnnnnnnnnnnnnnnnnnnnnnnnnnnnnnnnnnnnnnnnnnnnnnnnnnnnnnnnnnnnnnnnnnnnnnnnnnnnnnnnnnnnnnnnnnnnnnnnnnnnnnnnnnnnnnnnnnnnnnnnnnnnnnnnnnnnnnnnnnnnnnnnnnnnnnnnnnnnnnnnnnnnnnnnnnnnnnnnnncaggtgaacgagaaggattatacagttttgcaagcattaacatcaaggagacaagttattcttgacaacatccgtgacaatgatgaagctggtgctggctacagaaaggtcatcttgannnnnnnnnnnnnnnnnnnnnnnnnnnnnnnnnnnnnnnnnnnnnnnnnnnnnnnnnnnnnnnnnnnnnnnnnnnnnnnnnnnnnnnnnnnnnnnnnnnnnnnnnnggaatgaataatgctgagcttcaaattgagatggctatggcgggac
>5DL_HC_COG0118  Bradi1g07260.1 1..99,638..927 totalreads=3
atggggagagctccgtgctgacgaacaaggcgagcgttgaagaagggcccatggtcgccggaggaggacgccacgctcaagtcctacatcgagcaagaacggcnnnnnnnnnnnnnnnnnnnnnnnnnnnnnnnnnnnnnnnnnnnnnnnnnnnnnnnnnnnnnnnnnnnnnnnnnnnnnnnnnnnnnnnnnnnnnnnnnnnnnnnnnnnnnnnnnnnnnnnnnnnnnnnnnnnnnnnnnnnnnnnnnnnnnnnnnnnnnnnnnnnnnnnnnnnnnnnnnnnnnnnnnnnnnnnnnnnnnnnnnnnnnnnnnnnnnnnnnnnnnnnnnnnnnnnnnnnnnnnnnnnnnnnnnnnnnnnnnnnnnnnnnnnnnnnnnnnnnnnnnnnnnnnnnnnnnnnnnnnnnnnnnnnnnnnnnnnnnnnnnnnnnnnnnnnnnnnnnnnnnnnnnnnnnnnnnnnnnnnnnnnnnnnnnnnnnnnnnnnnnnnnnnnnnnnnnnnnnnnnnnnnnnnnnnnnnnnnnnnnnnnnnnnnnnnnnnnnnnnnnnnnnnnnnnnnnnnnnnnnnnnnnnnnnnnnnnnnnnnnnnnnnnnnnnnnnnnnnnnnnnnnnnnnnnnnnnnnnnnnnnnnnnnnnnnnnnnnnntgtacggggaagCtCCAAaCTTCGTGgCGCCATCgATgCACACaGCCCCgCtAaaCGAAGgTGGCATCCAcTGTTCCGgCgTgCTgCCtGCaCTGGAGCTGgacGAGAGTTtCCAaTTCAACCaGgTCAAGCTGGACGGgCTGgAaTGcTTCTTCGgcaTGGGCGACCaGAgCaTGAGGTGGAATGAaGTGAGCCCCTTGGTcTGCCCTAACactACtGTcGCgTCCagctcccaagggatgcaGCAgtactgcctcgcagaggagcccgtcgaccttgggatgcagtag
>5DL_HC_COG0119  Bradi1g07340.1 44..298,756..1360 totalreads=8
ccaccgcctcctcccgccgtctCCGcccccccgcccGCTgCGcccgcctccgtgtctcctgcgacgtgccgcggcaggggggtnacgacggcggcgggcccaagcgcggggtcatccccgcggagccggaaagggcaagaagcaggtcgtgttcttcgacgccgcgccgccggtggccccagccaggggagacgggcgaggatggggaaggggagcgccggaggtgaagcaggacggcgcggcgctgcgggcnnnnnnnnnnnnnnnnnnnnnnnnnnnnnnnnnnnnnnnnnnnnnnnnnnnnnnnnnnnnnnnnnnnnnnnnnnnnnnnnnnnnnnnnnnnnnnnnnnnnnnnnnnnnnnnnnnnnnnnnnnnnnnnnnnnnnnnnnnnnnnnnnnnnnnnnnnnnnnnnnnnnnnnnnnnnnnnnnnnnnnnnnnnnnnnnnnnnnnnnnnnnnnnnnnnnnnnnnnnnnnnnnnnnnnnnnnnnnnnnnnnnnnnnnnnnnnnnnnnnnnnnnnnnnnnnnnnnnnnnnnnnnnnnnnnnnnnnnnnnnnnnnnnnnnnnnnnnnnnnnnnnnnnnnnnnnnnnnnnnnnnnnnnnnnnnnnnnnnnnnnnnnnnnnnnnnnnnnnnnnnnnnnnnnnnnnnnnnnnnnnnnnnnnnnnnnnnnnnnnnnnnnnnnnnnnnnnnnnnnnnnnnnnnnnnnnnnnnttcaagggtctggctggtcggtatgcgcctatcggtgtgcacgtggcgatgatttttgtcatggcaggtgccactctttctgcgaccggaagctttaaaggctcggttgatgtcccccaagggctgaatttcgtcattggagatatcatgaaacccaaaggcttctccgtcgcACCGGATGttttcaaTAcggaaGTCCatGtcaatcggttctacatggagtactatgatagtggagaGGTTtCaCAATTTTaTAGCGAtCTTtCACTTTTcGACCTTGAtGGCAAagAAGTAATaGAGGAGgACGATCAAaGTtAaTGAtCCCCTGAGGTATGGTGGGATCACgaTATACCAAaCGgaCTGGGGgTTTtCAGCATtaCAGgTgAAGAAAAatGgtGAAGGaCcTTTtAAcTTGGCCATGGCACCcTtGCAACTGAaTGGCAaTAAAAagCTATACGGAaCATtCTTGCCACTTGAAGACTCTGATTCTTcaggtgtcaagggatacaatgcttagctcgagatcttcagtctattgtgttgtatgatcaagatggcaagtttgtaggagttcgccggccaagctctaaactccca
>5DL_HC_COG0120  Bradi1g07380.1 361..534,860..1147 totalreads=3
cttcaaaatctggaacttcgtgaaccccctgacaaaatctgccagtcagaaagttGTGTACAGgTCCAGtCtGCCCCATCTTGAAGATAACATTTCATCCCATATGACGAATTCgCGATTTAATtCATTCACGGGaTATCAGAgCCTTACTGAAAGAGAAGAgAGTTTCAAGnnnnnnnnnnnnnnnnnnnnnnnnnnnnnnnnnnnnnnnnnnnnnnnnnnnnnnnnnnnnnnnnnnnnnnnnnnnnnnnnnnnnnnnnnnnnnnnnnnnnnnnnnnnnnnnnnnnnnnnnnnnnnnnnnnnnnnnnnnnnnnnnnnnnnnnnnnnnnnnnnnnnnnnnnnnnnnnnnnnnnnnnnnnnnnnnnnnnnnnnnnnnnnnnnnnnnnnnnnnnnnnnnnnnnnnnnnnnnnnnnnnnnnnnnnnnnnnnnnnnnnnnnnnnnnnnnnnnnnnnnnnnnnnnnnnnnnnnnnnnnnnnnnnnnnnnnnnnnnnnnnnnntctcagctgataagccatcgcctttttcctatgggcaagatactctatttgggtggattcgaaatcccagTTCCggagagatccactaggagtcattgaggcccttctgtggcgctcaaactcttccttggcattatcggaacatggagctcggagcagcttgtatgacgagggtaacgcgattgttaagaaacacaaagcaaccccagaagagttaaaatacagttggatcagtaccggcaagatggcattccggatgacaaacgattcaacggaaagaaaggtc
>5DL_LC_COG5046  Bradi1g07390.1 620..797,801..1228,1468..1613,1684..1929 totalreads=13
ccgtaagaagtGGAATGATCCGTTGATGGACTGCTCTACGTCGGCGTGCTTGgatagaccgaatgactctgatgcgctccgctgccagtctgcgttgtcgtgccgtgggatctgttcttctaggatatcgccttcggaggagagccttgccagggccctgcgctcgtgccattctcannnttttcaatgattttgttgagcaggaagatgctgccgcagccGGggtGATcAgCTTAGCAgAgTAtCTGGgcaCAAatGTAGCcGATCACATCCCTGAAaCTCCAAacAACctcTCCgAGGagaTGGTgaGATGCATGGCAGGGGTATACTgCAAACTCGCAGAtCCTCCGTtGGTTCACCacGGCTCCTCGTCTtCTCCGACGTCATCGTTCTCGTCAACCAGTGCAATTtCTCCACAGTAtGTGGGGgACATGTGGAGCCCCAATTACAAGCGAGAGACGACGCTGGACTCCCGGTTGATAAaCCcGTTCCATGTCGAGGGgTTGAAGGAGTTCAGTGGACCATACAACACTATGGTTGAGATTCCAGCGATTtGCCGCGACAACCGGAGGCTAAGAGATGTTGAGGATCTTCTCCAGACCTACAAGTGAnnnnnnnnnnnnnnnnnnnnnnnnnnnnnnnnnnnnnnnnnnnnnnnnnnnnnnnnnnnnnnnnnnnnnnnnnnnnnnnnnnnnnnnnnnnnnnnnnnnnnnnnnnnnnnnnnnnnnnnnnnnnnnnnnnnnnnnnnnnnnnnnnnnnnnnnnnnnnnnnnnnnnnnnnnnnnnnnnnnnnnnnnnnnnnnnnnnnnnnnnnnnnnnnnnnnnnnnnnnnnnnnnnnnnnnnnnnnnnnCAGTGGCTACGTACTTTGCTTtACCCAAGGATGAAAAGCAAAGCGAGCAAAGCAGGGCATGAGTGGCAAGCCTTTGCCGTTGCGCAATCGGAGCCTCTTTTACGCTTTGCGCTTTGCTCGGGCAGCCATTCTGATCCCGCGGTAAGnnnnnnnnnnnnnnnnnnnnnnnnnnnnnnnnnnnnnnnnnnnnnnnnnnnnnnnnnnnnnnnnnnnnnnggcgtgtggagggagcAGAAGatACTGCtGCCGAAGctCGTGgAGgCgTAcGCcAAGgaCGtcAAGctCTcGTCgcAGGGCCttCGTCGaCATGGTgCAGcGGtACCTCCCGGAgAGCCtGAGGAcGgCgATGCAgCGgTGCCAGCAGcAGGgCGgcgggAGGTCGAGCAAGATCATCgAGTGGgTGCCTtACAaCCTcAaCTTCcGGtATCTGaTcGCCaGGGACCTcGCGTTtCCTCACCTGAgCTGA
>5DL_HC_COG0121  Bradi1g07430.1 72..119,143..359,365..471 totalreads=7
gcctcatccgctcgcgcaccgccctcttcatgtccgtcggactcgccgannnnnnnnnnnnnnnnnnnnnnngcttcctggTtacgatcatgggcctgctggtcccctggAGCtgcacGCTCGCCatgatCGAcatgtactccatcctcgtcgggtgcccGCTccacGTgCCcGGTGtCATGGCCATCGTcGtCgTCGGAGACtGGTGCTGTCgATaCtgTCGCTGGCCGCCGCGAGCTCGAGCGCCGCCGTCATCGACGTCCTCCTCGAGTTCCACGGGTCCCACTGnnnnncgaggctgtgcgagaggtaccagctctccgccatgatggcgttcctgtcctggctcctcacggccgcgtcctccctcttcaacctctggtacatcgcctccaggtga
>5DL_HC_COG0122  Bradi1g07440.1 1..71,139..393 totalreads=11
ATGCTGAccggacTCTTGGTCCcTTACAtattCTTCAccaTGCcGGTcTGCTcTTctctctcgtaaggtggnnnnnnnnnnnnnnnnnnnnnnnnnnnnnnnnnnnnnnnnnnnnnnnnnnnnnnnnnnnnnnnnnnnGATTGGCTAGAGCTGCCTGGCTCTCTGATTCTTCTCACGGTGGTCGCCCCCAGCCTCTTCGCCGACCACTTCAGGAACGACCTCgTCGGCGTCttCaTaTGCCTcgCcATCGGGTGCTACCTGCTtCAaGAGCACATCaGGgtGTCaGGaGgcTtCaGGgAGGCCTTcAGgAAGgCcAATGGCgTgTCCAACACCATCGGCATcgTCCTgcTCTTCgTCTACCCagTCTGGGtCCtGgTgCTcTGgcTCCTGTAG
>5DL_HC_COG0123  Bradi1g07490.1 54..117,224..764 totalreads=13
cgtgcagcccgcgctttcgatcggcaacgtggggcagctcgccgtggacctgctgataccttcgnnnnnnnnnnnnnnnnnnnnnnnnnnnnnnnnnnnnnnnnnnnnnnnnnnnnnnnnnnnnnnnnnnnnnnnnnnnnnnnnnnnnnnnnnnnnnnnnnnnnnnnnnnagaatacgaatcaccgtctcacgggctggctttcattcaacaaagatctccagttattacaGGggATGatGGTTtCgTTtGCcAAAAATgTTGCTAATTTCATCAGtAGCATTGGgAAGGACcATGTTGTTATTCTTTCAAGTTTAGATtCtGGcAAGAGAaGAGTAATTGATGCATCAGTGATATGCTGTATTACCTTTCAAGcTGCAaaTGGcaaGGtCgatccagaatgtgagaaactagggtggaagaaacttgaggaaTATGATCcATCTCAACGACTGTGGAAATGTCTTGCTAGTCTAATTGAGGgTGGTGTtCTTTCAGAAGATATGGCTGATGATCCTGAAGAGATGACCGCAAGTGATTACTACGCGACCTTGCCATTTGCAGCTCTATtCTTtGCCTGCAGGCCAAAGGTTtGAAAGTTAGCTGTGTATTATGTTACTGTTCAGAAGGGGACAATATGCCAGAAtCTTtCCACTTAGCAGAAGCAGTATGCAAACTTCGAGGTCAAGACCCTGAACAATTCCACGG
>5DL_HC_COG0124  Bradi1g07520.1 78..569 totalreads=18
GTCAGAGTATGACACGATTGGCACCAGTGTAAAaGCAGCTGTTGTTtATCTTGGAGCAGCACTTGTAaaGCTTGTttGTTTAGCAACGTTCCTCAAaGTACCTGATGCGAATGATAGCTTTGATCCcTatcAGGAaTtAATGAAAATTCTAATtGGGTTtAtaGaTGTtGCTGGCCTTTATTTtGCTTTGACaCAGTTGACCCACAGAAACATCTCCCAGAACCATAAGTTCCAGGCTGTTGGTCTTGGTGagTTTTGCTGATtCAGTTCTGCAcaGGCTtgCACCTCTCTGGATTGGGGCACGAGGGCTTGAATTTACTTGGGAGTACATATTCCAAGGACTTGAAGCAAATGCCAATCTTGTgaTGACCCTCTCCcTTGCTGCATTAGGaTCCTtGATGTGgCTgAGGAAGAACAAaCcTAGGACTTtAATTCCAATAATTTATGCATGTGCtCTGCTTCTGGCAACAAtGCCATCTAtCaCCaGgTA
>5DL_HC_COG0125  Bradi1g07550.1 13..237,302..564 totalreads=7
acggccccggCtGaCGcTCCCGGGACAcGCtGtcgcagTccccggCCgCcGCcgCCTCgCcttGctgCttcttGGGCgctGGGttggcggtgcgcgtgctgCgggACTACGGCTCGATcccGAAGcgggAGcccTTCAGCTCCAGCCGCAGCATCCTCGACGAGTTCTTCAAGCAGGAGAAGCCTCTCGTCCAGCGCACCAAGGACCACATCACAGGTATCCTGCnnnnnnnnnnnnnnnnnnnnnnnnnnnnnnnnnnnnnnnnnnnnnnnnnnnnnnnnnnnnnnnnAGCAAGAGCTACCgCAAGAagAAATttCAAGgATGGTGAaGGAcTCGCGGTCAGACCCGAGGTACCTTATAAGCAGCATCCACcACCGGTcAGACCTACGGAaGAAGATGGCCGAGAAAGCTCACAATTCGGCGCCaTCAaaCTCcccGGGgCAAaCaGCGAAGCCGAGGCCTTtCCCGTCCCGAcGGgcTGCCGAAaACGcaGGAagAGaTCGACGaGGAtgAGGAGgCcCtCATgCcGgAgTCtccTTACACGAggcTG
>5DL_LC_COG5047  Bradi1g07620.1 1..159,193..375,513..594,609..928,997..1104 totalreads=18
atggcaggggcggcgccggatcgggcggcgctgacggtcggcccgggcatggacatgccgatcatgcacgacagcgaccgctacgagctggtgcgcgacatcggCTCgggaaaCTTCGGCGTCGcccGCCTCATGCGCGACCGCCgcaccatggagnnnnnnnnnnnnnnnnnnnnnnnnnnnnnnnnnAGATAGACGaGAATGTCCAGCGTGAGATAATCAACCATAGATCACTGAAACATCCCAACATCATtaGGTTTAAGgaGGTTATTTTAACaCcGACCCATCTTGCTATTGTCATGGAATATGCATCTGGTGGTGaGCTTTTTGaGAGAATATGTAAAAATATACGATTCAGTGAAGACgAggtnnnnnnnnnnnnnnnnnnnnnnnnnnnnnnnnnnnnnnnnnnnnnnnnnnnnnnnnnnnnnnnnnnnnnnnnnnnnnnnnnnnnnnnnnnnnnnnnnnnnnnnnnnnnnnnnnnnnnnnnnnnnnnnnnnnnnnnnnttctgcagtcttcagttctccattcacaaccaaatcaactgtgaacacctgcttatattgcacctgaagttctgttgaagnnnnnnnnnnnnnncaGATTgCTGATGTATGGTCCTGTGGTgTGACTCTTTATGTCATGGTAGTCGGTGCTTAtCCTTTTGAGGATCcAGAaGaGCCTAAGAaCTTtCGGAAGaCAaTtcaGcGtATCTtGAgTgTtCAGTATtCAATTCCAGATAACGTGgACATATCTCCAGAGTGCAGGCACcTAATTtCGAGgATTTTTGTtGGGgATCCTGCgTTggTGAGGATAACCATcccTGaaaTACGGAGCCATAACTggttctTaaaGAAcCTccccGCTGATCTGATGGACGATGATAGTATGAGCAGCCaaTACGAGGAGCCTgAGCagcgAAnnnnnnnnnnnnnnnnnnnnnnnnnnnnnnnnnnnnnnnnnnnnnnnnnnnnnnnnnnnnnnnnnnnnaaaCCACATCCTAACTGATGGATTCGACATGGACGATGACATGGATGACCTTGAATCAGACTCAGATCTTGATATCGACAGCAGTGGAGAGATCGTGTATGCGATGTGA
>5DL_HC_COG0126  Bradi1g07640.1 265..339,386..665,776..1005 totalreads=14
gctgtgagggttggaagaggaggaagagctgggggggtcaaagAtgaGGAGGatgaggatgaagatggggatnnnnnnnnnnnnnnnnnnnnnnnnnnnnnnnnnnnnnnnnnnnnnnGTGaCGGCAaGAAAAAGGCTGGTGGCTTTaCAAAaTTATGCAGCATTtCCCcAGCACTtCaaGAGTTtGTCGgTGCCTCTGAGTGTGCCAGgACAGAGGTTGTCAAGAAGCTTTGGGCATATaTtcgAgAAAaTAaTTTGCAAGACCcAAGCAATAGGAGGAAGATTCTGTGTGATGAGAaTCTGAAGAAGATTTTtAACGtCAATTCAATTGATATGTTCCAAaTgAaTAAaGCTTtGACcAaGCACATttGgCCATtGgATTCTGAtGGTctCTCtCTCnnnnnnnnnnnnnnnnnnnnnnnnnnnnnnnnnnnnnnnnnnnnnnnnnnnnnnnnnnnnnnnnnnnnnnnnnnnnnnnnnnnnnnnnnnnnnnnnnnnnnnnnnnnnnnactttcggatgatttggcaaaatttatcggcaccggtgagagtatgttgtcacgatctgatgttgtgaagagaatgtgggtttatataaaagagaataacttgcaGgatccttctgaccggaggaaaataatctgcgacgaGAaGCTgaaggaagaTAtccAAGTTGaaTcATTCActggatTCACtgtgtcgaagctgctgaaccccattttacaaaggcaaaGTag
>5DL_HC_COG0127  Bradi1g07650.1 16..72,525..999,1328..1497,1564..2112 totalreads=20
CGTCTTCGCCTGCCGccggctcaccaacctccgcctccacgcctgcgccatcccgcccctgccnnnnnnnnnnnnnnnnnnnnnnnnnnnnnnnnnnnnnnnnnnnnnnnnnnnnnnnnnnnnnnnnnnnnnnnnnnnnnnnnnnnnnnnnnnnnnnnnnnnnnnnnnnnnnnnnnnnnnnnnnnnnnnnnnnnnnnnnnnnnnnnnnnnnnnnnnnnnnnnnnnnnnnnnnnnnnnnnnnnnnnnnnnnnnnnnnnnnnnnnnnnnnnnnnnnnnnnnnnnnnnnnnnnnnnnnnnnnnnnnnnnnnnnnnnnnnnnnnnnnnnnnnnnnnnnnnnnnnnnnnnnnnnnnnnnnnnnnnnnnnnnnnnnnnnnnnnnnnnnnnnnnnnnnnnnnnnnnnnnnnnnnnnnnnnnnnnnnnnnnnnnnnnnnnnnnnnnnnnnnnnnnnnnnnnnnnnnnnnnnnnnnnnnnnnnnnnnnnnnnnnnnnnnnnnnnnnnnnnnnnnnnnnnnnnnnAGaTTTATgCCCCACcAaaCtGttCAAAAGATTCACGAGCACAATGACTTACAGTCAGCTGGCACACATGGGGCCACCTGTGGCCAACGGAGAAAGACATATAAAGAGAAGTTCCAGGATGGCCCAACTGAAACTTTGAACTTTAGGTTGAATATTCCTGCTAAAAGTGCCCCGAGCAGCGGGTTTTCAAGTCCTGTACAGAGCCCTCGAAGGTTGAGTAATGTAGACTTCTCATCTGCTGCAATATCCATCCAAGGTAGCAATATATTGtCAGCACCATCACCATGGTCTTCAGATCAaTCAGGATCTTCACCCCCTTCcACCTCACCTGAAAAATTtGTGGgTGgCCAGGAgCGATCTCCTCGCTCTAGTCCTTtGAGAaGTCCTGcTCgTAGATCAAGaTACCcAAGTgCACCTCcaTCaCcAATgCATaCAAaCTtGttcccagagaaccacacttctcgtcctgAgggcAatnnnnnnnnnnnnnnnnnnnnnnnnnnnnnnnnnnnnnnnnnnnnnnnnnnnnnnnnnnnnnnnnnnnnnnnnnnnnnnnnnnnnnnnnnnnnnnnnnnnnnnnnnnnnnnnnnnnnnnnnnnnnnnnnnnnnnnnnnnnnnnnnnnnnnnnnnnnnnnnnnnnnnnnnnnnnnnnnnnnnnnnnnnnnnnnnnnnnnnnnnnnnnnnnnnnnnnnnnnnnnnnnnnnnnnnnnnnnnnnnnnnnnnnnnnnnnnnnnnnnnnnnnnnnnnnnnnnnnnnnnnnnnnnnnnnnnnnnnnnnnnnnnnnnnnnnnnnnnnnnnnnnnnnnTGAAGATAGATTCTACATATACCTGGAATATGTTCATCCGGGTTCAATTAATAAGTACATTAGTCAACATTGTGGTGCAATGACAGAATCAGTTGTCCGCAATTtCACTCGCCATATCcTTAAcGGTCTTGCTTTCCTACATAGCCAAAAAATTATgCaTAGGTAaTTnnnnnnnnnnnnnnnnnnnnnnnnnnnnnnnnnnnnnnnnnnnnnnnnnnnnnnnnnnnnnnnnnncagttgagcactgcagctccaaatctttcactgaaaggacaccatactggatggccccTcAGGTTgTCcAGGCTACAcTTGTCAAaGATGTAGgttAtGATCTTGCcgTTGATATCTGgagCCTCGGTTGTacaaTTattGAGATGTTCACTGGCAAGCCTccttGGAGTGGtcttGAAgCCaGCTGCAATgTTtAAGGtGTTGAATAAAGaCCcACcAaTTCCaGATAATTTATCatCAgAtGGGAAGgaTTTTCtGAaaGgcTGCTTCAAGAGAAtCCCGtcTGAGAGaCCTAcAGCAAGCAAGCTGCTtGAACAcccATTCATCCaaaaTTcaaaCCACTTCAGCCAGCACgtttcTGTACATTCTCCtgcaggAAtgttaaTgccAggaTGcTGGACACTGTtCAAGaGAaAAGAAGTCCTGGAAGaCCGAgCcTTGtgTGAGAGGGAAaCAgACAAATaCAaatgggTGAAaCAaGCAGCTCTaGATGTTCTGGgTCATTGGgTCAtCGTTTgatggctccaacctccttggatacccatagct
>5DL_HC_COG0128  Bradi1g07717.1 796..933,1913..2184,2210..2400 totalreads=3
gtggaggcacTGAATggggAGAACCAATATTCCTGCGAGTCATGTCAGaaaagggtagacgccacccgttgtataaaacttcgctcgcttcctcctgttgttaattttcagctgaagcgatatgtattcctaccaaagnnnnnnnnnnnnnnnnnnnnnnnnnnnnnnnnnnnnnnnnnnnnnnnnnnnnnnnnnnnnnnnnnnnnnnnnnnnnnnnnnnnnnnnnnnnnnnnnnnnnnnnnnnnnnnnnnnnnnnnnnnnnnnnnnnnnnnnnnnnnnnnnnnnnnnnnnnnnnnnnnnnnnnnnnnnnnnnnnnnnnnnnnnnnnnnnnnnnnnnnnnnnnnnnnnnnnnnnnnnnnnnnnnnnnnnnnnnnnnnnnnnnnnnnnnnnnnnnnnnnnnnnnnnnnnnnnnnnnnnnnnnnnnnnnnnnnnnnnnnnnnnnnnnnnnnnnnnnnnnnnnnnnnnnnnnnnnnnnnnnnnnnnnnnnnnnnnnnnnnnnnnnnnnnnnnnnnnnnnnnnnnnnnnnnnnnnnnnnnnnnnnnnnnnnnnnnnnnnnnnnnnnnnnnnnnnnnnnnnnnnnnnnnnnnnnnnnnnnnnnnnnnnnnnnnnnnnnnnnnnnnnnnnnnnnnnnnnnnnnnnnnnnnnnnnnnnnnnnnnnnnnnnnnnnnnnnnnnnnnnnnnnnnnnnnnnnnnnnnnnnnnnnnnnnnnnnnnnnnnnnnnnnnnnnnnnnnnnnnnnnnnnnnnnnnnnnnnnnnnnnnnnnnnnnnnnnnnnnnnnnnnnnnnnnnnnnnnnnnnnnnnnnnnnnnnnnnnnnnnnnnnnnnnnnnnnnnnnnnnnnnnnnnnnnnnnnnnnnnnnnnnnnnnnnnnnnnnnnnnnnnnnnnnnnnnnnnnnnnnnnnnnnnnnnnnnnnnnnnnnnnnnnnnnnnnnnnnnnnnnnnnnnnnnnnnnnnnnnnnnnnnnnnnnnnnnnnnnnnnnnnnnnnnnnnnnnnnnnnnnnnnnnnnnnnnnnnnnnnnnnnnnnnnnnnnnnnnnnnnnnnnnnnnnnnnnnnnnnnnnnnnnnnnnnnnnnnnnnnnnnnnnnnnnnnnnnnnnnnnnnnnnnnnnnnnnnnnnnnncaggttgtcccattggctgcgaagaaaaaatgtggatatcacttttgatgctgataagggaccaacaagtgctctaagatgcagccatgggaatcttcttccagagcacgcttctggggcaaagcgggtatctgtgccagagagcctatggctatttctctatgaaaccattgcaagggaagctgatgatgttgtgacttttccgtcagatactcaaccatgcgaGATCTGTGACCACaaaTTGTCAGCTGTTGCTTCTGTTgaggatnnnnnnnnnnnnnnnnnnnnnnnnnaacgacagagcCAtgaaaagTTaatctctgggaaaggctttgcacttaatcctggacaaaaatattatttggttccttcgtcgtggttgtcagaatggagagcttacattacagcgactggaaaaaatgtttcgtcgttaccagaacctcaaagtcttgaagctgctataaattcacttaaatgtgagaag
>5DL_HC_COG0129  Bradi1g07760.1 1160..1293,1593..1794 totalreads=6
ggtAGGAGgtgggttggggtagtaaggttgatggggAgCACCTaTTGAgaaTCTTGTGcaatcGACAtttGCAgtggcggTGTGTaaaTGCGCAGGCTGATGCCACACTTGcttcACAGAAGATGACTGCAGAGnnnnnnnnnnnnnnnnnnnnnnnnnnnnnnnnnnnnnnnnnnnnnnnnnnnnnnnnnnnnnnnnnnnnnnnnnnnnnnnnnnnnnnnnnnnnnnnnnnnnnnnnnnnnnnnnnnnnnnnnnnnnnnnnnnnnnnnnnnnnnnnnnnnnnnnnnnnnnnnnnnnnnnnnnnnnnnnnnnnnnnnnnnnnnnnnnnnnnnnnnnnnnnnnnnnnnnnnnnnnnnnnnnnnnnnnnnnnnnnnnnnnnnnnnnnnnnnnnnnnnnnnnnnnnnnnnnnnnnnnnnnnnnnnnnnnnnnnnnnAATTCATGTcAtCCTGCAGCTATCTGGGACAaGTATTTTGGTGtCTGACCTTGCcAgAATcGCcAcGCAAGAgCGTTcTCTAATGGACcAGTCCAGGGAAcTGCTGTCCgcACTcGcATCAAtgcAcaggTCAAGTACTGTAGCCTACAAGGGCAGCGAGTACAGACAACTCACaggaggctcaagcactCGtAg
>5DL_HC_COG0130  Bradi1g07820.1 1..161,425..550 totalreads=2
agattttgagctggcaacctcgtgcattatattttccacaatttgcaacagcagaacagtgtgagaatgtggtaaaaactgcgaaggcacggcttaggccatcaacattggccttaaggaaaggagaaagacgaggagactacaaaaggaataaggacaagnnnnnnnnnnnnnnnnnnnnnnnnnnnnnnnnnnnnnnnnnnnnnnnnnnnnnnnnnnnnnnnnnnnnnnnnnnnnnnnnnnnnnnnnnnnnnnnnnnnnnnnnnnnnnnnnnnnnnnnnnnnnnnnnnnnnnnnnnnnnnnnnnnnnnnnnnnnnnnnnnnnnnnnnnnnnnnnnnnnnnnnnnnnnnnnnnnnnnnnnnnnnnnnnnnnnnnnnnnnnnnnnnnnnnnnnnnnnnnnnnnnnnnnnnnnnnnnnnnnnnnnagaatggggacaatatgaacataggctacgactatgaacagtgcatcggcttaaaggtaaaaccgaggaagggcgatggcctcttgttttactcccttatggtaaatggtaccattgatccggtacgt
>5DL_HC_COG0131  Bradi1g07870.1 623..1089 totalreads=3
TCAGGTGTCAAGATccaTTGGTGATGTATACTTGAAGaaaCCGGAGTATAGCCTGGAcccATTAtttCGGCAGATCGGccctgtTATTGCGTTGAAGAGGCCAGCTCTTAGCGCTGAACCACaaaTTCATGTTCGCAAGCtcaaaccaaacGATCAGTTCATAATatttgccTCGGACGgtctttgggaGCATCTCAGCGATGATGCTGCTGTGCaaaTtgtcttcaagaacccaagaacgggtatagcaaaccgactagtgcgggctgccttgaaggaggccacgaagaagagagaggtcagtgtgcatgacctgaggacgatagAgcggGgcGTGcGGCGCCATTtCCACGaCGACatCAGCGTCGTcGtGGTgtACcTcGACCGgCACCGGGGtCGCCgTCagACCAGGGTGgtGGACTcgaGCAGCAAcTGCACcAGCGCCCCCGTCGAcgTCTACTCCTCC
>5DL_HC_COG0132  Bradi1g07910.1 42..172,439..641,671..883,1036..1122 totalreads=17
gacgtcctcgcttgggggccgcgccagccggcggccctccatggtccacatggagctccgcgaggacggcccgtccgtggccatcgtgggcgccacccgcgcggtggggcaggagttcctgcgcgtcatcaccgnnnnnnnnnnnnnnnnnnnnnnnnnnnnnnnnnnnnnnnnnnnnnnnnnnnnnnnnnnnnnnnnnnnnnnnnnnnnnnnnnnnnnnnnnnnnnnnnnnnnnnnnnnnnnnnnnnnnnnnnnnnnnnnnnnnnnnnnnnnnnnnnnnnnnnnnnnnnnnnnnnnnnnnnnnnnnnnnnnnnnnnnnnnnnnnnnnnnnnnnnnnnnnnnnnnnnnnnnnnnnnnnnnnnnnnnnnnnnnnnnnnnnnnnnnnnnnnnnnnnnnnnnnaaccccgaggccatggccgacgtccggctcggaaaggggctatcgtggccaaccccaactgttccaccatcatctgcctcatggctgtcacgccgctgcatcgccacgccaaGGTGAAaaGGATGGTTGTCAGCACATACCAaGCaGCAAGTGGTGCTGGtGCTGCAGCCATGGAAGAACTCAAaCTTCAaACTCAaGAGGTnnnnnnnnnnnnnnnnnnnnnnnnnnnnnTTTTCCTTCTGCAGTATGCTTTTAATAtATTTTCGCATAATGCACCTATTGTTGAAAATGGCTATAATGAGGAAGAGATGAAAATGGTGAAGGAGACCaGAAAAaTCTgAATGACAAGGATGTAAGAGTAACCGCGACTTGTATACGGGTTCCTACGATGCGTGcaCACGCTGAAAGCGTGAATCTACAGTTTGAAAAGCCACTTGATGAGGnnnnnnnnnnnnnnnnnnnnnnnnnnnnnnnnnnnnnnnnnnnnnnnnnnnnnnnnnnnnnnnnnnnnnnnnnnnnnnnnnnnnnnnnnnnnnnnnnnnnnnnnnnnnnnnnnnnnnnnnnnnnnnnnnnnnnnnnnnnnnnnnnnnnnnnnggttggagttatttgtctgtggagaccaGATACGTAAaGGcGCcGCGCTgAAcGCcGTGCAGATTGCTGAAaTGCTACTGAagTGA
>5DL_LC_COG5048  Bradi1g07942.1 1..501,584..1548,1874..2109,2253..2544 totalreads=12
atgccagcattggcaattttggccagaagcatggctgAGTgcAaGagaGtgCCcaTGTTCTTGATCCTCTTcATCCTTTCCATTACTAGTGTAGCCACcaCCAATGCAATTGCATCAAAAGtaGATCGGTTCgTgCCTCAAGACAACTACCTCCTaaGCTGcGGGGCAtccGCTGCTGTGCaGgTTGAcGATGGcAGGACATTCCGCTCTGATCCTGAgTCGGTATCgTTTCtGTCAACCCCGacagACATCAaGAtcGCcGCTAAAGCaTcccTGGCTTCTGCTTCgCCATTATctccACTttAccttgatgcaagagTATTCTCTGAtatctcaacctatagcttcttcAtctcccAGCCtggtcgccattggatccggctctacttcttacctatcaccgatagccaatacaacctcaccacggcaacattttccgtgtccactgatagcatggtccttctccatgatttctccttcatagccagtcctccaaaccctnnnnnnnnnnnnnnnnnnnnnnnnnnnnnnnnnnnnnnnnnnnnnnnnnnnnnnnnnnnnnnnnnnnnnnnnnnnnnnnnnntcaatgctatcgaggtcgtctcagccccacctaagcccttattcctaaatacctaccaccagaatgggtcctcaggaccagtttgacatatctaacagttgcattgcaggttgtctaccggctgaacatgggtggtgcactggttacatcgtttaatgacacactaggcagaacctggcagccagatgcaCCTTTtCTGAAGcTTGAGGCaGCAGCAGAGGCAGCTTGGgTtCCTCCTAGAACCATcAAGTACCCtGATGACAAGACtctCACAccccTCAtcgCTCCAGCAAGCATCTACTCGACAGCACAGCAGATGGCCTCAACaaaTATCACaaaTGCAAGATTCAACATAACAtggcaaatggctgcAGAGCCgggATTCAGGTaccttaTCcgcctacatttcagCGAcattgtCAgcaagaCACTCAATagcCTctactTcaatgtCTATATTAATggcatgatggCtgtTGccaaCCTTgatCtATcgaGCCTGACAATGGGgCTTgCaGTAgCCTAcTaCAAGGAcTTgATTGCTGAgTCTtCCaGCATCATCAATTCcACCcttgtagtccaggttggcccaaacacaatcgactccggcgaccccaactgccatccttaatggccttgagatCATGAAGatAAGCAATGaagAGCTtagAtggccttttttcaccaaaaacaagctcagaagttagtaagacgacactgactggcatagcatttgctttggcagcaacagctgcattggctGTAGTtAtaTGCTaCAGGCGAAaCcgTAaACCaGcATGGCAgAGgaCAAaCAGcTTCcATtCTTGGTTTCTtCCacTgAACTCgTCCTcAAGCTTCATGAGCaGTtGCAGCAGGCTCTCCAGAAATCGCTTTGGCTCcACAAGGaCCAAGAgTGGATTTtCGAGCgTgTTtGCATCcAGTGCTTAtGGaTTGGGGcgctatnnnnnnnnnnnnnnnnnnnnnnnnnnnnnnnnnnnnnnnnnnnnnnnnnnnnnnnnnnnnnnnnnnnnnnnnnnnnnnnnnnnnnnnnnnnnnnnnnnnnnnnnnnnnnnnnnnnnnnnnnnnnnnnnnnnnnnnnnnnnnnnnnnnnnnnnnnnnnnnnnnnnnnnnnnnnnnnnnnnnnnnnnnnnnnnnnnnnnnnnnnnnnnnnnnnnnnnnnnnnnnnnnnnnnnnnnnnnnnnnnnnnnnnnnnnnnnnnnnnnnnnnnnnnnnnnnnnnnnnnnnnnnnnnnnnnnnnnnnnnnnnnnnnnnnnnnnnnnnnnnnnnnggaagcagcgccttgaagtttgcattgggggcagcaaagggtctgcattatcttcatacaggttcagctcagggcataattcaccgtgatgtcaagactaccaacatcctacttgatgaaaattttgtcgccaaggtcgctgattttggcctatcaaaagatgctccatccctcgaaCAAcACccaCATGAGCACcGCTGTgAAAGGcACcTTTGGaTATCTTGATCCAGAGtACTTCnnnnnnnnnnnnnnnnnnnnnnnnnnnnnnnnnnnnnnnnnnnnnnnnnnnnnnnnnnnnnnnnnnnnnnnnnnnnnnnnnnnnnnnnnnnnnnnnnnnnnnnnnnnnnnnnnnnnnnnnnnnnnnnnnnnnnnnnnnnnnnnaagggggagctTGGTaaaaTAATTGATcccAATATAGCAGGAcagatcaggcctgattcacttgagatgtttgctgaggctgctgagaaatgccttgctgactatggagttgaccggccaacaatgggagacgtgctatggaaacttgaatttgccttgcaacttcaagagaagggtgatgttgttgacggcgccagtgatgggatcgcaatgaagagcttggaggtgaccaatgtggatagcatggagaaatctggtaatgctatcccatcttatgtacaaggaagatga
>5DL_HC_COG0133  Bradi1g07960.1 1..41,653..896,1167..1293,1462..1605 totalreads=9
atgggttcttgcgtgtcgaccacgaggcggcgccggaggtcnnnnnnnnnnnnnnnnnnnnnnnnnnnnnnnnnnnnnnnnnnnnnnnnnnnnnnnnnnnnnnnnnnnnnnnnnnnnnnnnnnnnnnnnnnnnnnnnnnnnnnnnnnnnnnnnnnnnnnnnnnnnnnnnnnnnnnnnnnnnnnnnnnnnnnnnnnnnnnnnnnnnnnnnnnnnnnnnnnnnnnnnnnnnnnnnnnnnnnnnnnnnnnnnnnnnnnnnnnnnnnnnnnnnnnnnnnnnnnnnnnnnnnnnnnnnnnnnnnnnnnnnnnnnnnnnnnnnnnnnnnnnnnnnnnnnnnnnnnnnnnnnnnnnnnnnnnnnnnnnnnnnnnnnnnnnnnnnnnnnnnnnnnnnnnnnnnnnnnnnnnnnnnnnnnnnnnnnnnnnnnnnnnnnnnnnnnnnnnnnnnnnnnnnnnnnnnnnnnnnnnnnnnnnnnnnnnnnnnnnnnnnnnnnnnnnnnnnnnnnnnnnnnnnnnnnnnnnnnnnnnnnnnnnnnnnnnnnnnnnnnnnnnnnnnnnnnnnnnnnnnnnnnnnnnnnnnnnnnnnnnnnnnnnnnnnnnnnnnnnnnnnnnnnnnnnnnnnnnnnnnnnnnnnnnnnnnnnnnnnnnnnnnnnnnncgggttcagcccgcaccaCccGaGGaaGAAaTCGGCCgTCgtcAGgCTCtCcTTCcGgAGGAggtcgTAcGAGGgCgATgagaTGaCcGAAaTGAGtggtcggccaagtacctgtaccggccgagagcgggcctgacgctgccgtgtgcggccggcgagaagccgtcggagggctgctggtcggccctcgagccgtcggcgttcagggtcagaggggagggcttcttcaggtaagaagcaannnnnnnnnnnnnnnnnnnnnnnnnnnnnnnnnnnnnnnnnnnnnnnnnnnnnnnnnnnnnnnnnnnnnnnnnnnnnnnnnnnnnnnnnnnnnnnnnnnnnnnnnnnnnnnnnnnnnnnnnnnnnnnnnnnnnnnnnnnnnnnnnnnnnnnnnnnnnnnnnnnnnnnnnnnnnnnnnnnnnnnnnnnnnnnnnnnnnnnnnnnnnnnnnnnnnnnnnnnnnnnnnnnnnnnnnnnnnnnnnnnnnnnnnnnnnnnnnnnnnnnnnnnnnncatgcagagtgttatgaacgaggaaatggagaaggtcaaggggttcccggtggacagcaacgtgccctacacagagaggctgaaaatcctggccggcattgtaaaccctgaagacctgcagctcagcnnnnnnnnnnnnnnnnnnnnnnnnnnnnnnnnnnnnnnnnnnnnnnnnnnnnnnnnnnnnnnnnnnnnnnnnnnnnnnnnnnnnnnnnnnnnnnnnnnnnnnnnnnnnnnnnnnnnnnnnnnnnnnnnnnnnnnnnnnnnnnnnnnnnnnnnnnnnnnnnnnnnnnnnGGCGTCATCGATCTTGGGCTGACCATTCAGGtacagaaggccgaggagctacctgagcatgtgctgtgctgcatgaggctgaacaagctggattttgcagacaacgggcaaataccgacgctcataacttccagcgatgaatga
>5DL_LC_COG5049  Bradi1g07980.1 1..53,184..336,607..676,751..923 totalreads=11
ATGGCGGAAaCCcTCGCGGgCCTCCGGCTGGCCGCCTCCGCGGTcccGCATCCnnnnnnnnnnnnnnnnnnnnnnnnnnnnnnnnnnnnnnnnnnnnnnnnnnnnnnnnnnnnnnnnnnnnnnnnnnnnnnnnnnnnnnnnnnnnnnnnnnnnnnnnnnnnnnnnnnnnnnnnnnnnnnnnnngacaacctctgcagctcttcgacctcaacgtcggcaagtggaacggtcatcttctaCAATTCGATGCGcacGGGaGGgTGCaGCAGGAgATCAGCACGCGGCTGTCCGccAGCACcTaCGGGGAGGGcGACCTCATCAGCCTCATGCAATCGnnnnnnnnnnnnnnnnnnnnnnnnnnnnnnnnnnnnnnnnnnnnnnnnnnnnnnnnnnnnnnnnnnnnnnnnnnnnnnnnnnnnnnnnnnnnnnnnnnnnnnnnnnnnnnnnnnnnnnnnnnnnnnnnnnnnnnnnnnnnnnnnnnnnnnnnnnnnnnnnnnnnnnnnnnnnnnnnnnnnnnnnnnnnnnnnnnnnnnnnnnnnnnnnnnnnnnnnnnnnnnnnnnnnnnnnnnnnnnnnnnnnnnnnnnnnnnnnnnnnnnnnnnnnnnATTGTaTGTGAGAAgaaTTGtaTTtACtCtCTTGATGGCAATGgtCGAGTcAAaGCTTTccacacaatggaccnnnnnnnnnnnnnnnnnnnnnnnnnnnnnnnnnnnnnnnnnnnnnnnnnnnnnnnnnnnnnnnnnnnnnnnnnnCCTTtGTCaCtAGAaTCCcAGCAacGATAGGaTAAatGCtCTGCTTGGAAGgTGGGAGGGCCaTTCTGTGAcgAAGAGGAGcggagTGTATGGAGCAACGCtcGATGAGGCTGATACGGTTGTCCTCCTTGAAATGgaCAAtAAtGGTCAGCTGgTTCAGGTATattC
>5DL_HC_COG0134  Bradi1g07987.1 2..47,99..227,359..626,667..798 totalreads=10
ttggcgcgccggacggcgacggcgacggcgacggcgccgtgcacccagnnnnnnnnnnnnnnnnnnnnnnnnnnnnnnnnnnnnnnnnnnnnnnnnnnnggggctgcggctgtacgatgcggacaaatccattctccggctggaggcgaattccgaggcagcacttctggactgctgcttcaaggatgagtctgtggcgttcacaggcggttcagatggatctgtaatnnnnnnnnnnnnnnnnnnnnnnnnnnnnnnnnnnnnnnnnnnnnnnnnnnnnnnnnnnnnnnnnnnnnnnnnnnnnnnnnnnnnnnnnnnnnnnnnnnnnnnnnnnnnnnnnnnnnnnnnnnnnnnnnnnnatacacacacaagaagtgtaaaccctaaccacactttcatgttagATTcAgTGgTGgtAtCAcTTTCAGtCtGTGGCATGTATATATTaGTCaCaGTTgAGAAtGAtGTTTACTGGTATGaCATgAGGAATtTAACAGCttCgATTAAGGcAAAaGATTCCCcccTGAggCATcAtATAcGgTGtCTTtgTGCTTCtgcagAGTggaacggtAcGCGGCTGGATCTATGGATGGAACTGTTGCGTTGAAGTAttttGACCATaaaGTAGAnnnnnnnnnnnnnnnnnnnnnnnnnnnnnnnnnnnnnnnnagAGATccAAcTtCCgagAGTGTTCtCtATcAATAGCaTGGCCATTCcATtCTtCAAGCAAACTTTTGTtACtGGAGATAATGAAGGATATGCCATTGCCTGGgATGctttatcaaaaagagctgcttgag
>5DL_HC_COG0135  Bradi1g08000.1 1..382,387..704,766..982,1155..1510,1930..2444,2521..2871 totalreads=31
ATGGGAGCTAAAGTGGAAGGTGAGAGTTACAATCCTGGATACTATGCTACAGGGgATCTGCACATGGACTCAAATGGTTGGCGCTCTCCATACTATGAGGATAGAACATCAAATGGACAGTTGTACAATGGCTTCATGACAAAGCAGGCAGATGGTTATTCAGAATACGACAACGAAACGCTAAAGCGCACAATGCTTTCACATGAAGCTATGTTTAGACAGCAGGTTggTAtGAACTGCACcGGGTTTACAAATaCAGaGAGaCCTGaTGAAGCATTaTGAAAACAAaGatGCATATGCATAcccagAACTggcAGATGcatcACAGACaaattcgtcatcacaagttcaaccaaatggctcaaagatgatatggcagatgcnnnngccaaaacatacggagaggctactgttgcagtgcacactgatacaaaccactccttgaagttccttagtgatggcagtgtcctgcccTCgCCAAATGGaTttCccTCAatggTGTtGCTTTAaaaccAAgCAAGGcAggtattGACCTTGAGCTtCCAGCTGATCATtAttttaGaGATGAcaacacATCAgAtaatAaGCCTATAGaTTtCCTTGGTGTAgaTtCgGGTACAAAACcTCCGAATGATGCTGGTGCCGCATTAGCTAgggCGGAAGGCTTggggAGGtttGGCCATAATAGTGCAACCTCCtttnnnnnnnnnnnnnnnnnnnnnnnnnnnnnnnnnnnnnnnnnnnnnnnnnnnnnnnnnnnnnatgcatatgggTGGAACaaaCgggtcagtatCCagAGGTCTcccGTATACCTtggagaactcttggcgccaatctgcagtgagatcaagcacagctaactttggtttcaataaagaatactccaaagagaagcatactgacgaaggaacaagctcaaatttccttgatgcaagtgccaaactaagacaggaggagaaaccattgattgataaaggtaannnnnnnnnnnnnnnnnnnnnnnnnnnnnnnnnnnnnnnnnnnnnnnnnnnnnnnnnnnnnnnnnnnnnnnnnnnnnnnnnnnnnnnnnnnnnnnnnnnnnnnnnnnnnnnnnnnnnnnnnnnnnnnnnnnnnnnnnnnnnnnnnnnnnnnnnnnnnnnnnnnnnnnnnnnntaattttgctagacttgaccatccacatcattcaagtattggtacacttgttgctccaatctccattcctcacatagaccatccttccgtcgcctctcctataggttcttgcacagtggacccaaggagcagtgttatcaacaatgtgCTgaTgTCCAGtCATTtCCAAGTTTCAATGGATCTTCAACTGtcAATTCATAaagagtcctagtgctgtgacccaaagcattggaccttcgattcataagctgaaaagatttgataatttggatggtagttactttggctttccacctgatccattttccgcatcacgatccagacaacaggttgcaatttCGagCGAGttggAgcaaannnnnnnnnnnnnnnnnnnnnnnnnnnnnnnnnnnnnnnnnnnnnnnnnnnnnnnnnnnnnnnnnnnnnnnnnnnnnnnnnnnnnnnnnnnnnnnnnnnnnnnnnnnnnnnnnnnnnnnnnnnnnnnnnnnnnnnnnnnnnnnnnnnnnnnnnnnnnnnnnnnnnnnnnnnnnnnnnnnnnnnnnnnnnnnnnnnnnnnnnnnnnnnnnnnnnnnnnnnnnnnnnnnnnnnnnnnnnnnnnnnnnnnnnnnnnnnnnnnnnnnnnnnnnnnnnnnnnnnnnnnnnnnnnnnnnnnnnnnnnnnnnnnnnnnnnnnnnnnnnnnnnnnnnnnnnnnnnnnnnnnnnnnnnnnnnnnnnnnnnnnnnnnnnnnnnnnnnnnnnnnnnnnnnnnnnnnnnnnnnnnnnnnnnnnnnnnnnnntgtaataagactgaggagagtactacgagacatttaccactttcaagccagaaacccttggataGAGATGggCAAGCTGCTGAAagTGtCaccaataagagtggtgctgccgtcTcagagttttaTTGATCTGAATGatGATGtcaCCaaaTGAAGaTAAcTCAGaGTCATCtGTAGTGTCaagTGattGccATGtggcctCCTTACAgAACAAgcATGCAaaGCCtAAgtttctGattGAttagaagaagtgccagcttgtgaagatggtgctgcctggacttctcaacaggaatgcacaccttctggcaagcttggtgcatccaaggaagCTGaTaTGtgTTTTCcATCcGCTACAGaTGCAGCgcAGAgttATtCTtGCGTTGTcAacGGaTGTGCcgACcaccAgAgAcAcctGATGATATGTTGCAGTGGTTtGCAGAGCTCGcgATATCAAGCAtGgAtGACCATGCCgAgCAAgcAaAAgTCCaGGgTTGCatCgaTAATTCCAGTGATGATgannnnnnnnnnnnnnnnnnnnnnnnnnnnnnnnnnnnnnnnnnnnnnnnnnnnnnnnnnnnnnnnnnnnnnnnnnnnCCACCACTGACAGACGATGACCAAGCTGTTtCAGCGGTGAACCTGCTGtCCAAGCCAAaAaGAGGACCGCAAaGGAAGCGACGGCAGAAGCGggACTTCCAGAAGGACATCTTGCCCGGgCTTtCATCGCTTtCCCGGCcTAAGATCATAGAGGACATTCAGCTAaTTGAGGGgTTAGTACAGGCATCTGGTGGATCATGGGAGTCGAGTTtAACCAGGCGAGCGCGCGGTGGGCGAACAAGAGGTaGAAAGCCCCGcAAaGACCAGCCAGCtACCGTAGAGATAGAAGCCAAGGCGAGCCCACCacccTCAAAaCCcGACTCtgTTGGCTTAGAAGCTGATGAaAGGGGcATG
>5DL_LC_COG5050  Bradi1g08040.1 29..216,337..437 totalreads=4
tcgacgccggcggagagaagccgtcggagaaggagctcttcctcgccgcggagtccggggacgCCaGCGTCTtcgCCtCCCtCGCCCCcGCcGaCCTCGCCGCCgCTCTCTCccTCCGCAACGAGGACGgCCGCTCCCTCgTCcaCGTCGCCGCCGCCTCCGCCcgCCCCgAGGCAagcgCCGCtGCTTnnnnnnnnnnnnnnnnnnnnnnnnnnnnnnnnnnnnnnnnnnnnnnnnnnnnnnnnnnnnnnnnnnnnnnnnnnnnnnnnnnnnnnnnnnnnnnnnnnnnnnnnnnnnnnnnnnnnnnnnCAGGtGCAaATGTTGaTTtGAcTACTGATGCTGgCCGAACTGCtCTTCAcTATGCtGCtAGTAAAgggAggcttAACATTGCTGaaaCGctgatagctca
>5DL_HC_COG0136  Bradi1g08070.1 11..82,194..1352,1545..1653,1659..1989,2117..2937 totalreads=48
CTCGGCTCCCGACTCGgCCaCCatgagCCTCgCCCTCGCCGCCGCCGCCGgcgcAcGGGAGgCCGCTACGnnnnnnnnnnnnnnnnnnnnnnnnnnnnnnnnnnnnnnnnnnnnnnnnnnnnnnnnnnnnnnnnnnnnnnnnnnnnnnnnnnnnnnnnnnnnnnnnnnnnnnnnnnnnnnnAGAGCTTTCAGCcGTGCTAAcTTCCATTGATTCTtCcGCCATCGCgTCAAAtATCcAGCACCATGCaGAcTTCAcACCgTtGTTCTCgCCAGAgCACTcTTCACCCCTAAAGGCTTACCATGCAACTGCTAAAaGTGTTTTtGATtCTCTGATcATcAATTGGAATGCAaCATATGACTATTACAACAAAgTGAATGcAAAGCAAGCTTATTACCTgTCCATGGAgtactGCAgggaagaGCTCTCACaaaTGCTATTGGCAATCTAGAGCTAACAGGACAATatGCAGAAGCGTTaaaaCaaCTTGGACATAACCTAGaggatgttgctagtcAGGtaaccagatcctgcccttggcaatggtggtctaggccgtctagcgtcctgtttctggattctatggcaacctaaattatccagcatggggatatggacttcggtacagATATGGCCTCTTTAAGCAAATCATAACAAAGGATGGTCAGGAGGAGGTAGCTGaGAATTGGCTAgagATGGGAAATCCATGGGAGATTGTAAGAAaTGATGTCTCTTATCCTGTGAAaTtCTACGGCAAAGTGGTTGAAGGgACTGATGGGAGAAAaCaCTGGATTGGAGGAGAGAATATTAAGGCTGTGGCACATGATgTTCCTATTCCTGGCtaCAAGaCtAAAACTACcAATAATCTtCGTcTttGGTCAACAACAGTACCATCACAAAATTTTGAtCTGGgaGcTttcAAtGCTGGgGATCATGCCAAGGCCAaTgAAGCACATCTAAaTGCTgAAAAGgTaTgccacgtaTtGTATCCAGGGgACGAATCAtCAgaGGGgAAAaTTcTTCGCTTGAAaCAACAATATaCaTTaTGCTCGGCcTCcCTgCAGGaCATtATTtCtCGTTTtGAGtCgAGgGCtGGtgATTCtCTcAAcTGGGAGGAcTTCCCcTCTAAaGTtGCAGTTCAGAtGAATGACACTcATCCAACAcTGTGCATtCCcGAGTTAATGAGAaTACTGATGgATaTAAaGGGaTTGAGCTGGAAtgAGGCTTGGAGTATCACAGAAAGgtAccgttgcatacactaaccacacggtacttcctgaagccctggagaagtggagcttggacattatgcagaaacttctacctcgacatgttgagatnnnnnnnnnnnnnnnnnnnnnnnnnnnnnnnnnnnnnnnnnnnnnnnnnnnnnnnnnnnnnnnnnnnnnnnnnnnnnnnnnnnnnnnnnnnnnnnnnnnnnnnnnnnnnnnnnnnnnnnnnnnnnnnnnnnnnnnnnnnnnnnnnnnnnnnnnnnnnnnnnnnnnnnnnnnnnnnnnnnnnnnnnnnnnnnngcttgttgaatctttggagtctattgctgaagctgacgaGAAAAcTGAgccAGAAGAAgAGGAAAACATTCTAtCCGAGAcAaCaGAGAAgaaagtctgaCTctgaAGAAnnnnnGATGCAGAAAAGgAGgAtCCTGAGTATGAGTTAGATCCATTTGCAAAaTaCGATCCTcAGTTACCtAGAGTTGTTCGAATGGcAAACCTCTGTGTTGTTGGTGGaCATTCAGTTAATGGTGTGGCTGAGATTCACAGTGAAATTGTTAAGCAAGATGTGTtCAATAGCTTTTATGAgatgtggcctactaagttccaaaacaaaacaaacggagtaactcccaggcgttggatccggttttgtaatcctgaattaagtGCAaTCATTtCAAAATGGaTAGgCtCTGATGAcTGGaTTCTGAAcaCTGATAAACTTGCaGgaCtgAAGAAGnnnnnnnnnnnnnnnnnnnnnnnnnnnnnnnnnnnnnnnnnnnnnnnnnnnnnnnnnnnnnnnnnnnnnnnnnnnnnnnnnnnnnnnnnnnnnnnnnnnnnnnnnnnnnnnnnnnnnnnnnnnnnnnaGGTGAAAaGAATACATGAATaTAAGCGGCAGCTGcTAAATATCCTTGGTATCGTTtACcggTacAAgAAgATGAAaGAAATgagTGcAAAAgATAgaaTAAAGAgCTTTGTTCCAaGGGTATgCAtATttGGTGGgAAAgCTTTtgccacttatgtacaggcaaagaggattgtgaagtttatcacagatgtcgcagctactgtaaattatgatcctgatattggagatttactgaaGGTTgtaTTTGTCCCAGATTATAATGTTAGCGTTGCTGAGAAGCTCATTCCTGCCAGTGAATTGTCTCAGCATaTCAGgTACCGCTGGAATGGAGgCTAGTGGAACCAGCAAcATGAAGTTTGCAATGAATGGTTGTATTCTTATTGGAAcTtTGGaTGGtGCgAATGTGgAGATCAGAGAaGAGGTTGGagAGGAgAACTTTTTCcTCTTtGGtGCAcAtGCaCCTGAAAtcgctggtttgaggcaagagagggctgaaggaaGTTTGTGCCtGACCcGAGATTtGAAGAGGTTAAGgAATAcGTCcGCAGtGGcGTCTTTGGGACTagcAACtATGATGAATTGAtGGGTtcTTTGgAaGGAAATGAAGGTTATGGACGTGCAGATtATTTtCTTGTTGGCAAGGATTTtCCCAGTTACATTGAATGCCaGGAAAAAGTTGATGAAGCATACCGAGATCAGAaGgTATGGACaagAAtGTctATCcTCAAcACAgCGGgTtCCCCCAAGTTCAGCaGTGACCggAcGATCcAcgAGTACGCcaaGgacATATGGGATATCAgCCctGTCATCATGCCCTGA
>5DL_HC_COG0137  Bradi1g08200.1 436..538 totalreads=5
TACAAGGTTTGCTCGTGGATCGCCATCATCTTCTGCGCGCAGTCGCTGGCAAACaTGAAGAACTTCGAGAATGACCTCAAGCAGCTCTCCATGGCTTTCATGT
>5DL_HC_COG0138  Bradi1g08217.1 112..741 totalreads=10
tacagccctggcggtgatgctgccgtcgctggccttcgtcgggttcctggcgtggcaggcccgccgcagcttccgccggctcagctacggccgctcccacgtcgtcgtcgtcgcctACtACGCGCTCcTCTGGgCCgTcGCCcTCCTCAACCTCCTctGGtGCTTCCtCcAGGgtggcagTGTAtGCCTGATAgggCCTTCtcATGGAATGtgctttcattgtttaccaaatCaGGAAtgctgTTCTtGGAAGTTAGtCTTgtAGCATTtCTACTTCAaGGAAaTGAAGCCaGcGGTTaTGAtGTccttGgcacgtacctttgttatctctggtgctgtagttagtgctgatgtattgctcaagaccATATATGTATTCGGATTTGGTGTTCCTTTGTTTATCGATGCTGACCAAGgAaCTGGTGGGAAATGGGGCCTATGGATTATCCACAAATTGGTGCTTACtGGAGTCTATGGCTTGATTGTtTTCATGCATCaCTCAAGGTGGaaaGACAGGCTaccTGcaaaaccagcatattaccagtAtGtGTGTGCAATGcTGGcaCTTAacGGCcTaTCgCTGTTtGGCTGTTTCcTcaTtGCaTGTGGAGCTGGATTTGGTTtATGGTAcA
>5DL_HC_COG0139  Bradi1g08270.1 973..1086,1123..1309,1467..1707 totalreads=11
catcacagtatgaacatgtatgaatcagatgccaggaGGAATTcAGaGcATGgATTtGGAAGgAGTTATTtgGATCATACCaGTaCCgAaAgaaatgaaatgcaggagaaagaannnnnnnnnnnnnnnnnnnnnnnnnnnnnnnnnnnnATAAGCCCTTcAAATTTAGCTCAGGCATATAGTGAAAaGCTTAGAATGTCCTtCCcTCCAaGAGATTCCTTGACAGGgTTTCGGAaGAAAAAGCTTCTTATtCTaGATCTCAATGGCCTTCTTGCGGATATCAATGAAGATTTCCACAATGCTCACATGGCTGATGCAAAGGTTCgAAGGAAactAGnnnnnnnnnnnnnnnnnnnnnnnnnnnnnnnnnnnnnnnnnnnnnnnnnnnnnnnnnnnnnnnnnnnnnnnnnnnnnnnnnnnnnnnnnnnnnnnnnnnnnnnnnnnnnnnnnnnnnnnnnnnnnnnnnnnnnnnnnnnnnnnnnnnnnnnnnnnnnTAAATGCACAGTGACTGGACGTAACACACTGGAGAACGTGCAcAAACCAATAGTACTGAAGGAATTGAaGAAACTGTGGAaTAaGGAAGAACCTGGTcTTCCATGGAAGgAGGGGgACTTTtCACCTTCCAATACATTACTTGTGGACGATTCTCCTTACAAGGCtCTGCGTAATCcgccACATACTGCCATTTTTCCtCAGCCATTCAGCTATCTTAACCGgAacgACAATtCATTGGGT
>5DL_HC_COG0140  Bradi1g08280.1 150..225,349..1935 totalreads=76
GGCAAAGCcTGACgCGtGgAAGCTCaTCTTtGCcACCAccgCGCTGCTCGTCGCctCCCTCAGtAACCTCcTCGTTnnnnnnnnnnnnnnnnnnnnnnnnnnnnnnnnnnnnnnnnnnnnnnnnnnnnnnnnnnnnnnnnnnnnnnnnnnnnnnnnnnnnnnnnnnnnnnnnnnnnnnnnnnnnnnnnnnnnnnnnnnnGGTCAGTTtGCACAGCTCTTCGGGCATGgcTaTTCAATTCTGCTAGtGAGAGAGtcGTTGCTCGACTtaGACAGgACTtGTTCAGTCATCTcaTAAAccAGgAGATAGCATTTTTtGAtGTGACcAGAACAGGAGAGCTgTTAAGCAGGCTTTCTGAAGAcACCCAAATcATAAAGAATGCcGCTACgaCAAACCTTTCGgAAGCgCTGCGTAATCTGACTACCACGGCTATTGGTCTTGGCTTCATGTTCTCAACTTCATGGAAACTAaCAgTGTTGgCACTTGtAATTGTTCCagTgaTATCaGttGCTGTgCGTAAATTtGGGCGTTTTCTtCGTGAGCTTTCACATCAGACACAAGCTGCGgCtGCTGTAGCTTCATCCATAGctGAGGAAtcTTTtGGTGCCAtccGcACAGTAAGAGCCTTTGCTCaGgAGCCTCATGAGATTTCACGATATaGcGGAAAaGTAAaCGAGACACTGAAaCTTGGTCTCAAGCAAGCTAAaGTTGTTGGACtATTTtCTGgAGGgCTTAATGCTGCATCAACCCTGTCGGTtGTTGTTGtAGTtATttATGGAGCTAaCTTAACCATCAATGGTTACATGACAACTGGTTCTCTTACGTCATTCATCTTATACAGCCTTacAGTTGGCTCgTCagTCTCtgCCTTGTCAGGActATACACAACTGTAATGAAaGCATCAGGtgCAAGCCGTAGAGtgttcAACtaCTTGACCGTgTTTCCTCAaTGAcAAAcaCTGGgAatAAATGTCCAAAAATGAAAaTgatGGGGAAgTTGAGctGgACGATGTttGGTTTGCaTATCCTTCTCGTCCTTCTCATaTGATTCTTcaGGgAATcAcATTGAAGCTAGCACCAGGTTCAAAGGTTGCACTTGTTGGGCCgaGTGGTGGTGGactacaatagcaaatttGAttGAAaGGTTTTATGACCctttAAAGGGAAGgATCTTGCTAAaTGGAGTgCCtctGGTAGAAATTTCACATCAGTATCTCCAccaaaaGGTAAGCATAGTTAGCCAGGAGCCTACACTCTTtAACTGCTCCATtGAAGAGAAtATTGCatATGGATTGGaGggCAAaGCtAGCTctTCTGACGTTGAAAaTGCAGAAAATGGCAAACGCGCACGACTTCATATGCAGCTTCCCAGACCAATACAAGACTGTCGTCGGAGAGCGAGGCATCAGGTTATCGGGCGGgCAGAAGCAGAGGgTCGCCATTGCGAGAGCTTTGCTTATGAACCCaCGAGTGCTTCTCTTAGATGAAGCTACCAGCGCCcTGGATGCcGAAaGcGAgTACCTtGTTCAGGAccGCAATGGacTcgTTGATGAAAGGgaGGACcgTtcTCGTGATAGCTCAtcGGCTCTCCACCGTGAAGAgcGctGACACGGTtgCCGTCATCTCCGAGGGCcAGATtGTagAGAGaGGCaCaCAcgACGAaCtCCTCGAgtgCGACGGCATCTaCaCGgCCCTGGTGAagAGGCAGCTGCAGTTGCCcAAGTTtGAAGGgACCgCCAacGGGaCAGCCGAAGTaGAACCcAGCAGCAACGGCCAATAG
>5DL_HC_COG0141  Bradi1g08287.1 870..1159,1260..1329,1402..1462,1749..1884,2048..2234,2340..2422,2424..2523 totalreads=20
tatacggggagaaattgagatgctacagcagtgcagccatccaaatgttgtgcgctactttgggagttatcaaggagaagaattctaCATGCAGAtAGTTATGGAGTATTGTGGTGGTGGAAGTGTTGCTGACTTGATAGGCATTACAGAGGAGCCTCTTGACGAACCGCAAATAGCTTATATATGTCGAGAAACAttaaaggTcTTgCTtAcTTGCACACAATTTTCAAAGTTCATAGAGATATTAAGGGTGGCAACATTCTACTGACTGATCAAGGCGAGGTGAAGTTGGnnnnnnnnnnnnnnnnnnnnnnnnnnnnnnnnnnnnnnnnnnnnnnnnnnnnnnnnnnnnnnnnnnnnnnnnnnnnnnnnnnnnnnnnnnnnnnnnnnnnGTTCAtCGGTACTCCACACTGGATGGCGCCAgAGGTCATTCAAGAAAGTCGTTATGATGGgAAGGTTACATnnnnnnnnnnnnnnnnnnnnnnnnnnnnnnnnnnnnnnnnnnnnnnnnnnnnnnnnnnnnnnnnnnnnnnnnaggtgatcttcatgatatctagtgaacctgcaccgatgctggaggataaggagaagtggtnnnnnnnnnnnnnnnnnnnnnnnnnnnnnnnnnnnnnnnnnnnnnnnnnnnnnnnnnnnnnnnnnnnnnnnnnnnnnnnnnnnnnnnnnnnnnnnnnnnnnnnnnnnnnnnnnnnnnnnnnnnnnnnnnnnnnnnnnnnnnnnnnnnnnnnnnnnnnnnnnnnnnnnnnnnnnnnnnnnnnnnnnnnnnnnnnnnnnnnnnnnnnnnnnnnnnnnnnnnnnnnnnnnnnnnnnnnnnnnnnnnnnnnnnnnnnnnnnnnnnnnnnnnnnnnnnnnnnnnnnnnnnnaggcgattttggcacaatgatagtccatcctgaagatggcgatgaagcggccgaatcatctattttcccaagtaacagagttcataccgggccttggtagcatcaactctttcacacatgatccaaaagngggctgagnnnnnnnnnnnnnnnnnnnnnnnnnnnnnnnnnnnnnnnnnnnnnnnnnnnnnnnnnnnnnnnnnnnnnnnnnnnnnnnnnnnnnnnnnnnnnnnnnnnnnnnnnnnnnnnnnnnnnnnnnnnnnnnnnnnnnnnnnnnnnnnnnnnnnnnnnnnnnnnnnnnatcacttgcatcaccgggtgttgctagcaCAaTGAaCAAaTtAAgCAGCAGCCcAAGCCGTAAAGCATTTtCGgTtCAGGaTaagctctggtcaatctatgccgccggaaacacagtgcctattccatttCTGAAGGCGATTGACAtttCACCGCTAGCTCTAGTATCGGAtagcgtagcggnnnnnnnnnnnnnnnnnnnnnnnnnnnnnnnnnnnnnnnnnnnnnnnnnnnnnnnnnnnnnnnnnnnnnnnnnnnnnnnnnnnnnnnnnnnnnnnnnnnnnnnnncccTcttcctcctggtgtgcacgacaggttgacgacaagccctacattgatgaacctggcccaggctctcgcttaccataagangtgctacgaggacatgcctcttcaagattcacaagcgacagaagagcagcagacgatacagaacctttgngatacgcttcggaccatactgaggttgtag
>5DL_HC_COG0142  Bradi1g08294.1 290..366,533..614,658..727,810..973,1131..1279 totalreads=8
ACtgCAGTgTGCAGaaTGTtAGgggCcCgTCcAAGAcTTtCCCcAAgCATGAaaCCaGgCACATCTCCGaTCATAAGnnnnnnnnnnnnnnnnnnnnnnnnnnnnnnnnnnnnnnnnnnnnnnnnnnnnnnnnnnnnnnnnnnnnnnnnnnnnnnnnnnnnnnnnnnnnnnnnnnnnnnnnnnnnnnnnnnnnnnnnnnnnnnnnnnnnnnnnnnnnnnnnnnnnnnnnnnnnnnnnnnnnnnCAGCCcATCAATGATCTGGATTtCcATCCtATtAgCCcAaTacTgATATCTGgaGCAAAAGatAaTACgAtAAaGTaTgCTTnnnnnnnnnnnnnnnnnnnnnnnnnnnnnnnnnnnnnnnnnnnCaGGaTACTCATAATGTTAGgTCTgTaTGTTTtCATCCTTgCGGGGaTTACATTttAGCaGGtACTatGATCnnnnnnnnnnnnnnnnnnnnnnnnnnnnnnnnnnnnnnnnnnnnnnnnnnnnnnnnnnnnnnnnnnnnnnnnnnnnnnnnnncaggtgcgttactcgggtactgggagcatgtatgtgactgcttctaaggatggttctctgcgcatctgggatggagtatctgctgaatgcgttcgtcccataattggagcacatggatctgtagaagctacgagtgcaattttcaccaaagacgagaggttagcannnnnnnnnnnnnnnnnnnnnnnnnnnnnnnnnnnnnnnnnnnnnnnnnnnnnnnnnnnnnnnnnnnnnnnnnnnnnnnnnnnnnnnnnnnnnnnnnnnnnnnnnnnnnnnnnnnnnnnnnnnnnnnnnnnnnnnnnnnnnnnnnnnnnnnnnnnnnggttgtcgtctgggacgcacttacttctgaaagggtagcaagattgccctctggccataccggcgcccctaggtggctggagcactcccctgtagagccggtgtttgttacatgcggaaatgaccgatccgtcagattttggaaataaa
>5DL_HC_COG0143  Bradi1g08301.1 69..326,646..795 totalreads=5
cctcgacatgaccaagctctatgtggtgggggccggcatgttcagctgcgtgaccgtggcgctctacccggtgtccgtgatcaagacccggatgcaggttgccgtccggggaggccttgaggaggaacgccctggccaccttcaagaacatcctcaaggtggagtgggggtgcctgggctctaccggtaggggtttgggaccgtcatcgaccggggctactcccggctaggattatcttcctcgacggcgctcgagaagaacgaaaggcnnnnnnnnnnnnnnnnnnnnnnnnnnnnnnnnnnnnnnnnnnnnnnnnnnnnnnnnnnnnnnnnnnnnnnnnnnnnnnnnnnnnnnnnnnnnnnnnnnnnnnnnnnnnnnnnnnnnnnnnnnnnnnnnnnnnnnnnnnnnnnnnnnnnnnnnnnnnnnnnnnnnnnnnnnnnnnnnnnnnnnnnnnnnnnnnnnnnnnnnnnnnnnnnnnnnnnnnnnnnnnnnnnnnnnnnnnnnnnnnnnnnnnnnnnnnnnnnnnnnnnnnnnnnnnnnnnnnnnnnnnnnnnnnnnnnnnnnnnnnnnnnnnnnnnnnnnnnnnnaGTGCTCTTGGCcATTtGAaTGaTAAAGAaGATGCTCCTAGTCAGTTGAAAATAGTCGGTGTTCAAGCAACAGGGGGAATGATTGCTGGGGCAGTGACCTCTTGTGTTTCAACTCCTCTAGATACAATCAAAaCCaGGCTGCAGGTGACAT
>5DL_HC_COG0144  Bradi1g08350.1 1051..1169,1277..1372 totalreads=3
gcaaaggatggacggactgcccacaatgaagctgccaaacagaagaaaaagatgtgctttgcaccagatgatgattcttgtgtggatcaactcacagaagatccagtttttactagcagnnnnnnnnnnnnnnnnnnnnnnnnnnnnnnnnnnnnnnnnnnnnnnnnnnnnnnnnnnnnnnnnnnnnnnnnnnnnnnnnnnnnnnnnnnnnnnnnnnnnnnnnnnnTAATTGGCGgCCgTGAAAaGCACAAAGAAtCTgAcGAGTACAAAaGGgCACAagAGGaGgAGTGGgCATCCAGACAGCgTCAgttAGCAATACAGG
>5DL_HC_COG0145  Bradi1g08470.1 356..501,1393..1707 totalreads=6
agggaattgaaatgtatggtctgggaaactgggctgaagttgcggagcatgttggtaccaagagcaaggcacagtggcagtcgagcattatactactgcatatatgaactcaccttgttatccccttccggtaatcatttttttctacctgttaatnnnnnnnnnnnnnnnnnnnnnnnnnnnnnnnnnnnnnnnnnnnnnnnnnnnnnnnnnnnnnnnnnnnnnnnnnnnnnnnnnnnnnnnnnnnnnnnnnnnnnnnnnnnnnnnnnnnnnnnnnnnnnnnnnnnnnnnnnnnnnnnnnnnnnnnnnnnnnnnnnnnnnnnnnnnnnnnnnnnnnnnnnnnnnnnnnnnnnnnnnnnnnnnnnnnnnnnnnnnnnnnnnnnnnnnnnnnnnnnnnnnnnnnnnnnnnnnnnnnnnnnnnnnnnnnnnnnnnnnnnnnnnnnnnnnnnnnnnnnnnnnnnnnnnnnnnnnnnnnnnnnnnnnnnnnnnnnnnnnnnnnnnnnnnnnnnnnnnnnnnnnnnnnnnnnnnnnnnnnnnnnnnnnnnnnnnnnnnnnnnnnnnnnnnnnnnnnnnnnnnnnnnnnnnnnnnnnnnnnnnnnnnnnnnnnnnnnnnnnnnnnnnnnnnnnnnnnnnnnnnnnnnnnnnnnnnnnnnnnnnnnnnnnnnnnnnnnnnnnnnnnnnnnnnnnnnnnnnnnnnnnnnnnnnnnnnnnnnnnnnnnnnnnnnnnnnnnnnnnnnnnnnnnnnnnnnnnnnnnnnnnnnnnnnnnnnnnnnnnnnnnnnnnnnnnnnnnnnnnnnnnnnnnnnnnnnnnnnnnnnnnnnnnnnnnnnnnnnnnnnnnnnnnnnnnnnnnnnnnnnnnnnnnnnnnnnnnnnnnnnnnnnnnnnnnnnnnnnnnnnnnnnnnnnnnnnnnnnnnnnnnnnnnnnnnnnnnnnnnnnnnnnnnnnnnnnnnnnnnnnnnnnnnnnnnnnnnnnnnnnnnnnnnnnnnnnnnnnnnnnnnnnnnnnnnnnnnnnnnnnnnnnnnnnnnnnnnnnnnnnnnnnnnnnnngatgcTGGtGGCaGGGATTCtCCAAAAaCcacaGGACcTACAaGCGCTAAgCAATGGGATGATTGGgACATTGTTGGTCTTCCTGGGGCAGAGCTATTAAGCTCCAGtgAAAAACTTCTgTGCTGtCAgAACAGATtGCTACCTAGTCATTAtCTGAGAATGCAGGAGGTgcTGATGCaGGAGAtGTTCAAGGGCAaTGTCGTCAagAAGGAaGATGCCcATGtATtgTTAAaGTcGAtCCTGCCAAAGTcGAtaCGgTTtatGATATGGTGATGAAAAAGCTGGgCAacaacGaGGAGGCtCCgATGgTTTAG
>5DL_HC_COG0146  Bradi1g08510.1 1..188,191..815,940..1098 totalreads=16
atggcgctgctgatggagcccgggtcggagcccctgacggagggggagaaggccgacttggccgccatcgccgccatcaaggagtcggcggcgcgcgagtacagggaggagggcaaccagttcgtcaagaagggccggaagcactaccccgacgccgtcgactgctacaccaaggccatcgcccagatnnGcccTCGCCGccccgAAccccGACGCCTCCGTCCTCTTCGCCAACCGTGCGCACGTcaaccTCCTCCTCGGCAACCACCGCCGCGCCCTCGACGACGCCGAGcAGGCCGTCCGCcTCTCCCCcTCCAACcTCAGGCGCACTACCGGGCGGCGAAGGCCGCGCTTGCTCTCGACCAGCTGCCCCAGGCGGCGTCCTTCTGCCGGCGGGGGCTCGAGCACGACCCcGCCAACGaGGAGCTCAAGAAATTCCTCGCGCAGGTGGAGGCGCAGCAGCGCGAGCGAGAtCTtAAAAGGgCTAAGGTTGCACAGGCCATATCCGCAGCAaaGGaTCTTgCTGCTGCTATAGAGAAGAgAGGGCTGAGGCTGGGgAAGGCAGCCTACCAGGAGCTGACcGGGgTAAaGAAGCCgAcGCTGGATGAaCAGGGCgTGCTTCAcTGGCCAGTTCTTCTGCTCTACCCGgAGGTCATGTCGAGcGAcTTCATcGAGGATTTtCCggAGACtGATcTGTTCTCGgaCcACCTTGATgTCATGTTCTCAGCAAgTTCTCcACCTTTgCCATGGGATGAGAACcAcGCTTAcACAAGGgAtGCTATTGAGTTGTATTGTcaGGtCTGaTtACtcACnnnnnnnnnnnnnnnnnnnnnnnnnnnnnnnnnnnnnnnnnnnnnnnnnnnnnnnnnnnnnnnnnnnnnnnnnnnnnnnnnnnnnnnnnnnnnnnnnnnnnnnnnnnnnnnnnnnnnnnnnnnnCCTCCAGTAAGTGGATCAAAATAaGAGAAGGgAaaCCTCTtCAGgAaGCGTTGCAGCATAAaGaCTACATCATCCCTGCtgTACCtggTGTTCTttGTGgTTTCAAGgAAaTCCgCcTTcTATtCGAaGTTCAAGGCTGGgAATTGGTCTTtGCCGTAg
>5DL_HC_COG0147  Bradi1g08517.1 71..321,532..611 totalreads=4
AGCGCCGAGGCCGCGGCCGTGGCGAGCGGCATGGCGCCTGGCgccggAGCCggAGGAGCAgAGGgCGCGaCGATgAAGGTGGTGgcGGCGGtGGACGcGAgcGaGgAGAgCCTgCACGCGCTGTCGTGGGCGCTcGACAaCGTcGTCCGgCCCcACCCcGGCGCGTCCGTCGTCGTCgTCCACGtcccatCACgCCGACCACTTcgccTAcccTGtcgccgggcacggTATCGccnnnnnnnnnnnnnnnnnnnnnnnnnnnnnnnnnnnnnnnnnnnnnnnnnnnnnnnnnnnnnnnnnnnnnnnnnnnnnnnnnnnnnnnnnnnnnnnnnnnnnnnnnnnnnnnnnnnnnnnnnnnnnnnnnnnnnnnnnnnnnnnnnnnnnnnnnnnnnnnnnnnnnnnnnnnnnnnnnnnnnnnnnnnnnnnnnnnnnnnnnnnnnnnnnnagggcgttgctgggcagcgtgagcgactacctcgcccatcacgcctgctgccccgtcctcatcgtcaagccacccaacaa
>5DL_HC_COG0148  Bradi1g08540.1 718..964,973..1252,1462..1619,1647..2040 totalreads=21
ATaCAGCAAATGAAGGTCCTgTCTGATCTGCTcATaGCAGTATCAAAAGCAgAAAGgCAAGAaGcACGGaTGAaGTTAAaGCAGGAATCTTtCaGACtcGGgAACATTGGtGTtATGAgagctgggactgtcatatctgaaacatgggaggatggtcaggcaataaaggaccttaatgcgcatcttaaatcattgctggaaaCTaaagAGGCTgttgaaaGACATCGTaaatctctaaagaaaannnnnnnnGAtAAGgGTGACGGAaGTGATGCTGAAACtAGCATGTCcGAGGAAGATTTCcTCTTaCAGGAcGAGATATGTAAATCTCGGTTAACAAGTATCAAGCaggAGGAAGAACAGTATCTGCGAGAAAGaGATCGATATGAATTAGAAAaGGGTAGGCTTATACGTGAAATGAAGCGTCTCAGAgATGAGGATGGATCCCGTTTtAAtAaCTTTCAAATTCTTCACCATCGATATGCTCTGTTAAATCTTCTTGGAAaGGgaGGgTTtAGTGAGGTgTACAaGGnnnnnnnnnnnnnnnnnnnnnnnnnnnnnnnnnnnnnnnnnnnnnnnnnnnnnnnnnnnnnnnnnnnnnnnnnnnnnnnnnnnnnnnnnnnnnnnnnnnnnnnnnnnnnnnnnnnnnnnnnnnnnnnnnnnnnnnnnnnnnnnnnnnnnnnnnnnnnnnnnnnnnnnnnnnnnnnnnnnnnnnnnnnnnnnnnnnnnnnnnnnnnnnnnGGcAAGGATCTCGATGCAGTCCTtAAAGCAACACCAATTCTtCCAGAAAaGgAgCAAGGaTCATAaTtGTtCAAGTGTTTCAGGgCCTTGTTATCTTAACAAAAaGGCTaCAAaaGAtCAtCCActAtgACCTCAAaCCAGGCAAcGTTCTCttcgannnnnnnnnnnnnnnnnnnnnnnnnnntttggcctcagCAAGATAGTGGAGGATGACGTTgggTCTcagggaatggaactcacttctcagggagctggaacctattggtatctgccaccagaatgctttgatctcagcagaacaccattttATTTATgCaGGTGGATGTTTGGTCAGCCGGTGTGAtGTTTtATCAGATGCTATATGGgAGgCGtCCTTTtGGCCATGACCAGACCCAAGAGAGAATACTTCGAGAAGATACAATTATCAAtgCACgCAaggtGGAATtCCcTCcGAAGCCAACtGTATcAAaCgaGgCAaaGGAacTGataCGCCGTTGCTTGACATACAaTCAATCGGAgAGgCCAGACGTTCtATCAATaGCTCAAGATCCTtaTCTCTCTtATGCAAAGAGGTAG
>5DL_LC_COG5051  Bradi1g08560.1 561..659,920..1013 totalreads=2
gacccaaaggttgtccagtccatgaccacacttatctctggtctgcaaggtgacgttccggctggttctgagggaaggccatacgttggtggaaggtaannnnnnnnnnnnnnnnnnnnnnnnnnnnnnnnnnnnnnnnnnnnnnnnnnnnnnnnnnnnnnnnnnnnnnnnnnnnnnnnnnnnnnnnnnnnnnnnnnnnnnnnnnnnnnnnnnnnnnnnnnnnnnnnnnnnnnnnnnnnnnnnnnnnnnnnnnnnnnnnnnnnnnnnnnnnnnnnnnnnnnnnnnnnnnnnnnnnnnnnnnnnnnnnnnnnnnnnnnnnnnnnnnnnnnnnnnnnnnnnnnnnnnnnnnnnnnnnnnnngaaggcatcgatcagatcacctctctccgggcgtaaactattcttattcagttgaggctggaattggtagccggtattgacatggtatggt
>5DL_HC_COG0149  Bradi1g08570.1 747..897,899..1187,1189..1394,1477..1829 totalreads=14
tgggctgatgactatccatatgcctgcttattacaattctatcatcagaggtgtctccactgttatgacctcgtactCTAGcttGGAAtGGaacGAAAATGCACGCCAaCCAcTTccttgTCACaGATTTTCTCAAGAACaagCTCAAAtttnGGgTTtcgtGATTtCAGACTGGCAaGGCATtGATaaGATTACgActCCCCcAcACTtgAACTATTCcTATTCAaTtGAGgCcGGAaTTGGTGCtGGTATtGaCAtgatcatggttccttatgcctacacggaattcattgatgatctgacataccaagttaagaacaacattatccccatgagcagaatcgacgatgctgtctacaggattcttcgggtcaagttcaccatgggtctttttgagagcccctatgctgacccaagtctcgtcggtgaactcgggaagcanGAACACCGcGATcTcgCTCGTGAGgCcGTCAGGAagTCaTTGGTGcTGCTGAAAAATGGAAAaTCTGCCTCCAgCCCaTtGTTGCCTcTCCCAAaGAaGGCCGGTAAGATCCTCGTCGCcGGAAGCCACGCcgaTGACTTGGGCctCCAGTGcGGAGGATGGACcATCACATGGCAAGGAcaGACCGGCAACGACAAAACTGCCGGnnnnnnnnnnnnnnnnnnnnnnnnnnnnnnnnnnnnnnnnnnnnnnnnnnnnnnnnnnnnnnnnnnnnnnnnnnnnnnnnnnGTGGAaaatGGCAAGTACGATTATGCCATCGTGGTGGTGGGTGAGCCACCCTATgCcGAGACaTTCGGCGACAaCCTGAACTtGACGATCCCTGCCCCCGGCCCTCGGTGAaacAGACtGTCTGCAAgAAGaTCAAcTGtGTGGtGgTgcTCAtcTCCGGtAgaCCGCTGGTGGTGGAaCCcTACATCGGtGCCATGGATGCGTTaGTCGCCGCcTGGCTaCCCGGCACGGAAGgCCAAGGCaTcGCCGACGTgcTcTTCGGCAaCTACGGGTTCTctGGGAAgCTGGCGAGGACaTGGTTCAAGTCGGTGGACCAGCTGCCAaTGAACGTtGGGgACAAGCACTATGACCC
>5DL_HC_COG0150  Bradi1g08597.1 202..805 totalreads=19
TCAGGGAGCAACAATTGTGGATCGAGTTGTGAACATAACCTCTGCTGAAGATTACATCTACATCCCTgTTAATGaaCAGCAACTTGTGATGAATGAGgTGaCAAGTACAGCTCCTACTGCAGATTTGGGACAACCTACTGAggccaacgcaagccccactagtgTTtATGCCAGCAAGGCTCAtGATGTCATGACAACTGTGATCGCAAGGGgTTCAGCAATTCGACAAGATGCTGTGAATAAaGCTAAATCATTtGACGAGAAGCATCAGTTAAGGgCTAATGCGTCAGCTAGGATCAGTTCCTTCGATAGGCGTGTTGGCCTTTCAGAGAAGTTAAATACTGGGATATCTGTcGTAAATGAAAAGGTgAAAACTGTGgACCAAaGGTtACATGTTtCTGACAAAACAATGGCTGCTTtGCTGgCTGCAGAGCGCAAGCTAAAcGaTACAGgCTCTGCTGTGAAAaCCAaCAGGTaTgTgTCTaCTGGAACAAGCTGGTtcAATGGTGCCTTCAGCAAagTCGCCgaGGCTGGtCATGTTGCcGGCTCAAGAACAAcAGAAAAGTTCCAGATAGTtGTGTCAAATATATCAGCCAAAG
>5DL_HC_COG0151  Bradi1g08620.1 571..718,924..1046,1120..1177 totalreads=5
cTTggttcatatattttgccctacatctcatctgtaaagagtccccaacaagtgattggtgcAgctATCAAGCAtcacATGGTTGaaaaaCTTggtctcaagTaTGatgtttatcAtGTTaCTagAtgcccctgttatgataaaannnnnnnnnnnnnnnnnnnnnnnnnnnnnnnnnnnnnnnnnnnnnnnnnnnnnnnnnnnnnnnnnnnnnnnnnnnnnnnnnnnnnnnnnnnnnnnnnnnnnnnnnnnnnnnnnnnnnnnnnnnnnnnnnnnnnnnnnnnnnnnnnnnnnnnnnnnnnnnnnnnnnnnnnnnnnnnnnnnnnnnnnnnnnnnnnnnnnnnnnnnnnggTGGttatgcggaagccatctttcgttatgcaGcACGTGTGctCtttAATagggaaatagAAGGcccACTTGAtttCaaaGTCTTGCGaaaTTCAGAtttCCGTGAAGTTACGTTGGAGGTnnnnnnnnnnnnnnnnnnnnnnnnnnnnnnnnnnnnnnnnnnnnnnnnnnnnnnnnnnnnnnnnnnnnnnnnnagatgggAAAATGtGAATACcAGTTtATtGAAGTtATGGcTTgCCcTTCAGgTaTTtC
>5DL_LC_COG5052  Bradi1g08680.1 1..78,291..702,705..860,912..1207 totalreads=7
atggctttccgcgctccaactgccgccactgcccatggccatgccactccggctcctctaccgagctcatggaagcacnnnnnnnnnnnnnnnnnnnnnnnnnnnnnnnnnnnnnnnnnnnnnnnnnnnnnnnnnnnnnnnnnnnnnnnnnnnnnnnnnnnnnnnnnnnnnnnnnnnnnnnnnnnnnnnnnnnnnnnnnnnnnnnnnnnnnnnnnnnnnnnnnnnnnnnnnnnnnnnnnnnnnnnnnnnnnnnnnnnnnnnnnnnnnnnnnnnnnnnnnnnnnnnnnnnngcgcaacggcaGCGCAGCGCACctgctgctgcccagCgggctGGTCacGTCCtacaagccggccatgtggcacggcgccgccacggaggtgctccacaccaccgtcggcgagggccccggcgggcgccccgtcatccgcggcggcgtgtccatggacttccggtgcgcgcgggacggtccgtcgccgtggtcgccgggCGGGgCgTGGTCGCTccGCGCcGTGAGGGGAGgCCCCAcGGGGTCCATCtccGTGGAGCTGGTGTCCGtGgAGCCgCcGGGgAGcGGGgaCGGGGCGGAGGCGAGGTGCGTGgTGACGCTGCagCCGGAGgCGCTGGCGTCGGaGTaCgcGGTGacGAaCgCCGCgtCGtCgCCGnnCCGTGGCGcTGtCGGgCgCCgTGtGCAaCCACcTGCGCGTGaGCACGCCcgaCGCCAcctacgccgtggggctccagggctcggaCTAccgcggcagggagcccctgctgtccgagttcagcatcctgccgccggactactacgcgacggcgccnnnnnnnnnnnnnnnnnnnnnnnnnnnnnnnnnnnnnnnnnnnnnnnnnnncgggggcgggcagAGCGCGCCGCGAGCGGCGCCGGAGCCGGACGGCGAGGAGgacgacaactacaagcacctgacggcggagctgtgccgggtgtaccggcacgcgcccagggagttcaccgtcatcgacagggccggaggaactcggtttgcctgagcaggcgagggttcgaggagctgtacgtcttcagcccggggtccaagtacgagtggtacggcaagttcgcctacgtgtgcatcgggcctgccatgctggagcccgtggtgctgccgccgggagctacgtggcaaggg
>5DL_HC_COG0152  Bradi1g08690.1 44..113,303..450,618..762 totalreads=11
AGaTTCGAGcACCcTGGCCGGCGACcTGCAGAGGATCcTCTCCACCATGCACGaGCTcGACGAGAGGGCnnnnnnnnnnnnnnnnnnnnnnnnnnnnnnnnnnnnnnnnnnnnnnnnnnnnnnnnnnnnnnnnnnnnnnnnnnnnnnnnnnnnnnnnnnnnnnnnnnnnnnnnnnnnnnnnnnnnnnnnnnnnnnnnnnnnnnnnnnnnnnnnnnnnnnnnnnnnnnnnnnnnnnnnnnnnnnnnnnnnnnnnnnnnnTTATACAGATAGAGAGTCATATCAAACGTCTTGATGAAGACCTAGGCCAGTTtGCAGAAGATTTAAAGCAagaGGAAAAATaCCTCCAGATGAACCgCatATCCTtCCTCCAATGCCGgTGGgTGGcAGGGAtGAAAgaCGgAGGnnnnnnnnnnnnnnnnnnnnnnnnnnnnnnnnnnnnnnnnnnnnnnnnnnnnnnnnnnnnnnnnnnnnnnnnnnnnnnnnnnnnnnnnnnnnnnnnnnnnnnnnnnnnnnnnnnnnnnnnnnnnnnnnnnnnnnnnnnnnnnnnnnnnnnnnnnnnnnnnnnnnnnncaggtttcatatggtgatatgattgcttgtgacaatgngaaTGTGAAGGAGGCGAAtGGTTCCACTACtCGTGCGTTGGTCTGACACCAGAAACAaGATTCAAaGGGAAaTGgTTTtGCCCAaCTTGCAGGAAtCTTCAaTGA
>5DL_LC_COG5053  Bradi1g08710.1 1..567,797..1069,1081..1339,1828..2045,2067..2514,2726..2950,3079..3191,3248..3308,3412..3596,3940..4100,4109..4169,4535..4661 totalreads=27
aggggactccggtcaacatcatcgtcggctcgcaggtgtggctggaggatcccgacgaggcctgggtcgacggcgaggtcaccgggatcaagggcgccgacgtcaccgtcgccaccaccaatggcaaaacggttgtggccagcctcgcgagcatataccccaaagacacggaggcgcccccggcaggagtggacgacatgacgaagctcgcttacctccatgaaccgggagtcctgcacaaccttgcttgccggtacggccttaacgagatatacACGTACACCgggAACATCTTGATTGCAgtcaatcctttccagaggctgccccatctctacgacgtgcacatgatggagcagtacaaaggcgccaccttcggggagctcagcccccatcttttcgcgattgcagattcttgttacagggcaatgatcaatgaacatgGaagccagtcaatattggtgagcggtgaggagtggcgctgggtaagacagagacgacgaagatgctcatgaggtaccttgcattcagtgggaggaaggtctggaactggagggacgaaccgttgagcaannnnnnnnnnnnnnnnnnnnnnnnnnnnnnnnnnnnnnnnnnnnnnnnnnnnnnnnnnnnnnnnnnnnnnnnnnnnnnnnnnnnnnnnnnnnnnnnnnnnnnnnnnnnnnnnnnnnnnnnnnnnnnnnnnnnnnnnnnnnnnnnnnnnnnnnnnnnnnnnnnnnnnnnnnnnnnnnnnnnnnnnnnnnnnnnnnnnnnnnnnnnnnnnnnnnnnnnnnnnnnnnnnnnnaggacgtaaaaggtttaaggtgggaaacccacgatcatttcattacctgaaccaacaagctgctatgaagtagctaatgtggacgacgcaagagaatacctagaaacaagaaatgcaatggatatagttggaatttctcaagaagagcaggatgcaattttcagagtagtagcggcaatccttcatctaggaaacattaatttctccaaagggaaagaaattgaTtCATCAAGGTTGAgggATGAGaaaTCAATCAATCAcctgaaaatagnnnnnnnnnnncttaggTGTGAcGaGAAGTtgcTtgAAGAcTctCTTtGTcAGCGTGTtATtGTAaCACcTGAtGgAAAtATCaCAAAACCcctCGATCcAGATtCTGCTcTACAGAGTCgTGATGCCTTGgCAAAGACaGTGTATTCACGACTaTTCGACTGGTaagggtgaattAttaataactCAttggtcaagatcctgatgcaataagtataataggagtgctggatatctatggatttgagagtttcaaggtcaacaggtttgnnnnnnnnnnnnnnnnnnnnnnnnnnnnnnnnnnnnnnnnnnnnnnnnnnnnnnnnnnnnnnnnnnnnnnnnnnnnnnnnnnnnnnnnnnnnnnnnnnnnnnnnnnnnnnnnnnnnnnnnnnnnnnnnnnnnnnnnnnnnnnnnnnnnnnnnnnnnnnnnnnnnnnnnnnnnnnnnnnnnnnnnnnnnnnnnnnnnnnnnnnnnnnnnnnnnnnnnnnnnnnnnnnnnnnnnnnnnnnnnnnnnnnnnnnnnnnnnnnnnnnnnnnnnnnnnnnnnnnnnnnnnnnnnnnnnnnnnnnnnnnnnnnnnnnnnnnnnnnnnnnnnnnnnnnnnnnnnnnnnnnnnnnnnnnnnnnnnnnnnnnnnnnnnnnnnnnnnnnnnnnnnnnnnnnnnnnnnnnnnnnnnnnnnnnnnnnnnnnnnnnnnnnnnnnnnnnnnnnnnnnnnnnnnnnnnnnnnnnnnnnnnnnnnnnnnnnnnnnnnnnnnnnnnagcaacaactccaagccctgatggaaacattgagcacgacagaaccacactacattagatgtgtgaagcctaatactgtactgaaacctggcatcttcgagaacgacaatgtcttgaatcaattgagatgtggggttgttttggaagcaatccggatcagttgtgctggctatccaacgagagaacatttgatgagttcattgatcgattcggagtnnnnnnnnnnnnnnnnnnnnnCAGTtCTGAcGaGAAGaCAgCTTGcGCaGCAATATGTGaTAaAaTGGGaTTgAAGGGATATCAGATaGGGAAAACAAaGGTATTCCTAAGAGCTGGCcaGATGGCAGAGCTGGATGCTAGAAGAGCAGAAgTATTGGCCAATGCtGTgCGACTTATCCAGAGGCGTATAAGAACgCATCTTATGCGAAAGGAATTCgtCAgCTTAAAAAAGgCTTCcATTcAAACTCAaAAGTTCTGGAgAGCAcGACTAGcTaGAAAGCTTTttGAGCACATGAGAAgAGTcGCTGCTGCAATTACAaTACAGAAGCACaCcCGTACTCaTTCTGCCTGGAAAGCTtACcTgCAAaTaTACAGATCATCAATAACAATACAGACAGGATTACGTGCAATGGCtGCTCGtAAGgAGCACAGgTTCAGAAGAgAGACCAAAGCGaCCATcATCATCCAGnnnnnnnnnnnnnnnnnnnnnnnnnnnnnnnnnnnnnnnnnnnnnnnnnnnnnnnnnnnnnnnnnnnnnnnnnnnnnnnnnnnnnnnnnnnnnnnnnnnnnnnnnnnnnnnnnnnnnnnnnnnnnnnnnnnnnnnnnnnnnnnnnnnnnnnnnnnnnnnnnnnnnnnnnnnnnnnnnnnnnnnnnnnnnnnnnnnnnnnnnnnnnnnnnnnatgttggtaggttgaccttgaggtagccaaagggtcaagaaattacgaagttacaatctgcattgcaagaaaTGCAaGAAAAGCTTGAGcAAGCCCATgCAGCAATtaTAAAtGAGAAAGAaGcTGCAAAGTtAGCAATTGAaCAGGCACCACCAAAGATtGTAGAGGTGCCAGTGGTGGATAAcGcAAAaGTTGAGTTGTtGACAAgtCAAAACGaGGAACTTGAGGnnnnnnnnnnnnnnnnnnnnnnnnnnnnnnnnnnnnnnnnnnnnnnnnnnnnnnnnnnnnnnnnnnnnnnnnnnnnnnnnnnnnnnnnnnnnnnnnnnnnnnnnnnnnnnnnnnnnnnnnnnnnnnnnatgattcaggcttgagacaaatttatctaacatggaatctgaaaaccacgttctacgccagcaatcgttgcttgcatcagcagatgatgataataagacaaaacaaatagagagnnnnnnnnnnnnnnnnnnnnnnnnnnnnnnnnnnnnnnnnnnnnnnnnnnnnnnnncctgcaccagcTGTTCAAGCAGTAGTCAATCCTGAAGTGATTCAGCCATCAgttatgaaggtnnnnnnnnnnnnnnnnnnnnnnnnnnnnnnnnnnnnnnnnnnnnnnnnnnnnnnnnnnnnnnnnnnnnnnnnnnnnnnnnnnnnnnnnnnnnnnnnnnnnnnnCACAGgAAAaTCATGATaTCcTtATCAAAaGCCTGGCTGAAGACAGGAGaTATGACAACaGAaGACCAGCTGCAGCATGtATtGtCTAcAAATCACTCCTtcACTGGCACTCATTtGAAGCaGAaAaGaCAAaCaTATTTGACCgTATcATCCAtacaataggtcatctgttgaggttgtgannnnnnnnnnnnnnnnnnnnnnnnnnnnnnnnnnnnnnnnnnnnnnnnnnnnnnnnnnnnnnnnnnnnnnnnnnnnnnnnnnnnnnnnnnnnnnnnnnnnnnnnnnnnnnnnnnnnnnnnnnnnnnnnnnnnnnnnnnnnnnnnnnnnnnnnnnnnnnnnnnnnnnnnnnnnnnnnnnnnnnnnnnnnnnnnnnnnnnnnnnnnnnnnnnnnnnnnnnnnnnnnnnnnnnnnnnnnnnnnnnnnnnnnnnnnnnnnnnnnnnnnnnnnnnnnnnnnnnnnnnnnnnnnnnnnnnnnnnnnnnnnnnnnnnnnnnnnnnnnnnnnnnnnnnnnnnnnnnnnnnnatgttcataggctccaagagctggtcgtgtaagagcatctcgaggatcattgaaaagtntacactctagtgcactatcaaggcaagcatcaagtgtgcattggcaaaacnttgtaagtgcctgaatcatacactggaaacgatgaacaataattatgtnnnnnnnntgataattaggaaaacattcagtcaagtatttGCAtttATgaacgttcaactctTCAACAGnnnnnnnnnnnnnnnnnnnnnnnnnnnnnnnnnnnnnnnnnnnnnnnnnnnnnnnnnnnnnnnnnnnnnnnnnnnnnnnnnnnnnnnnnnnnnnnnnnnnnnnnnnnnnnnnnnnnnnnnnnnnnnnnnnnnnnnnnnnnnnnnnnnnnnnnnnnnnnnnnnnnnnnnnnnnnnnnnnnnnnnnnnnnnnnnnnnnnnnnnnnnnnnnnnnnnnnnnnnnnnnnnnnnnnnnnnnnnnnnnnnnnnnnnnnnnnnnnnnnnnnnnnnnnnnnnnnnnnnnnnnnnnnnnnnnnnnnnnnnnnnnnnnnnnnnnnnnnnnnnnnnnnnnnnnnnnnnnnnnnnnnnnnnnnnnnnnnnnnnnnnnnATgAaCGgcaTTgCAGCAtACCGAtATCCTTGGAcGaTATAgcGcGaCTGATGCtcGACATCAACCCGaCTGACGTGGaGCcGCCACCaCTaCTGcGGCaGAACTCcCAgTTTCACTTtCTTCTGCAaca
>5DL_HC_COG0153  Bradi1g08727.1 1671..2156,2250..2683,2765..3524,3606..3668,3844..4255 totalreads=33
caaggcatcagcaacagagataaagatcaattcaaaggcacagccgtctatgagaagtggcagcttcgccaaggCAAcaaaaGAcGCAgTTTCTcTGGTggaTCAGAAtGTCTGTAGTTCAGCtATCACTGAAAAGaatGATACaGaGctAaCAGATTCggAaGGAgTTAGATCTGAAAaCAaGACTGCCGTgCcGAAGTcacccTTaTCAGTTGGTGCTAAGATTGTTGCCAGcAAGAAGAGGATgTTGGAATCAGGTCTTGATAAAAtcGCTGGAGGGTCACCAGTTGAGACgCcATCCATGAAAAaGACAaGAagTACTTcTCAcACCGAGttAGAtCAATCAAAGAAGTCTTCTGGgAAGAtGCTtAcaGaGAAGAACTccGGTCcaGaCAAAaaaGaTATTTtgatAAaaCggcagcatcacagtcgagcagctgagttgagcagatctgttgacccctctaataaagatgcctgnnnnnnnnnnnnnnnnnnnnnnnnnnnnnnnnnnnnnnnnnnnnnnnnnnnnnnnnnnnnnnnnnnnnnnnnnnnnnnnnnnnnnnnnnnnnntgctgtcccgataaaacaagagtattctagtgaatctgaggaagttattgtcgtgagaaaagacaggcgAAAAAGtAAAGATCCAgTGCAtAAaCAAAGGTCtGgATCTAgACcAAaCCgTTCTtCTGGTTCTCCCAAAGCAAGTTgTTCCAAAGGCAATAGcAAcGCaGAAtATGgCtccccctaGaGcAAAatctGGAAaCCcAGGTgAAccAaCAGGCcGTTTtGAActAAAgCGtcAAATAAGTGAACAgATAAAGaCcATACTTCTGGATGCTGGTTGGAAGATTGATCTGAGACCCAGGAATGGCAGAAATTATTGGgACTCTGTCTATATACCTCCAAGTGGTAAAGGATCTTACTGGTCAATCACAAAAGCATACGcaaTGTatgaaagTATGCAaTCTgAGCAgAAGgacaaaGCTAcAAGCgAGAaTTnnnnnnnnnnnnnnnnnnnnnnnnnnnnnnnnnnnnnnnnnnnnnnnnnnnnnnnnnnnnnnnnnnnnnnnnnnnnnnnnnttaacaagcgaaaaccaaaattgagcttcagaagttaaaaaagaggaagcatggcttgctaaagaactctaaaaaTTCAAaGggCAGgCCAAaGGAAaGAAGAAgAAGATTTCAAaGGAAaGAAAAAaGCGaGGCGGTtGtGCTCTACTCGCTCGTGGATCAAATCAGGAGgCtGGAAgCAGCAATGGTTTTGcTCCATATGAATGGAAaCGCaCaGTTTTCTCCTGGTTGATTGATCTGGAtgTTCTATCcGTCAAcaCtAGACtgaaatgcatggatgaaagccgctcaaaagttctgCTAGAGGGTttAaTCACCAGGGaTGGAATTAAcTGTaGcTGCTGTAGCAAGGTTGtCACagTACTcGAATTTGtGGCTCATGCTGGTGGTCAAcTGAGCAAaCCaTACaGGAATAtACTTgTGGATGGGCTGGACAATGACCTTTTGCATTGTCTCATTAGTGCATGGGACAAGCAGtCTGATTCTGAAaGaCAGGCTTTTTTCCCtGTTAGCACTGAGGgTGATGATCCcAATGACGACACATgTGGTATTTGtGGTGATGGAGGcAATTTGATCTGCTGTgACGGATGCCCCTcAACATTCCACATGAGTTGCCTAGAACTCgAGGAACttccATCtGATGATTGGCgTTGTGCaaaCTGTTCCTGTaaattttgtCAGGAGCAtttGAATCATGATGctccagacaATGCTGaagtTGATTCAttaCATtcttgtTcccaaTgcgaggagaannnnnnnnnnnnnnnnnnnnnnnnnnnnnnnnnnnnnnnnnnnnnnnnnnnnnnnnnnnnnnnnnnnnnnnnnnnnnnnnntgcagctgtttgaggaattgcagaatcttcttgcggtcaagAAGGAtcttgaacctgannnnnnnnnnnnnnnnnnnnnnnnnnnnnnnnnnnnnnnnnnnnnnnnnnnnnnnnnnnnnnnnnnnnnnnnnnnnnnnnnnnnnnnnnnnnnnnnnnnnnnnnnnnnnnnnnnnnnnnnnnnnnnnnnnnnnnnnnnnnnnnnnnnnnnnnnnnnnnnnnnnnnnnnnnnnnnntcgaaCTcGAGcGcTtAtgATgaTTCcTCCGGCTGGATTTtctGTGtGAatcaTcActATCTTTATTTtGGAGCGTGGAGATGAAaTAGTATCTGCAGCATCaGTCAGGATACATGGGACCAAGTTGGCAGAGATGCCATTCATTGGTACACGACATATGTATCGGCGCCAAGGGATGTGCCGTCGACTTTTAGATGGAATTGAAATGgtATCCTcAGTtCTCTCAAAGTTgAGAAGTTgATCATTCCTGCTATtAaTGAACTTGTGGACACCTGGACATCcAAATTcGGATTTAGCCcACTtGAAGcTtCaGacaagcaagaagtcaagtctatcaacatgttagtttttcctggtacaggtcttcttcaaaagccattgctaaataagcaggcttcacctcaggaacacccaggttctgaaggag
>5DL_HC_COG0154  Bradi1g08780.1 875..1041,1243..1573,1731..1826 totalreads=14
TTGTACAGATATCTTGCCCCACCcTCGCGTTTTCGTGATGCTACTGGTAAAAAGaCGACATTCACAAGTAGACTGAAAGTTGGAGAGTTTATCAAGAGCAACTTTCCAGATGTTGATCCTAGCACATTTTTCTCTATGTTCATATGGAAGATCCCTGCTGCAGAAGGCnnnnnnnnnnnnnnnnnnnnnnnnnnnnnnnnnnnnnnnnnnnnnnnnnnnnnnnnnnnnnnnnnnnnnnnnnnnnnnnnnnnnnnnnnnnnnnnnnnnnnnnnnnnnnnnnnnnnnnnnnnnnnnnnnnnnnnnnnnnnnnnnnnnnnnnnnnnnnnnnnnnnnnnnnnnnnnnnnnnnnnnnnnnnnnnnnnnnnnnnnaggCTGTTAACAATTCCtttGGAGGttatagttaCaTcAAgtGtGaggcaGttGTggcaGAgAACtacatctgtgggcatcttgcccaccttgactgtgctctgaggattttcatggctggaactgTTGgAGGAAgCATcGGgTtGGAtGTGCAATATtACTGCAGgcGGtGTGAcAacAAAacTAACcTGATGATGCATGTGGAgAAACTgCTGGAAACATGtCGcTCtCTTGgATCgaGGAgTGAgATTGAGCCAaTCCTtAATATGGgCTTgTGCATCTTGCGTGGTTCAaGACAaGtgCAAGCgAAAaGCTTGgAGgACTatATGGnnnnnnnnnnnnnnnnnnnnnnnnnnnnnnnnnnnnnnnnnnnnnnnnnnnnnnnnnnnnnnnnnnnnnnnnnnnnnnnnnnnnnnnnnnnnnnnnnnnnnnnnnnnnnnnnnnnnnnnnnnnnnnnnnnnnnnnnnnnnnnnnnnnnnnnnnnnnntgataatgagctgcagaggCTGCcgAAaGTGTtCCAaTTTtCATTACTGGTGATCACACCGAGATGTCTCTCAAATTTGAGGaTGAGATAGA
>5DL_HC_COG0155  Bradi1g08830.1 145..296,308..456,628..1121,1240..1530 totalreads=10
gagaaggccgagaagaacgagttggagctgcagcagtgctacaaggctcaatcccggttgtctgagcagctcgtttccgagataaacgaggcgaaaaacgtccaaagcgctgctcaaagagaaGGAggcaCTGATtacggctttGCagagTGAannnnnnnnnnncaGCgAaGAgAAcGTACAGCTAAAACAGtCAcTTGAAGAgAAGACAAAcGCTTTAGATCTTCtcgTTCAGGAGCACcAGGcGGCTAAAGCCGAACTTGAAcGGgtGCTAACAAAaCTtAAAGCTGTGGAGCATGAgAACAcAcAGCTGnnnnnnnnnnnnnnnnnnnnnnnnnnnnnnnnnnnnnnnnnnnnnnnnnnnnnnnnnnnnnnnnnnnnnnnnnnnnnnnnnnnnnnnnnnnnnnnnnnnnnnnnnnnnnnnnnnnnnnnnnnnnnnnnnnnnnnnnnnnnnnnnnnnnnnnnnnnnnnnnnnnnnnnnnnngaaacaccaatcccatctacatgcaggatcaccatccgtgctcatgaTGgTGGgTgtGGATCtATAaTaTTCcAGAATAACaCAGaTAAGCTAATCAgTGgTGGCCAGGATCAAACTGTCAAGATATGGTCTGCGCATACTGGTGCTTTAACCTCCACTCTGCAGGGTTGCTTGGGGACTGTCAACGATCTTGCTGTGACCAACGATAACAAGTTTGTAATTGCCGCCTGTAGCTCTAacAAGTtGTTTGTATGGGAAGTTAATGGgGGgCgTCCTCGTCACACTCTGACTGGCCACaCAAAAAATGTCTGTTCTGTAGACGCAAGCTGGGTGAAAaGTTTggtcATTGCTAGTTCATCCaatgaccgcactatcaagaTcTGGGAtcTCCAgACTGGCTTCtGTAAAAaGCaCCAtAAtGTCAGCAAGcAAtCCCAATaCACtAgcTTtCAtCcATGgcGATgcCATTTGCTCAGGTCAtaGGgaTGgAAgCcTnnnnnnnnnnnnnnnnnnnnnnnnnnnnnnnnnnnnnnnnnnnnnnnnnnnnnnnnnnnnnnnnnnnnnnnnnnnnnnnnnnnnnnnnnnnnnnnnnnnnnnnnnnnnnnnnnnnnnngtgcacaagctttttgatgttagaatgccgacggaggtagtggagatttgtggaaCATTCAGGGCCCCgAGTAACaGATtGGTTGGCagCTGGGgCAGAgCTTGtATAaGCCcGgATGAgAACTgCATaGCGtCTGGCTCcTCTGATGGGTCTGTTtgCATATGGtCgAgATCgAAGaacGAGGGgCCGACCATCCTAGAGGGCCAcTCATtgCcGGTtGTTaCAAgTGCatGGTcTGaGTTTGGACCTCTTGCCACcGCcGACaagaatcatattcatatatgggcttga
>5DL_HC_COG0156  Bradi1g08847.1 173..1094,1254..1360,1562..1680 totalreads=44
ATCCTCATTTATGGTATCCGAATGCCCGAGAAAaGAAGCGCAATGTATTTTtGCATGTtGGTCCTACAAaCAGTGGGAAAACACATAATGCccTCAAACGATTAGAAGCAAGCTCTTCAGGTacTGTACtGtGGACCtCTAagATtgTTAGCACGGgAGgtAGCAgAAaGATTAAaCAAagCTaGTGTCCCgtGaacttgatactggacaagaaagggaagaaaattgaaaggTGCAAAGCaTAGCTCAGTGACGGTTGaGATGGCTGATGTGAcGACTGAGTATCAGTGCGCTGTTATTGATGaaagtAgATGgTtGGCTGTAGAACAAGGGgTTGTTCATTTACACGTGCACTTCTGGGGCTTTGTTCAGATGAGCTTCATGTTTGTGGTGACCCaGCTGTTGTCCCTATTATtCAGCGATTGCTTGAAGCTAcTGATGATGtGGTTACGGTAATTTATGAGAGACTaTCTCCTTTGGTTCCTttGAAGTCTACACTTGGgTCTTTTTCAAACATCAAGGCAGGGGATTGCATGGTAACGTTCTCACGGCGTGAGATATATAAGCTTAaGAAAAAAaTTGAAATGGcGGGAAATCAtCTTtGCTCTGTAGTCTATGGCTCATTACCACCAGAAACTCGAACGAAaCAGGcgACAATGTTCAATGATGAAGCCAGTGACCTTAATGTGCTAGTGGCTAGCGATGCTATTGGAATGGGTCTTAATCTGAACATTTCTAGAATTATTTTCTCTACACTgAaGAAGTTTGATGGTATCTGCACCAGGGAGCTAACTGTGCCTGAGATCAAaCaGATTGCTGgcAGAgCTGGgAGATATGGGtCTAAATTCCcAGTTGGcGAAGTGACCTGTCTagATGCtGAAgatctcccattactacactcatccctgaagtcaccttcnnnnnnnnnnnnnnnnnnnnnnnnnnnnnnnnnnnnnnnnnnnnnnnnnnnnnnnnnnnnnnnnnnnnnnnnnnnnnnnnnnnnnnnnnnnnnnnnnnnnnnnnnnnnnnnnnnnnnnnnnnnnnnnnnnnnnnnnnnnnnnnnnnnnnnnnnnnnnnnGAAAGTTGCTGCTATTGTTGATGAGTTGCCTCTTGCGTTGCACGATAAGTATGTCTTTTGTCTGCAGTCCAGTGGATGTGAGGGATGATATATCTACTCAAGGATTAAnnnnnnnnnnnnnnnnnnnnnnnnnnnnnnnnnnnnnnnnnnnnnnnnnnnnnnnnnnnnnnnnnnnnnnnnnnnnnnnnnnnnnnnnnnnnnnnnnnnnnnnnnnnnnnnnnnnnnnnnnnnnnnnnnnnnnnnnnnnnnnnnnnnnnnnnnnnnnnnnnnnnnnnnnnnnnnnnnnnnnnnnnnnnnnnnnnnnnnnnnCAATGTCAGGTTGATTGAAGAATACCTTGAGAGgtcaggatggcagcaacaaggacaaagaagggttttgcgtactccacggaaattgcgccgagaatatgatgcgttacaattg
>5DL_HC_COG0157  Bradi1g08900.1 1..508 totalreads=18
ATGGCGAGGTGGCGGCCGGCGATGCTGCTGATAGCGGCGCTGGCGCTGGCGGCGGCCGCGGGGTGGCGGGCGGAGGCGCTCTCGGTGACCGTGACGGACACCGAGTGCATCCACGAGTTCGTGCCCTACGAGGGCGACTCCGTCTCGGGCAACTTCGTCGTCGTCGACCACGACATCTTCTGGAGCTCCGACCACCCcGGcATCGACCTCACGGTAaCTTCACCAGGTGGTAACACTGTATATACGATGAAGGGAAAGTCTGGTGACAAATTTGACTTCAAAGCTCCAAGGggTGGAATGTACAAGTTTTGCTTCCATAATCCATATGGGGCACCTGAAACTGTTtCTTTCTACATTCATGTTGGGCACATACCCAATGAGCACAATTTGGCGAAaGATGAGCACTTGGACCCTATCAATGTGAAAATTGCAGAGCTGAAGGAAGCACTGGAATCTGTCACTGCCGAGCAGAAGTACCTAAAaGCaCGTGACGCTCGTCACCGACACA
>5DL_HC_COG0158  Bradi1g08917.1 230..534,572..954,961..1616,1855..2430,2480..2720,2741..3209,3717..3997,4298..5201,5212..5504,5652..5744,5748..5957,6347..7786,7830..9822,9829..10701 totalreads=98
CTTGCAGGGGAAAAAaTGAACTGGtGTCAGACTTCAGGAGGTTCTGGgAAGAaTTCCGcTCTTCCAGCTCTGAAAAggagaaagaaagggccttaaatttggcAGTAgATGTCTTCTGTAGGCTAgTGAAGCAGCAgTTtAGtGTagCTCAAttaGTtACAGgTTAGTAGAAGCACATGTTTTTGCTTTTGTTATTGGAAGGGCCTTTGTCACAGATGTGGAGAAACTAAGAATCCACAGCAAAGGAaGATCCTTGCATGTTGATGATGTTATTTGCTtCTTTTCTGAGGTCACAGAGGTTnnnnnnnnnnnnnnnnnnnnnnnnnnnnnnnnnnnnnAATTtCTTGgTtACAGACTATTgaTAAGCAGCCTttGTtGGACTCTGGTATTcTGTGCTGCCTTATATATATCcTCAATTCCctgTTGAGTtCTGATGAATCCTGCaaaaaaTCCTCACCTGTTGGTGGaGAAGgATCaGCAAGTGgGAAGAaTAAAGATTGGtGTCCTtTgCAATCTCGGCGGCTcGAgatCgaGGcAAGTGtAGTGCATaTAaTgAAGGCACTAGCgAGCCATTCATCTGCTGcACCAaGTTTAATTGAAGATGACGCTCTACAGCTTCTTTTCCACATGGTTGCAAaTGGTTCTGTATCTGTGTTTtCTCAGTTCAAGGAGGgTCTTGTTCCTCTTCACACAaTTCAGCTTCATCGGCATGCGATGCAGnnnnnngtactccttatggccgtgaaagatttcgaacctcaaagtggtgatgctgcttataccatcagcattgtggatttgttactggaatgtgttgagctctcttataggcctGaGGCTGGATCCATTAGGCTCAGGGAAGACATACAcAATGCTCaTGGTTACCaGTTCCTTGTCcAGTTTGCaCTcACACTAtGCAGCTtACACAAAAATCAGGTtcAaCCAATCCTTGcccaagatagtatctgaagagagtaggtcggatgcttcccgcagattagaagatacattctcatGTGACCTTTcACCtcAGcTgtCCaGGTTGcTTGatgttcttgtaaatttgtcgcaaactggtccctctgaagattttgttggtaaaagtatgcaatcttctcgatgggaagggaacaggtcacagcngaagcgaaccccatctgctgtacaagtttgcagatgacattttggaaatgagcagtcccaaggtaaaagatcttgaagccattcagatgttacaggacatttttctgaaggcagacaacttagaagtacaagctgaagttctcaatagaatgttcaagatcttctcgagccatctcgaaaactacaagctatgtcaGcaactgcgaaCtgttccTCtttttatcCtaaacatgggcggnnnnnnnnnnnnnnnnnnnnnnnnnnnnnnnnnnnnnnnnnnnnnnnnnnnnnnnnnnnnnnnnnnnnnnnnnnnnnnnnnnnnnnnnnnnnnnnnnnnnnnnnnnnnnnnnnnnnnnnnnnnnnnnnnnnnnnnnnnnnnnnnnnnnnnnnnnnnnnnnnnnnnnnnnnnnnnnnnnnnnnnnnnnnnnnnnnnnnnnnnnnnnnnnnnnnnnnnnnnnnnnnnnnnnnnnnnnnnncaaaacaagcttttctctggagatgatcagcagagcaagatcttttactctccggagattaggtctgacacagatgatattcagaaaactgtggacaacgaagactccattctttcaccgaagttgatggcttctggttccacgaaatttcccatgtttgatgatgaagggacacttaatgttgcctgggattgcctttttatctgCTGAAGAGAGCTGAgACTAACCaGCAgTCTTtCCGAtcTTCcAATGGAGTCAACACCATTCTTCcTTtCTTGGTATCaGAAAGCcaCAGaTCtGGTGTGCTaCGgCTAcTGtCATGCTtAaTAATTgAAGATtcTcTtCAggctcatcctgaagAAaTAGgATCACTgATTGAgATCTTGAaGAGTGGgAtGGTATCAACcTCaCTGGGTTcTCAgcACAAGCTTGACAATGATGCAAAgTGtGATACaTTcGGaGCTtTGTGGCGcATTCTTGGGGCAAACAaTTCAGCACAAAGAaTTTTtGGAGAAGCCACTGGaTTTTCTCTtCTACTTACAACGcTTcatagtttccagaatgaaggtgaaaatnnnnnnnnnnnnnnnnnnnnnnnnnnnnnnnnnnnnnnnnnnnnnnnnntaatgcgcgctatgacagctgctgtatgcaacaatgctgttaataggataaggctgcattacagttctgtcgtcacacactttctatgatcttctctctgattctgggttgctttgtgtggattgcgaaaggcaagttatcttacttatgcttgagcttgctactagagattgttcttcctcctaccagcaacctgcaggtagagagcatctcatctgaaacctcagaggatgaaccatgtttcttnnnnnnnnnnnnnnnnnnnnttcaaaGCTTGatgtggaacgtgtttataatGCTAGTGCAGTTgtcGtattgatCCGCTCCTTgcctaatgtttaacgCCTaaaGTTCAACttgagttgctgaaattcatcGAGaaaCTAGCaaatGCTggtcccttcaaccaggagaatttaaCttctgtTGGATGTGTtGGTCTTCTACTcGAGACAATCAaCCCATTTTtGgAGGGTTCCtcTCCtATTCTCAATCATGCTTtGAGGATtGTTGAAGTGCTAGGTgCCTATAGGttGtcTtcTTCCgAACTAAGACTTCTtGTGAGGTATaTACTtCaGCTgAAAGTgAaGCGTTCAGGtCaTCTTTTTGtAAaTATGATGGAgAAGctaattcaaatggaagatgtcagacaaggagatatttctctagcccctttcattgagatggacatgagtaaagctggctatgcatccattcaggtttcattaggggaaaagnnnnnnnnnnnnnnnnnnnnnnnnnnnnnnnnnnnnnnnnnnnnnnnnnnnnnnnnnnnnnnnnnnnnnnnnnnnnnnnnnnnnnnnnnnnnnnnnnnnnnnnnnnnnnnnnnnnnnnnnnnnnnnnnnnnnnnnnnnnnnnnnnnnnnnnnnnnnnnnnnnnnnnnnnnnnnnnnnnnnnnnnnnnnnnnnnnnnnnnnnnnnnnnnnnnnnnnnnnnnnnnnnnnnnnnnnnnnnnnnnnnnnnnnnnnnnnnnnnnnnnnnnnnnnnnnnnnnnnnnnnnnnnnnnnnnnnnnnnnnnnnnnnnnnnnnnnnnnnnnnnnnnnnnnnnnnnnnnnnnnnnnnnnnnnnnnnnnnnnnnnnnnnnnnnnnnnnnnnnnnnnnnnnnnnnnnnnnnnnnnnnnnnnnnnnnnnnnnnnnnnnnnnnnnnnnnnnnnnnnnnnnnnnnnnnnnnnnnnnnnnnnnnnnnnnnnnnnnnnnnnnnnnnnnnnnnnnnnnnnnnnnnnnaccagggagtcatttgtttcatgtatattcttggacaagttaccggggattgttccaggacaccgatcttctgagatttgtacctaaccgggcctgtggtggggaggtaatggcaattcttgattcacttgaagtggaagtaactgcaccttcaagcagccagcggatagatagttcagcgaaacaagtgagttctagacttgagagcagtggaattgtatgggatatgGaaaGGTTAAGaaatctctcaatgcaattgtctgggagGAAgctaatatttgnnnnnnnnnnnnnnnnnnnnnnnnnnnnnnnnnnnnnnnnnnnnnnnnnnnnnnnnnnnnnnnnnnnnnnnnnnnnnnnnnnnnnnnnnnnnnnnnnnnnnnnnnnnnnnnnnnnnnnnnnnnnnnnnnnnnnnnnnnnnnnnnnnnnnnnnnnnnnnnnnnnnnnnnnnnnnnnnnnnnnnnnnnnnnnnnnnnnnnnnnnnnnnnnnnnnnnnnnnnnnnnnnnnnnnnnnnnnnnnnnnnnnnnnnnnnnnnnnnnnnnnnnnnnnnnnnnnnnnnnnnnnnnnnnnnnnnnnnnnnaggccttgaggggCTATCATCTtctcgcactttttctgcacaggaggatgtcattattcgatatgcaatctcttgatatcttcttccgcaTCGCTGCCTGTGAGGCTtCATTtCCcGaGCcACAGAAaTCAAaTATAAACCgAACatCAAGCTATGcATctggtatctccccagatgccagtcttgatgatcttagcctacctaagtttggcgatgatctgtcttctggtggatcacatggagatctagatgatttttcagctcaaaaagattcattcagccatttgtctgagcttgAAAaTGCTGACTTAGCTGGTGAGAcTTcTGAGTTCAtagttttgtcaaatgctgataTGGTtgaacatgttctcttggacTGGActataTgggTTGCtgctcctatatcagtacaaatAACTCTTCTtGGGTTtCTtGAGAGGATGGTATCAATGcATtGgTTTAGGAACCATAACCTcACAATATTGCGTCGAATTAATCTTGTGCAGCATCTTCTTGTTACTTTACAGCGTGGGgATGTTGAAaTTCCTGTGcTGGAGAAGCTAGTtGTGCTGCTTGGTGTCATCTTGGAGGATGGTTTtCtAGCTTCCGAGTTGGAGCTTGTtGTAAGATTCATAATCATGACATTTGATCCTCCAGAACTTAGCCcAAACcGTCAGATTGTCCGGGAGGCTATGGGAAAGCATATTATTGTGAGGAACATGTTACTtGAAATGCTCATTGATCTACAAGTAACCaTAAACgCTgAaGAgTTGCTGGAGCAATGGCATAAAGTtGTTTCATCTAGaTTGGTcACATATTTCCTTGAtGAAGCTGTGCatCCgACAAGTATGAGATGgaTCACcACccTAttaggagtttgccttacatcatctgctacattnnnnnnnnnnttccgtacaagtggtggtttccaagggttGAatcatGtgcttccaagcttttatgattctcctgaaatatattatataatcttctgtttgatttttgggaagcctgtttatcctcgagttccggaggtccgcatgcttgatttccatgctctcatgcctagtgatggaaactatggagaactgaagtttgtggatctattggatactgttatcgcaatggcaaaagctacatttgattcatttatatgaagtctatgcttgcacatcagaataacaatcttcacaccttaannnnnnnnnnnnnnnnnnnnnnnnnnnnnnnnnnnnnnnnnnnnnnnnnnnnnnnnnnnnnnnnnnnnnnnnnnnnnnnnnnnnnnnnnnnnnnnnnnnnnnnnnnnnnnnnnnnnnnnnnnnnnnnnnnnnnnnnnnnnnnnnnnncatggttgatttGGCaaaaaCCTGcccACCATTCTCTGCTGtttGCAGGCGAcatgaattcctagaaagctgtattgatctatatttctcttgnnnaggtctgattgtgcgttgaagatggcaaaaagntctaacaactgctgcaatagatgagaagacatgaatgatgatgacaatggaagttcaaaagatacctttccatgtttgccacagaatcaggaacaatctgccaaaactttgagtgctgcaagttttcctcaggagcaaaaaagcactagctcaggaagtaccgacatgcagaactcnnnnnnnnnnnnnnnnnnnnnnnnnnnnnnnnnnnnnnnnnnnnnnnnnnnnnnnnnnnnnnnnnnnnnnnnnnnnnnnnnnnnnnnnnnnnnnnnnnnnnnnnnnnnnnnnnnnnnnnnnnnnnnnnnnnnnnnnnnnnnnnnnnnnnnnnnnnnnnnnnnnnnnnnnnnnnnnnnnnnnnnnnnnnnnnnnnnnnnnnnnnnnnnnnnnnnnnnnnnnnnnnnnnnnnnnnnnnnnnnnnnnnnnnnnnnnnnnnnnnnnnnnnnnnnnnnnnnnnnnnnnnnnnnnnnnnnnnnnnnnnnnnnnnnnnnnnnnnnnnnnnnnnnnnnnnnnnnnnnnnnnnnnnnnnnnnnnnnnnnnnnnnnnnnnnnnnnnnnnnnnnnnnnnnttcagggatcgcctgCAGTGAATaCATTTTTCCcgATCAgTTCgAAGCTTcTGCTTGACATAGATGATgTAGGTTATGGgGGTGGCCCTTGCTCTGCaGGAGCTACTGCtGTtCTTGATTTCATTGCTCAAATCCTTGCTGATATTATATCAGAGCAGCTCAAAGCAACACTCTTtATTGAGAGCGTTCTTGAGTCCGTGCCTTtGTTtGTaGACGTTGATTCTGCTTtGGTTTTtCAAGGCTtGTGCCTAAGCAGACTGATGAAcTtCcTTGAAGAAAaCtCTTACTCGATGATGAAGAAGATGGgAAGAAACTCGACAaGAGTCGCTGGTCTGTCAACTTGGAACCACTTTGCTGGCTGATTGTTGACCGTGTATACATTGGCTGCTTTCcAACCCCAGTCGGTGTACTGCGAACaCTAGAGTTCTTGTTGTCCATGTTGCAGCTTGCCAATCAAGATGGCCgTATTGAAGATGCAGTACCTTCAGGTAAAGGtATTTTATCCATTGCTCGAGGAACCAGGCAACTCGACCCcTACATCCATGCCATATTGAAGAACACAAACCGTCTGATAATGTACTGTTtCCTGCCAACATTCCTTAAGAATCTTGGGgAGgATGACCTGCTGGCAAATCTGGCTTtCCTAACGGAAACAGGGAGAAATTTAGCTTCAAAACCtCCCCAAGAAGAGTATTCTGTCGATATTTGTACCATTCTtCAGCTTTTGATTtCCAACAaGAGgCTGaTTCtATGCCCAAGCAATGTtGATAATGATCTAATGTGTtGTTCTgcatcaatctgatggcacttcttcgtgacaagagattaactgcacaagacttagcggtggatttactaagtacctggtagtgcatcgacgcccatctcttgaggacctgcttgttgtaagcctaaccaggggcaacaaacagacattctgcatggagggcttgacaaattgctgactgtgagtacatccgtgttttttGAGTGgCTCgAGAATTCTCAGCAAACAATTaGTAAAGTGTTAGACcAGTGTGCTTTAATAATgTGGGTTcAgTACATTACtGGCTCAGCAAAATTTCCtGGGgTGAGAATAAAaGGcATGGAaGTCAGGCGcAAGAaGgAGATGGGACGgAAATCACGCGAAATTGTAAaGCTAGATGCCAGACACTGGgAGCAGAtAAATGAACGGAGGTATAATcTTGATTtGgTtCgTGATGTGaTGTCCAcAGAgCTgAGggCAaTTcGTCAAGACAAATATggatggatattgcatggagaaagtgagtggcagagccaaattcaacagcttgtacatgaaagaggtattttccccatttgtcaagtatccacagaacctgcatggcagttatgtgctgttgaaggaccatatagaatgcggaagaaacttgagaactccaaatttaagatagnnnnnnnnnnnnnnnnnnnnnnnnnnnnnnnnnnnnnnnnnnntactagagccaaggaggaggatggagacatgatgacatctgggtcagatacaatntcggggcttgaancttttgacctatgatactgagcagagggaacttgatgctgctgattttgcatctttcaaagaggatgatgacatattcaaaggaGgAaGCACAgcGTCACcTCCAATTGgCTGGACTGATGaTAAAAGCAGCATcAATGAACAGAGtCTTCACTCTGCAAatGATTTcGgAGCAAAaTCAAGTtCCTTTTCTTATCACATGTCAGAGAGTGTCCAAGGTAGATCTGAGTTATATTCACCAAGACAACCACCTTCAGTTAAaGGtACTGATACGAGAACCTCAGAGGATAAATCAGATAAGGAGTTGCTTGACAACGGAGAATATCTTATCAGGCCTTATATGGAACCTTCTGAAAaGATCAGGCATAAGTACAATTGTGAACGTGTTGCTGGTCTTGACAAGCACGATGGTATATTtCTTATTGGGgAGCTTTGCTTATACATTATTGAGAaCTTCTACATCGACGATTCCAACTGCATTTGCGAAAaGGCCGATCAAGATGAGCTTTCtGTCATTGATCAGGCTTTaGGTGTGAAAAAGGATATAATGGGAAGCATTGATTCCCAGCAGAAATCACCTTCACCATGGGgTGCAACTGCAAAGGACTCacTTGGTGGTAGAGCATGGgCATACAaTGGAggTGCTtGGGgTAaggAAAatCTTtGCAATAGCAGCAACCTGCCTCATCCATGGCATATGTGGAAGCTTGATAGTGTCCATGAGCTCCTgAAACGTGACTATCAGCTTCGACCTGTTGCAATCGAGATTTtCAGCATGGATGGgTGTAACGAGCTTCTAGTTTTCCACAAAAAaGaGAGGgAGGAAGTTTTCAGAACTCTGATTGCCATGAACCTCCcACGGAATAGCAtggttGgACACGACAATATCAGCTTCCTCAAAGCAGGATAGCGGTgAGGGGAgCcGCcTTTTCAAAGTtATGGCAAAatCTTTttCcAAAAGATGGCAAAGTGGAGAAATTaCCAAcTTCCAGtATCTCATGCATCtAAaTaCACTTgCCGgTcGGGgcTATAGcGACcTTAcaCAGTACCCaGTaTTTCCAtGGgTtCTtGcaGaTTaCGAAAgCGATAACTTAGATCTGAGTAaCCCACAGAgCTTCcGTAAGCTTGAtAAACCAATGGGATGTCAAaCAGAGGGAGGAGAAGAGGAaTTCCGtaagagatatgaaagctgggatgaccctgatgtaccgaagttccattatggttctcattattcaagtgctgggattgttcttttctatcttctaagactgcctccattcagcatggaaaaccagaaactgcagggtggacaattcgaccatgcagacaggttgttcaatagtgtgaaagatacatggacaaGCGCTGCTGGTAAGAGCAACACATCAGATGTGAAAGAGCTCATTCCTGAGTTCTATTATCTGCCCGAGTTTttGGAGAACCGGTTtAATCTGGACTTGGGGgAGAAaCAATCAGGAGAGaaGGTCGGTGATGTTGTTTtGCCACCTTGGGCGAAAGGTAGCACCAGAGAATTTATTAGAAAACaCCGGGAAGCTCTGGAATCAGACTATGTATCTGAGAATCTGCATCATTGGATTGATCTtATTTTtGGATATAAGCAGAGaGGAaaGGCAGCTGAAGATGCCGTCAATGTTTTCtATCACTACACATATGAAGGCAATGTTGaCATAGATGCAGTATCAGATCCTACCATGAAGGCTTCGATACTGGCACAGATCAATCACTTTGGCCAGACCCCCAAACAGTTATTCCAAAAaGCCCATCCACAGCGGCGGACTGACaGGAAaaTtCCTCCTCatcctctacggtacagcacctatctcacacaccaagagatccgcaagacagcatcgtcagtgtcccagatcgtgacctacaatgacaagatcctaattgccnnnnnnAACAGCTTGCTCAAGCCAGTTGCTTACAGTGAGTACATCTCATGGGGATTtCCTGACCGCAGCTTGAGAATATTGACATATGATCAGGATAGACTTCAATCAACACATGAGAACCTTCATGGtGGTAGTCAAaTTCAGtGCACTGgaGTGAGCCATgATggcaacattctcaccgaCaGGtGGTGATgAcGgAGtAgTTGCaGTATGGAGATTTGTgAAGgATGGcATTCGtCGTcTCcTgAGgATGGAgAAaGCCCTGTgTGCcCACACTGCCAAAATAACATGCaTCTATGTCAGCCAGCCTTACTCGTTAATAGtCTCAGGCTCTGACGATTGTTCCGTCATCTTGTGGgACCTGACAGGCCTGGTCTTTGTGAAGCAGCTGCCTAGgTTCCCAGCgTCAGTGtCTGCATTACaTGTGAACAACCTcAaTGGTGAGATTCtGACTGGTGctGGTGTtCTTTTtGCTGTTTGGAGCGTCAACGGaGACTGTCTTGCTGTGGTGAACACcTctCAGCTtCCTtcTGATCTcATCTTATCTGTGGCAAGCACGACACACTCAGACTGGCAGGATaCAAACTGGTATGTGACAGGCCATCAAAGTGGTGCTGTGAAGGTATGGAAGATGGTGCACTGCACGTCTGATgAGGCAGCAAACAaCAAAAaCAAaTCCCcAAcAACCACCTATGGAGGgCCGGgTCTGGATGTCCAGACGCTGGAATACAGGCTAATTCTTCAAAaGGTTCTCAAATCACACAAGCACCCGGTgACTGCCCTTtGTATACCGCCcGACCTGAAGCAGCTTCTGAGCGGggATGCCAATGGTCATTTGTTTtCTTGGTCACTGAAAGaTGACAGCTTCAAGGGCTCATAG
>5DL_HC_COG0159  Bradi1g08977.1 313..491,586..866,1002..1851,2009..2259 totalreads=21
gttgttgaagagaacacttcagaggcatctaagcttacactgaaatctaaaaggcatcctgatatggacaataatcccaaacccagcaaatgcccaagaccaattgatgaatcctcgaagttatcctataagtacagcgtggagtcattttgcagcatagatgaccatttaccggatggnnnnnnnnnnnnnnnnnnnnnnnnnnnnnnnnnnnnnnnnnnnnnnnnnnnnnnnnnnnnnnnnnnnnnnnnnnnnnnnnnnnnnnnnnnnnnnagAAcAAGATGAAGAATTGGAcGCAaTTGCTTCTTCaGCACAACTgtTGTTATCcAGTTtGAAGAGgCCAaGTTaTtCcGAAACAGATGAaGATGCaGGTCAGGACTtgCTAAGGGCATCAGTTCTTGCTTtgTTTGTCTCTGACTGTTTtGGAGGTtGTGAtCGAAGTGCTTCTCTgaGGAgAACACGGgGAGCTATtGTTAGCTTGAGGAAGGagCAaCCaTTCATTTGTACTTGTgCTgCcGGtAgCATGTGTgatAGcAATGaagcatcaaaacannnnnnnnnnnnnnnnnnnnnnnnnnnnnnnnnnnnnnnnnnnnnnnnnnnnnnnnnnnnnnnnnnnnnnnnnnnnnnnnnnnnnnnnnnnnnnnnnnnnnnnnnnnnnnnnnnnnnnnnnnnnnnnnnnnnnnnctattgcagtatttgtgtgaccgggcggaccctccaattccttgtgagcttgtgagggggcatcttgactacacgcctcatgcttggaatgttgtccctattagacagggaatatcttggtaaggatgattgttgatgcgtgttaccccagaacataaaggaagagacggatccagagtacttttgCAGGTATGTTCCCCTCAGTCGACTgCACgTTGCgCTTGATGATGAAGgCtAtAcACCTCGGTCTtCCTTCCCTTCGGTCTCACTATGCAAaGAAaTTGAAGCTaCAGcTTCCAGCGCTGTCTACcACTGCAAAaTtGGTTCAGTTGATGCAGCAGCAaaGATACGGTaCcTAGATAcccggcgtGCTtcTAATgAtGAaGtAAAAAAATTTGAATaCAAGCTTcTTGGGgAaGtAAGAATGATGAATGCTCTAAGGAAGCACaGATCCATAGTGGACATATATGGTCACCAACTTtCTTCTAAaTGGgTTCAAGATGATAGTGATAAGGAGTACAGGATAATGCAGTCTGTAATTTTAATGGAATATGTGAAAGGaGGTTcACTGAaGGGCTATTTGACAAAACTACTGAAAGAGGGCAAGAAACATGTACCTGTGGACCTGGCATTTTACATTGCTCGAGAAGTTGCTTCTGCTTTGTTGGAGATGCACAGGAAGCTAGTTATTCACCGGGACATAAAAAGCGAGAATGTTTTGGTTGATTTGGATTCGAAGAGGagTCATGGgaCACCaGTAGTCAAaCTCTCTGATTTcGACAGATCCATTCCTTTGCATTCTcTaTcccatacatgctgtatagctcaccttggcacatatccacccaatnnnnnnnnnnnnnnnnnnnnnnnnnnnnnnnnnnnnnnnnnnnnnnnnnnnnnnnnnnnnnnnnnnnnnnnnnnnnnnnnnnnnnnnnnnnnnnnnnnnnnnnnnnnnnnnnnnnnnnnnnnnnnnnnnnnnnnnnnnnnnnnnnnnnnnnnnnnnnAATTcTATCTCATCAGAGGAAGAAACAAAGGCCAAGGCTAACTAAAGAATTAGAAGCGTTCTGGACAGTGGACGAGCCAATTACAAGGCTGAAGTTGGGGATCACATCTGATGCTCATGCAGAGAAaCTAAGATTtCTAATTGATCTATTCTACCAGTGCACCAGAGGAACTGCATCTAGGCGCCCcAAGGCCGAGCAAATTTACAATTCGCTTTGCTCCTTACCcACATGCTATGACCTGAGCTGA
>5DL_LC_COG5054  Bradi1g09040.1 1..241,244..302,308..465 totalreads=6
atggaacaggcgctgacgggcgagcagatggtggcgttccaggaggccttctccctcttcgacaagaacggcgatGGaTgCATCAGCTTGGAAGAGcTGGCcGCGGTGACtCGCtCCCTcGGCCTcGACCcGACCAaCcAGGAGCTCAaTGACaTGATGCGTgAagTcGAcatGGATGGGAaCGgCaCCATtGaTTtCCAGGAGTTCTTGaGCcTcaTTGCCAGGAAgATgcAGGTgaagnngaggaagagctcaaggaggccttccgggtgttcgacaaggaccagaacggcttcatctcnnnnntgcagctgaggacggtgatgatcaaTCtCGGGGagAAGAtGACCGAcGaGGAGgTcGAGCAGaTGATCAGGgAGgCGGacACcGAtGGtGAcGGGCaGGTgAACTACGATGAATTcGtgCTCATGATGAAgAATGCTGAgcGCAAGatAaCTGGgTagA
>5DL_HC_COG0160  Bradi1g09100.1 1..164,184..370,508..787,904..2256 totalreads=16
atggacttcgccgagctggaggccgtggagggcctccgctggccgtGGCACTCGTGGCCGCCgaCgCCCTCCGCcGCGGaGgCGCTCGTCGTCCCCACCGCGgTGctCTGCACGCCGCTCCACCCgaCGGCGCCcGACCtgCtcccgatcctcccctacccgtccnnnnnnnnnnnnnnnnnnnggcctgcgccgcggccctcaaccccttctcccgcgtccaccacgcctccgcgcgctggtcctgctccttctgcggctccatggccaacccctacccgcgccacatctcccccgattcgatcccgccgagctgttccccacccactccagcgtcgagtacacgcttccccggaccctgccgaggtgggnnnnnnnnnnnnnnnnnnnnnnnnnnnnnnnnnnnnnnnnnnnnnnnnnnnnnnnnnnnnnnnnnnnnnnnnnnnnnnnnnnnnnnnnnnnnnnnnnnnnnnnnnnnnnnnnnnnnnnnnnnnnnnnnnnnnnnnnnggcgtcggtgtgggTGCACGATCTCGGCTTCGAgggCTGCGCCAGAGTGGTCgtgttcaatggggagcgtgagctcgagtcggacaagaTCggtgAATTCTAggtgttcgacattcacgatacaacaagttggctacactgaaacccattgaagcgcagagatttttgttgcctgtttctgaatgtgaatttagcattacatctgcaatagaggacctgagttcatgtctgcttgcccacgggggcatcgcccattaagggctactggtgctgctatttnnnnnnnnnnnnnnnnnnnnnnnnnnnnnnnnnnnnnnnnnnnnnnnnnnnnnnnnnnnnnnnnnnnnnnnnnnnnnnnnnnnnnnnnnnnnnnnnnnnnnnnnnnnnnnnnnnnnggcaaggcaatTCGTTCGCATCGTGACAttttCAATGGCAATGTGCCTCTTgttgaaaaagcccaggatttctataagaaagttgccaagagattgacagacagtgcattagttcttgatcttttggcttgctctcttgatcagattggagctgcagagcttaggtatccagttgaagtgtccgggggctTaatggtgcttacagagtcatttgagtctgaacagttcaaaagctgtttaaggcaaaccttcaagcgtgagggtactgattaccttaacatgaactttaatgcaacaattgaggtagtgacatcaaaggaggtcaagatttgtggTgCCcTTGGCCTtGCATCtCCCTtcACaGAcAAAacaGcTcGgTTAgTGAtAAaGAATTGGtGAGggTGGgACAAATtATTGGagAaTGAgtaCaTtGAACAGcaaaacctgtattgctttcttcttccgagctgattgtaggcgtgataccgatcccccaactgtcttctttattcagttcatgacaagataccgaCAtGgTGAtGGTAGCAATCGCCTAaGGgTAAcGACTGTTGCGAGAaGATGGGCTGGACCTCGATCtCCaGAAaTTGCTGCAGGgTTTGATCAGgAAGCTGCTGCAGCAGTTATGGCCAGGCTTGCtGTTCACAGAGCAGAGACATACCATGTTAGAGATGTAATACGATGGCTTGACAAGATGCTTATTCGCTtCACTGCTAAGTTCGGAAACTATGTCCCTGAAGATCCaTCTACATTTCGcTTGTCcACTAATTTCTCCcTGTATCCgCAGTTCaTgtactACctgcgaaggtcacagttcattgatgttggcaacagctctcctgatgaaactgctttcttccggttgatgttgaatagggaGGGAGTTGTGGGAtCcCTGATCATGATCCAGCCAACTTtATTCCAaTACTCATTTGATGGACCACCTATCCcTGTgCTGCTAGATGTCAGcTCcATCtCTCCTGATGTCATTTTGcTATTtGATTCGTACTTCTATATaGTGATTCATTATGGCTCGAAGATTGCTCAGTGGAGGAAACTTGGCTATCAtAAaGACCCAAAtCATGAAAAcTTACGGAaGCTACTTGAAGCACCAGAAGTTGATGCAGAGgcACTATTGGCAGACCGTTTTCCAGTGCCAAAACTCATAAAATGTGACCAGCATGGGAGCCAGGCCAGGTTTTTACTAGCCCGaTTGAATCCATCTGTgACACAGAAaTCACAGCTTtCTGAAGGATCTGAAGTCATATTCACCGACGATGTTtGtCTGCAAGTTTTtATtGAACACTTGCAGGAgTTGGCTGTTCAGGGTTAg
>5DL_HC_COG0161  Bradi1g09200.1 121..166,1045..1110,1186..1302,1612..1883 totalreads=9
ggagggagaGGAGAAGAGGAAGAAgcAagcGgActGGgAgaannnnnnnnnnnnnnnnnnnnnnnnnnnnnnnnnnnnnnnnnnnnnnnnnnnnnnnnnnnnnnnnnnnnnnnnnnnnnnnnnnnnnnnnnnnnnnnnnnnnnnnnnnnnnnnnnnnnnnnnnnnnnnnnnnnnnnnnnnnnnnnnnnnnnnnnnnnnnnnnnnnnnnnnnnnnnnnnnnnnnnnnnnnnnnnnnnnnnnnnnnnnnnnnnnnnnnnnnnnnnnnnnnnnnnnnnnnnnnnnnnnnnnnnnnnnnnnnnnnnnnnnnnnnnnnnnnnnnnnnnnnnnnnnnnnnnnnnnnnnnnnnnnnnnnnnnnnnnnnnnnnnnnnnnnnnnnnnnnnnnnnnnnnnnnnnnnnnnnnnnnnnnnnnnnnnnnnnnnnnnnnnnnnnnnnnnnnnnnnnnnnnnnnnnnnnnnnnnnnnnnnnnnnnnnnnnnnnnnnnnnnnnnnnnnnnnnnnnnnnnnnnnnnnnnnnnnnnnnnnnnnnnnnnnnnnnnnnnnnnnnnnnnnnnnnnnnnnnnnnnnnnnnnnnnnnnnnnnnnnnnnnnnnnnnnnnnnnnnnnnnnnnnnnnnnnnnnnnnnnnnnnnnnnnnnnnnnnnnnnnnnnnnnnnnnnnnnnnnnnnnnnnnnnnnnnnnnnnnnnnnnnnnnnnnnnnnnnnnnnnnnnnnnnnnnnnnnnnnnnnnnnnnnnnnnnnnnnnnnnnnnnnnnnnnnnnnnnnnnnnnnnnnnnnnnnnnnnnnnnnnnnnnnnnnnnnnnnnnnnnnnnnnnnnnnnnnnnnnnnnnnnnnnnnnnnnnnnnnnnnnnnnnnnnnnnnnnnnnnnnnnnnnnnnnnnnnnnnnnnnnnnnnnnnnnnnnnnnnnnnnnnnnnnnnnnnnnnnntctcacatataggtccatatccaattttctaatgatggcaagtacatcgatagaaataatnnnnnnnnnnnnnnnnnnnnnnnnnnnnnnnnnnnnnnnnnnnnnnnnnnnnnnnnnnnnnnnnnnnnnnnnnnnGAGAGTTCAAAGAtATCATcTTCAGGtAGcAcTCAaAaGcTAAATGCAAaCCAaTTaGCtGCgAAGgTTCtGCAGCTCCGAATGAAAGGCAAgCAcGAAGAAGCTGACCAAcTTTCGnnnnnnnnnnnnnnnnnnnnnnnnnnnnnnnnnnnnnnnnnnnnnnnnnnnnnnnnnnnnnnnnnnnnnnnnnnnnnnnnnnnnnnnnnnnnnnnnnnnnnnnnnnnnnnnnnnnnnnnnnnnnnnnnnnnnnnnnnnnnnnnnnnnnnnnnnnnnnnnnnnnnnnnnnnnnnnnnnnnnnnnnnnnnnnnnnnnnnnnnnnnnnnnnnnnnnnnnnnnnnnnnnnnnnnnnnnnnnnnnnnnnnnnnnnnnnnnnnnnnnnnnnnnnnnnnnnnnnnnnnnnnnnnnnnnnnnnnnnnnnnnnnnnnnTCcAGGCCAAAGCATCTGGTTaTTGCTATAGGgAACTTcACTTACTTGATGTtGCCACAGTTTGAGCCTcTTGTTCCtGGgCACTGTGTCATTCTTCCattGcaGCacGAgTCTtCAaCAaGAaCAgTTGATAAaAATGTcTGGgAGgaGATCcGCAACTTCAaGAagTGCCTCCTAAaGAtGTTTgCGCAGCAGGACAAGGATGtGGTTttcATGGaGACTGTCAtAAgCTtGGTCAAgCAACaGAGgCATTGCaTGaTtgAATGcAtccc
>5DL_HC_COG0162  Bradi1g09537.1 189..408,639..897 totalreads=5
ggagacgacgaacccgaggacGgTggtggcggtcgtcctcggcggcggcgccgggacgaggctcttccctctcaccaagcgcagggccaagccgcaggtgccgataggcgcgcgtacaggctcatcgacgtgcccatgagcaactgcatcaacagcgggatcaacaaggtgtacgtcctcacccagttcaactccgcctccctcaaccgccacctctccnnnnnnnnnnnnnnnnnnnnnnnnnnnnnnnnnnnnnnnnnnnnnnnnnnnnnnnnnnnnnnnnnnnnnnnnnnnnnnnnnnnnnnnnnnnnnnnnnnnnnnnnnnnnnnnnnnnnnnnnnnnnnnnnnnnnnnnnnnnnnnnnnnnnnnnnnnnnnnnnnnnnnnnnnnnnnnnnnnnnnnnnnnnnnnnnnnnnnnnnnnnnnnnnnnnnnnnnnnnnnnnnnnnnnntcatcggcagagagacgcaggcatcagcatctgttgcttgcctattgatggcagccgagcgtctgattttggtctaatgaagatagacgacacaggaagagttatttcatttagtgaaaaaccgagaggagctgatttaaaagcaatggtAAGTTgacaccactctcctcggcttaccgaaggaggaagcagaaaagaaaccatacatagcttcaatgggggtatacatattcaagaaagagatacttctaaatcttttga
>5DL_HC_COG0163  Bradi1g09820.1 181..305 totalreads=5
GGTACGTCggCGTGGACGAGGAGAcGGGagCGGAGCTCTTCTACtACTTCGTGGAGTCagAGAGGAGCCCCGAcAcGgACCcGgTGtCcTGTGGcTGACGGgtGGcccttCTGCTCTaGCTT
>5DL_HC_COG0164  Bradi1g10070.1 870..1145 totalreads=9
TGaTGTAAgATATCCACATGTTGTATATGTGGAAAaaCCAAaGGCTCAGGATgTTgaTTTTTcGGATGAAATGATTTATCAGGAAAAaaCTACAAGTGAAatGGaagAAGTAatGCTCAAAaGCCTGAATaGAATTCCTTGGGAAAGGGTAGATGTTAGCTTCAAGAGAAGTAGACAATGGATTTTTGCCCATAGCACCATTCAGGTgAAGaCgTATTTcTtGAACTCTGaTGGGGCtGATGTGATcTTCCACATGATcGACCATTTtcTTtAcTa
>5DL_HC_COG0165  Bradi1g10447.1 1532..1624,4916..5099 totalreads=3
ctccatctctgtttgcagccttccaaaccgacagatgaagattgcttaacatgtgtggancttcttcaatcactgcttgtggatcatcttnnnnnnnnnnnnnnnnnnnnnnnnnnnnnnnnnnnnnnnnnnnnnnnnnnnnnnnnnnnnnnnnnnnnnnnnnnnnnnnnnnnnnnnnnnnnnnnnnnnnnnnnnnnnnnnnnnnnnnnnnnnnnnnnnnnnnnnnnnnnnnnnnnnnnnnnnnnnnnnnnnnnnnnnnnnnnnnnnnnnnnnnnnnnnnnnnnnnnnnnnnnnnnnnnnnnnnnnnnnnnnnnnnnnnnnnnnnnnnnnnnnnnnnnnnnnnnnnnnnnnnnnnnnnnnnnnnnnnnnnnnnnnnnnnnnnnnnnnnnnnnnnnnnnnnnnnnnnnnnnnnnnnnnnnnnnnnnnnnnnnnnnnnnnnnnnnnnnnnnnnnnnnnnnnnnnnnnnnnnnnnnnnnnnnnnnnnnnnnnnnnnnnnnnnnnnnnnnnnnnnnnnnnnnnnnnnnnnnnnnnnnnnnnnnnnnnnnnnnnnnnnnnnnnnnnnnnnnnnnnnnnnnnnnnnnnnnnnnnnnnnnnnnnnnnnnnnnnnnnnnnnnnnnnnnnnnnnnnnnnnnnnnnnnnnnnnnnnnnnnnnnnnnnnnnnnnnnnnnnnnnnnnnnnnnnnnnnnnnnnnnnnnnnnnnnnnnnnnnnnnnnnnnnnnnnnnnnnnnnnnnnnnnnnnnnnnnnnnnnnnnnnnnnnnnnnnnnnnnnnnnnnnnnnnnnnnnnnnnnnnnnnnnnnnnnnnnnnnnnnnnnnnnnnnnnnnnnnnnnnnnnnnnnnnnnnnnnnnnnnnnnnnnnnnnnnnnnnnnnnnnnnnnnnnnnnnnnnnnnnnnnnnnnnnnnnnnnnnnnnnnnnnnnnnnnnnnnnnnnnnnnnnnnnnnnnnnnnnnnnnnnnnnnnnnnnnnnnnnnnnnnnnnnnnnnnnnnnnnnnnnnnnnnnnnnnnnnnnnnnnnnnnnnnnnnnnnnnnnnnnnnnnnnnnnnnnnnnnnnnnnnnnnnnnnnnnnnnnnnnnnnnnnnnnnnnnnnnnnnnnnnnnnnnnnnnnnnnnnnnnnnnnnnnnnnnnnnnnnnnnnnnnnnnnnnnnnnnnnnnnnnnnnnnnnnnnnnnnnnnnnnnnnnnnnnnnnnnnnnnnnnnnnnnnnnnnnnnnnnnnnnnnnnnnnnnnnnnnnnnnnnnnnnnnnnnnnnnnnnnnnnnnnnnnnnnnnnnnnnnnnnnnnnnnnnnnnnnnnnnnnnnnnnnnnnnnnnnnnnnnnnnnnnnnnnnnnnnnnnnnnnnnnnnnnnnnnnnnnnnnnnnnnnnnnnnnnnnnnnnnnnnnnnnnnnnnnnnnnnnnnnnnnnnnnnnnnnnnnnnnnnnnnnnnnnnnnnnnnnnnnnnnnnnnnnnnnnnnnnnnnnnnnnnnnnnnnnnnnnnnnnnnnnnnnnnnnnnnnnnnnnnnnnnnnnnnnnnnnnnnnnnnnnnnnnnnnnnnnnnnnnnnnnnnnnnnnnnnnnnnnnnnnnnnnnnnnnnnnnnnnnnnnnnnnnnnnnnnnnnnnnnnnnnnnnnnnnnnnnnnnnnnnnnnnnnnnnnnnnnnnnnnnnnnnnnnnnnnnnnnnnnnnnnnnnnnnnnnnnnnnnnnnnnnnnnnnnnnnnnnnnnnnnnnnnnnnnnnnnnnnnnnnnnnnnnnnnnnnnnnnnnnnnnnnnnnnnnnnnnnnnnnnnnnnnnnnnnnnnnnnnnnnnnnnnnnnnnnnnnnnnnnnnnnnnnnnnnnnnnnnnnnnnnnnnnnnnnnnnnnnnnnnnnnnnnnnnnnnnnnnnnnnnnnnnnnnnnnnnnnnnnnnnnnnnnnnnnnnnnnnnnnnnnnnnnnnnnnnnnnnnnnnnnnnnnnnnnnnnnnnnnnnnnnnnnnnnnnnnnnnnnnnnnnnnnnnnnnnnnnnnnnnnnnnnnnnnnnnnnnnnnnnnnnnnnnnnnnnnnnnnnnnnnnnnnnnnnnnnnnnnnnnnnnnnnnnnnnnnnnnnnnnnnnnnnnnnnnnnnnnnnnnnnnnnnnnnnnnnnnnnnnnnnnnnnnnnnnnnnnnnnnnnnnnnnnnnnnnnnnnnnnnnnnnnnnnnnnnnnnnnnnnnnnnnnnnnnnnnnnnnnnnnnnnnnnnnnnnnnnnnnnnnnnnnnnnnnnnnnnnnnnnnnnnnnnnnnnnnnnnnnnnnnnnnnnnnnnnnnnnnnnnnnnnnnnnnnnnnnnnnnnnnnnnnnnnnnnnnnnnnnnnnnnnnnnnnnnnnnnnnnnnnnnnnnnnnnnnnnnnnnnnnnnnnnnnnnnnnnnnnnnnnnnnnnnnnnnnnnnnnnnnnnnnnnnnnnnnnnnnnnnnnnnnnnnnnnnnnnnnnnnnnnnnnnnnnnnnnnnnnnnnnnnnnnnnnnnnnnnnnnnnnnnnnnnnnnnnnnnnnnnnnnnnnnnnnnnnnnnnnnnnnnnnnnnnnnnnnnnnnnnnnnnnnnnnnnnnnnnnnnnnnnnnnnnnnnnnnnnnnnnnnnnnnnnnnnnnnnnnnnnnnnnnnnnnnnnnnnnnnnnnnnnnnnnnnnnnnnnnnnnnnnnnnnnnnnnnnnnnnnnnnnnnnnnnnnnnnnnnnnnnnnnnnnnnnnnnnnnnnnnnnnnnnnnnnnnnnnnnnnnnnnnnnnnnnnnnnnnnnnnnnnnnnnnnnnnnnnnnnnnnnnnnnnnnnnnnnnnnnnnnnnnnnnnnnnnnnnnnnnnnnnnnnnnnnnnnnnnnnnnnnnnnnnnnnnnnnnnnnnnnnnnnnnnnnnnnnnnnnnnnnnnnnnnnnnnnnnnnnnnnnnnnnnnnnnnnnnnnnnnnnnnnnnnnnnnnnnnnnnnnnnnnnnnnnnnnnnnnnnnnnnnnnnnnnnnnnnnnnnnnnnnnnnnnnnnnnnnnnnnnnnnnnnnnnnnnnnnnnnnnnnnnnnnnnnnnnnnnnnnnnnnnnnnnnnnnnnnnnnnnnnnnnnnnnnnnnnnnnnnnnnnnnnnnnnnnnnnnnnnnnnnnnnnnnnnnnnnnnnnnnnnnnnnnnnnnnnnnnnnnnnnnnnnnnnnnnnnnnnnnnnnnnnnnnnnnnnnnnnnnnnnnnnnnnnnnnnnnnnnnnnnnnnnnnnnnnnnnnnnnnnnnnnnnnnnnnnnnnnnnnnnnnnnnnnnnnnnnnnnnnnnnnnnnnnnnnnnnnnnnnnnnnnnnnnnnnnnnnnnnnnnnnnnnnnnnnnnnnnnnnnnnnnnnnnnnnnnnnnnnnnnnnnnnnnnnnnnnnnnnnnnnnnnnnnnnnnnnnnnnnnnnnnnnnnnnnnnnnnnnnnnnnnnnnnnnnnnnnnnnnnnnnAGGttttaGCTGCTCttggCaaaGAttACTTCGATCAGAttctTCCTGACATCATCCGGAACTGTTcccATcagaAGGCTTCTGTTCGCGATGGACATCTGACacttttccgCtatctgccgaggtccatgggtgcatttttcagaatcatctgcaggccgttcttcctgctatattagatgg
>5DL_HC_COG0166  Bradi1g11260.1 164..336,390..487,580..684 totalreads=14
TCCTTCAAGGAGTATGGCAAGCAGaaaaTCTACCTTGCTCGGCAAGACCAGTTCGACATTCCaaatggggaGGAACTTGAGGAGATGAAGaaaGCaaaTAGCaaacTACAGGAAGAACTCGCAGAACaaaaGaaaaTTaCtAGTGAGGTCGAATCTGGTAAGCTCTGnnnnnnnnnnnnnnnnnnnnnnnnnnnnnnnnnnnnnnnnnnnnnnnnnnnnntgcaggtccaggaaatggaagaaaaattaaagaaattgcagagtggtgtgatcttggtgaaacctgaagacaagaagataattgaggagaccttctctgnnnnnnnnnnnnnnnnnnnnnnnnnnnnnnnnnnnnnnnnnnnnnnnnnnnnnnnnnnnnnnnnnnnnnnnnnnnnnnnnnnnnnnnnnnnnAGgAcAGAAcTtGGTcTtgaGTATGATGAAGATGTcGaTGTGAACTTCCAACCGTaCAGTGAAATGaTGGCtCAaCAAAaGGAGAAAATTTTCtCGCTGA
>5DL_HC_COG0167  Bradi1g11650.1 749..790,3292..3559 totalreads=4
ttgtatcatagtgaactatgttctgattgctttcaacttgtatcnnnnnnnnnnnnnnnnnnnnnnnnnnnnnnnnnnnnnnnnnnnnnnnnnnnnnnnnnnnnnnnnnnnnnnnnnnnnnnnnnnnnnnnnnnnnnnnnnnnnnnnnnnnnnnnnnnnnnnnnnnnnnnnnnnnnnnnnnnnnnnnnnnnnnnnnnnnnnnnnnnnnnnnnnnnnnnnnnnnnnnnnnnnnnnnnnnnnnnnnnnnnnnnnnnnnnnnnnnnnnnnnnnnnnnnnnnnnnnnnnnnnnnnnnnnnnnnnnnnnnnnnnnnnnnnnnnnnnnnnnnnnnnnnnnnnnnnnnnnnnnnnnnnnnnnnnnnnnnnnnnnnnnnnnnnnnnnnnnnnnnnnnnnnnnnnnnnnnnnnnnnnnnnnnnnnnnnnnnnnnnnnnnnnnnnnnnnnnnnnnnnnnnnnnnnnnnnnnnnnnnnnnnnnnnnnnnnnnnnnnnnnnnnnnnnnnnnnnnnnnnnnnnnnnnnnnnnnnnnnnnnnnnnnnnnnnnnnnnnnnnnnnnnnnnnnnnnnnnnnnnnnnnnnnnnnnnnnnnnnnnnnnnnnnnnnnnnnnnnnnnnnnnnnnnnnnnnnnnnnnnnnnnnnnnnnnnnnnnnnnnnnnnnnnnnnnnnnnnnnnnnnnnnnnnnnnnnnnnnnnnnnnnnnnnnnnnnnnnnnnnnnnnnnnnnnnnnnnnnnnnnnnnnnnnnnnnnnnnnnnnnnnnnnnnnnnnnnnnnnnnnnnnnnnnnnnnnnnnnnnnnnnnnnnnnnnnnnnnnnnnnnnnnnnnnnnnnnnnnnnnnnnnnnnnnnnnnnnnnnnnnnnnnnnnnnnnnnnnnnnnnnnnnnnnnnnnnnnnnnnnnnnnnnnnnnnnnnnnnnnnnnnnnnnnnnnnnnnnnnnnnnnnnnnnnnnnnnnnnnnnnnnnnnnnnnnnnnnnnnnnnnnnnnnnnnnnnnnnnnnnnnnnnnnnnnnnnnnnnnnnnnnnnnnnnnnnnnnnnnnnnnnnnnnnnnnnnnnnnnnnnnnnnnnnnnnnnnnnnnnnnnnnnnnnnnnnnnnnnnnnnnnnnnnnnnnnnnnnnnnnnnnnnnnnnnnnnnnnnnnnnnnnnnnnnnnnnnnnnnnnnnnnnnnnnnnnnnnnnnnnnnnnnnnnnnnnnnnnnnnnnnnnnnnnnnnnnnnnnnnnnnnnnnnnnnnnnnnnnnnnnnnnnnnnnnnnnnnnnnnnnnnnnnnnnnnnnnnnnnnnnnnnnnnnnnnnnnnnnnnnnnnnnnnnnnnnnnnnnnnnnnnnnnnnnnnnnnnnnnnnnnnnnnnnnnnnnnnnnnnnnnnnnnnnnnnnnnnnnnnnnnnnnnnnnnnnnnnnnnnnnnnnnnnnnnnnnnnnnnnnnnnnnnnnnnnnnnnnnnnnnnnnnnnnnnnnnnnnnnnnnnnnnnnnnnnnnnnnnnnnnnnnnnnnnnnnnnnnnnnnnnnnnnnnnnnnnnnnnnnnnnnnnnnnnnnnnnnnnnnnnnnnnnnnnnnnnnnnnnnnnnnnnnnnnnnnnnnnnnnnnnnnnnnnnnnnnnnnnnnnnnnnnnnnnnnnnnnnnnnnnnnnnnnnnnnnnnnnnnnnnnnnnnnnnnnnnnnnnnnnnnnnnnnnnnnnnnnnnnnnnnnnnnnnnnnnnnnnnnnnnnnnnnnnnnnnnnnnnnnnnnnnnnnnnnnnnnnnnnnnnnnnnnnnnnnnnnnnnnnnnnnnnnnnnnnnnnnnnnnnnnnnnnnnnnnnnnnnnnnnnnnnnnnnnnnnnnnnnnnnnnnnnnnnnnnnnnnnnnnnnnnnnnnnnnnnnnnnnnnnnnnnnnnnnnnnnnnnnnnnnnnnnnnnnnnnnnnnnnnnnnnnnnnnnnnnnnnnnnnnnnnnnnnnnnnnnnnnnnnnnnnnnnnnnnnnnnnnnnnnnnnnnnnnnnnnnnnnnnnnnnnnnnnnnnnnnnnnnnnnnnnnnnnnnnnnnnnnnnnnnnnnnnnnnnnnnnnnnnnnnnnnnnnnnnnnnnnnnnnnnnnnnnnnnnnnnnnnnnnnnnnnnnnnnnnnnnnnnnnnnnnnnnnnnnnnnnnnnnnnnnnnnnnnnnnnnnnnnnnnnnnnnnnnnnnnnnnnnnnnnnnnnnnnnnnnnnnnnnnnnnnnnnnnnnnnnnnnnnnnnnnnnnnnnnnnnnnnnnnnnnnnnnnnnnnnnnnnnnnnnnnnnnnnnnnnnnnnnnnnnnnnnnnnnnnnnnnnnnnnnnnnnnnnnnnnnnnnnnnnnnnnnnnnnnnnnnnnnnnnnnnnnnnnnnnnnnnnnnnnnnnnnnnnnnnnnnnnnnnnnnnnnnnnnnnnnnnnnnnnnnnnnnnnnnnnnnnnnnnnnnnnnnnnnnnnnnnnnnnnnnnnnnnnnnnnnnnnnnnnnnnnnnnnnnnnnnnnnnnnnnnnnnnnnnnnnnnnnnnnnnnnnnnnnnnnnnnnnnnnnnnnnnnnnnnnnnnnnnnnnnnnnnnnnnnnnnnnnnnnnnnnnnnnnnnnnnnnnnnCaGGGAaTcATTgaaCccGCcTTTtCcAAGCcccGGAAACCTCTCACCGGGTGCGCATGCCTTCAGatAACAGGCCCGGgTGCCAGGCCcATTtCTGGCACCTTCACCACTTCAGCTGCCATCTTGGAGACGATCAAGGACGTGGAAgtagctatctgtggacgcaagggtcgaagcggaacagcagcaggagacgtagcttttcctaaagggaaggagaacctggcttcagttctcaagcggtacaagcgtaggctgtcgagcaagc
>5DL_HC_COG0168  Bradi1g13450.1 655..777,2389..2527 totalreads=2
gattttgatgaatttagtgatgttgaggatctctatagcacattccctatggngaaggttgaagcactcgaagactanggtttcacttgctcttccattcttatcaaggtgagctgtgagctgttnnnnnnnnnnnnnnnnnnnnnnnnnnnnnnnnnnnnnnnnnnnnnnnnnnnnnnnnnnnnnnnnnnnnnnnnnnnnnnnnnnnnnnnnnnnnnnnnnnnnnnnnnnnnnnnnnnnnnnnnnnnnnnnnnnnnnnnnnnnnnnnnnnnnnnnnnnnnnnnnnnnnnnnnnnnnnnnnnnnnnnnnnnnnnnnnnnnnnnnnnnnnnnnnnnnnnnnnnnnnnnnnnnnnnnnnnnnnnnnnnnnnnnnnnnnnnnnnnnnnnnnnnnnnnnnnnnnnnnnnnnnnnnnnnnnnnnnnnnnnnnnnnnnnnnnnnnnnnnnnnnnnnnnnnnnnnnnnnnnnnnnnnnnnnnnnnnnnnnnnnnnnnnnnnnnnnnnnnnnnnnnnnnnnnnnnnnnnnnnnnnnnnnnnnnnnnnnnnnnnnnnnnnnnnnnnnnnnnnnnnnnnnnnnnnnnnnnnnnnnnnnnnnnnnnnnnnnnnnnnnnnnnnnnnnnnnnnnnnnnnnnnnnnnnnnnnnnnnnnnnnnnnnnnnnnnnnnnnnnnnnnnnnnnnnnnnnnnnnnnnnnnnnnnnnnnnnnnnnnnnnnnnnnnnnnnnnnnnnnnnnnnnnnnnnnnnnnnnnnnnnnnnnnnnnnnnnnnnnnnnnnnnnnnnnnnnnnnnnnnnnnnnnnnnnnnnnnnnnnnnnnnnnnnnnnnnnnnnnnnnnnnnnnnnnnnnnnnnnnnnnnnnnnnnnnnnnnnnnnnnnnnnnnnnnnnnnnnnnnnnnnnnnnnnnnnnnnnnnnnnnnnnnnnnnnnnnnnnnnnnnnnnnnnnnnnnnnnnnnnnnnnnnnnnnnnnnnnnnnnnnnnnnnnnnnnnnnnnnnnnnnnnnnnnnnnnnnnnnnnnnnnnnnnnnnnnnnnnnnnnnnnnnnnnnnnnnnnnnnnnnnnnnnnnnnnnnnnnnnnnnnnnnnnnnnnnnnnnnnnnnnnnnnnnnnnnnnnnnnnnnnnnnnnnnnnnnnnnnnnnnnnnnnnnnnnnnnnnnnnnnnnnnnnnnnnnnnnnnnnnnnnnnnnnnnnnnnnnnnnnnnnnnnnnnnnnnnnnnnnnnnnnnnnnnnnnnnnnnnnnnnnnnnnnnnnnnnnnnnnnnnnnnnnnnnnnnnnnnnnnnnnnnnnnnnnnnnnnnnnnnnnnnnnnnnnnnnnnnnnnnnnnnnnnnnnnnnnnnnnnnnnnnnnnnnnnnnnnnnnnnnnnnnnnnnnnnnnnnnnnnnnnnnnnnnnnnnnnnnnnnnnnnnnnnnnnnnnnnnnnnnnnnnnnnnnnnnnnnnnnnnnnnnnnnnnnnnnnnnnnnnnnnnnnnnnnnnnnnnnnnnnnnnnnnnnnnnnnnnnnnnnnnnnnnnnnnnnnnnnnnnnnnnnnnnnnnnnnnnnnnnnnnnnnnnnnnnnnnnnnnnnnnnnnnnnnnnnnnnnnnnnnnnnnnnnnnnnnnnnnnnnnnnnnnnnnnnnnnnnnnnnnnnnnnnnnnnnnnnnnnnnnnnnnnnnnnnnnnnnnnnnnnnnnnnnnnnnnnnnnnnnnnnnnnnnnnnnnnnnnnnnnnnnnnnnnnnnnnnnnnnnnnnnnnnnnnnnnnnnnnnnnnnnnnnagcagtcatggagatttcacaggaagtacaatacttggttccagcggcacgtggagccacaggtgacgacggatgagtatgagcggggatcatatgtgtactttgattttcatctcgcagatgacggcaatgggtggt
>5DL_LC_COG5055  Bradi1g13470.1 3..42,99..305,523..785,944..1020,1308..1452 totalreads=8
ggcgattccaggcggcggcggcggcgcgctcctgcagtccnnnnnnnnnnnnnnnnnnnnnnnnnnnnnnnnnnnnnnnnnnnnnnnnnnnnnnnnCAGGTGCCACTTGAAATAGAAGAGCAAATTTACtCTCCAGTCTATGGGAaCATTGCAGTCCGTGACAGTCGTGGTTGTTGCAGTGGTTTCACAGCCAGTTTCACAAAGATTCtGTTCATCACGCACCTCGTTGCTTTCATCGCCCTCACAaTCTTtCTTGGAGTtCAGGCTTCTTCCcACCcGAATCCTACCTACAAGccgttcgcnnnnnnnnnnnnnnnnnnnnnnnnnnnnnnnnnnnnnnnnnnnnnnnnnnnnnnnnnnnnnnnnnnnnnnnnnnnnnnnnnnnnnnnnnnnnnnnnnnnnnnnnnnnnnnnnnnnnnnnnnnnnnnnnnnnnnnnnnnnnnnnnnnnnnnnnnnnnnnnnnnnnnnnnnnnnnnnnnnnnnnnnnnnnnnnnnnnnnnnnnnnnnnnnnnnnnnnnnctgtacagttgttgggccactggTCCGCgtctCcagcacgccgccgcagtactttcCAcctCTGTcaatggagcacatttgcccttcaGTgcttcttgcctggttctttttgttgtccttGCCGCGtttGGCTAcatggCCTTCTGGACAGTTGCCATCAGTTGCAtttCAGCTGCAGAAgggcacttCATGGAtttCCATATTGTCTATGTGGCTGCGCTCCTGGTCAGCATATCATGGACAATGCAGGTGCTGCGTTACTTnnnnnnnnnnnnnnnnnnnnnnnnnnnnnnnnnnnnnnnnnnnnnnnnnnnnnnnnnnnnnnnnnnnnnnnnnnnnnnnnnnnnnnnnnnnnnnnnnnnnnnnnnnnnnnnnnnnnnnnnnnnnnnnnnnnnnnnnnnnnnnnnnnnnnnnnnnnnnnggagcttcgctcgagcgattaacgccctgtcggggggcaacGacgagttccttttctCATGCTGCCAgggCTGCTGCCTGnnnnnnnnnnnnnnnnnnnnnnnnnnnnnnnnnnnnnnnnnnnnnnnnnnnnnnnnnnnnnnnnnnnnnnnnnnnnnnnnnnnnnnnnnnnnnnnnnnnnnnnnnnnnnnnnnnnnnnnnnnnnnnnnnnnnnnnnnnnnnnnnnnnnnnnnnnnnnnnnnnnnnnnnnnnnnnnnnnnnnnnnnnnnnnnnnnnnnnnnnnnnnnnnnnnnnnnnnnnnnnnnnnnnnnnnnnnnnnnnnnnnnnnnnnnnnnnnnnnnnnnnnnnnnnnnnnnnnnnnnnnnnnnTTgCAGTGCCGGATGATGATTGCGTGgCCgCAGGCTTGcGTTGCAGCATACcATGTTGCATATGCAGAGAACCCcCAGAAtCCTCACCTGGGAaCaCTGATACcAGACCACcTgCGggAGCTCcAAGCACTaGCTGCAGActGA
>5DL_HC_COG0169  Bradi1g13480.1 23..619,694..779,881..1026,1070..1210 totalreads=25
AGGCTGGGgTTTCAACTAGGCTGAACCAGTGGTGGAgCAGCACCCCGTTcATTACCTCCGGCGTTACCATAATaTGTGCGGCCATATATcTGGTGTGCTTGTTGgTTGGATATGACTCCtACGccGAGATATGCTTCTTGccttctgcagtggcctcacattttCaGtGTaCaGgTTCtaCACatCTgTTCtgTTTCATGgcTCTTTGCTTcATGTgCTATtCAaCaTGCTgAcctttgtacccttggggaccgAGTTGGAgAGAaTtATGGgATCAGTCCGTCTCTTgTTCCTGATGTTCCTTCTtGCAaCAaCTAaTGCAaTTTtCcaTCTCATcGTcGCCTTCTTGGTGgaTTATAATCCTtTATaccatgtctcatatcttgtggatgaatgttcgattggcttttctggagttatattctcaatgatagtcattgagacaagcctgagtggagtgcaatatcgaaggTGtCTTCGGTCtCTTCAAtgTCCCTGCAAAATGGTATGCATGGATTTTGCTGATCCTGTTTCAGTTTCTCGCTAGTAATGTTtCATTACTGGGGCACCTCTCTGGCATCTTGTCTGGATTTGCATnnnnnnnnnnnnnnnnnnnnnnnnnnnnnnnnnnnnnnnnnnnnnnnnnnnnnnnnnnnnnnnnnnnnnnnnnntCTgTTTGTGTtAGGCGTCCTGGCTTTaTtCTcTGTACTGGAGgAaCAaCaTATGGCCAGCTTCcTAcaCATTctAAcatgtccacnnnnnnnnnnnnnnnnnnnnnnnnnnnnnnnnnnnnnnnnnnnnnnnnnnnnnnnnnnnnnnnnnnnnnnnnnnnnnnnnnnnnnnnnnnnnnnnnnnnnnAGGAaCAaGAAGACCcgAGATTtCCAGGGAgAGGgCGgACGCTTGCTTCTACAGGAACtgAACCAACTGCAAGGGAGGCCAATGCAAATTTGCATGCTAGGTTGTTGGATAACtCAACcCCAAGcGAaCTTCTAaCAAATTCACAGnnnnnnnnnnnnnnnnnnnnnnnnnnnnnnnnnnnnnnnnnnnCTGCAGACTGATACATTTGATGAAGAGCTTAAGAAGCTGGTTGGGATGGGCTTTGAAaGATTCAGGCTGAAGTTGCTCTTGCCGCCACGGATGGAGATCAAAATGTTGCTATTGAGATTCTCATGAGCCAGCTGGTT
>5DL_HC_COG0170  Bradi1g13520.1 684..1236,1238..1865,2128..2962,3019..3131 totalreads=21
tgtcgtcttcgcctgcgccctcgatggctggggcttccgcatccaccacttcgctgagttgtacgccaccaagcttggcgccagcgcctctgctttgctgagaggaTTttGGGggCCgCGATACTTGGAcAAAAAGGTGGATAaGAAGGgTAAGAAGAatTTtATGATTGTGGGAAAGAAGGCGGTGGAGGGTACTGACCGGGAGCCCATGTTTGTGGAGTTCATTCTGAAGCCCcTATGGAAaTTGTACGAGGGAGTGCTGGGGCAGGACGGGgAGATAGTTCAGAAGGTCATTAGCAACTTCAAATTGAACATTCCGCAGCGGgAGCTGCAGAACAAGGACCCAAAGTTAGTTTtGCAGTCTGTgATGAGCCGGTGgcTGCCGCtGGCAGATGCaGTGATGgCAaTGgTGgTCGAATGCACTCCTGACCCTGTTGTCGCTCAAGGGGCcAGGgTTgcaaggctttatgccaaagtagggtagtcttgcaacagaggatgctgactggttgcgctgaggttgtcttggaggcagagagggtgagaaggtgtgtggagnctgtgacgcgggTGCAGATTCACCGGTGGTGGTGTATGTGTCGAAgatgtttgcggtgccatgtaagatgttgccaccgaagggggtgcatggcgagttgttgaaccacgaggatgcaagtgaatcagaGGAGTGTTTtATGGCATTTGCgAGaGTgTTTAGcGGGgTTCTTCGTGCAGGGCAGAAGGTtTTTGtGcTGTCGGggTTGTATGATCCACTGAAAGGGGaTGCAGtGCAGAAGCATGTaCAGGAGaTTGaGCTgCAaTACTTGTATGAaATGcTGGGgCAggaCTTGAGGCCAGTTGCcaGTGTGAGTGCtGGGAATGTGGTtGCAaTtCAGGGCCTTGGGCAgCAtATaTTGAAGAgtGCCAcATtGtCATCCACcAAGAaTTGCTGgCCcTTcTCAaGTAtGATGTtCcAGGTgtCTCCGATGCTTAAGGTTGCAATTGAGcccGCCaacccgACGGATCTgggAGCTCTTGTTaaagggATCAAGCTTCTTAACCGAGCAGAcccatttGTTGAGTACACTGTCACGCACAggggTGAACATATCCTTGCCGCAGCTggggAGGTTCAtttGGAGCGGTGCaaaaaGGATCTGGAGGaaaGGtttGCaaannnnnnnnnnnnnnnnnnnnnnnnnnnnnnnnnnnnnnnnnnnnnnnnnnnnnnnnnnnnnnnnnnnnnnnnnnnnnnnnnnnnnnnnnnnnnnnnnnnnnnnnnnnnnnnnnnnnnnnnnnnnnnnnnnnnnnnnnnnnnnnnnnnnnnnnnnnnnnnnnnnnnnnnnnnnnnnnnnnnnnnnnnnnnnnnnnnnnnnnnnnnnnnnnnnnnnnnnnnnnnnnnnnnnnnnnnnnnnnnnnnnnnnnnnnnnnnnnnnnnncaaagatgattgtgattcngttgcgatgcttaggcagcgcatggtcagtgcaatagacagtgaattggaggccattctgagcaagtggataagaaaaacttcagAAGTATagaaaGaCATGGCTTGGCtACCTCAAAaGGATCTGGTCCTTGGgTCCTTGGCAGGTTGGCCCAAaCTTCCTTCTCTTGCCTGATGTTGAATCAAGTGATGGTGTGATAACCATGGAAGATGGAAGGCAAGGTATTCTTGTGCGTGGTAGAGCAGATTTTTCTGAGAGATTGGGGTTTGTGAGTGGATCTGATGCTGAAGCTAACCATACTCCTGACAGCAGTAAATCATCAGCAGATACTCCTGAATCGTTACATCTAGAATCTGTGGCACTAAGGAACAGCATTCTTTCAGGATTTCAGTTTGCCACGAACGCAGGgCCTTTATGTGATGAACCAATGTGGGGTCTGGCATTTATCATTGAGCCTTACATATTTGCTGACAACTCTGATGCTGCCCATCAATCTGATCAATACAACATCTTCAGTGGCCAAGTAATAACCGCAGTTAAAGAAGCATGCCGAGCAGCCGTTCTTCAGAACAACCCAAGGCTTGTCGAAGGCATGTATTTCTGTGAATTGACCACcCcGACTCAGCAACTAGGTTCAACATATGCAGTTCTTGGTAGGAGACGAGCGAAGATTTTGAAaGAAGAGATGCAAGAAGGGACTTCAGTATTTACAGTGCATGCTTACTtGCCTGTTGCCGaGAGCATTGGATTTTCtAGTCAGCTCAGGaCATTAACATCAGGTgCAGCCAGCgcGCTGCTTGTtCTTAGCcACtGGGAtgctattcnnnnnnnnnnnnnnnnnnnnnnnnnnnnnnnnnnnnnnnnnnnnnnnnnnnnnnnnggggcaagcattgggccaaacttggctaagaaacttatgaattccgtgaggcggaggaaaggattgcacgttgaagagaaagttgtggagcatggcacgaaacagcgaactct
>5DL_HC_COG0171  Bradi1g13570.1 1..558 totalreads=21
atgtCGGCACAGATCGcGCcgCcGgaGCATGTctGcTACGtGCACTGCAaCTtCtgCAACACAATCTGCaGGTCAGTGTTCCAAGTAATAGCATGCTGAACATCGTCACCGTCCGTTGCGGGCACTGCACTAGCCTGCTGTCGGTAAACTTGAGGGGATTAATCCAGTCgCCaCCTGTGCAAGATCATtCccAGGaGAATTTCAAGGCCCACAATATCAGCTTTCGtGGAAaTTaCCCGGACTATGGCACATCTtCtAAATACCGGATGCCAATGATGTTCTCAACAAAAAGTGACCAAGAGCATATGCTCCACATGcAGCTCCAGAGAAGAGGCAGCGGGTTCCTTCAGCGTATAACCGATTTATTAAGtAaGgAGATACGAaGGATAAAAacAAACAAtCCTGACATAAGCcACAGAGAAGCcTtCAGcACcgCAGCAAAGAaTGGGCGCATTtCCcAAaCATTCATTTCGGgCTAGGCTCCAATGAGAGCAGCAAGAAGCTGGACGAGGCCATCGCGGCaCCTACCCCCcAGAAaGTTCAAGGTCtCTACTGA
>5DL_HC_COG0172  Bradi1g13640.1 40..150,456..727,993..1263 totalreads=6
TACTACGAgATCCTGGGcGTGCCCAaGgACGCgTCCCAGGACGACCTCAAGAAGGCCTaCCGcAAGGCCGCCATCAAGAACCACCCcGACAAGGGAGGCGACCCAGAGAAGnnnnnnnnnnnnnnnnnnnnnnnnnnnnnnnnnnnnnnnnnnnnnnnnnnnnnnnnnnnnnnnnnnnnnnnnnnnnnnnnnnnnnnnnnnnnnnnnnnnnnnnnnnnnnnnnnnnnnnnnnnnnnnnnnnnnnnnnnnnnnnnnnnnnnnnnnnnnnnnnnnnnnnnnnnnnnnnnnnnnnnnnnnnnnnnnnnnnnnnnnnnnnnnnnnnnnnnnnnnnnnnnnnnnnnnnnnnnnnnnnnnnnnnnnnnnnnnnnnnnnnnnnnnnnnnnnnnnnnnnnnnnnnnnnnnnnnnnnnnnnnnnngcaagggatccaagtctggtgcttccatgaggtgcccaggttgccaggggtcaggcatgaaagtcactattcgtcagctggggccttccatgatacagcagatgcagcaggcctgcaatgattgcaagggcaccggggagagtattaacgacaaggatcgctgcccaggctgcaagggtgagaaggttcttcaggagaagaaagttctggaggttcacGTTGAGAAggggATGCAACACAACCAGAAGATCACCTtccctggtgaagctgnnnnnnnnnnnnnnnnnnnnnnnnnnnnnnnnnnnnnnnnnnnnnnnnnnnnnnnnnnnnnnnnnnnnnnnnnnnnnnnnnnnnnnnnnnnnnnnnnnnnnnnnnnnnnnnnnnnnnnnnnnnnnnnnnnnnnnnnnnnnnnnnnnnnnnnnnnnnnnnnnnnnnnnnnnnnnnnnnnnnnnnnnnnnnnnnnnnnnnnnnnnnnnnnnnnnnnnnnnnnnnnnnnnnnnnnnnnnnnnnnnnnnnnnnnnnnnnnnnnnnnnnngggcaagctctacattcatttcacggtggagtttcccgactcgctggcaccggatcagtgcaaggctctcgaggctgtgcttcaccaaagcctGcatCCAAGCtgaccgacatggagCTCGATGAATGCGAGGAGACGACaatgcaTGACgtcaaCatggaGGAGgagatGCGTCggAAAGCCCAtGCTGCTGCtCAGGAGGcGtACGAtGAGGAcGAcGAgAtGCCTGGAGgcGGtGCcCAaaGAGTGCAGTGCGCaCAACAGTAA
>5DL_HC_COG0173  Bradi1g13710.1 450..532,610..1424,1439..2155,2159..2262,2343..2982 totalreads=42
caggcttactccacttggtgagcctccttcaccaagagctgcacatgtagcaaccgcggttggaaccatggttgtcattcaggnnnnnnnnnnnnnnnnnnnnnnnnnnnnnnnnnnnnnnnnnnnnnnnnnnnnnnnnnnnnnnnnnnnnnnnnnnnnnAGAGTGGTGGTTCAAGGACCTGGTCCAGGTCCACGATATGGACATGTGATGGCCTTGGTtGGACAGAGGTTCTtGTTGACAATAGGTGGAAATGAtggAAGCGGCCTCTGGCGGATGTATGGGCtCTTGATACGGCTGCTAAGCCATATGAATGGAGGAAACTTGAACCAGAAGGTGAAGGACCACCACCATGCAtgTatgcctctgccagtgcacgatctgatggtctacttttactctgcggtgggagggatggtaatagtgtGccactatcaagtgcatatggtctcgCAAAACAtAGAGATGGGCGCTGGGAgTGGGCAATaGCCCCTGGTGTCTCTCCATCACCAaGATACCAACATGCAGCTGTTTTTGTGAATGCACGTCTTCATGTGTCAGGAGGTGCTCTTGGAGGTGGTCGGATGGTAGAGGACTCCTCAAGTGaTTgcAGTGCTGGACACGGCTGCTGGAGTTTGGTGCGACACGAAGTCAGTTGTCACAAcTCCCAGGACAGGAAgATATAGTGCGGATGCAGCAGGAGGCGATGCTGCTGTTGAACTTACACGACGGTGTAGGCATGCAGCAGCTGCTGTTGGTGACTTAATATTCCTTtATGGAGGTTTACGGGGAGGtGTATtgCTGgATGATCTtCTTGtGGCTGAAGATCTtGCtGCCGcaGAAaCGACAACTGCTGCTAATCAcGCaGCaGCAAGTgCAGCaGCtACTGACacACAAGCtaggaaaggcacctgggaagatatgcttacaatgaatgaacgtacaaaacaggcagcttcagaatcagctccagatggatcnnnnnnnnnnnnnnccagttgctcctcctcttaatggggacatgtatactgatattagccctgagaacgccgtgccgcagggacAcAGGagatcAAGTaaaggtgttgATTACTTGGtcGAAGCATCAGCAGCAgAGgCagAGGCAATTAGtGCtACTTTaGCTGCTGTAAAGGcTAGgCaGgTTAaTGGTGAGgCAGAagAgTTGtCtGACAaGGAGcAGtctCCAgATTCttCATCAaGCacaaacattcaagcctcattaaaccagtacactgcactttcaaataatatgacacctccacctggtgttcggttgcaccatagagctgTGGTAGTGGCTGCGGAAACTGGAGGTGCCTTAGGTGGCATGGTCAGACAGCTTTCGATTGACCAGTTTGAAAATGAAGGAaGAAGGGTCAGCTAtGGCAcACcTGAGAaTGCAACTGCTGCAaGGAAGTTgCTTGACCGCCAGATGTCCATTAATAGTATTCCTAAAAaGGtgattgcatctctgttgaaacctcgcggctggaagcctcccgtgcgaaggcagttcttcttggactgcaatgagattgcagatctgtgtgatagtgctgagagaatattttcaagtgaaccaagtgttttgcaacttaaagctcccattaaaatatttggtgatttacatggtcaatttggtgacctTATGCGATTGtttGATGAGTATGGTTCTCCTTCaacggctggagnnntgcaggtacattgattatctcttcttgggtgattatgtggatcgtgggcagcacagtttagaaactatgtcccttcttcttgctttgaaggtagtaatcggcaannnnnnnnnnnnnnnnnnnnnnnnnnnnnnnnnnnnnnnnnnnnnnnnnnnnnnnnnnnnnnnnnnnnnnnnnnnnnnnnaTaGGGcGAaaGaGATGGCATCTGGACATGGCATCGTATGAATAGGCTATTTAaCTGGCTTCCTTTGGCTGCACTCATaGAAAAGAAAaTTATCTGTATGCATGGTGGCATCGGTCGCTCAATCAACCAtGTAGAACAGATCGAGAATCTTCAAAGACCAATTACCATGGAAGCAGGCTCGgTTGTCCTCATGGATCTTCTAtggTCtGATCCAACaGAAAaTGACAGCGTTGAAGGaTtAAGACCAAATGCTcGGGGGCCTGGTCTTGTTACATTtgCCtGATCgtGTtATGGAGTTcTGtAaCAaCAAcGaCCTtcAaTTAaTTGTACGAGcGCAtGAGTGCGTgATGGATGGCTTTgAGCGcTTTGCTCAaGGCCACCTGATCACtCTTTTCTCaGCAACAAATtATTGcggtactgcaaacaatgctggtgcaatcctagttttgggtagagatcttgtagttgttccaaagctaattcatcctttgcctccTGCAATCACATCACCTGAGACCtCACCAGATCAgATcGAagatacatggatgcaggagctgaatgcaaacaggccagcaactccaaccaggggccgtccccaagcagcggcaaatgatcgaggtgctcttgcctggatatag
>5DL_HC_COG0174  Bradi1g13720.1 6..45,999..1073,1076..1354,1393..2163,2290..2702,2704..3043,3077..3149,3151..3675 totalreads=73
GACGaGgAGTACgAGgAGGGGATGAcGAGgAtGAcGaGGAnnnnnnnnnnnnnnnnnnnnnnnnnnnnnnnnnnnnnnnnnnnnnnnnnnnnnnnnnnnnnnnnnnnnnnnnnnnnnnnnnnnnnnnnnnnnnnnnnnnnnnnnnnnnnnnnnnnnnnnnnnnnnnnnnnnnnnnnnnnnnnnnnnnnnnnnnnnnnnnnnnnnnnnnnnnnnnnnnnnnnnnnnnnnnnnnnnnnnnnnnnnnnnnnnnnnnnnnnnnnnnnnnnnnnnnnnnnnnnnnnnnnnnnnnnnnnnnnnnnnnnnnnnnnnnnnnnnnnnnnnnnnnnnnnnnnnnnnnnnnnnnnnnnnnnnnnnnnnnnnnnnnnnnnnnnnnnnnnnnnnnnnnnnnnnnnnnnnnnnnnnnnnnnnnnnnnnnnnnnnnnnnnnnnnnnnnnnnnnnnnnnnnnnnnnnnnnnnnnnnnnnnnnnnnnnnnnnnnnnnnnnnnnnnnnnnnnnnnnnnnnnnnnnnnnnnnnnnnnnnnnnnnnnnnnnnnnnnnnnnnnnnnnnnnnnnnnnnnnnnnnnnnnnnnnnnnnnnnnnnnnnnnnnnnnnnnnnnnnnnnnnnnnnnnnnnnnnnnnnnnnnnnnnnnnnnnnnnnnnnnnnnnnnnnnnnnnnnnnnnnnnnnnnnnnnnnnnnnnnnnnnnnnnnnnnnnnnnnnnnnnnnnnnnnnnnnnnnnnnnnnnnnnnnnnnnnnnnnnnnnnnnnnnnnnnnnnnnnnnnnnnnnnnnnnnnnnnnnnnnnnnnnnnnnnnnnnnnnnnnnnnnnnnnnnnnnnnnnnnnnnnnnnnnnnnnnnnnnnnnnnnnnnnnnnnnnnnnnnnnnnnnnnnnnnnnnnnnnnnnnnnnnnnnnnnnnnnnnnnnnnnnnnnnnnnnnnnnnnnnnnnnnnnnnnnnnnnnnnnnnnnnnnnnnnnnnnnnnnnnnnnnnnnnnnnnnnnnnnnnnnnnnnnnnnnnnTACGAtttCTCCGATACACaaaTGATGGAATTGCTGcgcccAtCTTTGGAGGAAGcTTTTGTCATTCAAAaTCAnnAGGTTGCTCTGGACTACATTGGAAAGCGTGGTGCTACAGTTGGTGTAACTCGAGAAAAAaGAATaaagTATGCGAAAGAGATACTTCAAAAGGAAaTGCTGCCCCATGTTGGTGTAGGCGAATTCTGTGAAACTAAAAAGGCATACTACTTtGGgTATATTATTCACCGCCTGTTGATGTGTGCTCTTGGTCGAAGAGCTGAAGATGACAGAGATCATTACGGCAACAAAaGGCTCGACCTTGCAGGtCCATtGCTTGGAGGaCTgttcaggaatggtttnnnnnnnnnnnnnnnnnnnnnnnnnnnnnnnnnnnnnnAGTGTGtCGATAATGGgAaGGAAGTTAATTtGCAATTTGCTATTAAAGCTAAAACCaTTACtAGTGGCTTGAAGTATTCCCTtGCTACTGGAAACTGGGGACAGGCTAaCCAAGCtGGTACAAGAGCCGGTGTGTCTcaGgTGcTTAATcGCCTtACGTATGCTTCTACaTTaTCACATCTtCGGAGgTTGAACTcTCCcATTGGgcGtgaagggAAactGgCAAAACCTCGCCAATTGCATAATTCTCATTGGGgAATGATGTGCCcTGCTGAAACACCTGAAGGacAGGCTTGTGGCTTGGTTAAAAATCTTGCCTTGATGGTTTATATCACTGTTGGTTCTGCCGCAAATCCTATTTTGGAATTTTTGGAAGAGTGGGGCACAGAAAATTTTgAGGAGATATCACCGGCAGTCATTCCTCAAGCTGCTAAAATATTTGTCAATGGTtGTTGGGTTGGAATTCATAGGAATCCTGACCTATTGGTGAAGACCCTTCGTCGTTTAAGAAGACAGgTTTGTaCCcTGAAGTTGGtgTcGTtCgtGATATTCGtCTgAAAGAACTTCGACtCTATACTGATTATGGGCGTTGCAGTCGCCcAcTGTTtatcGTTGAaaaCCAGAGGCTTCTAaTTAAGAAGAAACATATCCGAGCATTGCAGCAaaGgAGACTCCTGATGAAGGTTGGCATGACTTGGTTGCCAAAGGATTtATAGAGTACATAGACACTGAAGAGGAAGAAACTACTATGATCTCTATGACTATAnnnnnnnnnnnnnnnnnnnnnnnnnnnnnnnnnnnnnnnnnnnnnnnnnnnnnnnnnnnnnnnnnnnnnnnnnnnnnnnnnnnnnnnnnnnnnnnnnnnnnnnnnnnnnnnnnnnnnnnnnnnnnncagtcacctcgtaatacatatcagtctgctatgggaaagcaagccatgggaatctatgttaccaactatcagttaagaatggacacattggcctacgttctgtaCTACCcaCAaAAGCCTCTTGTTACTACTCGTGCTATGGAaCATTTGCACTTCAGGCAGTTACCaGCTGGCATTAATGCAATtGTtGCTATTGCATGcTACTCTGgATaTAaCCAAGaaGATTCGGTtATtATGAACcAaTCTtCAaTaGAtCGTGGgTtcTTcAGATCaCtATTTttCCGCTCTtAcagagatgaggaaaagaagatgggaactcttgtcaaagaggaatttggtcgaccaaatagggagaacactAgggaatgcgccatgggtcttacgataaattagatgatgatggccttgcaccnCAGGGAACAAGGGTCTCTGGGGAAGATGTCATTATTGGGAAGACATCTCCAATTCCACAAGATGATGCTCAAGGGCAAGCTACTAGATATTCAAAGCGTGATCATAGTACTTCtCTGCGTCACAGTGAAaGTGGGATGGTGGATCAGGttctGTtacaacgaatgctgatggtttaagatttgtcaaggttagaatgcgatcagtgcgcataccacaaataggagataagttcagcagtaggcatggtcagaagggaactgttggaatgacttacacacaagaggacatgccatggacaatcgaaggcatcacaccggatatcattgtgaatccacatgnnnnnnnnnnnnnnnnnnnnnnnnnnnnnnnnnTGAGTGTATTATGGGTaaaGTCGCGGCTCACAtgggaaaGGaaggaGATGCAACTCCtttCACTGATGTTACnGTGGATAACATCaGTAAaGCACTGCACAAGTGTGGCTATCAGATGCGTGGATTTGAGACCATGTACAATGGTCATACTGGGAGAAAATTGACTGCAATGATTTTCTtAGGTCCAACTTACTACCAGAGACTTAAGCATATGGTGGATGACAAAATTCACTCTAGAGGTCGTGGTCCTGTCCAGATACTGACCAGACAGCCAGCAGAGGGgCGCTCACGTGATGGTGGTCTCCGTTTtGGAGAAaTGGAGAGGGATTGCAtGATTGCTCATGGAGCTGCTTTTttCTtGAAGgAAaGGTtATTtGACCaGAGCGATGCTTACAGAGTGCATGTTTGtGAGAAGTGTGGACTCATTGCCATTGCCAATCTCAAGAaGAATtCCTTCGAATGCAGAGGCTGCAAGAaCAAAACTGACATTGtccAGGttaaTATACCGTACGCATGTAAGCTCCTCTTCCAGGAGCTCATGGCGATGGCGATTGcTCCCAGGATGCTCACCCATGAGGTCAAGGGTGCGAGGGATAAG
>5DL_HC_COG0175  Bradi1g13770.1 495..1614 totalreads=15
AGGTTtATCAGGAAAGTCAACAGGCGCTGCTTCTGGGGCTAAtCCTGCAACATCCAAGCAAGCCAAGCCAGCTAAAATTtCTCAGAAGAAAGATGTGCCCCATGCTCCAAGTACAGTTGCTTCTGAGAAGAAGGTTACTGAACGCCAACCAGAGAGAGATaGAAAaAAaGATGTTCCTCATCCGAGAATGCAGTTTGATGATGTGCATCGGGTGGAGAAAGCAAAAAAACGTGCAATTGTCAACCAATCAGAGGCTCGAAACAGAGTTGAATTGTTTAGGCATCTGCCACAGTACGTCCATGGCACTCAACTTCCTGACCTCGAGTCAAAATTCTTTCAGCTGGAACCAATTCATCCTTCTGTGTACAaGGTCGGTCTCCAATATTTGTCTGGTGAGGTATCTGGTGGCAATGGTCGTTGCATAGCAATGCTTCTTGCGTTCAGAGAGGCAATAAAAGaTTACTCCAcaCcgCCAAaTAAAaCTCTCAGCAGAGACCTTACTGCAAAAGTCAGTAGTTATGTGTCATTTTTTAtcGAGTGCcGtCCACTCTCAATTAGCATGGGcAATGCTATcAGGTTCcTGAAAAacAGGATTGCCAAGCTACcAaTTaCATTGTCGgAGTCAGAagCCAAggccagtcttcagtctgatatgatcgttttataatgagaagatagttgTTGcaGATCAGGTTATtGTcAGtCATGccatcacaaaagtcagagacgatgatgtcttgctaacatatgggtcatcatcagttgttgaaatgattttggagcATGCTCaTGAACTTGgTAGGAAGTTCCGtGTTATAGTGGTGGATTcTCGTCCCAAGCTcgAGGGgCAAGGATTACTGCGTAGATTaGTGGCAAaGGgcATtAACTGCACATATACTCaTatAAaTGCAGTTTCATaCATCATGCATGAAGTTACAAGAGTcTTCTTGGgTGCaTCCtcaatattaTCAAATGGAACAGTTTATTCcCGAGTTGGcACAGCATCcGTGGCTATGGTGgCACAtGCATTTGGAATTCCTGTTtTGGTTTGCTGCGAGGCATACAAATTTCATGAGAGGgTGCAACTTGATTCTATATGCGCTAATGAGCTTGGTaagCAT
>5DL_HC_COG0176  Bradi1g13827.1 157..536,652..929 totalreads=13
TACCACCCgATTCCCATGGTGTTTtCcAAAGGgGAAGGTTCACATATATTGGACCCTGAAGGCAACAAATatattgattttctctctgcttattctgcagtcaatCAgggCCATTGCCATCCAAAaGTCCTAAgAgCTcTcATAGAAcaagcagaaaggctcacacttagttccagagctttctacaatgacaaattcccagtctttgcggagtatttgacgagcatgtttgggtatgatatgatgttgccaatgaacactggagccgaaggagtggaaacagccattaaattggcaaggaaatggggtatgaaagaagataaataccaaagaacgaggctttgattgtgtcttgctgtggatgtttccatggtcggacnnnnnnnnnnnnnnnnnnnnnnnnnnnnnnnnnnnnnnnnnnnnnnnnnnnnnnnnnnnnnnnnnnnnnnnnnnnnnnnnnnnnnnnnnnnnnnnnnnnnnnnnnnnnnnnnnnnaGCATGGgGATCGtATATGcGGTTTTTTGTTTGAaCCAaTCCAAGGaGAagCTGGggtAaTAATCCCACCAGATGGTtATTTGAAaGCtGTcAgaGATTtGTGTTCTAGGCACAACaTTCTGATGATTGATGATGAGATCcAAaCAGGCATAGCTCGAACTGGCAAAaTGTTGGCATGCGACTGGgAAGATGTAcGACCTGATATGGTGattctaggcaaggcacttggtgctggagtagttccggtcagtgcggttCTcgcggataaggatat
>5DL_LC_COG5056  Bradi1g13910.1 27..189,424..851,918..1153,1259..1507,2233..2582 totalreads=23
gcacggcgggggcggacagggaccgggaccgggacaggtcgtcgcccggcggcagcggggcgccgcaggtggacacgggcaagtacgtgcgctacaccccggagcaggtggacgcgctggagcgcgtctacagcgagtgccccaagcccagctcgctgcgccggcagnnnnnnnnnnnnnnnnnnnnnnnnnnnnnnnnnnnnnnnnnnnnnnnnnnnnnnnnnnnnnnnnnnnnnnnnnnnnnnnnnnnnnnnnnnnnnnnnnnnnnnnnnnnnnnnnnnnnnnnnnnnnnnnnnnnnnnnnnnnnnnnnnnnnnnnnnnnnnnnnnnnnnnnnnnnnnnnnnnnnnnnnnnnnnnnnnnnnnnnnnnnnnnnnnnnnnnnnnnnnnnnnnnnnnnnnnnCCTTCTGTAGCGACTACAGACACAAGCTGTGAGTCTGTTGTTACTAGTGGTCAGCACCAGCAGCAGCAGAACGCAGTAGTTCCGCGTCCGCAAAGGGACGCGAACAACCCAGCAGgtctactcgctatcgctgaggagacattggcagagttcctgtccaaggcgacggggactgctgtcgattgggtgcaaatggttgggatgaaGCCTGGTCCGGATTCCATTGGAATCATTGCTGTTtCGCACAATtGTAGTGGcgTAGCAGCCCGaGCTTGCGgTcTTGTGagccttgagcccAcaaaGGTTGCcGAGATCCTCAAGGaTcGCCCccTcttggtatcgtGACTgtcggtgtgtggatgtgctccaaattatccctacgggtaatggtggaactattgagcttatctacatgcaggtattgcatccnnnnnnnnnnnnnnnnnnnnnnnnnnnnnnnnnnnnnnnnnnnnnnnnnnnnnnnnnnnnnnnnnntCTGTaGATcTGTgAGaGATCGTtGACtCAAGCCACTGGcGGTCCATCAGGACCTAACacTCCAAaTTTTGtCCGAGCCGAGGTgCTACCTAGTGGCTATTTAATaCGCCCTTGCgAGGGGGGTGgCTCCATGATCcACATTGTagATcATGTTGATTTGGAtgcttggagtgtgcctgaggtccttagaccactttatgagtctccaaagaTTCttgcgcagaagatgacaattgnnnnnnnnnnnnnnnnnnnnnnnnnnnnnnnnnnnnnnnnnnnnnnnnnnnnnnnnnnnnnnnnnnnnnnnnnnnnnnnnnnnnnnnnnnnnnnnnnnnnnnnnnGCAGAGGCTtCAAcGAcGCTGTTAAtGGATTtCtGGATGATGGCTGGTCACTGaTGAGCAGTGATGGTGCTGAGGaTGTTACAATTGCTATCAAcTCATCTCCAAACAAACTTGCTGGATCTCATGTCAACcCCTCCcAGaTGTTtaCTGCAATTGGGGgcggcGTCTTAtGTGCcAAGGCTtCAaTGTTGCTGcagaatgtaccgcccgctctactagtacgatttctgagggagcaccgctctgaatnnnnnnnnnnnnnnnnnnnnnnnnnnnnnnnnnnnnnnnnnnnnnnnnnnnnnnnnnnnnnnnnnnnnnnnnnnnnnnnnnnnnnnnnnnnnnnnnnnnnnnnnnnnnnnnnnnnnnnnnnnnnnnnnnnnnnnnnnnnnnnnnnnnnnnnnnnnnnnnnnnnnnnnnnnnnnnnnnnnnnnnnnnnnnnnnnnnnnnnnnnnnnnnnnnnnnnnnnnnnnnnnnnnnnnnnnnnnnnnnnnnnnnnnnnnnnnnnnnnnnnnnnnnnnnnnnnnnnnnnnnnnnnnnnnnnnnnnnnnnnnnnnnnnnnnnnnnnnnnnnnnnnnnnnnnnnnnnnnnnnnnnnnnnnnnnnnnnnnnnnnnnnnnnnnnnnnnnnnnnnnnnnnnnnnnnnnnnnnnnnnnnnnnnnnnnnnnnnnnnnnnnnnnnnnnnnnnnnnnnnnnnnnnnnnnnnnnnnnnnnnnnnnnnnnnnnnnnnnnnnnnnnnnnnnnnnnnnnnnnnnnnnnnnnnnnnnnnnnnnnnnnnnnnnnnnnnnnnnnnnnnnnnnnnnnnnnnnnnnnnnnnnnnnnnnnnnnnnnnnnnnnnnnnnnnnnnnnnnnnnnnnnnnnnnnnnnnnnnnnnnnnnnnnnnnnnnnnnnnnnnnnnnnnnnnnnnnnnnnnnnnnnnnnnnnnnnnnnnnnnnnnnnnnnnnnnnnnnnnnnnnnnnnnnnnnnnnnnnnnnnnnngcttccctgaaGGCGCTGTGGCAGCACTCGGATTCAATCATGtgctgttccctgAGGCtGCtCCGGTGTTCACCTTCGCCAATCAGGCCGGgCTCGACATGCTGGAGACGACGCTGATCGCGCTCCAGGACATCTCGCTCGAGAAGATCCTCGACGACGACGGCCGCAAGGCGCTGTGcTCCGAGTTCCCcAAGATCATGCAGCAGGgtttcGCGTAccTCCCGGgCGGcGTgTGCGTGtCGAGCATGGGGcGGCCGgtGTCgTACGAGCAGGCGGTGGCgTGgAAGGTgCTGggCGAcGACGACgCgCCgCACTGCCTCGCCTTCATGTTcGTCAaCTGGTCcTTcGT
>5DL_HC_COG0177  Bradi1g13920.1 120..275 totalreads=3
cagCTGGGgcGATTGCAAGATAGTAATGCAGTTCTCATaCATTTcAAcGAGTATtCTGAgCAATGCTTTGCGGAGGTGTCCAGTGACCTTGCTAGcAAAgCTCGCCTTCTcAAGtCGATGAAGGATGATCTTGACCAtATTTtCATGAAGCTGaG
>5DL_HC_COG0178  Bradi1g13930.1 26..133,224..1061,1125..1290 totalreads=28
ACGGGgAGgAGTTTCtGTGCCGAGGTTGAGGAGCGGTTGATCAATGAGGAGTACAAGATCTGGAAGAACACACCCTTCCTCTGTGACCTCATCATCACCCATGCGCnnnnnnnnnnnnnnnnnnnnnnnnnnnnnnnnnnnnnnnnnnnnnnnnnnnnnnnnnnnnnnnnnnnnnnnnnnnnnnnnnnnnnnnnnnccACACCTCCGACAACGAGcccAACTACCTCATGCTCgcccAGGtccagcTccccctcGACGACGCCGAGGCCGACGCGCGCCACTACGACGACGACCACGCCGACATCGgcggcttcggggccgcatccggcaaGGTGCAAATAGTTCAaCAGATAAATCATGATGGAGAAGTTAATCGGGCTCGATATAtGCCCCAAAaTTCTTTtATtATTGCTACcAAgACAGTCAGTGcAGAGGTGTATGtCTTTGATTATAGCAAGcACCcaTCAAaGCcTCcACTAGATGGTGCGTGCAATCCTGATTTACGGCTGAAGGGACACAACTCTGAAGGATATGGCCTGTCCTGGAGTATCTTTAAaGAGGGTCATTTGCTGAGTGgATCGGATGATGCTCAAATTTGCTTATGGGACATCACAGCAAaTGGTAAAaaTAAAaCTCTCGACGCATaCcAGATTTttAagTttCATGAtGGcgTCGTTGAAGATGTTGCTTGGCATTTGAGGCATGAATACTTATTCGGCTCAGTTGGTGATGATCATCATCTCCTAATTtgtGATATGCGTAcTCCTGCACCgACCAAGCCTGTACAGTCTGTGGTGGCAaaCCAGGGTGAGGTGAATTGCCTGGCTTtCAagtCcTTTCAATGAATGGGTTGTTGCAACTGGTTCAACCGACAAGACTGTCAAATtATTtGATCTTCGGAAGATTGATACTtCGCTGCACaCTTTtGATTGTtAATCagAGAggAaGTATTTCAAGTTGGATGGAGCCcAAaGAATGAAACTATACTTGCATCTTGTTGTCTGGGAAGGAGGCTGATGGTTTGGGATCTAAGCAGnnnnnnnnnnnnnnnnnnnnnnnnnnnnnnnnnnnnnnnnnnnnnnnnnnnnnnnnnnnnnnnTGGAGGCCACACAAGCAAaaTCTCaGACTTCTCCTGGAACCcGTGtGAGgActGGgTGCTTGCAaGCGTTGCTGAAGACAACATCCTtCAGATATGGCAGATGGCGGAGAACatCTACcATGATGAGGATGATCTtCCcAGcGAtGAGCcGGcAAAGgCTTCaTGA
>5DL_HC_COG0179  Bradi1g13960.1 113..1146 totalreads=39
GGCTGCGCTGTGAGTTCGTTGCCAGCGTCgggAACGGCGCGCTCTCCGGCGAGGACGAcccTCGACTGATAGACCGCAAAAaGCTCTTGATGCAGCAaTGAcTGACaTAAACAATtCTTTtGGAAAaGGAaGCGTTAcAAGATTAGGCAGTGCtGGtGgTGCTTTTGtgagacttttccgagtggttgcttaacactagattttgctttgggcggtggccttccaaaggaagagtagtagaggtgtatggtcctgaaagcagtggaaagaccactctagctctgcatgccattgctgaaaTatgcAGAAGCTAGgaGGAAaTgCCATGCTtGTtGATGCAGaGCATGCTTTtGATCCAGCTTATTCAAAAGCgCTTGGGGTAGATAttgaaaatctgattgtctgccagcctgacaatggagagatggcactagaaaTTGCGGACCGCATGTGCAGATCTGGAGCAATaGATCTCATCTGTATTGATTCAGTATCAGCTCTCACTCCACGTgCGGAAaTTGAAGgTGAGATAGGGATGCAGCAGAtGGGTTtACAAGCTCGTCTGAtGAGtCAAGCATTGAGAAaGatGTCAGGCAATGCCtCAAAGGCTGGTTGTACTCTAATGTTCTTGAATCAAaTAaGATaCaaGATTGGAGTATTCTATGGGAACCCTGAAGTCACTAGTGGAGGGATAGCTTTGAAGTTCTTCGCGTCAGTTCGCCTAGAGATACGACACATTGGGAAGATAAAATCTGCCAAGGgAGATGAAGATATTGGTGTCAAGGTCCGTGTCAGAGTGCAGAAGAGTAAaggTCTCCAGGCCcTACAAGCAAGCTGAATTCGAGATCAtGTTtGGGgAGGgCGTTaGTAAattggggtGCATTCTTGATTGTGCTGAGCTGATGGAAGTTGTTGCAAAGAAGGGTTCATGGTATAGTTACAAAGATATAaGgtATgccggTCAAGGTAGAGAAAAGGCACTGCAGTATCTCCGAGAGAATCCAACCGTCTGCGATGAGATaGAAAaGGTTTGTTTGA
>5DL_HC_COG0180  Bradi1g14040.1 60..336,354..590,759..1111,1313..1522 totalreads=21
AATCGGCACACaCTACtAaCATGGAAACATACACCACGGATGAtgCGCTTaCAaCCATGGGaTTTGGcaaaaTTCcaaggaCTtGTTCTTGTTtATGCAGGCATGGGTTGGgTtGcAGAagCCATGGAGgTCaTGCTactGTCgTTTGTtGgACCATTgaTTCGGGAGGAaTGGAAAaTCTCTGCCCAagATGAGAGTttACTCTCAAGTGTaGtGtttttgggCATGTtAaTtGGagCATGTGgCtGGGGaTaTgTGTCTGACAAATATGGGCGAAGGnnnnnnnnnnnnnnnnnactctgtttactactggaatgggtttcctaagtgctttgtctccgaactatttatgtttgatggctcttcgctttcTCGTTGgCgtaGGAcTGGGTGGcaGCcATGtGTaTTCATCTtGgTTTTTGGAaTTtGTtCCTGCaCAAAaTCgTGGCttTTtGGATGATtaTTTTTtCCTTTTTcTGGACTATtGGCAcaGTCTTGGAGGCTTCACTTGCATGGGtatcatactgatactnnnnnnnnnnnnnnnnnnnnnnnnnnnnnnnnnnnnnnnnnnnnnnnnnnnnnnnnnnnnnnnnnnnnnnnnnnnnnnnnnnnnnnnnnnnnnnnnnnnnnnnnnnnnnnnnnnnnnnnnnnnnnnnnnnnnnnnnnnnnnnnnnnnnnnnnnnnnnnnnnnnnnnnntggagttctcgtataccctcgagacggtgaaGCTGATCATAGTGGTCTTACCtCTgAGGCAGATCATCTTCTTCCACTCAGAGAGAAGGAATGCACAGATGATGATGTCATGAGCCCCAAATCTGGTAGTGCTGCTGCATTGCGCAGTCTACTGTCACGGAAATTGCGCAGATCAACTCTTCTACTTTGGTTtGTTTtCTACGCAAATTCCTTtGCTtATTATGGACTAGTCTTGCTGACCGCACAACTgAGCAATGCAAATagAAGCTGCGCATCTGGGCTGAAATacGTGAAGAGTGAAAcAGATaCCAgCCTgTACAAAGaTACATTtgTtACTAGTcTtGCAGnnnnnnnnnnnnnnnnnnnnnnnnnnnnnnnnnnnnnnnnnnnnnnnnnnnnnnnnnnnnnnnnnnnnnnnnnnnnnnnnnnnnnnnnnnnnnnnnnnnnnnnnnnnnnnnnnnnnnnnnnnnnnnnnnnnnnnnnnnnnnnnnnnnnnnnnnnnnnnnnnnnnnnnnnnnnnnnnnnnnnnnnnnnnnnnnnnnnnnnnnAGGTATACCcgACaTCtGTgCGCTCGACTGGggTTGGAATcGCgACcGCCATGGgTAGAgTCGGtGGAaTTaTTtGCCCCCTTGTAGCCGTTGGgAtGCTgAGAAGCTGCCaTCaGaTGGAAgCCATCATtGtaTTtgAGgTGGtgcTaTtCCTTGCTGCAaTTGCcTGCAtGCTCttccctttgagaccaagggccgtgctatgaat
>5DL_HC_COG0181  Bradi1g14220.1 350..564,569..729 totalreads=8
GGGTAACtCTtGCATTTTGGgAcGACTTGGCTGTTATGGCCTCTGAGCATGTAAAaCAaGGAGACCGAatATTtGTTtCTGGACGGCTTGTAtCAGATACtGTtGAGgAGGGgCCTGAgAAGCGGCAGgTTTACTACaaGGTTGTcGTTCAACAGTTcAACTTCATTGAGTCcTTCCAACCTGTGCGGTTATATTCAGAGTCAAGCCAGGATnnnnaaggTGGAAaGcATGGAgaTTATGTtGgTAATGATTCTACCTCTGGTtCAActGaGAATAAaAaGGgaGATTaCaTgAGTTCCtCCTcTCGTTCAACTGAaGCACTGtGGCAAGCATTCTTcGCTAaTCCtCTtGACTGGTGGgaTAACaGGAAAgATAAG
>5DL_HC_COG0182  Bradi1g14250.1 1075..1281,1474..1665 totalreads=6
gatctagcatcagtgatagtggtgttggtatgatctgcaaggcgttccctcatactttatcgaggctgctccttgctctctgcccaaatattactacatgtgggatccaggccgcaacagcacaattgccacttcttcagctcatggactgtggaatgagcttacgttctaacttgcagaatgaaaaaacagggggcttattttggtgnnnnnnnnnnnnnnnnnnnnnnnnnnnnnnnnnnnnnnnnnnnnnnnnnnnnnnnnnnnnnnnnnnnnnnnnnnnnnnnnnnnnnnnnnnnnnnnnnnnnnnnnnnnnnnnnnnnnnnnnnnnnnnnnnnnnnnnnnnnnnnnnnnnnnnnnnnnnnnnnnnnnnnnnnnnnnnnnnnnnnnnnnnnnnnnncagaGCGGctGCTacTTCAGTGCCCAAaTcTgAaGAaTGTaCATgCATTTGGaTGCCAaGaTatGTtGATtGGTGcAAtAaaAaaCCAGGTtCTGAATgAGTtCGCtgCAGCTGAACCACATCTtCCATGCaagcggctagcagatggttcgaagcgggttcaactgtcacagttcccacaagagcaggca
>5DL_HC_COG0183  Bradi1g14270.1 156..272,277..358,827..979,1210..1337 totalreads=14
GGAGGcAGGGgaggAGGgAGgAGGtGGAaGGGgaGGAgggCGGCgggGGAggagAGgggatgcgAtGGGCGGCGGCGGCGGCGtCCAGgtaGGGaaGtcGAGGTAGGgcGnnnnctgctcgcgcgatgcatgacgtgcccgctctgcaaccgcctcctccgcgacgccaccaccgtctccgagtgcctccacacatnnnnnnnnnnnnnnnnnnnnnnnnnnnnnnnnnnnnnnnnnnnnnnnnnnnnnnnnnnnnnnnnnnnnnnnnnnnnnnnnnnnnnnnnnnnnnnnnnnnnnnnnnnnnnnnnnnnnnnnnnnnnnnnnnnnnnnnnnnnnnnnnnnnnnnnnnnnnnnnnnnnnnnnnnnnnnnnnnnnnnnnnnnnnnnnnnnnnnnnnnnnnnnnnnnnnnnnnnnnnnnnnnnnnnnnnnnnnnnnnnnnnnnnnnnnnnnnnnnnnnnnnnnnnnnnnnnnnnnnnnnnnnnnnnnnnnnnnnnnnnnnnnnnnnnnnnnnnnnnnnnnnnnnnnnnnnnnnnnnnnnnnnnnnnnnnnnnnnnnnnnnnnnnnnnnnnnnnnnnnnnnnnnnnnnnnnnnnnnnnnnnnnnnnnnnnnnnnnnnnnnnnnnnnnnnnnnnnnnnnnnnnnnnnnnnnnnnnnnnnnnnnnnnnccagcataaagatactgacGaTaGTaaGgAcATGGCaGaTAATGCTGAGCTCTGGAGaCCTTTAAATtGTTTGGTcGAAGCTGCAAaCAGgACAAagTCCTTTcGGTcgagtttacaaggttcaggtgTTaaaaGAGagcagcttaatggttctcccAnnnnnnnnnnnnnnnnnnnnnnnnnnnnnnnnnnnnnnnnnnnnnnnnnnnnnnnnnnnnnnnnnnnnnnnnnnnnnnnnnnnnnnnnnnnnnnnnnnnnnnnnnnnnnnnnnnnnnnnnnnnnnnnnnnnnnnnnnnnnnnnnnnnnnnnnnnnnnnnnnnnnnnnnnnnnnnnnnnnnnnnnnnnnnnnnnnnnnnnnnnnnnnnnnnnnnnnnnnnnnnnnnnnnnnCAGgAAaGGggACtCACCTcTACCaCAGATACCTTCaCACTATTTGCGAATagatgcaaatatacctgcttcctctatccaaaagtacctcgtgcagaaactcagtctcccaagtgagtccgaggt
>5DL_LC_COG5058  Bradi1g15060.1 1..390,402..502,566..1174 totalreads=12
ATGGAtATaGATGATGTGATCTGCAGCTTGCGTGTtGTTGGCgTGCCAACCAAGAGTGCTATATACACATGGGGATATAACCAGAGTGGCCAGACTGCACGCAAGGGCAAGGAGCGCCACCTGAGgATCCCcAAGAGCCTACcTCCCAAaCTaTTcACCTGTAGGGATGGCGAGAACCTCAGATGGATTGATATTGCATGTGGCCGTGCACACACTGCTGCAGTCGTTtCTGACGGATCACTCTTCACCTGGGgtgcaaatgactttggccagttgggagatggaacagaggagagtgcaaaggaacctaaaaaggtcaatgcactggcgactgagtttgtgaaatcgGtgtccTGTGGTGCACACTGTACAGCTGCTAttgctgaacctnnnnnnnnnnntggcacaatatcgagaagcaggttatggtttggggacaaaatcagggctcagattaccctcgcctatactggggtgcttttgcaccaaacacggtaaagttcnnnnnnnnnnnnnnnnnnnnnnnnnnnnnnnnnnnnnnnnnnnnnnnnnnnnnnnnnnnnnnnGgCTACAATGAGtATGGTCAGCTTGGCAGAGGTTGTACTTCTGAAGGATTGCAGGGAGCtCGTGtATTAAaTGCTTATGCAAGGTtCCTTGATGACaCACCTGAGCTAGTGAAGATTGTTAGaGTATCATGTGGAGAGTACCATGCAGCAGCTATATCAGAAAACGGGGAGGTgTacatggggacttggaagcctggggtagcttgggcatcgctcgcttcagtctggagataaggagctaatcccaaggcgagttgttgcccttgaaggaatagtaattagggatgtgtcttgtggtggggttcactcttgtgctgtgacggaaggtggagccctctactgttggggaggaggacaTGTGGGCCAaCTGGGgcTtGGACCTCAGAaTGGTTCTTTtCATGcGCTCTTAAtGGATCcGACATGCTACTTCGTAACATTCCaGTCcTGGTCATACCATCAGGTGTCCGGCTtGTtACTTGTGGtCActCaCACACaCTTATATCgATGAAAGATGGCCGTATATATggatggggctataatagttatggtcaggcagctaatgagaaatctacttatgcttggtacccttctccagttgattggt
>5DL_HC_COG0184  Bradi1g15110.1 490..546,622..1178,1183..1418,1433..2041,2253..2653 totalreads=53
ggaaatgatgatttcaatgaggaggtgcctattggtgacgacagtgatgaagaaggtnnnnnnnnnnnnnnnnnnnnnnnnnnnnnnnnnnnnnnnnnnnnnnnnnnnnnnnnnnnnnnnnnnnnnnnnnnnGCAGGgTCACAAGAGCAAaAaGGAagTTATGTCAGAGATCATTTTGAAgaGTAAattttaCAaGGCCCAAAAaGCCAaGGAaAaGGAAGAGGATGAACATCTTGTTGACAAGTTAGATAGTGATTTTGCATTGCTGGCCCAGACGCCAGCACTTCTATCCcTGACCGAGTCAGCTAgAGTGAAcaCACATAAAAAcAATTCAAGTaCAaTCCATAAaGgTtCATCtGgTCTGAccGgAAaGgagATTTtcAaTAaGGAAAaGCCAGATGCATACGACAAaCTGGTGAAAGAAaTGGTGATGGATCAACGTGCTCGCCCGTCAGACAGGACAAAAaCCCcAGAAGAACTAGCTCAGGAAGAAAAaGAACGTCTTGAGAAGTTGGAgaaGGAACgtcacaAgCgGatgCttggaaCtgctgaGTCctctgatgaagaagatgatgatagcgaggatggtgatcAtAtGAGGgCGgAtAaCTCAAAaCcTatAtCTGgcGATGATCTtGGTGATTCcTTCtCTtTtGAcGAGCCaacAAAAaGGAAAAaaGgttgggtnnnngaaatttatgagaatgagggtagaaagataggtgaaggtgtaGCATCTGGcGAtGAaGGAAgTGAtGAcAGTGGtGAaGaTGAggatgAGgATGAAGAAGATgctggTGAtgAagggattcaaGtGATGAtGACTTCCGTAAtAtGCCGGCAAGGgACTGGGAGCAAAGTGACGACGATGAGgTTGCTGTaGAAGAAGaaaaggatgatgtcaaagataaagagacaagttatnnnnnnnnnnnnnntgaaaacaatgcacaaaatttgaaaGAGAGtATCTAATGCgAaGCAAAAAtCACatGgCAAGGATGAAGATCTTCCTTtCGtGATAGAAGCACCAAACAACTTACAAGATCTATGCTCCTTGGTTGATGGTCGCTCAGAAACTGAAATAGCTGAGATtATAAGCCGGATACGTACTTGCAATTCAATAAGGCTcaCACCTGAAAACAGAAAGAAAaTGCAGgTTTTCTACGGTGTTCTCCTGCAGTACTTTGCAGTTTTAGCTACTCAGAGTCCGGTGAAGTTTAAAGTAATTGAGACCCTTGTTAAACCCTTAGTTGAGATGAGTGGAGAGACACCATATTTTGCTGCAATATGTGCTAGGGAACGACTTATTCATACACGTGCTCGTCTATGTGAAGACATCAAAGTTCcAGGAAAaaGCAGCTtGCCTAGTTTGAAGACATTACTTCTCCTGAGGTTATGGTCCcTTATATTCCCCTGCTCCGACTTCCGGCATGCTGTCGCAACTCCAATGCTTCTGCTtATGTGCgAATaTCTGATGCGaTGtCCTATaCAgTCtGGCcgAGATGcAGCTgTtGGTTCTttcTtGTGcTCCATGgTgCTTGCGGnnnnnnnnnnnnnnnnnnnnnnnnnnnnnnnnnnnnnnnnnnnnnnnnnnnnnnnnnnnnnnnnnnnnnnnnnnnnnnnnnnnnnnnnnnnnnnnnnnnnnnnnnnnnnnnnnnnnnnnnnnnnnnnnnnnnnnnnnnnnnnnnnnnnnnnnnnnnnnnnnnnnnnnnnnnnnnnnnnnnnnnnnnnnnnnnnnnnnnnnnnnnnnnnnnnATATTTATCTTATaTAAacaTACATTTTCTGaCAGGGCTGGTGTACTTCTGTCTGTGGCTGAATGTTTGAGGGGCTTTGTAATTATACATGAAGGGCTCTGCtCTTTTCCAGAAATCTTCATGCCAGTTTCTTCTCTGCTGCAACAAaTTATGGAAAAATCCGAGTTGCCTGCCCTGTTACAAGAAATTTtCCAAGATGTCATCGACTTGATTAAGAAGAAAaGTGACGAACACCATGCTTCAAGAGAGCCGCTCCAAATGCGAAAGCAGAAGCCTGAACCAATCAAGCAGCTGAATCCCAAATTTGAGGAGAAGTACaTAAaGGgTCTTGATTACGgTCCTGACCGAGAgaGgaCACaactcaTGAAGAAGCTGAAGAAaCGcgctcTGAGtGaaaGAcAttGAAGGGGCAGTGtGTG
>5DL_HC_COG0185  Bradi1g15120.1 10..108,322..1024,1034..1359 totalreads=17
GACAGATGAAGGCTATggccctaCCTgggACAGCGACGACGAGTACGACAACTTCATACGCAAGATGAAcccGCCAAGGTGAGGCGCATCCACATTCACATGCnnnnnnnnnnnnnnnnnnnnnnnnnnnnnnnnnnnnnnnnnnnnnnnnnnnnnnnnnnnnnnnnnnnnnnnnnnnnnnnnnnnnnnnnnnnnnnnnnnnnnnnnnnnnnnnnnnnnnnnnnnnnnnnnnnnnnnnnnnnnnnnnnnnnnnnnnnnnnnnnnnnnnnnnnnnnnnnnnnnnnnnnnnnnnnnnnnnnnnnnnnnnnnnnnnnnnAGTCCTTGGGCGCAGATTCAAGATACATGCCTGCTAAACGGAGATCGGtGGGTGTCGCCGCTTCAACGGACCACAATGTCATTGAGCTGACAGGGAGCGACCGTCCAGGCCTGCTCTCTGAAGTCAGCGCGGTGCTGGCAAGCCTCAAATGCAATGTGGTCAGTGCTGAGATTTGGACCCATAACACCAGAGTCGCAGCCGTGATGCGAGTCACCGATGAGGACACCATGCTAGCCGTCACCGACACCGTGAGGCTTGAAATGATCAAGGAGCGACTGTCCTACCTTCTCCGAGGAaacAATCTctCGCGAGGAGCTGCCATGGCAGAAGCATCGGGgACTTCTGCCACAaaTACCGAGaGAaGGCTGCACcAGATGATGCTTAGtGACGGGAcacTGAAgAGTTtCAtGGgCATgtCCcAgcTCAACcTCAgAGGCCTAAtGTCACTGTTCGGAaTTGGAAaGACAAGGAcTACTCGgTGGTGACCATCCGGTGCAAGGACAGGCCGAaGCTTCTGTTCGACACTGTGtGCACCTTGACAGACCTGCGcTATGTTGtCTACCATGCAAACATTGACGCCAGcAatAATCAAgcgTACCAggtgAAttctatgtaagacatgTGAATGGATCTCCAATGAACACTGAAGCTGAAAGATTGAGAGTCATCCAGtGCCTTGAAaGTGCAaTTGAgCGcAGGgTATnnnnnnnnnTGAAACTTGAGCTGTGTTCAAATGACAAGGTCGGCCTCCTGtcTGAGGTcACCCGCATCTTCCGgGAgAACaGCCTGACTGTCACAAGAGCAGAGgTGAGCACCAGgGGCAGGACaGCcGtCAACaCATTCtAcGTCCGCAGTTCTGCGGGGGaGATAGTTGACCAGAAGACCATTGATTCCATCAGGGAAGCCATAGGACATAATATTCAGGTGAAAGGCCACCCTGAggcACCAccTgcACCcCAGAAGAAAGAGtCCCCgAcATGGTTCCtcTTCGCaaacttattccggccaaggtctctccctagtcttggaatgttcgtgcggt
>5DL_HC_COG0186  Bradi1g15280.1 1..127 totalreads=5
ATGGGGGTgCATGACAATGAAGGCACACTGATGTTCtCCTCCATCGCGCTGCTGCAGCAAAGTTTCAGCGAGCTGGAGAGGATCAAGGAGAAACGGGAGGTGAGGCTTTACCAGATACTCGCCC
>5DL_HC_COG0187  Bradi1g15360.1 115..223,386..459,578..882,931..1649,1781..1959 totalreads=19
aggcggcggagatatcggcggagtcggaggccagctccaagaggaaggagagagggggtccgtcatgcccaacctcaagtgcaccgacgcacaggtaggctgctggnnnnnnnnnnnnnnnnnnnnnnnnnnnnnnnnnnnnnnnnnnnnnnnnnnnnnnnnnnnnnnnnnnnnnnnnnnnnnnnnnnnnnnnnnnnnnnnnnnnnnnnnnnnnnnnnnnnnnnnnnnnnnnnnnnnnnnnnnnnnnnnnnnnnnnnnnnnnnnnnnntgtttttgatgatattcctgaagatggattaaatagccctctccgtcttgagaagcttgcgaatgaggtactnnnnnnnnnnnnnnnnnnnnnnnnnnnnnnnnnnnnnnnnnnnnnnnnnnnnnnnnnnnnnnnnnnnnnnnnnnnnnnnnnnnnnnnnnnnnnnnnnnnnnnnnnnnnnnnnnnnnnntgaagttcagtccgtttaacaagaatttggatgactcacaGAAAGATGCTATCTCGAAGGCCcTCAGATCAAGGGATGCTTTTTTGCTTCATGGACCTCCTGGAACTGGGAAGACAACAACCATCATTGAGATAATATTGCAGGAGGTCAAGCGTGGAGCGAAAATCCTTGCCTGTGCTGCTTCCAACATTGCTGTTGATAaCATTGTTGAGCGACTCTCACAGTACAGAaCAAAaTTGGTGAGGTTAGGGcATCCTGCccGTTTaCtACCgCAAGTgTTGGACaGTGCTCTTGATGCACAGGtannnnnnnnnnnnnnnnnnnnnnnnnnnnnnnnnnnnnnnnnnnnnnnnaggtgcttaatagcaaatttgcTGAAAGCTAAAGATAGAAACaCAAAAaGGgAtAtCaGGAAAGAGcTtAAAaCCcTTGCCAAaGAGGAGCGAAAACGgCAGCAGCTTGCaGTTGCTGATGTcaTAAAAAATgCggatgttgtgctgtcgactttgacaggtgcatcttccaaaaagatagctggcattacatttgatttggtaattattgacgaggctgctcaggcacttgaggtggcctgttggatagctctATTcaGGGCCAAaGGTGCATGCTTGCTGGAGACCATCTTCAACTTCCTCCAACGATCCAAAGtGTTGAGGCTGAGAAGAAGGGTATGGGAAaGACACtCTTtGAAcGCcTtACAGAAGGTTaTGGAGaGGAAaTCAcATCCATGCTCACTATCCAGTACAGGATGCACGAGCTAATTATGAACTGGTCATCAAAaGAACTTTACAATAATaagatcaaagcgcactctagtgttgctggacatatgctctatgatcttgaaggagtgaataaatcttctTCAACAGAACCAACTATTATACTCGTTGACACTACAgggTgTGACATGgAAGAAGtgAAaGAtGAAGAGgAGaGCaCCatGAATGAGGGCGAGGCTgCAGtATCCATTgcTCATGCCAaGTTGCTTGTTGAGaGTGGTgTCCgTGCAaTTGATATTGgctAttaTTacgccatagttctgcacaggtnnnnnnnnnnnnnnnnnnnnnnnnnnnnnnnnnnnnnnnnnnnnnnnnnnnnnnnnnnnnnnnnnnnnnnnnnnnnnnnnnnnnnnnnnnnnnnnnnnnnnnnnnnnnnnnnnnnnnnnnnnnnnnnnnnnaggtcgggttcttgagcgatcataggcggatgaatgtcgccgtaacacgagccaggcggcagtgctgcatagtgtgcgacgctgagaccgtaagcaatgacagattcctgaaacgcctggtggagtactttgaggagaatggcgagtaCctgagcGCGTCGGAGTACCAGAgcgactga
>5DL_LC_COG5059  Bradi1g15680.1 178..425,693..953,1479..1551 totalreads=6
ATGCTGGTGCGGCTGGCGGCGCCGGCCGTGCTGGTGTACATGATCAACTACCTCATGTCCATGTCCACGCAGATCTTCTCCGGCCACCTgggCACGCTGGAGCTCGCCGCCGCCTcccTCGGCAACACCGGCATCCAGGTCTTCGCCTACGGCCTCAtgcttggcatggcgtagacgcacgtggagacgCTGTgCggccaGgCGtaCGgCGCgaagCagtacaaTgcTgggcgtgTAcatGcagCgctcnnnnnnnnnnnnnnnnnnnnnnnnnnnnnnnnnnnnnnnnnnnnnnnnnnnnnnnnnnnnnnnnnnnnnnnnnnnnnnnnnnnnnnnnnnnnnnnnnnnnnnnnnnnnnnnnnnnnnnnnnnnnnnnnnnnnnnnnnnnnnnnnnnnnnnnnnnnnnnnnnnnnnnnnnnnnnnnnnnnnnnnnnnnnnnnnnnnnnnnnnnnnnnnnnnnnnnnnnnnnnnnnnnnnnnnnnnnnnnnnnnnnnnnnnnnnnnnnnnnnnnnnnnngtttgggctggggCTTCTgggcgCctcgctcatgctcagcgtcagctggtggatcatcgtcattgggcagttcatctatatcgtcaccagcagccggtgccacctcacgtggactgggttctccgtccaggcgttctccgggttgcccgagtttttcaagctgtccctggcctccgccatcatgctctgcctcgagacttggtacttccagatactggtgctcattgctggcctctcaaggacccgaatggctctcgcnnnnnnnnnnnnnnnnnnnnnnnnnnnnnnnnnnnnnnnnnnnnnnnnnnnnnnnnnnnnnnnnnnnnnnnnnnnnnnnnnnnnnnnnnnnnnnnnnnnnnnnnnnnnnnnnnnnnnnnnnnnnnnnnnnnnnnnnnnnnnnnnnnnnnnnnnnnnnnnnnnnnnnnnnnnnnnnnnnnnnnnnnnnnnnnnnnnnnnnnnnnnnnnnnnnnnnnnnnnnnnnnnnnnnnnnnnnnnnnnnnnnnnnnnnnnnnnnnnnnnnnnnnnnnnnnnnnnnnnnnnnnnnnnnnnnnnnnnnnnnnnnnnnnnnnnnnnnnnnnnnnnnnnnnnnnnnnnnnnnnnnnnnnnnnnnnnnnnnnnnnnnnnnnnnnnnnnnnnnnnnnnnnnnnnnnnnnnnnnnnnnnnnnnnnnnnnnnnnnnnnnnnnnnnnnnnnnnnnnnnnnnnnnnnnnnnnnnnnnnnnnnnnnnnnnnnnnnnnnnnnnnnnnnnnnnnnnnnnnnnnnnnnnnnnnnnnnnnnnnnnnnnCCGAAGCGAGgAAAAGATtGAaCaagTGGGAAGGCAACAagatgCCTCTATTAGCAGGCCAAGAATGAAAcagtgga
>5DL_HC_COG0189  Bradi1g16640.1 39..101,1700..1820,2365..2664 totalreads=4
ggttgctccggtccctcggtggccgacgaggcgacgccgcgacgacgaagcaggcgctcagcnnnnnnnnnnnnnnnnnnnnnnnnnnnnnnnnnnnnnnnnnnnnnnnnnnnnnnnnnnnnnnnnnnnnnnnnnnnnnnnnnnnnnnnnnnnnnnnnnnnnnnnnnnnnnnnnnnnnnnnnnnnnnnnnnnnnnnnnnnnnnnnnnnnnnnnnnnnnnnnnnnnnnnnnnnnnnnnnnnnnnnnnnnnnnnnnnnnnnnnnnnnnnnnnnnnnnnnnnnnnnnnnnnnnnnnnnnnnnnnnnnnnnnnnnnnnnnnnnnnnnnnnnnnnnnnnnnnnnnnnnnnnnnnnnnnnnnnnnnnnnnnnnnnnnnnnnnnnnnnnnnnnnnnnnnnnnnnnnnnnnnnnnnnnnnnnnnnnnnnnnnnnnnnnnnnnnnnnnnnnnnnnnnnnnnnnnnnnnnnnnnnnnnnnnnnnnnnnnnnnnnnnnnnnnnnnnnnnnnnnnnnnnnnnnnnnnnnnnnnnnnnnnnnnnnnnnnnnnnnnnnnnnnnnnnnnnnnnnnnnnnnnnnnnnnnnnnnnnnnnnnnnnnnnnnnnnnnnnnnnnnnnnnnnnnnnnnnnnnnnnnnnnnnnnnnnnnnnnnnnnnnnnnnnnnnnnnnnnnnnnnnnnnnnnnnnnnnnnnnnnnnnnnnnnnnnnnnnnnnnnnnnnnnnnnnnnnnnnnnnnnnnnnnnnnnnnnnnnnnnnnnnnnnnnnnnnnnnnnnnnnnnnnnnnnnnnnnnnnnnnnnnnnnnnnnnnnnnnnnnnnnnnnnnnnnnnnnnnnnnnnnnnnnnnnnnnnnnnnnnnnnnnnnnnnnnnnnnnnnnnnnnnnnnnnnnnnnnnnnnnnnnnnnnnnnnnnnnnnnnnnnnnnnnnnnnnnnnnnnnnnnnnnnnnnnnnnnnnnnnnnnnnnnnnnnnnnnnnnnnnnnnnnnnnnnnnnnnnnnnnnnnnnnnnnnnnnnnnnnnnnnnnnnnnnnnnnnnnnnnnnnnnnnnnnnnnnnnnnnnnnnnnnnnnnnnnnnnnnnnnnnnnnnnnnnnnnnnnnnnnnnnnnnnnnnnnnnnnnnnnnnnnnnnnnnnnnnnnnnnnnnnnnnnnnnnnnnnnnnnnnnnnnnnnnnnnnnnnnnnnnnnnnnnnnnnnnnnnnnnnnnnnnnnnnnnnnnnnnnnnnnnnnnnnnnnnnnnnnnnnnnnnnnnnnnnnnnnnnnnnnnnnnnnnnnnnnnnnnnnnnnnnnnnnnnnnnnnnnnnnnnnnnnnnnnnnnnnnnnnnnnnnnnnnnnnnnnnnnnnnnnnnnnnnnnnnnnnnnnnnnnnnnnnnnnnnnnnnnnnnnnnnnnnnnnnnnnnnnnnnnnnnnnnnnnnnnnnnnnnnnnnnnnnnnnnnnnnnnnnnnnnnnnnnnnnnnnnnnnnnnnnnnnnnnnnnnnnnnnnnnnnnnnnnnnnnnnnnnnnnnnnnnnnnnnnnnnnnnnnnnnnnnnnnnnnnnnnnnnnnnnnnnnnnnnnnnnnnnnnnnnnnnnnnnnnnnnnnnnnnnnnnnnnnnnnnnnnnnnnnnnnnnnnnnnnnnnnnnnnnnnnnnnnnnnnnnnnnnnnnnnnnnnnnnnnnnnnnnnnnnnnnnnnnnnnnnnnnntcagctagcagcatgctcttctctgtgttatcttttccaagaatctagcttttcagaacttgatttgtttgaatgtcttccaacatgttggaccatggtgtttcaagttgacggaagatgtnnnnnnnnnnnnnnnnnnnnnnnnnnnnnnnnnnnnnnnnnnnnnnnnnnnnnnnnnnnnnnnnnnnnnnnnnnnnnnnnnnnnnnnnnnnnnnnnnnnnnnnnnnnnnnnnnnnnnnnnnnnnnnnnnnnnnnnnnnnnnnnnnnnnnnnnnnnnnnnnnnnnnnnnnnnnnnnnnnnnnnnnnnnnnnnnnnnnnnnnnnnnnnnnnnnnnnnnnnnnnnnnnnnnnnnnnnnnnnnnnnnnnnnnnnnnnnnnnnnnnnnnnnnnnnnnnnnnnnnnnnnnnnnnnnnnnnnnnnnnnnnnnnnnnnnnnnnnnnnnnnnnnnnnnnnnnnnnnnnnnnnnnnnnnnnnnnnnnnnnnnnnnnnnnnnnnnnnnnnnnnnnnnnnnnnnnnnnnnnnnnnnnnnnnnnnnnnnnnnnnnnnnnnnnnnnnnnnnnnnnnnnnnnnnnnnnnnnnnnnnnnnnnnnnnnnnnnnnnnnnnnnnnnnnnnnnnnnnnnnnnnnnnnnnnnnnnnnnnnnnnnnnnnnnnnnnnnnnnnnnnnngagcttttgggtgcagctCtttCCTCAGGAAGCTccacctttgAttcatgccaacctctagaaacttatcttcatanctttgagtcgagatgatgagcataacccttctaggacaactgtacgtgcatcctactggagcaattcttgctaggcttttggtgatgaatacaaacttttcggcacagctattatcagagcccgcccttttggtcaaacattcaacagtcagggatatctctaaaggataatctgctactctctttggttgatatgtggattgataaggtacatcttgcagcattt
>5DL_LC_COG5060  Bradi1g16770.1 168..235,956..1036,1038..1128,1187..1266,1385..1563,1643..1908 totalreads=7
atggggatggggatggcggcggaGAggggAGGACAGGAggggAGGCCGCTgggAAGGTCGAGGCTCGnnnnnnnnnnnnnnnnnnnnnnnnnnnnnnnnnnnnnnnnnnnnnnnnnnnnnnnnnnnnnnnnnnnnnnnnnnnnnnnnnnnnnnnnnnnnnnnnnnnnnnnnnnnnnnnnnnnnnnnnnnnnnnnnnnnnnnnnnnnnnnnnnnnnnnnnnnnnnnnnnnnnnnnnnnnnnnnnnnnnnnnnnnnnnnnnnnnnnnnnnnnnnnnnnnnnnnnnnnnnnnnnnnnnnnnnnnnnnnnnnnnnnnnnnnnnnnnnnnnnnnnnnnnnnnnnnnnnnnnnnnnnnnnnnnnnnnnnnnnnnnnnnnnnnnnnnnnnnnnnnnnnnnnnnnnnnnnnnnnnnnnnnnnnnnnnnnnnnnnnnnnnnnnnnnnnnnnnnnnnnnnnnnnnnnnnnnnnnnnnnnnnnnnnnnnnnnnnnnnnnnnnnnnnnnnnnnnnnnnnnnnnnnnnnnnnnnnnnnnnnnnnnnnnnnnnnnnnnnnnnnnnnnnnnnnnnnnnnnnnnnnnnnnnnnnnnnnnnnnnnnnnnnnnnnnnnnnnnnnnnnnnnnnnnnnnnnnnnnnnnnnnnnnnnnnnnnnnnnnnnnnnnnnnnnnnnnnnnnnnnnnnnnnnnnnnnnnnnnnnnnnnnnnnnnnnnnnnnnnnnnnnnnnnnnnnnnnnnnnnnnnnnnnnnnnnnnnnnnnnnnnnnnnnnnnnnnnnnnnnnnnnnnnnnnnnnnnnnnnnctgcaggttgagcttcagtcatcaattactaacgatattcaggaggatacaatatttaactaccgtaggaagtaccttccantcacaggttgcttatcatacacctccacgttttccggcagaggttattgattgcataagacaaggagtatctcttttatttcgccatttnnnnnnnnnnnnnnnnnnnnnnnnnnnnnnnnnnnnnnnnnnnnnnnnnnnnnnnnnntcatctgaaaacggtggtaaatttggaaatacagagtatggtactgtccttttcactgacattaatttggtaagcnnnnnnnnnnnnnnnnnnnnnnnnnnnnnnnnnnnnnnnnnnnnnnnnnnnnnnnnnnnnnnnnnnnnnnnnnnnnnnnnnnnnnnnnnnnnnnnnnnnnnnnnnnnnnnnnnnnnnngcataatgcatggactgctttatccagaaaaatagcaatctgcaaaacaagcagagataatccagaatgatacatgcaagcagaaggcttttgtgatatttggtggtgatacttcagagcggcaagtatctcttatgagcggcacaaatgtctggcttaatttgcaaggtttcgatgatnnnnnnnnnnnnnnnnnnnnnnnnnnnnnnnnnnnnnnnnnnnnnnnnnnnnnnnnnnnnnnnnnnnnnnnnnnnnnnnactgtgtgacagatattcattagtgttacgacacacaactgaagaagttcatgctgcatgtttcgaagcaattgaaccagagcgggttgaaataacaactcgcttacgtgatcaagtaatgaaagaacttgaacgagcattaagcaagcaagattggtttgcgggctttgacatcactgatgaacaacctatcaaatactctctgcaacaatggattgattatgttaaagaagctaaagctgtagtgttcatagcaggtat
>5DL_HC_COG0190  Bradi1g17070.1 306..498,1741..1913 totalreads=3
ctctaggtcatTGCACTGCCTCTTCCACACCGACCACTCtttccaggattttatatgccgatctatgtaggaccaaaagctgttgcaagccttgattgaaaatcgcaaaagatcagccccatatgcaggtgcctttcttgtgaaggatgaagagggtactgacCCtagtattGtagccagtccagattcannnnnnnnnnnnnnnnnnnnnnnnnnnnnnnnnnnnnnnnnnnnnnnnnnnnnnnnnnnnnnnnnnnnnnnnnnnnnnnnnnnnnnnnnnnnnnnnnnnnnnnnnnnnnnnnnnnnnnnnnnnnnnnnnnnnnnnnnnnnnnnnnnnnnnnnnnnnnnnnnnnnnnnnnnnnnnnnnnnnnnnnnnnnnnnnnnnnnnnnnnnnnnnnnnnnnnnnnnnnnnnnnnnnnnnnnnnnnnnnnnnnnnnnnnnnnnnnnnnnnnnnnnnnnnnnnnnnnnnnnnnnnnnnnnnnnnnnnnnnnnnnnnnnnnnnnnnnnnnnnnnnnnnnnnnnnnnnnnnnnnnnnnnnnnnnnnnnnnnnnnnnnnnnnnnnnnnnnnnnnnnnnnnnnnnnnnnnnnnnnnnnnnnnnnnnnnnnnnnnnnnnnnnnnnnnnnnnnnnnnnnnnnnnnnnnnnnnnnnnnnnnnnnnnnnnnnnnnnnnnnnnnnnnnnnnnnnnnnnnnnnnnnnnnnnnnnnnnnnnnnnnnnnnnnnnnnnnnnnnnnnnnnnnnnnnnnnnnnnnnnnnnnnnnnnnnnnnnnnnnnnnnnnnnnnnnnnnnnnnnnnnnnnnnnnnnnnnnnnnnnnnnnnnnnnnnnnnnnnnnnnnnnnnnnnnnnnnnnnnnnnnnnnnnnnnnnnnnnnnnnnnnnnnnnnnnnnnnnnnnnnnnnnnnnnnnnnnnnnnnnnnnnnnnnnnnnnnnnnnnnnnnnnnnnnnnnnnnnnnnnnnnnnnnnnnnnnnnnnnnnnnnnnnnnnnnnnnnnnnnnnnnnnnnnnnnnnnnnnnnnnnnnnnnnnnnnnnnnnnnnnnnnnnnnnnnnnnnnnnnnnnnnnnnnnnnnnnnnnnnnnnnnnnnnnnnnnnnnnnnnnnnnnnnnnnnnnnnnnnnnnnnnnnnnnnnnnnnnnnnnnnnnnnnnnnnnnnnnnnnnnnnnnnnnnnnnnnnnnnnnnnnnnnnnnnnnnnnnnnnnnnnnnnnnnnnnnnnnnnnnnnnnnnnnnnnnnnnnnnnnnnnnnnnnnnnnnnnnnnnnnnnnnnnnnnnnnnnnnnnnnnnnnnnnnnnnnnnnnnnnnnnnnnnnnnnnnnnnnnnnnnnnnnnnnnnnnnnnnnnnnnnnnnnnnnnnnnnnnnnnnnnnnnnnnnnnnnnnnnnnnnnnnnnnnnnnnnnnnnnnnnnnnnnnnnnnnnnnnnnnnnnnnnnnnnnnnnnnnnnnaggtttctgtttgttttgcacagcaaatgtttatcgatacaatacctaatccgttgctggatagaatggagatcatttcaatagctggttatataactgatgagaagatgcatattgctcgggactatctggagaagaatactagagaggcttgtggcattaaacctgaacaggt
>5DL_HC_COG0191  Bradi1g17527.1 1..591 totalreads=17
ATGTGGGgAGgTTCGaTACAATACAAAaCACCCATGTtATTTGCTgtAGGGTTCAtCTTTTTGTtcACCaTaGGaGGgCTCACtGgAATAGTTCTAGCAAACTCtGGgCTAGaCATTGCTCTACATGATaCTTATTATGTGGTTGCACATTTCCATTATGTACTTtCTATGGGAGCCGTTTTTGCTTTATTTGCTGGATTTTACTATTGGGTGGGTAAAATCTTTGGTCGGACaTATCCTGAAaCTTTAGGCCAAATCCATTTTtGGATCACTTTTTtCGGGGTTAATCTGACCTTCTTTCCcATGCATTTCTTAGGGCTTTCGGGTATGCCAcGTCGCATTCCAGATTATCCAGATGCTTACGCCGGATGGAATGCTCTGAGCAGTTTCGGTTCTTATATATCCGTAGTTGGGATTCGTCGTTTCTTCGTaGTTGTCGCAATCACTTCAAGCaGTGGAAAGAACCAAAAATGTGCGGAAaGTCCTTGGGCTGTTGAACAGAATCCAACCACACTAGAATGGTTGGTACAAAGCCCTCCGGCCTTTCATACTTTTGGAGAACTTCCTGCGGTAAAAGAGACAAAAAgCTAG
>5DL_HC_COG0192  Bradi1g17990.1 1..202,303..413,454..876,878..1111,1124..1329 totalreads=30
aggagggcagcagcggcctcgacgcggcgatcgagtcgctcctgaacacggagaagcagtgccgcctcgccggagatgtggccggcacccggaaggccgccgtcgacaTCGtCgAGCTCTGcttcAAGGAcgCcGCCTGgAAGacGCtcAATGACCAGATCaTcgTCCTCTCCAAGaGgAGGGgCcGgCTCAAGCAGGTAnnnnnnnnnnnnnnnnnnnnnnnnnnnnnnnnnnnnnnnnnnnnnnnnnnnnnnnnnnnnnnnnnnnnnnnnnnnnnnnnnnnnnnnnnnnnnnnnnnnnatatatgtggagataGAGAGAGCtAGATTGATCAAAaGgCTTGCAAAaaTCAAaGAGGAGCaGGGaAaGaTTGATGAaGCTGCtGAaaTcATGCAGgAAGTtGCTGTnnnnnnnnnnnnnnnnnnnnnnnnnnnnnnnnnnnnnnnnTTCTATATCGTGGCTGCAGGTTCGGCTGTGCCTGGATCGTCAAGATTATGTGcGTGCACAAATTTtATCCAGGAAGATTAGCCcTAGGGTCTTTGATGCTGATACATCAAAGGACAAAAAGAAACCAAAGGAAGGTGATAAtATGgTTCAGGAAGCCCCTGCAGAtgTACCTtCacTCTTAGAACTGAaGcGCATCTAcTATGAaCTGATgattCagcTaTtACTCaCaTAACAATGATTACCTGGAaaTCTGCCGTTGCTACAAgTCgATcTAtgAaATTCCAtCaaTAAAaGAGgAtCcagCAAAgTGGAcaCCGGTTCTTAGGAAGATCTGTTGGTTCTTGGTGCTGGCACCTCATGATCCAATGCAGTCAAGCCTTCTCAATGCTACACTAGAGGATAAAAACCTTtCTGAGATCCCAAATTTCnGATTACTACTGAAGCAAGTTGTTACCATGGAGGTGATCCAGTGGACAAAGTTGTGGGAATTCTTCAAGGATGAATACGAGAACGAGAAGAATCTCcttGGAGgaGCTTTAGGCaCAAaaGCtGCGGAGgATTtGAAGCTGAGGATCATTGAACAtgTATCTTGGTTGTTTCgAaGTACTATtCGAGGATTACCCTGAAGAGGcTGgCGgATCTtCTTTGcTTGaGCTtgCAGGnnnnnnnnnnnnATCTCGGACATGGTGAACTCaaaggCTCTGATTGCCAAGATTGACAGGCCGATgggAATCGTGTCCTTCCGGACAGcccAGGACAGCAAcggggtgCTCAACTCGTgggCGTCGAACCTCGAGAAGCTCCTTGACCTGGTGGAGAAGAGCTgccACCaaaTACACAAGGAGACGATGatcCACAaGgCggtgttgaaaGCCTGAA
>5DL_LC_COG5061  Bradi1g18770.1 685..1012,2181..2334 totalreads=3
ggcctccctgtTATGGATGTCtttCAAGTCTACTCCTACTTGAGATCAtttAgcaagcagcttttcctaagcccgtttgcactggagacatttgtcgcagcgctgcggtgtaagcacgtgaaccccttgatagactgggtgcattttgctttgctccgctctctgaagaaccacttacaagatctggcccatgaaggagaccctccagcaatacactgtataggaatctaactggaactcttagacctagcaacttggccaatctatcttgccgagtactactgactcgtgttcagactgaggtatggtatgaagcttacagnnnnnnnnnnnnnnnnnnnnnnnnnnnnnnnnnnnnnnnnnnnnnnnnnnnnnnnnnnnnnnnnnnnnnnnnnnnnnnnnnnnnnnnnnnnnnnnnnnnnnnnnnnnnnnnnnnnnnnnnnnnnnnnnnnnnnnnnnnnnnnnnnnnnnnnnnnnnnnnnnnnnnnnnnnnnnnnnnnnnnnnnnnnnnnnnnnnnnnnnnnnnnnnnnnnnnnnnnnnnnnnnnnnnnnnnnnnnnnnnnnnnnnnnnnnnnnnnnnnnnnnnnnnnnnnnnnnnnnnnnnnnnnnnnnnnnnnnnnnnnnnnnnnnnnnnnnnnnnnnnnnnnnnnnnnnnnnnnnnnnnnnnnnnnnnnnnnnnnnnnnnnnnnnnnnnnnnnnnnnnnnnnnnnnnnnnnnnnnnnnnnnnnnnnnnnnnnnnnnnnnnnnnnnnnnnnnnnnnnnnnnnnnnnnnnnnnnnnnnnnnnnnnnnnnnnnnnnnnnnnnnnnnnnnnnnnnnnnnnnnnnnnnnnnnnnnnnnnnnnnnnnnnnnnnnnnnnnnnnnnnnnnnnnnnnnnnnnnnnnnnnnnnnnnnnnnnnnnnnnnnnnnnnnnnnnnnnnnnnnnnnnnnnnnnnnnnnnnnnnnnnnnnnnnnnnnnnnnnnnnnnnnnnnnnnnnnnnnnnnnnnnnnnnnnnnnnnnnnnnnnnnnnnnnnnnnnnnnnnnnnnnnnnnnnnnnnnnnnnnnnnnnnnnnnnnnnnnnnnnnnnnnnnnnnnnnnnnnnnnnnnnnnnnnnnnnnnnnnnnnnnnnnnnnnnnnnnnnnnnnnnnnnnnnnnnnnnnnnnnnnnnnnnnnnnnnnnnnnnnnnnnnnnnnnnnnnnnnnnnnnnnnnnnnnnnnnnnnnnnnnnnnnnnnnnnnnnnnnnnnnnnnnnnnnnnnnnnnnnnnnnnnnnnnnnnnnnnnnnnnnnnnnnnnnnnnnnnnnnnnnnnnnnnnnnnnnnnnnnnnnnnnnnnnnnnnnnnnnnnnnnnnnnnnnnnnnnnnnnnnnnnnnnnnnnnnnnnnnnnnnnnnnnnnnnnnnnnnnnnnnnnnnnnnnnnnnnnnnnnnnnnnnnnnnnnnnnnnnnnnnnnnnnnnnnnnnnnnnnnnnnnnnnnnnnnnnnnnnnnnnnnnnnnnnnnnnnnnnnnnnnnnnnngatgcagtttcttttcggctaaaaacaATatgtaAGaaaTAtgttAatgtttttgcactgactgatcaaaagttatctgtggatctcctaaaggaaaaatgtggctggtgcaactcctgcccaaatcagtggtggtagtgattgcattttcaga
>5DL_HC_COG0193  Bradi1g18910.1 707..799,2256..2325,3259..3445 totalreads=6
ttAGaaTAAGCttgtggacAgtgagaaCTCgggCGAAGAAGaatgtggTttgACtctgtGatgaTgaTGAagATGAaGatGattnnnnnnnnnnnnnnnnnnnnnnnnnnnnnnnnnnnnnnnnnnnnnnnnnnnnnnnnnnnnnnnnnnnnnnnnnnnnnnnnnnnnnnnnnnnnnnnnnnnnnnnnnnnnnnnnnnnnnnnnnnnnnnnnnnnnnnnnnnnnnnnnnnnnnnnnnnnnnnnnnnnnnnnnnnnnnnnnnnnnnnnnnnnnnnnnnnnnnnnnnnnnnnnnnnnnnnnnnnnnnnnnnnnnnnnnnnnnnnnnnnnnnnnnnnnnnnnnnnnnnnnnnnnnnnnnnnnnnnnnnnnnnnnnnnnnnnnnnnnnnnnnnnnnnnnnnnnnnnnnnnnnnnnnnnnnnnnnnnnnnnnnnnnnnnnnnnnnnnnnnnnnnnnnnnnnnnnnnnnnnnnnnnnnnnnnnnnnnnnnnnnnnnnnnnnnnnnnnnnnnnnnnnnnnnnnnnnnnnnnnnnnnnnnnnnnnnnnnnnnnnnnnnnnnnnnnnnnnnnnnnnnnnnnnnnnnnnnnnnnnnnnnnnnnnnnnnnnnnnnnnnnnnnnnnnnnnnnnnnnnnnnnnnnnnnnnnnnnnnnnnnnnnnnnnnnnnnnnnnnnnnnnnnnnnnnnnnnnnnnnnnnnnnnnnnnnnnnnnnnnnnnnnnnnnnnnnnnnnnnnnnnnnnnnnnnnnnnnnnnnnnnnnnnnnnnnnnnnnnnnnnnnnnnnnnnnnnnnnnnnnnnnnnnnnnnnnnnnnnnnnnnnnnnnnnnnnnnnnnnnnnnnnnnnnnnnnnnnnnnnnnnnnnnnnnnnnnnnnnnnnnnnnnnnnnnnnnnnnnnnnnnnnnnnnnnnnnnnnnnnnnnnnnnnnnnnnnnnnnnnnnnnnnnnnnnnnnnnnnnnnnnnnnnnnnnnnnnnnnnnnnnnnnnnnnnnnnnnnnnnnnnnnnnnnnnnnnnnnnnnnnnnnnnnnnnnnnnnnnnnnnnnnnnnnnnnnnnnnnnnnnnnnnnnnnnnnnnnnnnnnnnnnnnnnnnnnnnnnnnnnnnnnnnnnnnnnnnnnnnnnnnnnnnnnnnnnnnnnnnnnnnnnnnnnnnnnnnnnnnnnnnnnnnnnnnnnnnnnnnnnnnnnnnnnnnnnnnnnnnnnnnnnnnnnnnnnnnnnnnnnnnnnnnnnnnnnnnnnnnnnnnnnnnnnnnnnnnnnnnnnnnnnnnnnnnnnnnnnnnnnnnnnnnnnnnnnnnnnnnnnnnnnnnnnnnnnnnnnnnnnnnnnnnnnnnnnnnnnnnnnnnnnnnnnnnnnnnnnnnnnnnnnnnnnnnnnnnnnnnnnnnnnnnnnnnnnnnnnnnnnnnnnnnnnnnnnnnnnnnnnnnnnnnnnnnnnnnnnnnnnnnnnnnnnnnnnnnnnnnnnnnnnnnnnnnnnnnnnnnnnnnnnnnnnnnnnnnnnnnnnnnnnnnnnnnnnnnnnnnnnnnnnnnnnnnnnnnnnnnnnnnnnnnnnnnnnnnggagttcagcaccaaaaataagctgctaataactgggacccctttgcagaacagtgttgaagagctgtggnnnnnnnnnnnnnnnnnnnnnnnnnnnnnnnnnnnnnnnnnnnnnnnnnnnnnnnnnnnnnnnnnnnnnnnnnnnnnnnnnnnnnnnnnnnnnnnnnnnnnnnnnnnnnnnnnnnnnnnnnnnnnnnnnnnnnnnnnnnnnnnnnnnnnnnnnnnnnnnnnnnnnnnnnnnnnnnnnnnnnnnnnnnnnnnnnnnnnnnnnnnnnnnnnnnnnnnnnnnnnnnnnnnnnnnnnnnnnnnnnnnnnnnnnnnnnnnnnnnnnnnnnnnnnnnnnnnnnnnnnnnnnnnnnnnnnnnnnnnnnnnnnnnnnnnnnnnnnnnnnnnnnnnnnnnnnnnnnnnnnnnnnnnnnnnnnnnnnnnnnnnnnnnnnnnnnnnnnnnnnnnnnnnnnnnnnnnnnnnnnnnnnnnnnnnnnnnnnnnnnnnnnnnnnnnnnnnnnnnnnnnnnnnnnnnnnnnnnnnnnnnnnnnnnnnnnnnnnnnnnnnnnnnnnnnnnnnnnnnnnnnnnnnnnnnnnnnnnnnnnnnnnnnnnnnnnnnnnnnnnnnnnnnnnnnnnnnnnnnnnnnnnnnnnnnnnnnnnnnnnnnnnnnnnnnnnnnnnnnnnnnnnnnnnnnnnnnnnnnnnnnnnnnnnnnnnnnnnnnnnnnnnnnnnnnnnnnnnnnnnnnnnnnnnnnnnnnnnnnnnnnnnnnnnnnnnnnnnnnnnnnnnnnnnnnnnnnnnnnnnnnnnnnnnnnnnnnnnnnnnnnnnnnnnnnnnnnnnnnnnnnnnnnnnnnnnnnnnnnnnnnnnnnnnnnnnnnnnnnnnnnnnnnnnnnnnnnnnnnnnnnnnnnnnnnnnnnnnnnnnnnnnnnnnnnnnnnnnnnnnnnnnnnnnnnnnnnnnnnnnnnnnnnnnnnnnnnnnnnnnnnnnnnnnnnnnnnnnnnnnnnnnnnnnnnnnagaatgaactttcagccatactgaggtttggggcagaggagttgttcaaagaagagaagactgatgaagagaccaagaggaagcttgaaagcatggacattgatgaaatacttgagagagctgagaaagttgaaacaaaggctgctgaaggggaagaggaaatgagcttcttagtgctttcaagg
>5DL_HC_COG0194  Bradi1g19080.1 982..1120,1474..1622,2266..2398 totalreads=4
cagggaaacttgaactggatgcgatcaagggaagccacaatacaatctcctgtatggcgaggccgtgagaatgaactacgcccatttggtgaccctaaagcatccgattcagcaaaccttgacagtgctgctgaagtacnnnnnnnnnnnnnnnnnnnnnnnnnnnnnnnnnnnnnnnnnnnnnnnnnnnnnnnnnnnnnnnnnnnnnnnnnnnnnnnnnnnnnnnnnnnnnnnnnnnnnnnnnnnnnnnnnnnnnnnnnnnnnnnnnnnnnnnnnnnnnnnnnnnnnnnnnnnnnnnnnnnnnnnnnnnnnnnnnnnnnnnnnnnnnnnnnnnnnnnnnnnnnnnnnnnnnnnnnnnnnnnnnnnnnnnnnnnnnnnnnnnnnnnnnnnnnnnnnnnnnnnnnnnnnnnnnnnnnnnnnnnnnnnnnnnnnnnnnnnnnnnnnnnnnnnnnnnnnnnnnnnnnnnnnnnnnnnnnnnnnnnnnnnnnnnnnCAGGtCcTtGAAAAaCACAGAAGTgAAgAAGAATgTGGCTTCAGCAAAaCCCTATGgAACTTGGTtgCAAgAAAGTACACgTTCAATAAAGCCTGTCAACTTCCAATCcTCTCCTGTCATGGACAATGAAACaaTTTtGAgACATCAGCAnnnnnnnnnnnnnnnnnnnnnnnnnnnnnnnnnnnnnnnnnnnnnnnnnnnnnnnnnnnnnnnnnnnnnnnnnnnnnnnnnnnnnnnnnnnnnnnnnnnnnnnnnnnnnnnnnnnnnnnnnnnnnnnnnnnnnnnnnnnnnnnnnnnnnnnnnnnnnnnnnnnnnnnnnnnnnnnnnnnnnnnnnnnnnnnnnnnnnnnnnnnnnnnnnnnnnnnnnnnnnnnnnnnnnnnnnnnnnnnnnnnnnnnnnnnnnnnnnnnnnnnnnnnnnnnnnnnnnnnnnnnnnnnnnnnnnnnnnnnnnnnnnnnnnnnnnnnnnnnnnnnnnnnnnnnnnnnnnnnnnnnnnnnnnnnnnnnnnnnnnnnnnnnnnnnnnnnnnnnnnnnnnnnnnnnnnnnnnnnnnnnnnnnnnnnnnnnnnnnnnnnnnnnnnnnnnnnnnnnnnnnnnnnnnnnnnnnnnnnnnnnnnnnnnnnnnnnnnnnnnnnnnnnnnnnnnnnnnnnnnnnnnnnnnnnnnnnnnnnnnnnnnnnnnnnnnnnnnnnnnnnnnnnnnnnnnnnnnnnnnnnnnnnnnnnnnnnnnnnnnnnnnnnnnnnnnnnnnnnnnnnnnnnnnnnnnnnnnnnnnnnnnnnnnnnnnnnnnnnnnnnagtgctatatgcccatatctggcattggaaacatgccggcagtggaggctgagcaacaaaactgtcaatttgatgcgaaatggcaagatgcccacagtgaccatcgagcaggctcaaagaactttatcaagg
>5DL_LC_COG5062  Bradi1g19280.1 7..458,734..1140 totalreads=15
ggatatatgtcacgaggacccccaaatggCTCTAtttatgtatgcaatctgcctcctggaactgatgagaccatgttggctgaatattttggcaccatagggttgctaaagaaggacaaaaaggactggaccatccaaagatttggatatacagggacaaagttacaaatgaaccaaaggTGATGCAACtGTCaCaTATGAagcgAtcccaTGCTGCTTCAGCTGCtgtggaatggttcaatataaggatttccatggaagcatcATCcAGGTTCACATAGCTGAGTCAAAAAaCAAaGATACggTtGATAaCTtcACcAATgTGaGCgTCgAtGCTGAgaTtgTtGgACAagATGAATTGgatAAcGGaTCAGGCAGAGGTAGaGggaCgTGGTGATGGTCcAGcAAAaGCTTGGcAGCAAGATGGaGATTGGAtgTGTCCAAaTaCaaggtctgnnnnnnnnnnnnnnnnnnnnnnnnnnnnnnnnnnnnnnnnnnnnnnnnnnnnnnnnnnnnnnnnnnnnnnnnnnnnnnnnnnnnnnnnnnnnnnnnnnnnnnnnnnnnnnnnnnnnnnnnnnnnnnnnnnnnnnnnnnnnnnnnnnnnnnnnnnnnnnnnnnnnnnnnnnnnnnnnnnnnnnnnnnnnnnnnnnnnnnnnnnnnnnnnnnnnnnnnnnnnnnnnnnnnnnnnnnnnnnnnnnnnnnnnnnnnnnnnnnnnnnnnnnnnnnnnnnnTGcAGAGgTGgCCGGGGTGgcGGCTtTAAAGAaCTTGATGAAGAaGAACTGgAagAAGTAcGgAGGCGCCGgAAagAAGCTGAGGAGGtAggATggagaaatgtATGATGAATTtGGTAACctCAAAaaGAAGTTCCGTgCTAAATCaCATcAAACTGaGAGTGCACCAaCTcTtCCTGggTcTGgACgTGCTGGaTGggAagtcgagCACcGTaGgTTCCACTGAGAGAGAAGGCCGAGAGAGGAGCAGAGATCAGGGCAGGGACGACTACGATGAAaGGGAAAgCAGGAACaGAGACAGAGGTTCtCATGGAAGAGAGCGGCGCCGTAGCCGAAGCAGgagcaGAGACCGcGAGAAGGAaaGGGGgaGGgACAGGGgCAGAGACCGTGGCAACGAGAGAAGCTGGGAgCGCGGc
>5DL_LC_COG5063  Bradi1g19650.1 2537..2817,5038..5266,5812..6179,7288..7686,9029..9073 totalreads=6
gcaaagaaaatccggaacatggacttcgtttagttctgactttttgagccctgcaacaccattttttagttcctctggacagatgcatacatttttgctgttggtgctgttatgcaaggtaatggtatggaagctttctacaggaaacaggctcttcagtttattcgagtatgcttgaactctttgttaaatttgagggaaaatgtacccgcggagggtgtgagctctggagttcttgggcatctgctcatttcttcattagatccctcaaggcgtcgcaacgatnnnnnnnnnnnnnnnnnnnnnnnnnnnnnnnnnnnnnnnnnnnnnnnnnnnnnnnnnnnnnnnnnnnnnnnnnnnnnnnnnnnnnnnnnnnnnnnnnnnnnnnnnnnnnnnnnnnnnnnnnnnnnnnnnnnnnnnnnnnnnnnnnnnnnnnnnnnnnnnnnnnnnnnnnnnnnnnnnnnnnnnnnnnnnnnnnnnnnnnnnnnnnnnnnnnnnnnnnnnnnnnnnnnnnnnnnnnnnnnnnnnnnnnnnnnnnnnnnnnnnnnnnnnnnnnnnnnnnnnnnnnnnnnnnnnnnnnnnnnnnnnnnnnnnnnnnnnnnnnnnnnnnnnnnnnnnnnnnnnnnnnnnnnnnnnnnnnnnnnnnnnnnnnnnnnnnnnnnnnnnnnnnnnnnnnnnnnnnnnnnnnnnnnnnnnnnnnnnnnnnnnnnnnnnnnnnnnnnnnnnnnnnnnnnnnnnnnnnnnnnnnnnnnnnnnnnnnnnnnnnnnnnnnnnnnnnnnnnnnnnnnnnnnnnnnnnnnnnnnnnnnnnnnnnnnnnnnnnnnnnnnnnnnnnnnnnnnnnnnnnnnnnnnnnnnnnnnnnnnnnnnnnnnnnnnnnnnnnnnnnnnnnnnnnnnnnnnnnnnnnnnnnnnnnnnnnnnnnnnnnnnnnnnnnnnnnnnnnnnnnnnnnnnnnnnnnnnnnnnnnnnnnnnnnnnnnnnnnnnnnnnnnnnnnnnnnnnnnnnnnnnnnnnnnnnnnnnnnnnnnnnnnnnnnnnnnnnnnnnnnnnnnnnnnnnnnnnnnnnnnnnnnnnnnnnnnnnnnnnnnnnnnnnnnnnnnnnnnnnnnnnnnnnnnnnnnnnnnnnnnnnnnnnnnnnnnnnnnnnnnnnnnnnnnnnnnnnnnnnnnnnnnnnnnnnnnnnnnnnnnnnnnnnnnnnnnnnnnnnnnnnnnnnnnnnnnnnnnnnnnnnnnnnnnnnnnnnnnnnnnnnnnnnnnnnnnnnnnnnnnnnnnnnnnnnnnnnnnnnnnnnnnnnnnnnnnnnnnnnnnnnnnnnnnnnnnnnnnnnnnnnnnnnnnnnnnnnnnnnnnnnnnnnnnnnnnnnnnnnnnnnnnnnnnnnnnnnnnnnnnnnnnnnnnnnnnnnnnnnnnnnnnnnnnnnnnnnnnnnnnnnnnnnnnnnnnnnnnnnnnnnnnnnnnnnnnnnnnnnnnnnnnnnnnnnnnnnnnnnnnnnnnnnnnnnnnnnnnnnnnnnnnnnnnnnnnnnnnnnnnnnnnnnnnnnnnnnnnnnnnnnnnnnnnnnnnnnnnnnnnnnnnnnnnnnnnnnnnnnnnnnnnnnnnnnnnnnnnnnnnnnnnnnnnnnnnnnnnnnnnnnnnnnnnnnnnnnnnnnnnnnnnnnnnnnnnnnnnnnnnnnnnnnnnnnnnnnnnnnnnnnnnnnnnnnnnnnnnnnnnnnnnnnnnnnnnnnnnnnnnnnnnnnnnnnnnnnnnnnnnnnnnnnnnnnnnnnnnnnnnnnnnnnnnnnnnnnnnnnnnnnnnnnnnnnnnnnnnnnnnnnnnnnnnnnnnnnnnnnnnnnnnnnnnnnnnnnnnnnnnnnnnnnnnnnnnnnnnnnnnnnnnnnnnnnnnnnnnnnnnnnnnnnnnnnnnnnnnnnnnnnnnnnnnnnnnnnnnnnnnnnnnnnnnnnnnnnnnnnnnnnnnnnnnnnnnnnnnnnnnnnnnnnnnnnnnnnnnnnnnnnnnnnnnnnnnnnnnnnnnnnnnnnnnnnnnnnnnnnnnnnnnnnnnnnnnnnnnnnnnnnnnnnnnnnnnnnnnnnnnnnnnnnnnnnnnnnnnnnnnnnnnnnnnnnnnnnnnnnnnnnnnnnnnnnnnnnnnnnnnnnnnnnnnnnnnnnnnnnnnnnnnnnnnnnnnnnnnnnnnnnnnnnnnnnnnnnnnnnnnnnnnnnnnnnnnnnnnnnnnnnnnnnnnnnnnnnnnnnnnnnnnnnnnnnnnnnnnnnnnnnnnnnnnnnnnnnnnnnnnnnnnnnnnnnnnnnnnnnnnnnnnnnnnnnnnnnnnnnnnnnnnnnnnnnnnnnnnnnnnnnnnnnnnnnnnnnnnnnnnnnnnnnnnnnnnnnnnnnnnnnnnnnnnnnnnnnnnnnnnnnnnnnnnnnnnnnnnnnnnnnnnnnnnnnnnnnnnnnnnnnnnnnnnnnnnnnnnnnnnnnnnnnnnnnnnnnnnnnnnnnnnnnnnnnnnnnnnnnnnnnnnnnnnnnnnnnnnnnncaggtgatggaaaagcaaacggctcataaatgcttcctgaattacttaaggcacgatcgtactgaagttagtgcactctttgatatgctatcaatattcttgtaccgaagccgaatagattatagctttctgaaggaattttatgtcatagaggttgctgaaggatatgctccaaatttGAAGaaaaCtatcctgacccactttctGAACATATTCCAactaaaacagtnnnnnnnnnnnnnnnnnnnnnnnnnnnnnnnnnnnnnnnnnnnnnnnnnnnnnnnnnnnnnnnnnnnnnnnnnnnnnnnnnnnnnnnnnnnnnnnnnnnnnnnnnnnnnnnnnnnnnnnnnnnnnnnnnnnnnnnnnnnnnnnnnnnnnnnnnnnnnnnnnnnnnnnnnnnnnnnnnnnnnnnnnnnnnnnnnnnnnnnnnnnnnnnnnnnnnnnnnnnnnnnnnnnnnnnnnnnnnnnnnnnnnnnnnnnnnnnnnnnnnnnnnnnnnnnnnnnnnnnnnnnnnnnnnnnnnnnnnnnnnnnnnnnnnnnnnnnnnnnnnnnnnnnnnnnnnnnnnnnnnnnnnnnnnnnnnnnnnnnnnnnnnnnnnnnnnnnnnnnnnnnnnnnnnnnnnnnnnnnnnnnnnnnnnnnnnnnnnnnnnnnnnnnnnnnnnnnnnnnnnnnnnnnnnnnnnnnnnnnnnnnnnnnnnnnnnnnnnnnnnnnnnnnnnnnnnnnnnnnnnnnnnnnnnnnnnnnnnnnnnnnnnnnnnnnnnnnnnnnnnnnnnatgattcacatattccagcttattgttcgccatgcagaactgTTCTATAgttgcagagcacattttgttccccagatggttaactctcttagtcgtcttggattaccatacaacacaactgctgaaaaccgacgtcttgcaatcgaacttgctggattggtagtggcgtgggagagacagaggcagagtgaaatgaaagttgtgcaggaaagtgagagccagaatcagattgttgatatgcttagccctactgttatggtgtgatccaaaacgctcttcagatgttcccatgtttgctgatgatctgagtaagagggtaaaggttgagccaggcttacaacctcttcctgtgatgtcacctggtggggcnnnnnnnnnnnnnnnnnnnnnnnnnnnnnnnnnnnnnnnnnnnnnnnnnnnnnnnnnnnnnnnnnnnnnnnnnnnnnnnnnnnnnnnnnnnnnnnnnnnnnnnnnnnnnnnnnnnnnnnnnnnnnnnnnnnnnnnnnnnnnnnnnnnnnnnnnnnnnnnnnnnnnnnnnnnnnnnnnnnnnnnnnnnnnnnnnnnnnnnnnnnnnnnnnnnnnnnnnnnnnnnnnnnnnnnnnnnnnnnnnnnnnnnnnnnnnnnnnnnnnnnnnnnnnnnnnnnnnnnnnnnnnnnnnnnnnnnnnnnnnnnnnnnnnnnnnnnnnnnnnnnnnnnnnnnnnnnnnnnnnnnnnnnnnnnnnnnnnnnnnnnnnnnnnnnnnnnnnnnnnnnnnnnnnnnnnnnnnnnnnnnnnnnnnnnnnnnnnnnnnnnnnnnnnnnnnnnnnnnnnnnnnnnnnnnnnnnnnnnnnnnnnnnnnnnnnnnnnnnnnnnnnnnnnnnnnnnnnnnnnnnnnnnnnnnnnnnnnnnnnnnnnnnnnnnnnnnnnnnnnnnnnnnnnnnnnnnnnnnnnnnnnnnnnnnnnnnnnnnnnnnnnnnnnnnnnnnnnnnnnnnnnnnnnnnnnnnnnnnnnnnnnnnnnnnnnnnnnnnnnnnnnnnnnnnnnnnnnnnnnnnnnnnnnnnnnnnnnnnnnnnnnnnnnnnnnnnnnnnnnnnnnnnnnnnnnnnnnnnnnnnnnnnnnnnnnnnnnnnnnnnnnnnnnnnnnnnnnnnnnnnnnnnnnnnnnnnnnnnnnnnnnnnnnnnnnnnnnnnnnnnnnnnnnnnnnnnnnnnnnnnnnnnnnnnnnnnnnnnnnnnnnnnnnnnnnnnnnnnnnnnnnnnnnnnnnnnnnnnnnnnnnnnnnnnnnnnnnnnnnnnnnnnnnnnnnnnnnnnnnnnnnnnnnnnnnnnnnnnnnnnnnnnnnnnnnnnnnnnnnnnnnnnnnnnnnnnnnnnnnnnnnnnnnnnnnnnnnnnnnnnnnnnnnnnnnnnnnnnnnnnnnnnnnnnnnnnnnnnnnnnnnnnnnnnnnnnnnnnnnnnnnnnnnnnnnnnnnnnnnnnnnnnnnnnnnnnnnnnnnnnnnnnntatttatttgtttGTGCAGATATccattggcttccaggcaagaGTattttcataaagttgagagacaatacatgcttggatttagggctaaagatccagaaatgaggaagcggttcttcaggctttaccatgactacgtgggaaagacgttatttgctagattgcaatttataatacagactcaggactgggaagcagtgagtgatgttttctggttgaagcaaggcttggatctcattttagctatattagttgaaaatgaaccaatttctcttgcctcaaattctgctcgacttaccccgcttacgatagtgggtccagttccagatcgcattatcatgccacagcaggttcctgatgctcatgaaagcttggatggcacttccctgtcannnnnnnnnnnnnnnnnnnnnnnnnnnnnnnnnnnnnnnnnnnnnnnnnnnnnnnnnnnnnnnnnnnnnnnnnnnnnnnnnnnnnnnnnnnnnnnnnnnnnnnnnnnnnnnnnnnnnnnnnnnnnnnnnnnnnnnnnnnnnnnnnnnnnnnnnnnnnnnnnnnnnnnnnnnnnnnnnnnnnnnnnnnnnnnnnnnnnnnnnnnnnnnnnnnnnnnnnnnnnnnnnnnnnnnnnnnnnnnnnnnnnnnnnnnnnnnnnnnnnnnnnnnnnnnnnnnnnnnnnnnnnnnnnnnnnnnnnnnnnnnnnnnnnnnnnnnnnnnnnnnnnnnnnnnnnnnnnnnnnnnnnnnnnnnnnnnnnnnnnnnnnnnnnnnnnnnnnnnnnnnnnnnnnnnnnnnnnnnnnnnnnnnnnnnnnnnnnnnnnnnnnnnnnnnnnnnnnnnnnnnnnnnnnnnnnnnnnnnnnnnnnnnnnnnnnnnnnnnnnnnnnnnnnnnnnnnnnnnnnnnnnnnnnnnnnnnnnnnnnnnnnnnnnnnnnnnnnnnnnnnnnnnnnnnnnnnnnnnnnnnnnnnnnnnnnnnnnnnnnnnnnnnnnnnnnnnnnnnnnnnnnnnnnnnnnnnnnnnnnnnnnnnnnnnnnnnnnnnnnnnnnnnnnnnnnnnnnnnnnnnnnnnnnnnnnnnnnnnnnnnnnnnnnnnnnnnnnnnnnnnnnnnnnnnnnnnnnnnnnnnnnnnnnnnnnnnnnnnnnnnnnnnnnnnnnnnnnnnnnnnnnnnnnnnnnnnnnnnnnnnnnnnnnnnnnnnnnnnnnnnnnnnnnnnnnnnnnnnnnnnnnnnnnnnnnnnnnnnnnnnnnnnnnnnnnnnnnnnnnnnnnnnnnnnnnnnnnnnnnnnnnnnnnnnnnnnnnnnnnnnnnnnnnnnnnnnnnnnnnnnnnnnnnnnnnnnnnnnnnnnnnnnnnnnnnnnnnnnnnnnnnnnnnnnnnnnnnnnnnnnnnnnnnnnnnnnnnnnnnnnnnnnnnnnnnnnnnnnnnnnnnnnnnnnnnnnnnnnnnnnnnnnnnnnnnnnnnnnnnnnnnnnnnnnnnnnnnnnnnnnnnnnnnnnnnnnnnnnnnnnnnnnnnnnnnnnnnnnnnnnnnnnnnnnnnnnnnnnnnnnnnnnnnnnnnnnnnnnnnnnnnnnnnnnnnnnnnnnnnnnnnnnnnnnnnnnnnnnnnnnnnnnnnnnnnnnnnnnnnnnnnnnnnnnnnnnnnnnnnnnnnnnnnnnnnnnnnnnnnnnnnnnnnnnnnnnnnnnnnnnnnnnnnnnnnnnnnnnnnnnnnnnnnnnnnnnnnnnnnnnnnnnnnnnnnnnnnnnnnnCTAGccagaagtccaggaagcatcgtcaaccgatgtgccaag
>5DL_HC_COG0195  Bradi1g19670.1 319..536,1006..1125 totalreads=3
ttgcatggcagttttggaccaattgttcgattgtgttaggaccatctgaactacttgtctcagttaaagatgcttccctaatcaaagagatgctaacaaaagctgaagataagttaccactgactgggaggacatataatttagcttgtggaagacttggcctattcatttcctcattcgaaaaggtattgttgttgatgaggatgtctgtagtattnnnnnnnnnnnnnnnnnnnnnnnnnnnnnnnnnnnnnnnnnnnnnnnnnnnnnnnnnnnnnnnnnnnnnnnnnnnnnnnnnnnnnnnnnnnnnnnnnnnnnnnnnnnnnnnnnnnnnnnnnnnnnnnnnnnnnnnnnnnnnnnnnnnnnnnnnnnnnnnnnnnnnnnnnnnnnnnnnnnnnnnnnnnnnnnnnnnnnnnnnnnnnnnnnnnnnnnnnnnnnnnnnnnnnnnnnnnnnnnnnnnnnnnnnnnnnnnnnnnnnnnnnnnnnnnnnnnnnnnnnnnnnnnnnnnnnnnnnnnnnnnnnnnnnnnnnnnnnnnnnnnnnnnnnnnnnnnnnnnnnnnnnnnnnnnnnnnnnnnnnnnnnnnnnnnnnnnnnnnnnnnnnnnnnnnnnnnnnnnnnnnnnnnnnnnnnnnnnnnnnnnnnnnnnnnnnnnnnnnnnnnnnnnnnnnnnnnnnnnnnnnnnnnnnGCTGtGcAaGGGCCTctCAGTTCaGAaGAaGAAATATGTGGAAaTATTGtGGGTTtGATGcTGCATGGAATTtCcACGtCTGCTAACTtGcTCtGCAAcattttgacgagacttgtcttg
>5DL_HC_COG0196  Bradi1g20870.1 147..272,815..863 totalreads=3
GTTACGACCTcgggttCTTGTAGATGTCAGCAACATAGACATGTCGACAAGCTTGTTgggATATAACATGcccTCTcccATAATTGTTGCACCAACggggTCACACaaaGTAGCaaacccAGAAGGnnnnnnnnnnnnnnnnnnnnnnnnnnnnnnnnnnnnnnnnnnnnnnnnnnnnnnnnnnnnnnnnnnnnnnnnnnnnnnnnnnnnnnnnnnnnnnnnnnnnnnnnnnnnnnnnnnnnnnnnnnnnnnnnnnnnnnnnnnnnnnnnnnnnnnnnnnnnnnnnnnnnnnnnnnnnnnnnnnnnnnnnnnnnnnnnnnnnnnnnnnnnnnnnnnnnnnnnnnnnnnnnnnnnnnnnnnnnnnnnnnnnnnnnnnnnnnnnnnnnnnnnnnnnnnnnnnnnnnnnnnnnnnnnnnnnnnnnnnnnnnnnnnnnnnnnnnnnnnnnnnnnnnnnnnnnnnnnnnnnnnnnnnnnnnnnnnnnnnnnnnnnnnnnnnnnnnnnnnnnnnnnnnnnnnnnnnnnnnnnnnnnnnnnnnnnnnnnnnnnnnnnnnnnnnnnnnnnnnnnnnnnnnnnnnnnnnnnnnnnnnnnnnnnnnnnnnnnnnnnnnnnnnnnnnnnnnnnnnnnnnnnnnnnnnnnnnnnnnnnnnnnnnnnnnnnnnnnnnnnnnAGGTaGTAAaGGCGGTGgCGGGGGCGGTGCCGGTGCTGGTGGACGGtGG
>5DL_HC_COG0197  Bradi1g20995.1 361..449,990..1106,1146..1230 totalreads=3
TACAGTTCAGATGCTATAGAGAGAGCGTGGCaaaTTCTAGAGAAGATcccAGGAAGAGCGACAGGAGCATATAGCCATAGTCAGGTATnnnnnnnnnnnnnnnnnnnnnnnnnnnnnnnnnnnnnnnnnnnnnnnnnnnnnnnnnnnnnnnnnnnnnnnnnnnnnnnnnnnnnnnnnnnnnnnnnnnnnnnnnnnnnnnnnnnnnnnnnnnnnnnnnnnnnnnnnnnnnnnnnnnnnnnnnnnnnnnnnnnnnnnnnnnnnnnnnnnnnnnnnnnnnnnnnnnnnnnnnnnnnnnnnnnnnnnnnnnnnnnnnnnnnnnnnnnnnnnnnnnnnnnnnnnnnnnnnnnnnnnnnnnnnnnnnnnnnnnnnnnnnnnnnnnnnnnnnnnnnnnnnnnnnnnnnnnnnnnnnnnnnnnnnnnnnnnnnnnnnnnnnnnnnnnnnnnnnnnnnnnnnnnnnnnnnnnnnnnnnnnnnnnnnnnnnnnnnnnnnnnnnnnnnnnnnnnnnnnnnnnnnnnnnnnnnnnnnnnnnnnnnnnnnnnnnnnnnnnnnnnnnnnnnnnnnnnnnnnnnnnnnnnnnnnnnnnnnnnnnnnnnnnnnnnnnnnnnnnnnnnnnnnnnnnnnnnnnnnnaggttactatggagaatgtggtaaacgaggaggctacatggaagtaactgggtttaatgcagatgtaagagaacaaatttacaaggtggcatcagtgaatctttgttccaatatnnnnnnnnnnnnnnnnnnnnnnnnnnnnnnnnnnnnnnnaggtaggggatgaatcctatgaatccttcatggtagagagagatggtattatttcatcgctggctcggcgtgcaaaggtttg
>5DL_HC_COG0198  Bradi1g21200.1 397..436,719..856,1180..1356 totalreads=5
agtcaccagcagtgtttaggaacatatcatggttgatgctgnnnnnnnnnnnnnnnnnnnnnnnnnnnnnnnnnnnnnnnnnnnnnnnnnnnnnnnnnnnnnnnnnnnnnnnnnnnnnnnnnnnnnnnnnnnnnnnnnnnnnnnnnnnnnnnnnnnnnnnnnnnnnnnnnnnnnnnnnnnnnnnnnnnnnnnnnnnnnnnnnnnnnnnnnnnnnnnnnnnnnnnnnnnnnnnnnnnnnnnnnnnnnnnnnnnnnnnnnnnnnnnnnnnnnnnnnnnnnnnnnnnnnnnnnnnnnnnnnnnnnnnnnnnnnnnnnnnnnnnnnnctTGATACCAGATTACAGAAGTTCTTCTGGAGGAGGATCAGTtGtTCTTGATGATTGTAACTTCCATGAGTCAGtGCAGCTtGACAGTTTtGACATTGACaGAACTCTGCATTTagtaagtACTACTGATATGAAtttcnnnnnnnnnnnnnnnnnnnnnnnnnnnnnnnnnnnnnnnnnnnnnnnnnnnnnnnnnnnnnnnnnnnnnnnnnnnnnnnnnnnnnnnnnnnnnnnnnnnnnnnnnnnnnnnnnnnnnnnnnnnnnnnnnnnnnnnnnnnnnnnnnnnnnnnnnnnnnnnnnnnnnnnnnnnnnnnnnnnnnnnnnnnnnnnnnnnnnnnnnnnnnnnnnnnnnnnnnnnnnnnnnnnnnnnnnnnnnnnnnnnnnnnnnnnnnnnnnnnnnnnnnnnnnnnnnnnnnnnnnnnnnnnnnnnnnnnnnnnnnnnnnnnnnnnnnnnnnnnnnnncaggaaatctcacaaaggaagccgggccagtaaacatgaatttcactatacctatgtacaatgcttcaaagttGCAGGTcaGAtATCTTCAGATAGCgaagaaatccaaaacatacaatccatacaggtgggtgagatatgtgacgcaggccaactcgtatgtagctcgtctatga
>5DL_LC_COG5064  Bradi1g21280.1 619..658,864..1180,1239..2479,2533..2694,3166..3220,3366..3672 totalreads=32
gtgatgatgatgatgaggaggaggatgcttgggatagcaagnnnnnnnnnnnnnnnnnnnnnnnnnnnnnnnnnnnnnnnnnnnnnnnnnnnnnnnnnnnnnnnnnnnnnnnnnnnnnnnnnnnnnnnnnnnnnnnnnnnnnnnnnnnnnnnnnnnnnnnnnnnnnnnnnnnnnnnnnnnnnnnnnnnnnnnnnnnnnnnnnnnnnnnnnnnnnnnnnnnnnnnnnnnnnnnnnnnnnnnnnnnnncaggttatgatcttaatcggggaaactggttctgggaaaagcacacaactagTTCAGtttCTTGCtGACTCAGGTCTtgcTggtAAtgaTtCagTtGTCtGtacccAaCcTcGgAAAaaTTGCTGCtttatCagTTGGCACgtagagtagatgaagaaagcaatggctgctatgctagaaaattttgtgtcgtcatgttcaaccttttccgtgttctcggggcttcagttcgaagatcatatttggcacagatagttatcttttacatcactgcatgaacgatacgggcctggatggcgtttcatacattattgttgatgnnnnnnnnnnnnnnnnnnnnnnnnnnnnnnnnnnnnnnnnnnnnnnnnnnnnnnnnnnCTTGATAGGGTGGATTTGCGACTCATTATAATGTCTGCCACTGCTGATGCTAaTaGACTaGCTGAaTATTttTAtGGCTgtcaaaCATTCCATGTTAAAGGGCGAAATTTtCCTGTTGAAaTTAAATATaTCCcAgATGTATCAGTGGAtGCttccttcaacattgtaccaaactctcggaatgatgcttgcgctacTGcTtcTTAtGTcAATGATGTTGTAAGGgtGGTAAGGgTGATTCACAAGAATGAAGAAGAGGgTGCCATACTTGCTTTtTtGACATCTCTACTGGAAGTTGAGTGGgCCTGTGAAAACTTCAGCgatGCAAGTGCTGTGGTACTTCCTATGCATGGAAAGCTTTCCCATGTAGAACAGAGTCGTGTTTTCAACAGATATCCCGGTAAGAGAAAAGTTATCTTCTGCACGAATATGGCTGAAACGTCACTGACCATCAAAGAAGTGAAGTATGTTGTTGATCCTGGACTGGCCAAGGAGAGCAGATTTGTGCCTAGTAGTGGTCTCAATGTGCTGAAAGTAAaTTGGATTTCCcAAAGTTCCGCTAATCAACGTGCTGGCTGGGCCGGTCGAACAGGAGCAGGGAAGTGTTACAGGCTTTACTCTGAATCTCACTTCAGAATGATGGAAGTACATCAAGAACCTGAAATCCGGAAAGTTCATCTTGGCACTGCTGTTCTGAGACTACTTGCTTTGGGTGTTAGGGATGCACAGAATTTTGAGTTtGTTGATGCCCCAAATCCAGAAGCAATCAATATGGCTTTGAAGAACCTTGAACAATTGGGTGCTGTCAAATGTAAATGTAATTTGTTTGAGCTGACTGATACTGGACGCTACCTGGTTAAATTGGGAATTGAGCCAAGGCTTGGCAAAATTATGCTTGATTGCTTTGATTCTGGTTTGAGgAAGGAAGGTGTAATTCTAGCTGCTGTTATGGCAAATTCTAGCAGCATATTTTGTAGAGTGGGCACTAATGAGGAGAAATATAAAGCtGACCTTCAGAAGGTCCGATTGTGTCACCAAGATGGAGATCTCTTCACTTTACTCGCTGTTTATAAaAAATGGGAGgAtGGGAaTGgAAaCAGGAAtATGTGGTGctGGCAGAACaGCATCAACGCCAagACCaTGAGGAagTGCcAGGAAACTataTCAGagCTTGAAAaTTGTCTAAAGCATGAactcAacaTTattgTCCCAAGTtATTGGTgTTGgAATCCtGAGGttcnnnnnnnnnnnnnnnnnnnnnnnnnnnnnnnnnnnnnnnnnnnnnnnnnnnnnaatcttgctatgtttttaggacatgaaaagtttggttaCCAGGTGATTTCGAcAGATCAGGcTGTGAACCTTCATCCCTCATGCTCaTTGCTCAATTATGGCAgCAAGCCAGAGTGGGTGGTGTTTACaGAAATCTTaTCAaTCCCAAATCAgTATTTGgTAnnnnnnnnnnnnnnnnnnnnnnnnnnnnnnnnnnnnnnnnnnnnnnnnnnnnnnnnnnnnnnnnnnnnnnnnnnnnnnnnnnnnnnnnnnnnnnnnnnnnnnnnnnnnnnnnnnnnnnnnnnnnnnnnnnnnnnnnnnnnnnnnnnnnnnnnnnnnnnnnnnnnnnnnnnnnnnnnnnnnnnnnnnnnnnnnnnnnnnnnnnnnnnnnnnnnnnnnnnnnnnnnnnnnnnnnnnnnnnnnnnnnnnnnnnnnnnnnnnnnnnnnnnnnnnnnnnnnnnnnnnnnnnnnnnnnnnnnnnnnnnnnnnnnnnnnnnnnnnnnnnnnnnnnnnnnnnnnnnnnnnnnnnnnnnnnnnnnnnnnnnnnnnnnnnnnnnnnnnnnnnnnnnnnnnnnnnnnnnnnnnnnnnnnnnnnnnnnnnnnnnnnnnnnnnnnnnnnnnnnnnnnnnnnnnnnnnnnnnnnnnnnnnnnnnngaaaacaaagggcatttaaatcctgaaacctgaagatgttagatatacatgnnnnnnnnnnnnnnnnnnnnnnnnnnnnnnnnnnnnnnnnnnnnnnnnnnnnnnnnnnnnnnnnnnnnnnnnnnnnnnnnnnnnnnnnnnnnnnnnnnnnnnnnnnnnnnnnnnnnnnnnnnnnnnnnnnnnnnnnnnnnnnnnnTATCCGTCtgctcagggtcaaggaagccactatagctagcccctctgtttctgtatgcgaagaagcgctgattagagaaatttctccattcatgccaaacaagagttttcctggaaaaagtttccgtgttgaagtgttccctcccgaggaaaatgactcgatgatgagagcaactttaacttttgatggaaatcttcatcgagaagctgcaagagcactggaccatcttgaaggaagtattcttccttgttgtcaaccttggcagataatacagtgcaagcatgtatttcatagcactatgtcctgt
>5DL_HC_COG0199  Bradi1g21480.1 126..191,292..524 totalreads=7
gcagatagagccaattctcactggaaatctgccacctggttttgatacaagtacatgccgcagtgtnnnnnnnnnnnnnnnnnnnnnnnnnnnnnnnnnnnnnnnnnnnnnnnnnnnnnnnnnnnnnnnnnnnnnnnnnnnnnnnnnnnnnnnnnnnnnnnnnnnnAGTcctcaTATggttttgtTGaCTactatgaacgcggatcagctgccctagcaattttgacacttaacgggaagcaaaTTTtGGGCAGCCTATCAGAGTTAATTGGgCATATGCTAGCGGTCAGAGGgAGGATAcaaCaGACCaTTTCcATATTTTTGTTGGTGATCTtAGCcCtGAGGTcACGGATtCTGCATTATTTGCATtCTTCTCAGcATATTCCccTAaCTGCTC
>5DL_LC_COG5065  Bradi1g21560.1 531..764,1082..1228,1232..1365,1388..1468,1739..1817 totalreads=6
cttatcaataaaGGTGGAaGGTGGAGCaGATATtGTAGCCACAgTTAGATGGTCTCAGAAGTTaCACTATGAtAATGGCcgATTCAcGgTCGACATACCTTTCCGTTTTCCaTACTATGTCAACCCATTACCgAAaGTtTTCATGAAGAGGGAGAAAATTCAgTTGACaGTGAATAGTGGaTTcAGTAAaGAGGTTTtGTTGCAGGGcACAaGtcattCATtGAAGGtaatAAnnnnnnnnnnnnnnnnnnnnnnnnnnnnnnnnnnnnnnnnnnnnnnnnnnnnnnnnnnnnnnnnnnnnnnnnnnnnnnnnnnnnnnnnnnnnnnnnnnnnnnnnnnnnnnnnnnnnnnnnnnnnnnnnnnnnnnnnnnnnnnnnnnnnnnnnnnnnnnnnnnnnnnnnnnnnnnnnnnnnnnnnnnnnnnnnnnnnnnnnnnnnnnnnnnnnnnnnnnnnnnnnnnnnnnnnnnnnnnnnnnnnnnnnnnnnnnnnnnnnnnnnnnnnnnnnnnnnnnnnnnnnnnnnnnnnnnnnnnnnnnnnnnnnnnnnnnnnnacttcaacattataacatttaatgaggagctccattcattctCATCATGtttagagaaagtaaatgaaaaagcaatagcaagtgcgaatgattggatgaacgccaactttgttgctgagggtggcacagatattatgcatcctttannnaggcgatggcattattgtcaagtgcccatgatgcgctcccacaaatttttctatgactgatggatcggttgatgatgagcatgacatctgccaaactgtgaaaaatgagctcctcagcagaggatcgtaaatctnnnnnnnnnnnnnnnnnnnnnntaggtttatattgcaaccattatttcttgcgcatggtggcatcaattggcaaggggcattttgatgctgcacttgagacagnnnnnnnnnnnnnnnnnnnnnnnnnnnnnnnnnnnnnnnnnnnnnnnnnnnnnnnnnnnnnnnnnnnnnnnnnnnnnnnnnnnnnnnnnnnnnnnnnnnnnnnnnnnnnnnnnnnnnnnnnnnnnnnnnnnnnnnnnnnnnnnnnnnnnnnnnnnnnnnnnnnnnnnnnnnnnnnnnnnnnnnnnnnnnnnnnnnnnnnnnnnnnnnnnnnnnnnnnnnnnnnnnnnnnnnnnnnnnnnnnnnnnnnnnnnnnnnnnnnnnnnnnnnnnnagattttcgcagcacagcagattgctcttctcacagcaaaggcatggctttctgcagacaaacaactggagagaaaggt
>5DL_LC_COG5066  Bradi1g22170.1 1..133,178..247,276..404,410..614,620..677,682..1098 totalreads=16
atggcgatccgacactactggtcgatggctgccgctgctntcgggttccgccncgttctggtgctcttcagcagagacctccacccttgcctcccgcccagaggtctcacccccctcacgtcccttcgccgccnnnnnnnnnnnnnnnnnnnnnnnnnnnnnnnnnnnnnnnnnnnnTCaGGttcgATGTATCATGGTtCCCcTTTGCttctATCggTTCTTGGTCCGcTAACCAgcaaaaggtnnnnnnnnnnnnnnnnnnnnnnnnnnnnCAGTTTGGTTTTTgTGGCTGTAGATTTtATAGCTGCTATGCTCAATCAACTGGgCGTACACTCCAAATGGCACGTAACaGAAGCTTGAAGTCTCCTGACCTCACCAAaTCAgTGAAcaaTTCTAGTnnnnntaagtgcaggagatactgcttctctaatatatctgtggaacccttggacaataatcacctgtgtgGgTtCAtGTacatcaccaaTtgagAAtttAATggtCgtgataatgtTACATGGAgccTGTTCACGgTCTTCCACCGCTTGCTGCCTTTGGATATGTTATGGCAACGCATCTTTCTCTtTATCCTGCAATTCTtATTctACCnnnnnctcttttattgggttatggtccagatacccctccaactaaagtatttctactaaaaaggnnnnAGTGCCAATaaaattgaCaTttCAGAtAATGgAAAAAGTACTATCCAAAAAGgaTTTgGACAATTCTCACGGAAaCCAATACTCCACTtCATATTGTTGGTCTTTATCTGGTCATGTTATGTGCTgTTATTGAACAGCGTTATTCTAAATAAAGTGGgTGGCCTTCAGGAGATGTTTGAGacatatggctttatccttacagtgaaggatttatcaccaaatattggtgtgttatggtatttctttgccgaagtcttcgacttcttcagaagcttctttcttatagtctttaatatgaacatcatttttatggtcttgccattggctatccgtttgaagcatcgaccgttcttccttgcctttgtttacactagcaattgtcgcaatgctgaaatcttatccctcggtgagtat
>5DL_HC_COG0200  Bradi1g22600.1 333..793,1061..1099,1727..1794,1892..1947,2618..2902 totalreads=16
GGCTATACCATTcTCCACAACaCAAAGTCAAAGCGGGCATGTTtCTTCTGtCTTTAAACTTGTGCACTATGAGCTGGtGTTGCAATGCTTGAAGAAGTTGACTGGCGTTGTTGTgcAAGATATACCTTATAGAACAagCcgTGCTGTTCAAAaTGCTGGCACAAAttgcTTCTGATAAAGAAGTTGAcGAGCTTCTCATGAAGCTGCCACGTCGATtACGAGATGCACTTcTAccTTCCAACTTgAAGGTgTcAAATTTGGGCTTCGGAGGCAAGGgCGCTGCCTTATTaCAGATGAGATGggCTTGgCAAGACTaaCCAGGcAaTtGCAatagcTTgTTGCTTAAAGGACGAGGgCccTCtATTAATAGTGTGTCCAGCTGTTctGCATTATACTTGGGCGGAGGAATTGGAACGCTGGGATCCTTCATTTCTTCCAAAaGaTATTCATCTTGGTnnnnnnnnnnnnnnnnnnnnnnnnnnnnnnnnnnnnnnnnnnnnnnnnnnnnnnnnnnnnnnnnnnnnnnnnnnnnnnnnnnnnnnnnnnnnnnnnnnnnnnnnnnnnnnnnnnnnnnnnnnnnnnnnnnnnnnnnnnnnnnnnnnnnnnnnnnnnnnnnnnnnnnnnnnnnnnnnnnnnnnnnnnnnnnnnnnnnnnnnnnnnnnnnnnnnnnnnnnnnnnnnnnnnnnnnnnnnnnnnnnnnnnnnnnnnnnnnnnnnnnnnnnnatataattgtaagagtgtgtaacataaaatattgttcacttcgtgnnnnnnnnnnnnnnnnnnnnnnnnnnnnnnnnnnnnnnnnnnnnnnnnnnnnnnnnnnnnnnnnnnnnnnnnnnnnnnnnnnnnnnnnnnnnnnnnnnnnnnnnnnnnnnnnnnnnnnnnnnnnnnnnnnnnnnnnnnnnnnnnnnnnnnnnnnnnnnnnnnnnnnnnnnnnnnnnnnnnnnnnnnnnnnnnnnnnnnnnnnnnnnnnnnnnnnnnnnnnnnnnnnnnnnnnnnnnnnnnnnnnnnnnnnnnnnnnnnnnnnnnnnnnnnnnnnnnnnnnnnnnnnnnnnnnnnnnnnnnnnnnnnnnnnnnnnnnnnnnnnnnnnnnnnnnnnnnnnnnnnnnnnnnnnnnnnnnnnnnnnnnnnnnnnnnnnnnnnnnnnnnnnnnnnnnnnnnnnnnnnnnnnnnnnnnnnnnnnnnnnnnnnnnnnnnnnnnnnnnnnnnnnnnnnnnnnnnnnnnnnnnnnnnnnnnnnnnnnnnnnnnnnnnnnnnnnnnnnnnnnnnnnnnnnnnnnnnnnnnnnnnnnnnnnnnnnnnnnnnnnnnnnnnnnnnnnnnnnnnnnnnnnnnnnnnnnnnnnnnnnnnnnnnnnnnnnnnnnnnnnnnnnnnnnnnnnnnnnnnnnnnnnnaggccgaggatagagctcataggcgtggtcaaacaaatgcggtcaatatatatatattctgcgcaaagnnnnnnnnnnnnnnnnnnnnnnnnnnnnnnnnnnnnnnnnnnnnnnnnnnnnnnnnnnnnnnnnnnnnnnnnnnnnnnnnnnnnnnnnnnnnnnnnnaggttgatcaagtttacaccttggggaaatcagtaacactaaggagagaccagnnnnnnnnnnnnnnnnnnnnnnnnnnnnnnnnnnnnnnnnnnnnnnnnnnnnnnnnnnnnnnnnnnnnnnnnnnnnnnnnnnnnnnnnnnnnnnnnnnnnnnnnnnnnnnnnnnnnnnnnnnnnnnnnnnnnnnnnnnnnnnnnnnnnnnnnnnnnnnnnnnnnnnnnnnnnnnnnnnnnnnnnnnnnnnnnnnnnnnnnnnnnnnnnnnnnnnnnnnnnnnnnnnnnnnnnnnnnnnnnnnnnnnnnnnnnnnnnnnnnnnnnnnnnnnnnnnnnnnnnnnnnnnnnnnnnnnnnnnnnnnnnnnnnnnnnnnnnnnnnnnnnnnnnnnnnnnnnnnnnnnnnnnnnnnnnnnnnnnnnnnnnnnnnnnnnnnnnnnnnnnnnnnnnnnnnnnnnnnnnnnnnnnnnnnnnnnnnnnnnnnnnnnnnnnnnnnnnnnnnnnnnnnnnnnnnnnnnnnnnnnnnnnnnnnnnnnnnnnnnnnnnnnnnnnnnnnnnnnnnnnnnnnnnnnnnnnnnnnnnnnnnnnnnnnnnnnnnnnnnnnnnnnnnnnnnnnnnnnnnnnnnnnnnnnnnnnnnnnnnnnnnnnnnnnnnnnnnnnnnnnnnnnnnnnnnnnnnnnnnnnnnnnnnnnnnnnnnnnnnnnnnnnnnnnnnnnnnnnnnnnnnnnnnnnttaaagggggaGgtAaGAGGCgTATAgCTCCATTGAGTGTTgTcAGTgAtCaTTGCcTGAAAATGCTGAATGGAGAAaGgtGGTTTTACgTcgTGgcACgACTAAAGAGAgAGAaTACACTCAAGGcTGGACTaCTGATGATGAGCCTCTCTGCAAaTtATGTCAAaaACTTTGCAGtGggAATCTTGCGAAATCACCcGAaTATTTTGAAGATCTATTCTGTaaGCTtGATtGCTTCCGgTTgTAcaGATTGAGAACCAaCCAGaGtGCcCTGcGGCAGGtAT
>5DL_LC_COG5067  Bradi1g23350.1 593..877 totalreads=2
tagacatgatggtgccagagttgagcaaaatggtttcagtatctggtgatccacatcagagacttggagcctacattgtgaaggacttgttgccaggcttgcctcctccggccactcgatCTACAAaGCtCTGAAGTGcAAAGAgCCAAGgAGcTCtGACCtCaTGTCCTACATGCATTtCCTGTATGAGGCCTGCCCTtACTtCAAGTTtGGTtACatGTCGGcAAacGGTGCAATtGCAGAGgCtGTAAaGGGAGAAGAtAtGATCcATATAAtcGACTTC
>5DL_LC_COG5068  Bradi1g23920.1 765..860,895..943,1058..1170 totalreads=5
TAGCGTGATGCATATCaaacaaCAGGATGttaCAACCTaaaGTGCTCAgggTTCatccaaacgaaTAatcaaaTCAcccTTGatgGCAGCAtatcccnnnnnnnnnnnnnnnnnnnnnnnnnnnnnnnnnnAATtAaTTTtGGCTTGCAGGaCCcaaaggggggCAATTGGTGGCTGCAaGTnnnnnnnnnnnnnnnnnnnnnnnnnnnnnnnnnnnnnnnnnnnnnnnnnnnnnnnnnnnnnnnnnnnnnnnnnnnnnnnnnnnnnnnnnnnnnnnnnnnnnnnnnnnnnnnnnngTGCACACGTCGACGCAGATgggCAGCgggCACTTcccGGAGgaggggttCggcaaGGCGAGCTACTTCAagaacaTCCAGGtggtGGACAGCACCaacaaCCTcaaggCACACA
>5DL_LC_COG5069  Bradi1g24090.1 62..190,330..619,1071..1272 totalreads=14
TGGACCTGGAGAGtttAACGCTGACATCACAGCCATTCaaaacActcgcattatttgtgctagccattggacagagtataagaagcacatgttcatgtgttctgaaagaaggttctcggttgaagttcctnnnnnnnnnnnnnnnnnnnnnnnnnnnnnnnnnnnnnnnnnnnnnnnnnnnnnnnnnnnnnnnnnnnnnnnnnnnnnnnnnnnnnnnnnnnnnnnnnnnnnnnnnnnnnnnnnnnnnnnnnnnnnnnnnnnnnnnnnnnAGGTTTTGGCTTGCACACCTTTGTTGTATTTAGGGCCTCATATTGCCCTTTTCACAATGGAAGCGGTTCAGTGTGGgCGGGTTGATTTGAAGAGTGCTCCTTATGACACTGTTCTTTTTAAAAGCAGGCCTTCATGGTTGGAGAAAGACTATCCGGAGTTTGGATCTCCAGTATATCAGGAAACAATCCCATTTAGCAAAATACTCCATGAAGTTCATCTTCAAGTTGTtCCTTGGGGCATTGGAACCGCACTTGGAAaGCTTCcTCCATATcTTATTTCTAGAGCAGnnnnnnnnnnnnnnnnnnnnnnnnnnnnnnnnnnnnnnnnnnnnnnnnnnnnnnnnnnnnnnnnnnnnnnnnnnnnnnnnnnnnnnnnnnnnnnnnnnnnnnnnnnnnnnnnnnnnnnnnnnnnnnnnnnnnnnnnnnnnnnnnnnnnnnnnnnnnnnnnnnnnnnnnnnnnnnnnnnnnnnnnnnnnnnnnnnnnnnnnnnnnnnnnnnnnnnnnnnnnnnnnnnnnnnnnnnnnnnnnnnnnnnnnnnnnnnnnnnnnnnnnnnnnnnnnnnnnnnnnnnnnnnnnnnnnnnnnnnnnnnnnnnnnnnnnnnnnnnnnnnnnnnnnnnnnnnnnnnnnnnnnnnnnnnnnnnnnnnnnnnnnnnnnnnnnnnnnnnnnnnnnnnnnnnnnnnnnnnnnnnnnnnnnnnnnnnnnnnnnnnnnnnnnnnnnnnnnnnnnnnnnnnnnnnnTGCAGGGgAAGAAGTGGAATCTgTCATTCTCTTtGATCTGGAAcACCgTGGTgTGGCTCATGATCGTGAATTtCATcaTTCAGATAaTCACTTCCACaGCACAGaGTTATCTGAagAagCAACAAGAgCTtGAGATCAGcAtGAAgTCaTCaGCtACAcTAaGTTCcGCcTCTGAACCTGCTgccaGAaTATCAAaTtaa
>5DL_HC_COG0201  Bradi1g24130.1 326..421,1912..2032,2707..2952 totalreads=6
agcatggtggttcgacaaatgcctttacagcctctgaacacacaaacttctattttgatgtgaacaatgacagcctggatgatgctttagataggtnnnnnnnnnnnnnnnnnnnnnnnnnnnnnnnnnnnnnnnnnnnnnnnnnnnnnnnnnnnnnnnnnnnnnnnnnnnnnnnnnnnnnnnnnnnnnnnnnnnnnnnnnnnnnnnnnnnnnnnnnnnnnnnnnnnnnnnnnnnnnnnnnnnnnnnnnnnnnnnnnnnnnnnnnnnnnnnnnnnnnnnnnnnnnnnnnnnnnnnnnnnnnnnnnnnnnnnnnnnnnnnnnnnnnnnnnnnnnnnnnnnnnnnnnnnnnnnnnnnnnnnnnnnnnnnnnnnnnnnnnnnnnnnnnnnnnnnnnnnnnnnnnnnnnnnnnnnnnnnnnnnnnnnnnnnnnnnnnnnnnnnnnnnnnnnnnnnnnnnnnnnnnnnnnnnnnnnnnnnnnnnnnnnnnnnnnnnnnnnnnnnnnnnnnnnnnnnnnnnnnnnnnnnnnnnnnnnnnnnnnnnnnnnnnnnnnnnnnnnnnnnnnnnnnnnnnnnnnnnnnnnnnnnnnnnnnnnnnnnnnnnnnnnnnnnnnnnnnnnnnnnnnnnnnnnnnnnnnnnnnnnnnnnnnnnnnnnnnnnnnnnnnnnnnnnnnnnnnnnnnnnnnnnnnnnnnnnnnnnnnnnnnnnnnnnnnnnnnnnnnnnnnnnnnnnnnnnnnnnnnnnnnnnnnnnnnnnnnnnnnnnnnnnnnnnnnnnnnnnnnnnnnnnnnnnnnnnnnnnnnnnnnnnnnnnnnnnnnnnnnnnnnnnnnnnnnnnnnnnnnnnnnnnnnnnnnnnnnnnnnnnnnnnnnnnnnnnnnnnnnnnnnnnnnnnnnnnnnnnnnnnnnnnnnnnnnnnnnnnnnnnnnnnnnnnnnnnnnnnnnnnnnnnnnnnnnnnnnnnnnnnnnnnnnnnnnnnnnnnnnnnnnnnnnnnnnnnnnnnnnnnnnnnnnnnnnnnnnnnnnnnnnnnnnnnnnnnnnnnnnnnnnnnnnnnnnnnnnnnnnnnnnnnnnnnnnnnnnnnnnnnnnnnnnnnnnnnnnnnnnnnnnnnnnnnnnnnnnnnnnnnnnnnnnnnnnnnnnnnnnnnnnnnnnnnnnnnnnnnnnnnnnnnnnnnnnnnnnnnnnnnnnnnnnnnnnnnnnnnnnnnnnnnnnnnnnnnnnnnnnnnnnnnnnnnnnnnnnnnnnnnnnnnnnnnnnnnnnnnnnnnnnnnnnnnnnnnnnnnnnnnnnnnnnnnnnnnnnnnnnnnnnnnnnnnnnnnnnnnnnnnnnnnnnnnnnnnnnnnnnnnnnnnnnnnnnnnnnnnnnnnnnnnnnnnnnnnnnnnnnnnnnnnnnnnnnnnnnnnnnnnnnnnnnnnnnnnnnnnnnnnnnnnnnnnnnnnnnnnnnnnnnnnnnnnnnnnnnnnnnnnnnnnnnnnnnnnnnnnnnnnnnnnnnnnnnnnnnnnnnnnnnnnnnnnnnnnnnnnnnnnnnnnnnnnnnnnnnnnnnnnnnnnnnnnnnnnnnnnnnnnnnnnnnnnnnnnnnnnnnnnnnnnnnnaggaaactatgacgaagggatatgagaatttttaaatttcggcagccatatcagcaagcaatgtacaattgcacattgatattggaggagcaaacttggccttgggatgaagaacttgctgnnnnnnnnnnnnnnnnnnnnnnnnnnnnnnnnnnnnnnnnnnnnnnnnnnnnnnnnnnnnnnnnnnnnnnnnnnnnnnnnnnnnnnnnnnnnnnnnnnnnnnnnnnnnnnnnnnnnnnnnnnnnnnnnnnnnnnnnnnnnnnnnnnnnnnnnnnnnnnnnnnnnnnnnnnnnnnnnnnnnnnnnnnnnnnnnnnnnnnnnnnnnnnnnnnnnnnnnnnnnnnnnnnnnnnnnnnnnnnnnnnnnnnnnnnnnnnnnnnnnnnnnnnnnnnnnnnnnnnnnnnnnnnnnnnnnnnnnnnnnnnnnnnnnnnnnnnnnnnnnnnnnnnnnnnnnnnnnnnnnnnnnnnnnnnnnnnnnnnnnnnnnnnnnnnnnnnnnnnnnnnnnnnnnnnnnnnnnnnnnnnnnnnnnnnnnnnnnnnnnnnnnnnnnnnnnnnnnnnnnnnnnnnnnnnnnnnnnnnnnnnnnnnnnnnnnnnnnnnnnnnnnnnnnnnnnnnnnnnnnnnnnnnnnnnnnnnnnnnnnnnnnnnnnnnnnnnnnnnnnnnnnnnnnnnnnnnnnnnnnnnnnnnnnnnnnnnnnnnnnnnnnnnnnnnnnnnnnnnnnnnnnnnnnnnnnnnnnnnnnnnnnnnnnnnnnnnnnnnnnnnnnnnnnnnnnnnnnnnnnnnnnnnnnnnnnnnGCAGATTGCTGCACTGGAGGAGCTTAAGAAGGAAGAGCTGATAGAGTTCTTTGATAATCATGTCAAGGTTGGCGCACCAGAAAaGAaGATCCTTAGCATTCAAATCTATGGCGGTCTCCATTCCTCCGAATACGAAAAGATTATTCATGATGCTCCGCCACCGCATTCGCATCGAATAACTGATAtATTCAGCTTCAGGAGGTCGAGACCTTTATATGGTTCATTCAGAGGtGGtGCtGGTCAG
>5DL_LC_COG5070  Bradi1g24560.1 1335..1533,1866..2099,2129..2189,2394..2565,2818..2976,3274..3330 totalreads=14
TgagtaggatgtggaccttatgaagacctatatatcgaagattcagcagttggaggctgaagtaacacggcagaagttcaccactgcctgtagaaatggtttgcatgatcgacttgcactggataagggcatgcttctagacgatctaggttcaggttgtgaagtaggaacgctcgaagtgtcaagtaagttactgaannnnnnnnnnnnnnnnnnnnnnnnnnnnnnnnnnnnnnnnnnnnnnnnnnnnnnnnnnnnnnnnnnnnnnnnnnnnnnnnnnnnnnnnnnnnnnnnnnnnnnnnnnnnnnnnnnnnnnnnnnnnnnnnnnnnnnnnnnnnnnnnnnnnnnnnnnnnnnnnnnnnnnnnnnnnnnnnnnnnnnnnnnnnnnnnnnnnnnnnnnnnnnnnnnnnnnnnnnnnnnnnnnnnnnnnnnnnnnnnnnnnnnnnnnnnnnnnnnnnnnnnnnnnnnnnnnnnnnnnnnnnnnnnnnnnnnnnnnnnnnnnnnnnnnnnnnnnnnnnnnnnnnnnnnnngctacgacagaaacaaaaaagtagatgatgcagctatgcgtttacaaggagaaattcaacgcatcaaatctctagaggttcaaacttcaacaaaagatcaaacaagaatccgagcaatttagatcttggaaagcggctcgtgaaaaggaagtgcttcagCTgaaggAAGGGAtGCaaatGGAAaGAATtTtGAGATGCATAAACTCCcgTCTTTgAATCAGAAaCAGAAAATtgttttnnnnnnnnnnnnnnnnnnnnnnnnnnnnncatgaaagcaCTgAAaGATTtGCTTGAAGCAAAGatTCTAGCCgagATACATATGGtAAGnnnnnnnnnnnnnnnnnnnnnnnnnnnnnnnnnnnnnnnnnnnnnnnnnnnnnnnnnnnnnnnnnnnnnnnnnnnnnnnnnnnnnnnnnnnnnnnnnnnnnnnnnnnnnnnnnnnnnnnnnnnnnnnnnnnnnnnnnnnnnnnnnnnnnnnnnnnnnnnnnnnnnnnnnnnnnnnnnnnnnnnnnnnnnnnnnnnnnnnnnnnncatgctgtcatcatcatctagtgctatggtatcaatggcttctcaactgtctgaagcggaggagcgggagcgtgtgttcagtggtagaggcagatggaaccatgtaaggtccctgcctgatgcaaagaacacaatgaattacctttttcagttagcatcatcttcaaggtatgtnnnnnnnnnnnnnnnnnnnnnnnnnnnnnnnnnnnnnnnnnnnnnnnnnnnnnnnnnnnnnnnnnnnnnnnnnnnnnnnnnnnnnnnnnnnnnnnnnnnnnnnnnnnnnnnnnnnnnnnnnnnnnnnnnnnnnnnnnnnnnnnnnnnnnnnnnnnnnnnnnnnnnnnnnnnnnnnnnnnnnnnnnnnnnnnnnnnnnnnnnnnnnnnnnnnnnnnnnnnnnnnnnnnnnnnnnnnnnnnnnnnnnnnnnnnncaattcaagcaTggtAAGAACaGCTTCTACTGGTCGGATGAcatggacatatcagatgctgaggagtcgggagaattagaagatatgagtgatgatggatctgatacagattgggtagagtcatccaggaaaatcaataatacacggcggcgaacatctaaccnnnnnnnnnnnnnnnnnnnnnnnnnnnnnnnnnnnnnnnnnnnnnnnnnnnnnnnnnnnnnnnnnnnnnnnnnnnnnnnnnnnnnnnnnnnnnnnnnnnnnnnnnnnnnnnnnnnnnnnnnnnnnnnnnnnnnnnnnnnnnnnnnnnnnnnnnnnnnnnnnnnnnnnnnnnnnnnnnnnnnnnnnnnnnnnnnnnnnnnnnnnnnnnnnnnnnnnnnnnnnnnnnnnnnnnnnnnnnnnnnnnnnnnnnnnnnnnnnnnnnnnnnnnnnnnnnnnnnnnnnnnnnnnnnnnnnnnnnagaaagcattgaaaaaggacagtacttcttgagaatgctagtatatgataaaa
>5DL_HC_COG0202  Bradi1g24630.1 380..453,2068..2202 totalreads=3
GAgaatgAAGAAGTTCCATGTGACCTTGTTTTAACAGGAACTTCTGAACCtCAAGGCATTTGTCATGTTGAGnnnnnnnnnnnnnnnnnnnnnnnnnnnnnnnnnnnnnnnnnnnnnnnnnnnnnnnnnnnnnnnnnnnnnnnnnnnnnnnnnnnnnnnnnnnnnnnnnnnnnnnnnnnnnnnnnnnnnnnnnnnnnnnnnnnnnnnnnnnnnnnnnnnnnnnnnnnnnnnnnnnnnnnnnnnnnnnnnnnnnnnnnnnnnnnnnnnnnnnnnnnnnnnnnnnnnnnnnnnnnnnnnnnnnnnnnnnnnnnnnnnnnnnnnnnnnnnnnnnnnnnnnnnnnnnnnnnnnnnnnnnnnnnnnnnnnnnnnnnnnnnnnnnnnnnnnnnnnnnnnnnnnnnnnnnnnnnnnnnnnnnnnnnnnnnnnnnnnnnnnnnnnnnnnnnnnnnnnnnnnnnnnnnnnnnnnnnnnnnnnnnnnnnnnnnnnnnnnnnnnnnnnnnnnnnnnnnnnnnnnnnnnnnnnnnnnnnnnnnnnnnnnnnnnnnnnnnnnnnnnnnnnnnnnnnnnnnnnnnnnnnnnnnnnnnnnnnnnnnnnnnnnnnnnnnnnnnnnnnnnnnnnnnnnnnnnnnnnnnnnnnnnnnnnnnnnnnnnnnnnnnnnnnnnnnnnnnnnnnnnnnnnnnnnnnnnnnnnnnnnnnnnnnnnnnnnnnnnnnnnnnnnnnnnnnnnnnnnnnnnnnnnnnnnnnnnnnnnnnnnnnnnnnnnnnnnnnnnnnnnnnnnnnnnnnnnnnnnnnnnnnnnnnnnnnnnnnnnnnnnnnnnnnnnnnnnnnnnnnnnnnnnnnnnnnnnnnnnnnnnnnnnnnnnnnnnnnnnnnnnnnnnnnnnnnnnnnnnnnnnnnnnnnnnnnnnnnnnnnnnnnnnnnnnnnnnnnnnnnnnnnnnnnnnnnnnnnnnnnnnnnnnnnnnnnnnnnnnnnnnnnnnnnnnnnnnnnnnnnnnnnnnnnnnnnnnnnnnnnnnnnnnnnnnnnnnnnnnnnnnnnnnnnnnnnnnnnnnnnnnnnnnnnnnnnnnnnnnnnnnnnnnnnnnnnnnnnnnnnnnnnnnnnnnnnnnnnnnnnnnnnnnnnnnnnnnnnnnnnnnnnnnnnnnnnnnnnnnnnnnnnnnnnnnnnnnnnnnnnnnnnnnnnnnnnnnnnnnnnnnnnnnnnnnnnnnnnnnnnnnnnnnnnnnnnnnnnnnnnnnnnnnnnnnnnnnnnnnnnnnnnnnnnnnnnnnnnnnnnnnnnnnnnnnnnnnnnnnnnnnnnnnnnnnnnnnnnnnnnnnnnnnnnnnnnnnnnnnnnnnnnnnnnnnnnnnnnnnnnnnnnnnnnnnnnnnnnnnnnnnnnnnnnnnnnnnnnnnnnnnnnnnnnnnnnnnnnnnnnnnnnnnnnnnnnnnnnnnnnnnnnnnnnnnnnnnnnnnnnnnnnnnnnnnnnnnnnnnnnnnnnnnnnnnnnnnnnnnnnnnnnnnnnnnnnnnnnnnnnnnnnnnnnnnnnnnnnnnnnnnnnnnnnnnnnnnnnnnnnnnnnnnnnnnnnnnnnnnnnnnnnnnnnnnnnnnnnnnnnnnnnnnnnnnnnnnnnnnnnnnnnnnnnnnnnnnnnnnnnnnnnnnnnnnnnnnnnnnnnnnnnnnnnnnnnnnnnnnnnnnnnnnnnnnnnnnnaggagttagcgtttgttgtggatggatgggctcttgaaattattctaacacgctacaggaagcttttacggaactagcagtctttcaaagacagcaatatgctgtcgtgttacaccttcacagaaagcacag
>5DL_LC_COG5071  Bradi1g24910.1 1..224,257..307,488..640,656..770 totalreads=7
AtGtCCATGGttATCtCCTCCGGTcTTCCAgCTCCTTGCTcTCTCCTCATGgCAACCTtGaTGCTGCTCATCGTCCAGgCgcAAaGCTtCACTAGgcACTACAaTTtCAATgTCAAATGGCGAACGtGACGAGGCTgTGCggcAccAAGAGCatcgTGACGGTGAACGggAGtaCCccggcccgacGCTGGTGGCGAgggagggcgaccgcgtgctcgtccgnnnnnnnnnnnnnnnnnnnnnnnnnnnnnnnntccacTGGcacggcatccggcagctgggcaCGCCGTgggcggaCGGcacggnnnnnnnnnnnnnnnnnnnnnnnnnnnnnnnnnnnnnnnnnnnnnnnnnnnnnnnnnnnnnnnnnnnnnnnnnnnnnnnnnnnnnnnnnnnnnnnnnnnnnnnnnnnnnnnnnnnnnnnnnnnnnnnnnnnnnnnnnnnnnnnnnnnnnnnnnnnnnnnnnnnnnnnnnnnnnnnnnnnnaaggaggtccccgtcgtcttcggcGAgtggtggagggccgacacggagGCGGtggtcaggcaggcgctccggacgggcggagcacccaatatctccgacgctttcaccatcaacgggctccctgggccgctctacaactgctctgccaaaggtannnnnnnnnnnnnnntgaaggtggaacccggaaaaacgtacatgttgcgcctcgtcaacgccgcgctcaacgacgagctcttcttctccgtcgccaatcacacgctcaccgtcgtcgaggtcgacgccgt
>5DL_HC_COG0203  Bradi1g26090.1 2402..2443,2447..2647 totalreads=11
ATTCTATAATAGAAGAAAACTTCTATGCTAcATTGATTTGATCTnnnttgatgcagttgactgatctggtaatggaaaatggatctgactatcttggaatccctcgagatgcgaagaatgtacctcttattcggacttcacgaagctactgccatcgagctgcctgatgattgggagggggcgacacctgttcagataatgaagcagctagcctcatcgtggcgcatcgatctgcagcagcttatcaaatt
>5DL_HC_COG0204  Bradi1g26830.1 8..67,1191..1319 totalreads=3
agagaggCTgCggCTggccTccatgctgCTcGCGGCTGCggctgtggccgcgactcgcctgnnnnnnnnnnnnnnnnnnnnnnnnnnnnnnnnnnnnnnnnnnnnnnnnnnnnnnnnnnnnnnnnnnnnnnnnnnnnnnnnnnnnnnnnnnnnnnnnnnnnnnnnnnnnnnnnnnnnnnnnnnnnnnnnnnnnnnnnnnnnnnnnnnnnnnnnnnnnnnnnnnnnnnnnnnnnnnnnnnnnnnnnnnnnnnnnnnnnnnnnnnnnnnnnnnnnnnnnnnnnnnnnnnnnnnnnnnnnnnnnnnnnnnnnnnnnnnnnnnnnnnnnnnnnnnnnnnnnnnnnnnnnnnnnnnnnnnnnnnnnnnnnnnnnnnnnnnnnnnnnnnnnnnnnnnnnnnnnnnnnnnnnnnnnnnnnnnnnnnnnnnnnnnnnnnnnnnnnnnnnnnnnnnnnnnnnnnnnnnnnnnnnnnnnnnnnnnnnnnnnnnnnnnnnnnnnnnnnnnnnnnnnnnnnnnnnnnnnnnnnnnnnnnnnnnnnnnnnnnnnnnnnnnnnnnnnnnnnnnnnnnnnnnnnnnnnnnnnnnnnnnnnnnnnnnnnnnnnnnnnnnnnnnnnnnnnnnnnnnnnnnnnnnnnnnnnnnnnnnnnnnnnnnnnnnnnnnnnnnnnnnnnnnnnnnnnnnnnnnnnnnnnnnnnnnnnnnnnnnnnnnnnnnnnnnnnnnnnnnnnnnnnnnnnnnnnnnnnnnnnnnnnnnnnnnnnnnnnnnnnnnnnnnnnnnnnnnnnnnnnnnnnnnnnnnnnnnnnnnnnnnnnnnnnnnnnnnnnnnnnnnnnnnnnnnnnnnnnnnnnnnnnnnnnnnnnnnnnnnnnnnnnnnnnnnnnnnnnnnnnnnnnnnnnnnnnnnnnnnnnnnnnnnnnnnnnnnnnnnnnnnnnnnnnnnnnnnnnnnnnnnnnnnnnnnnnnnnnnnnnnnnnnnnnnnnnnnnnnnnnnnnnnnnnnnnnnnnnnnnnnnnnnnnnnnnnnnnnnnnnnnnnnnnnnnnnnnnnnnnnnnnnnnnnnnnnnnnnnnnnnnnnnnnnnnnnnnnnnnnnnnnnnnnnnnnnnnnnnnnnnnnnnnnnnnnnnnnnnnnnnnnnnnnnnnnnnnnnnnnnnnnnnnnnnnnnnnnnnnnnnnnnnnnnnnnnnnnnnnnnnnngaagggttcacttggtcttcctcttagatttggctggaatggtgacccctgcattcctcagcagcatccgtggagcggagttgattgccagtttgacaataccaaaggcagtgggtcattgatggact
>5DL_HC_COG0205  Bradi1g27027.1 1..75,582..789,2564..2664 totalreads=4
atggcgacgcAgCCGCcTTCCTCGGctGcggccgCcGaccTCTaCGAGacGGCCTCGCAGcccGacccctccgccnnnnnnnnnnnnnnnnnnnnnnnnnnnnnnnnnnnnnnnnnnnnnnnnnnnnnnnnnnnnnnnnnnnnnnnnnnnnnnnnnnnnnnnnnnnnnnnnnnnnnnnnnnnnnnnnnnnnnnnnnnnnnnnnnnnnnnnnnnnnnnnnnnnnnnnnnnnnnnnnnnnnnnnnnnnnnnnnnnnnnnnnnnnnnnnnnnnnnnnnnnnnnnnnnnnnnnnnnnnnnnnnnnnnnnnnnnnnnnnnnnnnnnnnnnnnnnnnnnnnnnnnnnnnnnnnnnnnnnnnnnnnnnnnnnnnnnnnnnnnnnnnnnnnnnnnnnnnnnnnnnnnnnnnnnnnnnnnnnnnnnnnnnnnnnnnnnnnnnnnnnnnnnnnnnnnnnnnnnnnnnnnnnnnnnnnnnnnnnnnnnnnnnnnnnnnnnnnnnnnnnnnnnnnnnnnnnnnnnnnnnnnnnnnnnnnnnnnnnnnnnnnnnnnnnnnnnnnnnnnnnnnnnnnnnnnnnnnnnnnnnnnnnggtcagagcaaaacntaaggaagtctgccttcacaaggatagccctctgggagaacgattctgaatgctacaattgtggctgccggaatgtatttctgcttggttttatctccgcaaaggcagagaatgttgttgttcttctgtgtagagngccctgcttgaatgttaatgcgttgaaggntatgaattgggatctcagtcagtggnnnnnnnnnnnnnnnnnnnnnnnnnnnnnnnnnnnnnnnnnnnnnnnnnnnnnnnnnnnnnnnnnnnnnnnnnnnnnnnnnnnnnnnnnnnnnnnnnnnnnnnnnnnnnnnnnnnnnnnnnnnnnnnnnnnnnnnnnnnnnnnnnnnnnnnnnnnnnnnnnnnnnnnnnnnnnnnnnnnnnnnnnnnnnnnnnnnnnnnnnnnnnnnnnnnnnnnnnnnnnnnnnnnnnnnnnnnnnnnnnnnnnnnnnnnnnnnnnnnnnnnnnnnnnnnnnnnnnnnnnnnnnnnnnnnnnnnnnnnnnnnnnnnnnnnnnnnnnnnnnnnnnnnnnnnnnnnnnnnnnnnnnnnnnnnnnnnnnnnnnnnnnnnnnnnnnnnnnnnnnnnnnnnnnnnnnnnnnnnnnnnnnnnnnnnnnnnnnnnnnnnnnnnnnnnnnnnnnnnnnnnnnnnnnnnnnnnnnnnnnnnnnnnnnnnnnnnnnnnnnnnnnnnnnnnnnnnnnnnnnnnnnnnnnnnnnnnnnnnnnnnnnnnnnnnnnnnnnnnnnnnnnnnnnnnnnnnnnnnnnnnnnnnnnnnnnnnnnnnnnnnnnnnnnnnnnnnnnnnnnnnnnnnnnnnnnnnnnnnnnnnnnnnnnnnnnnnnnnnnnnnnnnnnnnnnnnnnnnnnnnnnnnnnnnnnnnnnnnnnnnnnnnnnnnnnnnnnnnnnnnnnnnnnnnnnnnnnnnnnnnnnnnnnnnnnnnnnnnnnnnnnnnnnnnnnnnnnnnnnnnnnnnnnnnnnnnnnnnnnnnnnnnnnnnnnnnnnnnnnnnnnnnnnnnnnnnnnnnnnnnnnnnnnnnnnnnnnnnnnnnnnnnnnnnnnnnnnnnnnnnnnnnnnnnnnnnnnnnnnnnnnnnnnnnnnnnnnnnnnnnnnnnnnnnnnnnnnnnnnnnnnnnnnnnnnnnnnnnnnnnnnnnnnnnnnnnnnnnnnnnnnnnnnnnnnnnnnnnnnnnnnnnnnnnnnnnnnnnnnnnnnnnnnnnnnnnnnnnnnnnnnnnnnnnnnnnnnnnnnnnnnnnnnnnnnnnnnnnnnnnnnnnnnnnnnnnnnnnnnnnnnnnnnnnnnnnnnnnnnnnnnnnnnnnnnnnnnnnnnnnnnnnnnnnnnnnnnnnnnnnnnnnnnnnnnnnnnnnnnnnnnnnnnnnnnnnnnnnnnnnnnnnnnnnnnnnnnnnnnnnnnnnnnnnnnnnnnnnnnnnnnnnnnnnnnnnnnnnnnnnnnnnnnnnnnnnnnnnnnnnnnnnnnnnnnnnnnnnnnnnnnnnnnnnnnnnnnnnnnnnnnnnnnnnnnnnnnnnnnnnnnnnnnnnnnnnnnnnnnnnnnnnnnnnnnnnnnnnnnnnnnnnnnnnnnnnnnnnnnnnnnnnnnnnnnnnnnnnnnnnnnnnnnnnnnnnnnnnnnnnnnnnnnnnnnnnnnnnnnnnnnnnnnnnnnnnnnnnnnnnnnnnnnnnnnnnnnnnnnnnnnnnnnnnnnnnnnnnnnnnnnnnnnnnnnnnnnnnnnnnnnnnnnnnnnnnnnnnnnnnnnnnnnnnnnnnnnnnnnnnnnnnnnnnnnnnnnnnnnnnnnnnnnnnnnnnnnnnnnnnnnnnnnnnnnnnnnnnnnnnnnnnnnnnnnnnnnnnnnnnnnnnnnnnnnnnnnnnnnnnnnnnnnnnnnnnnnnnnnnnnnnnnnnnnnnnnnnnnnnnnnnnnnnnnnnnnnnnnnnnnnnnnnnnnnnnnnnnnnnnnnnnnnnnnnnnnnnnnnnnnnnnnnnnnnnnattcaggtggcaagtgtcgactccttccagggaagagagaaagattacattattctgtcttgtgttagaagcaatgaacaccaggtgtgtttctt
>5DL_LC_COG5072  Bradi1g27390.1 329..401,1115..1238,1674..1795 totalreads=3
atgatatatatCCTAGGaaaGGTGAagtttgggccctttttaagggatgggacattagttggagttcagatgcnnnnnnnnnnnnnnnnnnnnnnnnnnnnnnnnnnnnnnnnnnnnnnnnnnnnnnnnnnnnnnnnnnnnnnnnnnnnnnnnnnnnnnnnnnnnnnnnnnnnnnnnnnnnnnnnnnnnnnnnnnnnnnnnnnnnnnnnnnnnnnnnnnnnnnnnnnnnnnnnnnnnnnnnnnnnnnnnnnnnnnnnnnnnnnnnnnnnnnnnnnnnnnnnnnnnnnnnnnnnnnnnnnnnnnnnnnnnnnnnnnnnnnnnnnnnnnnnnnnnnnnnnnnnnnnnnnnnnnnnnnnnnnnnnnnnnnnnnnnnnnnnnnnnnnnnnnnnnnnnnnnnnnnnnnnnnnnnnnnnnnnnnnnnnnnnnnnnnnnnnnnnnnnnnnnnnnnnnnnnnnnnnnnnnnnnnnnnnnnnnnnnnnnnnnnnnnnnnnnnnnnnnnnnnnnnnnnnnnnnnnnnnnnnnnnnnnnnnnnnnnnnnnnnnnnnnnnnnnnnnnnnnnnnnnnnnnnnnnnnnnnnnnnnnnnnnnnnnnnnnnnnnnnnnnnnnnnnnnnnnnnnnnnnnnnnnnnnnnnnnnnnnnnnnnnnnnnnnnnnnnnnnnnnnnnnnnnnnnnnnnnnnnnnnnnnnnnnnnnnnnnnnnnnnnnnnnnnnnnnnnnnnnnnnnnnnnnnnnnnnnnnnnnnnnnnnnnnnnnnnnnnnnnnnnnnnnnnnnnnnnnnnnnnnnnnnatgtcctgaattttttgacttcgaccaacttcgagatgtaagtcggtttagacgcaaccagatctgggctgtctatgatagtcaatgctgtatgccaagattttatgctcgaattacaaaggtaannnnnnnnnnnnnnnnnnnnnnnnnnnnnnnnnnnnnnnnnnnnnnnnnnnnnnnnnnnnnnnnnnnnnnnnnnnnnnnnnnnnnnnnnnnnnnnnnnnnnnnnnnnnnnnnnnnnnnnnnnnnnnnnnnnnnnnnnnnnnnnnnnnnnnnnnnnnnnnnnnnnnnnnnnnnnnnnnnnnnnnnnnnnnnnnnnnnnnnnnnnnnnnnnnnnnnnnnnnnnnnnnnnnnnnnnnnnnnnnnnnnnnnnnnnnnnnnnnnnnnnnnnnnnnnnnnnnnnnnnnnnnnnnnnnnnnnnnnnnnnnnnnnnnnnnnnnnnnnnnnnnnnnnnnnnnnnnnnnnnnnnnnnnnnnnnnnnnnnnnnnnnnnnnnnnnnnnnnnnnnnnnnnnnnnnnnnnnnnnnnnnnnnnnnnnnnnnnnnnnnnnnnnnnnnnnnnctcgccccgtccgtccctcaagtcccgcctcgccgcgggcgacaccctctatggcctcttcctcctctccttctcccccacgctcgccgagatcgccgCGCTCGCCGGCTACgactacgtgg
>5DL_LC_COG5073  Bradi1g27807.1 1..385,406..684 totalreads=21
atggagtgtgcagcgaaggggatagtggaggatccatgcgccagcggcgccaaccggcggtgcggcagctgcggggccgtagcctactgctcgaaagaccaccAGTtCATACATTGGAAAGTTCATAAAGAAGAATGTGCAAGGCTTGCAACACAAATGAGTCGCATTGATATGCTCAGCCAATTTCCGTTCACATTCTCCGtCGAACCTCATGCTCTGaatcatacaaaacgaaggtGCTtATTTTTGGAGTCAATGAAAGTTCACCTGAAAGGACTCTGGAAATCAGGATGCATGTGTGGCCCAGATATTGCTTCTGTCAaGGACCtacagcataacaactgaatggaacatggaaagctcactttgcccatgtacagnnnnnnnnnnnnnnnnnnnngcacccctggcaagctgggaagactactttCaGTGGagaTcccTTCCtttACAttCAcctGtggCagTTTtacttCActgCCACTTACTCTATATCATTGCCTTCAACTaTcTCGCATCCAAaCCTCAAGATATGATGGCAtGACACTCTGCaCATtCACTATTaGGACCTGAgAAaGAGTtgCTTCAGCTTgCGGTGTTtGCAGAaCTaCgTGCACTaTTtCCaGGTGTCCACCTTcGCATTGAACTTGtGGGGCCAgCaGTTCCAaGaTCcAGG
>5DL_HC_COG0206  Bradi1g28160.1 13..197,257..368,419..672 totalreads=22
ttgcgacggctcgctGCTCTCtATGCTcAAGTGCTGCGtATCTCGACATACCAAATCGTCCcAAGGGCCTCGAGGATCCTGAGCGTcTGGCAAGGGAAaCAGTTTgtAGCGTAAATGAGATTGAGGCATTGTATGAGCTGTTCAAGAAGATCAGCAGTGCTGTGGTTGATGATGGTGTGATTAATAAnnnnnnnnnnnnnnnnnnnnnnnnnnnnnnnnnnnnnnnnnnnnnnnnnnnnnnnnnnnGGTGTTTGATTTGTTCGACACGAAGCACAATGGGATTCTCGAATTTGAAGAATTTGTGCGAGCTCTTTCTGTATTCCATCCTAATGCACCAGTTGATGACAAAATTGAttgtnnnnnnnnnnnnnnnnnnnnnnnnnnnnnnnnnnnnnnnnnnnnnnnnnnAGGTGAAGCAAATGGTGGTTGCCACACTTGCTGAATCAGGAATGAACCTTTCtGATGAGGTTATAGAGGGTATTATCGaCAaGACATTtGAGGAAGCAGATACAAAGCACGATGGTAAAATCGACAAGGAGGAATGGCGCAATCTTGTCTTGAGGCATCCATCTTTGTTGAAGAATATGACACTCCcATATCtAAGGGAtATtACCACAACATTtCCAAGCTTtGTCTTcAactCTCAGGTCGAGgATGCTTGA
>5DL_HC_COG0207  Bradi1g28167.1 1108..1191 totalreads=2
aagtcgaaTTAGAGAGCTTGGAGgCACAGCTaGCTGAGGTTTCTGCAGAgAggACAAAGGCATCcgAAaCaTTCAATcAcTgCAG
>5DL_HC_COG0208  Bradi1g28410.1 245..345 totalreads=2
GGtGCTGGAGATcGGGAaCATTTCCACTgTGtGATGGAAGCcATGTGAAgCaCAACAAaGCAacGGgaGatAAtGTaGGGCCcTTGCTTGttaagaagtag
>5DL_HC_COG0209  Bradi1g28540.1 142..350,805..885,1206..1357,1582..1624,1904..1962 totalreads=5
cctgttttgcagctactcaagtgcattcacaagcgtgcatggtgggagaccgtcatcggagtacgcaaagatcaggaaggagtcgctggaatcaaagtttagaagaatcctgggatcaagttcccatacgctctttgccgaccgtggcttcggtccgttccttgcagtgtacagggcggcaactatctcttatccatgttgtgaagcttacnnnnnnnnnnnnnnnnnnnnnnnnnnnnnnnnnnnnnnnnnnnnnnnnnnnnnnnnnnnnnnnnnnnnnnnnnnnnnnnnnnnnnnnnnnnnnnnnnnnnnnnnnnnnnnnnnnnnnnnnnnnnnnnnnnnnnnnnnnnnnnnnnnnnnnnnnnnnnnnnnnnnnnnnnnnnnnnnnnnnnnnnnnnnnnnnnnnnnnnnnnnnnnnnnnnnnnnnnnnnnnnnnnnnnnnnnnnnnnnnnnnnnnnnnnnnnnnnnnnnnnnnnnnnnnnnnnnnnnnnnnnnnnnnnnnnnnnnnnnnnnnnnnnnnnnnnnnnnnnnnnnnnnnnnnnnnnnnnnnnnnnnnnnnnnnnnnnnnnnnnnnnnnnnnnnnnnnnnnnnnnnnnnnnnnnnnnnnnnnnnnnnnnnnnnnnnnnnnnnnnnnnnnnnnnnnnnnnnnnnnnnnnnnnnnnnnngttagacacatgtttgatgagattgattatgttttagaagggaagaatgctgaaagatttgcaatcctgtattctcatggtnnnnnnnnnnnnnnnnnnnnnnnnnnnnnnnnnnnnnnnnnnnnnnnnnnnnnnnnnnnnnnnnnnnnnnnnnnnnnnnnnnnnnnnnnnnnnnnnnnnnnnnnnnnnnnnnnnnnnnnnnnnnnnnnnnnnnnnnnnnnnnnnnnnnnnnnnnnnnnnnnnnnnnnnnnnnnnnnnnnnnnnnnnnnnnnnnnnnnnnnnnnnnnnnnnnnnnnnnnnnnnnnnnnnnnnnnnnnnnnnnnnnnnnnnnnnnnnnnnnnnnnnnnnnnnnnnnnnnnnnnnnnnnnnnnnnnnnnnnnnnnnnnnnnnnnnnnnnnnnngcttgtgcactatgttaatcgtgacccatTgggcttggCgaatgaCTTccattCactcgGAtttgtccctgagggaacagacctacacgcagttgcaactgcattgagtgttgcctttggtgatggaaggaggcaatcaaaatgatttttcaggnnnnnnnnnnnnnnnnnnnnnnnnnnnnnnnnnnnnnnnnnnnnnnnnnnnnnnnnnnnnnnnnnnnnnnnnnnnnnnnnnnnnnnnnnnnnnnnnnnnnnnnnnnnnnnnnnnnnnnnnnnnnnnnnnnnnnnnnnnnnnnnnnnnnnnnnnnnnnnnnnnnnnnnnnnnnnnnnnnnnnnnnnnnnnnnnnnnnnnnnnnnnnnnnnnnnnnnnnnnnnnnngatggatccatcagatggaatcgactggagcggctggtatgtagnnnnnnnnnnnnnnnnnnnnnnnnnnnnnnnnnnnnnnnnnnnnnnnnnnnnnnnnnnnnnnnnnnnnnnnnnnnnnnnnnnnnnnnnnnnnnnnnnnnnnnnnnnnnnnnnnnnnnnnnnnnnnnnnnnnnnnnnnnnnnnnnnnnnnnnnnnnnnnnnnnnnnnnnnnnnnnnnnnnnnnnnnnnnnnnnnnnnnnnnnnnnnnnnnnnnnnnnnnnnnnnnnnnnnnnnnnnnnnnnnnnnnnnnnnnnnnnnnnnnnnnnnnnnnnnnnnnnnnngaaggttaaataatgttgttcaatctttccgtcaagcaacctgtttggccccaaatgtcc
>5DL_HC_COG0210  Bradi1g28840.1 669..809,833..880,906..948,1677..1798,1952..2150 totalreads=19
gaaggcatgcacacagttcattgatttgtggaggcaaaaacaTGAaACTGGACAgTGGATTGATGTTGAACCTGAAGCAaTGTCTGCACGCTCTGAATTTCCTCCcTTCAATGCTgCTGGCATTATGTTAaTGGgAGatAAnnnnnnnnnnnnnnnnnnnnnnnTctGTCTCTAATGGAGATaCAAATGGCGAAGATGCTGCTAAAGCTGnnnnnnnnnnnnnnnnnnnnnnnnnATatcAAtCAggaTAtCCaCCATGGGCAATGCATCCtccttnnnnnnnnnnnnnnnnnnnnnnnnnnnnnnnnnnnnnnnnnnnnnnnnnnnnnnnnnnnnnnnnnnnnnnnnnnnnnnnnnnnnnnnnnnnnnnnnnnnnnnnnnnnnnnnnnnnnnnnnnnnnnnnnnnnnnnnnnnnnnnnnnnnnnnnnnnnnnnnnnnnnnnnnnnnnnnnnnnnnnnnnnnnnnnnnnnnnnnnnnnnnnnnnnnnnnnnnnnnnnnnnnnnnnnnnnnnnnnnnnnnnnnnnnnnnnnnnnnnnnnnnnnnnnnnnnnnnnnnnnnnnnnnnnnnnnnnnnnnnnnnnnnnnnnnnnnnnnnnnnnnnnnnnnnnnnnnnnnnnnnnnnnnnnnnnnnnnnnnnnnnnnnnnnnnnnnnnnnnnnnnnnnnnnnnnnnnnnnnnnnnnnnnnnnnnnnnnnnnnnnnnnnnnnnnnnnnnnnnnnnnnnnnnnnnnnnnnnnnnnnnnnnnnnnnnnnnnnnnnnnnnnnnnnnnnnnnnnnnnnnnnnnnnnnnnnnnnnnnnnnnnnnnnnnnnnnnnnnnnnnnnnnnnnnnnnnnnnnnnnnnnnnnnnnnnnnnnnnnnnnnnnnnnnnnnnnnnnnnnnnnnnnnnnnnnnnnnnnnnnnnnnnnnnnnnnnnnnnnnnnnnnnnnnnnnnnnnnnnnnnnnnnnnnnnnnnnnnnnnnnnnnnnnnnnnnnnnnnnnnnnnnnnnnnnnnnnnnnnnnnnnnnnnTGATGAACTTATGATGTCTGGGGAAGGTCGGAGCTTtgtGGATGGTGGCATGAAGGAGATAGAAGCTGGAGGTGGAGGATACAGAAgAGGGGCAAATGATGACTTCATGGTTTATGGACAGGnnnnnnnnnnnnnnnnnnnnnnnnnnnnnnnnnnnnnnnnnnnnnnnnnnnnnnnnnnnnnnnnnnnnnnnnnnnnnnnnnnnnnnnnnnnnnnnnnnnnnnnnnnnnnnnnnnnnnnnnnnnnnnnnnnnnnnnnnnnnnnnnnnnnnnnnngccgtaccgccattgacatagatgccgagcttggctcaagtgttAaGAAAACATCagATGctAAGGCTGgAgcTGAACTTTTCtATGAGCCAGATGagTTGATtCCaGAGCGTGGAtttGaagATGTTtCATTTGGaTATGAtccatCAATGGAcTAtGacagccacatgcagattcagcatgacgtcagcgttgaaga
>5DL_LC_COG5074  Bradi1g28847.1 82..211,1258..1427 totalreads=2
gatacagtttgtgcagcagtttctgcttcaacctgggttgaaccacatggaagatgtacggtcgtattttcgttggcttggtcttctcccgatgttaaatttaagaagggaagtacgtaccacaggtaaatnnnnnnnnnnnnnnnnnnnnnnnnnnnnnnnnnnnnnnnnnnnnnnnnnnnnnnnnnnnnnnnnnnnnnnnnnnnnnnnnnnnnnnnnnnnnnnnnnnnnnnnnnnnnnnnnnnnnnnnnnnnnnnnnnnnnnnnnnnnnnnnnnnnnnnnnnnnnnnnnnnnnnnnnnnnnnnnnnnnnnnnnnnnnnnnnnnnnnnnnnnnnnnnnnnnnnnnnnnnnnnnnnnnnnnnnnnnnnnnnnnnnnnnnnnnnnnnnnnnnnnnnnnnnnnnnnnnnnnnnnnnnnnnnnnnnnnnnnnnnnnnnnnnnnnnnnnnnnnnnnnnnnnnnnnnnnnnnnnnnnnnnnnnnnnnnnnnnnnnnnnnnnnnnnnnnnnnnnnnnnnnnnnnnnnnnnnnnnnnnnnnnnnnnnnnnnnnnnnnnnnnnnnnnnnnnnnnnnnnnnnnnnnnnnnnnnnnnnnnnnnnnnnnnnnnnnnnnnnnnnnnnnnnnnnnnnnnnnnnnnnnnnnnnnnnnnnnnnnnnnnnnnnnnnnnnnnnnnnnnnnnnnnnnnnnnnnnnnnnnnnnnnnnnnnnnnnnnnnnnnnnnnnnnnnnnnnnnnnnnnnnnnnnnnnnnnnnnnnnnnnnnnnnnnnnnnnnnnnnnnnnnnnnnnnnnnnnnnnnnnnnnnnnnnnnnnnnnnnnnnnnnnnnnnnnnnnnnnnnnnnnnnnnnnnnnnnnnnnnnnnnnnnnnnnnnnnnnnnnnnnnnnnnnnnnnnnnnnnnnnnnnnnnnnnnnnnnnnnnnnnnnnnnnnnnnnnnnnnnnnnnnnnnnnnnnnnnnnnnnnnnnnnnnnnnnnnnnnnnnnnnnnnnnnnnnnnnnnnnnnnnnnnnnnnnnnnnnnnnnnnnnnnnnnnnnnnnnnnnnnnnnnnnnnnnnnnnnnnnnnnnnnnnnnnnnnnnnnnnnnnnnnnnnnnnnnnnnnnnnnnnnnnnnnnnnnnnnnnnnnnnnnnnnnnnnnnnnnnnnnnnnnnnnnnnnnnnnnnnnnnnnnnnnnnnnnnnnnnnnnnnnnnggacaatggtacactgcatcatctggcttgccacctctgtttgatgaggacaggataaaatgcacgcttcagaaaatatttgactataatgtgatgaagggttgaaaggaggacgcattggagcagtcaatggtatgcacccaaatgggaaggtagacgagacatgtatgtca
>5DL_HC_COG0211  Bradi1g28960.1 108..182,255..579,1059..1198,1315..1458 totalreads=11
CAGCCAGgaTAtCTgAAGGAaCTTCTtCcAGATTCAGcTCctAaCcgaCctGATACTttGgATGCCcTTTTtGAnnnnnnnnnnnnnnnnnnnnnnnnnnnnnnnnnnnnnnnnnnnnnnnnnnnnnnnnnnnnnnnnnnnnnnnnATAGCAGCACTGCTGGATTCCTgggggAGATGCTTAGTGCTGCCtttAACATCGTTGGCTTCAGCTGGATAACCTCTCCTGCTGCaacTGAGCTAGAGGTTATAGTCTTAGACTggtttgcaaaatgcttaagCTTCCAAGCCAAtttCtgtCAGctGCCTGgTGgaGGAGTAATCCaGGGTACtGCCAGTGAAGCAgTtCTtGTtGTACTATtGGCTGCACGAGATAGAACTTTAAaGAaGCATGGgAAAAAATCCCTTGAAAAATTAGTAGTTtATGCATCTGATCAGACACATTCTGCTCTGCAAAAGGCATGCCAGnnnnnnnnnnnnnnnnnnnnnnnnnnnnnnnnnnnnnnnnnnnnnnnnnnnnnnnnnnnnnnnnnnnnnnnnnnnnnnnnnnnnnnnnnnnnnnnnnnnnnnnnnnnnnnnnnnnnnnnnnnnnnnnnnnnnnnnnnnnnnnnnnnnnnnnnnnnnnnnnnnnnnnnnnnnnnnnnnnnnnnnnnnnnnnnnnnnnnnnnnnnnnnnnnnnnnnnnnnnnnnnnnnnnnnnnnnnnnnnnnnnnnnnnnnnnnnnnnnnnnnnnnnnnnnnnnnnnnnnnnnnnnnnnnnnnnnnnnnnnnnnnnnnnnnnnnnnnnnnnnnnnnnnnnnnnnnnnnnnnnnnnnnnnnnnnnnnnnnnnnnnnnnnnnnnnnnnnnnnnnnnnnnnnnnnnnnnnnnnnnnnnnnnnnnnnnnnnnnnnnnnnnnnnnnnnnnnnnnnnnnnnnnnnnnnnnnnnnnnnnnnnnnnnnnnnnnnnnnnTCTTTtAGATCACTCAAGCTATGGATGGTCTTGAGGCTTtATGGCGTGGAAAATCTGCAGaGTTATATCAGAAAGCACAtACAATTGGCTgAACaTTTTGAACAACTTGTAcTATCTGAcTCAAGaTTTGAGGTaaannnnnnnnnnnnnnnnnnnnnnnnnnnnnnnnnnnnnnnnnnnnnnnnnnnnnnnnnnnnnnnnnnnnnnnnnnnnnnnnnnnnnnnnnnnnnnnnnnnnnnnnnnnnnnnnnnnnttcctatttcaacaggttcttgctggcaaatttgtcttgagatttgcggttggagcaccgcTGaCaGaGgAGCAACATgtGgATGCCGcTTGGAAGCtcTtGCAaGATGAGGCCACCAAgCTcTcAGGAAgTGCGTAG
>5DL_LC_COG5075  Bradi1g29060.1 1158..1367,1372..1559,1782..1949,2419..2743 totalreads=8
ggtCTCAGTCTTCTATGTACTAACTGTAGCTCCATATATGCTaaaCTTGGATTCTGATCACTACATCAAcaacATCAAGGCTATAAgggaaaGATTGTGCtttATGAtggaTccTttGGCTAGaaataaattttGtCATGTGCAGttccctcaaagatttGGTAGGATcaatcATTATGATTaatatgccaacaagtatgttGTGTAttttnnnnatcaacatgAAAGgTTtGGATGGTATtCAAGGCCCcATCtATGTtGGTACTGGATGTGtCTTTagAAGGCAGgCGcTGTAcGGTTAtGATGCtCCCAAAacAAGAAGCCaCCgTCAAGGACTTGCAACTGCTGGCCAAaGTGgTGTgTgTGCTGTTtCTGCTTTGGTAacAGGAAGAaCAaGAAGAAnnnnnnnnnnnnnnnnnnnnnnnnnnnnnnnnnnnnnnnnnnnnnnnnnnnnnnnnnnnnnnnnnnnnnnnnnnnnnnnnnnnnnnnnnnnnnnnnnnnnnnnnnnnnnnnnnnnnnnnnnnnnnnnnnnnnnnnnnnnnnnnnnnnnnnnnnnnnnnnnnnnnnnnnnnnnnnnnnnnnnnnnnnnnnnnnnnnnnnnnnnnnnnnnnnnnnnnnnnnnnnAGTCCAGCTtCTCTtCTgAAGGAAgCcATACaTGTCATTGgctgTGGCTATGAAGACAAGACAGACTggggaaaaGAgggtCTGGagCttggatcagttacagaggatatcctgactgggtttAagatgcattgccacggctggcgatcgatttactgcataccnnnnnnnnnnnnnnnnnnnnnnnnnnnnnnnnnnnnnnnnnnnnnnnnnnnnnnnnnnnnnnnnnnnnnnnnnnnnnnnnnnnnnnnnnnnnnnnnnnnnnnnnnnnnnnnnnnnnnnnnnnnnnnnnnnnnnnnnnnnnnnnnnnnnnnnnnnnnnnnnnnnnnnnnnnnnnnnnnnnnnnnnnnnnnnnnnnnnnnnnnnnnnnnnnnnnnnnnnnnnnnnnnnnnnnnnnnnnnnnnnnnnnnnnnnnnnnnnnnnnnnnnnnnnnnnnnnnnnnnnnnnnnnnnnnnnnnnnnnnnnnnnnnnnnnnnnnnnnnnnnnnnnnnnnnnnnnnnnnnnnnnnnnnnnnnnnnnnnnnnnnnnnnnnnnnnnnnnnnnnnnnnnnnnnnnnnnnnnnnnnnnnnnnnnnnnnnnnnnnnnnnnnnnnnnnnnnnnnnnnnnnnnnnnnnnnnnnnnnnnnnnnnnnnnGTcACAaCAAAGGcTGGaGAcGATGAGgAGTTtTCGgAGCTgTAcACGTTCAAATGGACAaCCctgTTGATACccCCgACCACcCTtCTCCTgcTGAaCTTCATCGGGgTGGTtGCcGgCATcTCCAAcGCtATCAACAAcGGaTAtGAgTCaTGGGGGCCgCTCTTCGGGAAGCTCTtCTTcGCCTTcTGGGTGATTGTCcaTCTttACCcgttcctcAAgggTCTTCTCGGAAGGCAGAacaggAccccGACGATCGTCATCGTCTGGTCCAtcctgTTGGCTTCTATCATCTCGCTCCTgtgggtgcgtgtgaaccctttcct
>5DL_HC_COG0212  Bradi1g29247.1 1756..1859,2088..2276,2615..2687,5597..5650 totalreads=4
ctgtttgattggctgcctcatggtggaattggagctgaactgtattttatgtaatgtaaggcacctattttgtaccatgaagagcttttgcatgtggtcacaannnnnnnnnnnnnnnnnnnnnnnnnnnnnnnnnnnnnnnnnnnnnnnnnnnnnnnnnnnnnnnnnnnnnnnnnnnnnnnnnnnnnnnnnnnnnnnnnnnnnnnnnnnnnnnnnnnnnnnnnnnnnnnnnnnnnnnnnnnnnnnnnnnnnnnnnnnnnnnnnnnnnnnnnnnnnnnnnnnnnnnnnnnnnnnnnnnnnnnnnnnnnnnnnnnnnnnnnnnnnnnnnnnnttcctttctttccccagcactggaagcacctttgtgaatgcagtccagagaagcgtcgcttactttaccgccacacccttgcagagttgggtgatttagcttccgaggtcaaggctagtctctcaggggagaatgttaagcagagccccttgttgcttaatgacatccccagccatctaaaaaggtnnnnnnnnnnnnnnnnnnnnnnnnnnnnnnnnnnnnnnnnnnnnnnnnnnnnnnnnnnnnnnnnnnnnnnnnnnnnnnnnnnnnnnnnnnnnnnnnnnnnnnnnnnnnnnnnnnnnnnnnnnnnnnnnnnnnnnnnnnnnnnnnnnnnnnnnnnnnnnnnnnnnnnnnnnnnnnnnnnnnnnnnnnnnnnnnnnnnnnnnnnnnnnnnnnnnnnnnnnnnnnnnnnnnnnnnnnnnnnnnnnnnnnnnnnnnnnnnnnnnnnnnnnnnnnnnnnnnnnnnnnnnnnnnnnnnnnnnnnnnnnnnnnnnnnnnnnnnnnnnnnnnnnnnnnnnnnnnnntgcaggactatgcagagagaggaaaaatgctgattagtgaaataaacattgcattatcatcctgctcaacggtnnnnnnnnnnnnnnnnnnnnnnnnnnnnnnnnnnnnnnnnnnnnnnnnnnnnnnnnnnnnnnnnnnnnnnnnnnnnnnnnnnnnnnnnnnnnnnnnnnnnnnnnnnnnnnnnnnnnnnnnnnnnnnnnnnnnnnnnnnnnnnnnnnnnnnnnnnnnnnnnnnnnnnnnnnnnnnnnnnnnnnnnnnnnnnnnnnnnnnnnnnnnnnnnnnnnnnnnnnnnnnnnnnnnnnnnnnnnnnnnnnnnnnnnnnnnnnnnnnnnnnnnnnnnnnnnnnnnnnnnnnnnnnnnnnnnnnnnnnnnnnnnnnnnnnnnnnnnnnnnnnnnnnnnnnnnnnnnnnnnnnnnnnnnnnnnnnnnnnnnnnnnnnnnnnnnnnnnnnnnnnnnnnnnnnnnnnnnnnnnnnnnnnnnnnnnnnnnnnnnnnnnnnnnnnnnnnnnnnnnnnnnnnnnnnnnnnnnnnnnnnnnnnnnnnnnnnnnnnnnnnnnnnnnnnnnnnnnnnnnnnnnnnnnnnnnnnnnnnnnnnnnnnnnnnnnnnnnnnnnnnnnnnnnnnnnnnnnnnnnnnnnnnnnnnnnnnnnnnnnnnnnnnnnnnnnnnnnnnnnnnnnnnnnnnnnnnnnnnnnnnnnnnnnnnnnnnnnnnnnnnnnnnnnnnnnnnnnnnnnnnnnnnnnnnnnnnnnnnnnnnnnnnnnnnnnnnnnnnnnnnnnnnnnnnnnnnnnnnnnnnnnnnnnnnnnnnnnnnnnnnnnnnnnnnnnnnnnnnnnnnnnnnnnnnnnnnnnnnnnnnnnnnnnnnnnnnnnnnnnnnnnnnnnnnnnnnnnnnnnnnnnnnnnnnnnnnnnnnnnnnnnnnnnnnnnnnnnnnnnnnnnnnnnnnnnnnnnnnnnnnnnnnnnnnnnnnnnnnnnnnnnnnnnnnnnnnnnnnnnnnnnnnnnnnnnnnnnnnnnnnnnnnnnnnnnnnnnnnnnnnnnnnnnnnnnnnnnnnnnnnnnnnnnnnnnnnnnnnnnnnnnnnnnnnnnnnnnnnnnnnnnnnnnnnnnnnnnnnnnnnnnnnnnnnnnnnnnnnnnnnnnnnnnnnnnnnnnnnnnnnnnnnnnnnnnnnnnnnnnnnnnnnnnnnnnnnnnnnnnnnnnnnnnnnnnnnnnnnnnnnnnnnnnnnnnnnnnnnnnnnnnnnnnnnnnnnnnnnnnnnnnnnnnnnnnnnnnnnnnnnnnnnnnnnnnnnnnnnnnnnnnnnnnnnnnnnnnnnnnnnnnnnnnnnnnnnnnnnnnnnnnnnnnnnnnnnnnnnnnnnnnnnnnnnnnnnnnnnnnnnnnnnnnnnnnnnnnnnnnnnnnnnnnnnnnnnnnnnnnnnnnnnnnnnnnnnnnnnnnnnnnnnnnnnnnnnnnnnnnnnnnnnnnnnnnnnnnnnnnnnnnnnnnnnnnnnnnnnnnnnnnnnnnnnnnnnnnnnnnnnnnnnnnnnnnnnnnnnnnnnnnnnnnnnnnnnnnnnnnnnnnnnnnnnnnnnnnnnnnnnnnnnnnnnnnnnnnnnnnnnnnnnnnnnnnnnnnnnnnnnnnnnnnnnnnnnnnnnnnnnnnnnnnnnnnnnnnnnnnnnnnnnnnnnnnnnnnnnnnnnnnnnnnnnnnnnnnnnnnnnnnnnnnnnnnnnnnnnnnnnnnnnnnnnnnnnnnnnnnnnnnnnnnnnnnnnnnnnnnnnnnnnnnnnnnnnnnnnnnnnnnnnnnnnnnnnnnnnnnnnnnnnnnnnnnnnnnnnnnnnnnnnnnnnnnnnnnnnnnnnnnnnnnnnnnnnnnnnnnnnnnnnnnnnnnnnnnnnnnnnnnnnnnnnnnnnnnnnnnnnnnnnnnnnnnnnnnnnnnnnnnnnnnnnnnnnnnnnnnnnnnnnnnnnnnnnnnnnnnnnnnnnnnnnnnnnnnnnnnnnnnnnnnnnnnnnnnnnnnnnnnnnnnnnnnnnnnnnnnnnnnnnnnnnnnnnnnnnnnnnnnnnnnnnnnnnnnnnnnnnnnnnnnnnnnnnnnnnnnnnnnnnnnnnnnnnnnnnnnnnnnnnnnnnnnnnnnnnnnnnnnnnnnnnnnnnnnnnnnnnnnnnnnnnnnnnnnnnnnnnnnnnnnnnnnnnnnnnnnnnnnnnnnnnnnnnnnnnnnnnnnnnnnnnnnnnnnnnnnnnnnnnnnnnnnnnnnnnnnnnnnnnnnnnnnnnnnnnnnnnnnnnnnnnnnnnnnnnnnnnnnnnnnnnnnnnnnnnnnnnnnnnnnnnnnnnnnnnnnnnnnnnnnnnnnnnnnnnnnnnnnnnnnnnnnnnnnnnnnnnnnnnnnnnnnnnnnnnnnnnnnnnnnnnnnnnnnnnnnnnnnnnnnnnnnnnnnnnnnnnnnnnnnnnnnnnnnnnnnnnnnnnnnnnnnnnnnnnnnnnnnnnnnnnnnnnnnnnnnnnnnnnnnnnnnnnnnnnnnnnnnnnnnnnnnnnnnnnnnnnnnnnnnnnnnnnnnnnnnnnnnnnnnnnnnnnnnnnnnnnnnnnnnnnnnnnnnnnnnnnnnnnnnnnnnnnnnnnnnnnnnnnnnnnnnnnnnnnnnnnnnnnnnnnnnnnnnnnnnnnnnnnnnnnnnnnnnnnnnnnnnnnnnnnnnnnnnnnnnnnnnnnnnnnnnnnnnnnnnnnnnnnnnnnnnnnnnnnnnnnnnnnnnnnnnnnnnnnnnnnnnnnnnnnnnnnnnnnnnnnnnnnnnnnnnnnnnnnnnnnnnnnnnnnnnnnnnnnnnnnnnnnnnnnnnnnnnnnnnnnnnnnnnnnnnnnnnnnnnnnnnnnnnnnnnnnnnnnnnnnnnnnnnnnnnnnnnnnnnnnnnnnnnnnnnnnnnnnnnnnnnnnnnnnnnnnnnnnnnnnnnnnnnnnnnnnnnnnnnnnnnnnnnnnnnnnnnnnnnnnnnnnnnnnnnnnnnnnnnnnnnnnnnngcaaaaggattccccacagaacagccagaagacgttagcgatttcatgggac
>5DL_LC_COG5076  Bradi1g29441.1 151..346,648..1000,1007..1356,1532..1841,1987..2049,2196..2258 totalreads=9
[truncated: 5,228,305 more chars]
