# Supplementary material for: Next-generation sequencing of flow-sorted wheat chromosome 5D reveals lineage-specific translocations and widespread gene duplications
Source: BMC Genomics. 2014 Dec 9;15(1):1080. doi: 10.1186/1471-2164-15-1080 (PMC4298962; doi:10.1186/1471-2164-15-1080)
Supplement: Supplementary file 12 — Additional file 12: Coverage of genes previously cloned in 5D by 454 reads. Details of 5D sequence reads matching cloned genes from this chromosome, and diagrams showing sequence coverage. Each coloured bar represents the gene segment covered by a single sequence read. (XLS 165 KB) [file 12864_2014_6895_MOESM12_ESM.xls]

## Sheet: Cloned genes on 5D
The list of 454 reads matching genes previously cloned in 5D, and sequence coverage.
gene	read name	gene length	covered area	coverage	average depth
5DS
Pina-D1	HJKAX1S01B18GK, HJKAX1S01BYVFJ, HJKAX1S01DZ8PX, HJKAX1S01DLZI9, HJKAX1S01BUQND, HJKAX1S01DIE2A	447	447	100	2.47875
Pinb-D1	HJKAX1S01A2B17, HJKAX1S01AHPYV, HJKAX1S01B9X68, HJKAX1S01DAAJQ, HJKAX1S01CV48L, HJKAX1S01D3DRP	828	447	53.9855	2.28635
Nor-D3	HJKAX1S01B4A41, HJKAX1S01D3BLI, HJKAX1S01CLV18,HJKAX1S01DL0GJ,HJKAX1S01A46LZ, HJKAX1S01C5497, HJKAX1S01AZVIB, HJKAX1S01C9PDW, HJKAX1S01BTP6D, HJKAX1S01EVAXO, HJKAX1S01B9V0G, HJKAX1S01E5OHW, HJKAX1S01DG48A, HJKAX1S01C0CX6, HJKAX1S01B1L8K, HJKAX1S01EIP6K, HJKAX1S01BPUPL, HJKAX1S01DLYRH, HJKAX1S01EQAZZ, HJKAX1S01AL3IH, HJKAX1S01CQG8N, HJKAX1S01CIXYM, HJKAX1S01BGW5G, HJKAX1S01DGSDP, HJKAX1S01DLINB, H…	887	887	100	50.5445
5S-RNA-D2	HJKAX1S01DBS6J, HJKAX1S01BQADM, HJKAX1S01B79KS, HJKAX1S01A0BDS, HJKAX1S01AJB4W, HJKAX1S01CGVU4, HJKAX1S01BR6J9, HJKAX1S01DOJEW, HJKAX1S01BOE7E, HJKAX1S01EA8VT, HJKAX1S01BESFX, HJKAX1S01ETIIN, HJKAX1S01AQGEB, HJKAX1S01AZUQ6, HJKAX1S01A2DJ7, HJKAX1S01AIG1C, HJKAX1S01AIG1C, HJKAX1S01B19RO, HJKAX1S01CJ5P8, HJKAX1S01CFEKV, HJKAX1S01BCJOL, HJKAX1S01BASMJ, HJKAX1S01BASMJ, HJKAX1S01CK38M, HJKAX1S01AQLQZ,…	486	486	100	32.5947
5DL
Vrn-D1	HJKAX1S02J4EUP, HJKAX1S02J4EUP, HRFOW6E01CNYCP, HJKAX1S02GPEOK, HRFOW6E02FT7JV, HRFOW6E02FT7JV, HRFOW6E02GGZOC, HRFOW6E02GGZOC, HJKAX1S02ITRPO	980	833	85	2.16086
ADH1D	HJKAX1S02F0DH7, HJKAX1S02HN6KE, HRFOW6E02FWHTK	1140	235	20.614	1.6
Vrn3	HRFOW6E02I7U80	1100	135	12.2727	1
Lr1	HJKAX1S02GNSCP, HJKAX1S02I1F2V, HJKAX1S02HSJRC, HRFOW6E01AGYWH, HRFOW6E02JFZLE, HRFOW6E01E3Z3O, HRFOW6E01D8APZ, HJKAX1S02JZQVI, HJKAX1S02IMPPZ, HJKAX1S02JUYRJ, HJKAX1S02F7DIH, HJKAX1S02H5POG, HJKAX1S02JOTX1, HJKAX1S02F9E6D, HJKAX1S02GSMKM, HRFOW6E01B1M12, HJKAX1S02FV1S2, HJKAX1S02JONRT, HJKAX1S02GPEXF, HRFOW6E01EJ8R8, HRFOW6E01A83P0, HJKAX1S02JCHYT, HJKAX1S02HYXIB, HRFOW6E02JG79A, HRFOW6E01EGVRU,…	4035	3958	98.0917	7.00126
